# Supplementary material for: Molecular characterization of MRSA collected during national surveillance between 2008 and 2019 in the Netherlands
Source: Commun Med (Lond). 2023 Sep 12;3:123. doi: 10.1038/s43856-023-00348-z (PMC10497500; doi:10.1038/s43856-023-00348-z)
Supplement: Supplementary file 1 — Supplementary Data 1 [file 43856_2023_348_MOESM1_ESM.xlsx]

## Sheet: Information
	These are the sequences of acquired resistance genes among 4,798 MRSA isolates isolated from humans in the Netherlands 2008-2019.
	The syntax of the sequence name is: GeneName_AlleleName_VariantName
	Examples:
	>mecA_A001_RF_06: This is the 1st allelic sequence of the mecA gene (A001), obtained from the 6th sequence variant in ResFinder database (RF_06).
	>mecA_A001_NL_07: This is the same allelic sequence of the mecA gene (A001), but now obtained from the 7th sequence variant found in the Dutch collection and not in the ResFinder database (NL_07).
	Alleles are variants of the same gene that yield complete proteins with distinct amino acid composition
	Genes that yield incomplete proteins as the result of premature stops are excluded.
	All gene sequences are given in the forward orientation.

## Sheet: Resistance to 9 antibiotics
	Resistance against nine relevant antibiotics due to aqcuired genes or gene mutations stratified by GG in 4,798 MRSA isolates from humans in the Netherlands 2008-2019
	GG	GG0001		GG0005		GG0008		GG0022		GG0030		GG0059		GG0080		GG0398		GG1045		GG2045		Other GGs		All GGs
	N	250		620		554		507		284		106		69		1516		103		114		675		4798
	Antibiotic/gene	n	%	n	%	n	%	n	%	n	%	n	%	n	%	n	%	n	%	n	%	n	%	n	%
	Ciprofloxacin	13	5	263	42	241	44	212	42	49	17	9	8	4	6	333	22	101	98	41	36	152	23	1418	30
	grlA, grlB, gyrAmut	13	5	263	42	241	44	212	42	49	17	9	8	4	6	333	22	101	98	41	36	152	23	1418	30
	Clindamycin	163	65	169	27	120	22	106	21	29	10	75	71	20	29	624	41	29	28	14	12	96	14	1445	30
	erm(A)			92	15	16	3			20	7					173	11			10	9	3	0.4	314	7
	erm(B)			3	0.5	1	0.2					72	68			94	6					25	4	195	4
	erm(C)	163	65	74	12	100	18	106	21	9	3	5	5	20	29	242	16	29	28	4	4	66	10	818	17
	erm(T)															40	3							40	1
	lnu(B)															111	7					1	0.1	112	2
	lsa(A)			1	0.2											7	0.5							8	0.2
	lsa(E)															113	7					1	0.1	114	2
	vga(A)															2	0.1							2	0.04
	vga(A)LC															2	0.1							2	0.04
	vga(A)V					3	1									39	3					3	0.4	45	1
	vga(E)															136	9							136	3
	Erythromycin	170	68	201	32	270	49	106	21	95	33	79	75	20	29	504	33	29	28	14	12	197	29	1685	35
	erm(A)			92	15	16	3			20	7					173	11			10	9	3	0.4	314	7
	erm(B)			3	0.5	1	0.2					72	68			94	6					25	4	195	4
	erm(C)	163	65	74	12	100	18	106	21	9	3	5	5	20	29	242	16	29	28	4	4	66	10	818	17
	erm(T)															40	3							40	1
	mph(C)	6	2	36	6	159	29			66	23	3	3									97	14	367	8
	msr(A)	7	3	39	6	162	29	1	0.2	67	24	4	4			1	0.1					106	16	387	8
	Fusidic acid	51	20	172	28	47	8	11	2	11	4	10	9	56	81	9	1	4	4	24	21	136	20	531	11
	fusAmut			13	2	16	3	9	2	4	1	4	4			8	1	4	4	4	4	7	1	69	1
	fusB			7	1	10	2			1	0.4	1	1	56	81					1	1			76	2
	fusC	51	20	152	25	21	4	2	0.4	6	2	5	5			1	0.1			19	17	129	19	386	8
	Gentamycin	45	18	26	4	63	11	83	16	12	4	6	6			285	19	75	73			166	25	761	16
	aac(6')-aph(2'')	45	18	24	4	62	11	83	16	12	4	6	6			278	18	75	73			147	22	732	15
	aph(2'')-Ia			2	0.3	1	0.2									8	1					19	3	30	1
	Linezolid															9	1							9	0.2
	cfr															7	0.5							7	0.1
	optrA															1	0.1							1	0.02
	poxtA															1	0.1							1	0.02
	Rifampicin			7	1	12	2	3	1	2	1	1	1					2	2	3	3	2	0.3	32	1
	rpoBmut			7	1	12	2	3	1	2	1	1	1					2	2	3	3	2	0.3	32	1
	Tetracycline	196	78	85	14	61	11	9	2	67	24	57	54	39	57	1483	98	77	75	2	2	188	28	2264	47
	tet(K)	164	66	49	8	46	8	9	2	65	23	57	54	39	57	1091	72	77	75	2	2	174	26	1773	37
	tet(L)	32	13	7	1	2	0.4			1	0.4					129	9					10	1	181	4
	tet(M)	1	0.4	47	8	17	3			2	1					1358	90	3	3			8	1	1436	30
	Trimethoprim	6	2	66	11	76	14	7	1	54	19					861	57	8	8	3	3	146	22	1227	26
	dfrBmut			5	1			4	1							1	0.1	7	7	3	3	17	3	37	1
	dfrD															1	0.1					1	0.1	2	0.04
	dfrE			2	0.3	1	0.2									8	1					19	3	30	1
	dfrG	6	2	56	9	75	14	3	1	54	19					361	24	1	1			103	15	659	14
	dfrK			3	0.5											498	33					6	1	507	11

## Sheet: Gene-Allele-Variant-Top10GGs
	All variants of aquired resistance genes stratified by GG in 4,798 MRSA isolates from humans in the Netherlands 2008-2019
				GG	GG0001		GG0005		GG0008		GG0022		GG0030		GG0059		GG0080		GG0398		GG1045		GG2045		Other GGs		All GGs
				N	250		620		554		507		284		106		69		1516		103		114		675		4798
	Antibiotic class	Gene	Allele	Gene variant	n	%	n	%	n	%	n	%	n	%	n	%	n	%	n	%	n	%	n	%	n	%	n	%
	Aminoglycoside	aac(6')-aph(2'')	aac(6')-aph(2'')_A001	aac(6')-aph(2'')_RF_01	45	18	23	3.70968	53	9.56679	83	16.3708	11	3.87324	5	4.71698			255	16.8206	75	72.8155			145	21.4815	695	14.4852
				aac(6')-aph(2'')_NL_11															1	0.0659631							1	0.020842
				aac(6')-aph(2'')_NL_15															1	0.0659631							1	0.020842
			aac(6')-aph(2'')_A003	aac(6')-aph(2'')_NL_02															19	1.2533							19	0.395998
			aac(6')-aph(2'')_A002	aac(6')-aph(2'')_NL_01			1	0.16129	6	1.08303																	7	0.145894
				aac(6')-aph(2'')_NL_12					1	0.180505																	1	0.020842
			aac(6')-aph(2'')_A010	aac(6')-aph(2'')_NL_09																					1	0.148148	1	0.020842
			aac(6')-aph(2'')_A007	aac(6')-aph(2'')_NL_06									1	0.352113													1	0.020842
			aac(6')-aph(2'')_A008	aac(6')-aph(2'')_NL_07					1	0.180505																	1	0.020842
			aac(6')-aph(2'')_A009	aac(6')-aph(2'')_NL_08															1	0.0659631							1	0.020842
			aac(6')-aph(2'')_A004	aac(6')-aph(2'')_NL_03					1	0.180505																	1	0.020842
			aac(6')-aph(2'')_A011	aac(6')-aph(2'')_NL_10																					1	0.148148	1	0.020842
			aac(6')-aph(2'')_A005	aac(6')-aph(2'')_NL_04											1	0.943396											1	0.020842
			aac(6')-aph(2'')_A006	aac(6')-aph(2'')_NL_05															1	0.0659631							1	0.020842
		aadD	aadD_A001	aadD_RF_02	6	2.4	20	3.22581	2	0.361011	1	0.197239	41	14.4366	3	2.83019			114	7.51979			2	1.75439	83	12.2963	272	5.66903
				aadD_NL_05	2	0.8	46	7.41935	8	1.44404	19	3.74753													12	1.77778	87	1.81326
			aadD_A004	aadD_NL_04															37	2.44063							37	0.771155
			aadD_A003	aadD_NL_02																					1	0.148148	1	0.020842
			aadD_A002	aadD_NL_01															1	0.0659631							1	0.020842
		ant(6)-Ia	ant(6)-Ia_A001	ant(6)-Ia_RF_01	161	64.4	4	0.645161	2	0.361011					64	60.3774	43	62.3188							4	0.592593	278	5.79408
				ant(6)-Ia_NL_01					2	0.361011																	2	0.041684
				ant(6)-Ia_NL_04													2	2.89855									2	0.041684
				ant(6)-Ia_NL_09													1	1.44928									1	0.020842
			ant(6)-Ia_A002	ant(6)-Ia_RF_02															45	2.96834					1	0.148148	46	0.958733
			ant(6)-Ia_A003	ant(6)-Ia_NL_03	3	1.2																					3	0.0625261
			ant(6)-Ia_A005	ant(6)-Ia_NL_06	1	0.4																					1	0.020842
			ant(6)-Ia_A006	ant(6)-Ia_NL_07	1	0.4																					1	0.020842
			ant(6)-Ia_A007	ant(6)-Ia_NL_08	1	0.4																					1	0.020842
			ant(6)-Ia_A008	ant(6)-Ia_NL_10															1	0.0659631							1	0.020842
			ant(6)-Ia_A004	ant(6)-Ia_NL_05	1	0.4																					1	0.020842
		ant(9)-Ia	ant(9)-Ia_A001	ant(9)-Ia_RF_01			92	14.8387	15	2.70758			18	6.33803					171	11.2797			10	8.77193	3	0.444444	309	6.44018
				ant(9)-Ia_NL_04															1	0.0659631							1	0.020842
				ant(9)-Ia_NL_06															1	0.0659631							1	0.020842
			ant(9)-Ia_A003	ant(9)-Ia_NL_01															104	6.86016							104	2.16757
			ant(9)-Ia_A005	ant(9)-Ia_NL_03					3	0.541516																	3	0.0625261
			ant(9)-Ia_A006	ant(9)-Ia_NL_05															1	0.0659631							1	0.020842
		aph(2'')-Ia	aph(2'')-Ia_A001	aph(2'')-Ia_RF_02			2	0.322581	1	0.180505									8	0.527704					19	2.81481	30	0.625261
		aph(3')-III	aph(3')-III_A001	aph(3')-III_RF_01	198	79.2	22	3.54839	115	20.7581			65	22.8873	71	66.9811	43	62.3188	1	0.0659631					119	17.6296	634	13.2138
				aph(3')-III_NL_03															2	0.131926							2	0.041684
				aph(3')-III_NL_12	1	0.4																					1	0.020842
				aph(3')-III_NL_04																					1	0.148148	1	0.020842
				aph(3')-III_NL_10					1	0.180505																	1	0.020842
			aph(3')-III_A009	aph(3')-III_NL_07													2	2.89855									2	0.041684
			aph(3')-III_A002	aph(3')-IIIa_RF_01																					1	0.148148	1	0.020842
			aph(3')-III_A012	aph(3')-III_NL_11																					1	0.148148	1	0.020842
			aph(3')-III_A010	aph(3')-III_NL_08													1	1.44928									1	0.020842
			aph(3')-III_A005	aph(3')-III_NL_01	1	0.4																					1	0.020842
			aph(3')-III_A011	aph(3')-III_NL_09															1	0.0659631							1	0.020842
			aph(3')-III_A006	aph(3')-III_NL_02	1	0.4																					1	0.020842
			aph(3')-III_A013	aph(3')-III_NL_13																					1	0.148148	1	0.020842
			aph(3')-III_A007	aph(3')-III_NL_05									1	0.352113													1	0.020842
			aph(3')-III_A008	aph(3')-III_NL_06			1	0.16129																			1	0.020842
		str	str_A002	str_RF_02															58	3.82586							58	1.20884
				str_NL_02															9	0.593668							9	0.187578
				str_NL_05															4	0.263852							4	0.0833681
				str_NL_12															1	0.0659631							1	0.020842
			str_A004	str_NL_04			2	0.322581											11	0.725594							13	0.270946
				str_NL_07															1	0.0659631							1	0.020842
			str_A005	str_NL_01	1	0.4													10	0.659631					1	0.148148	12	0.250104
			str_A001	str_RF_01			1	0.16129											2	0.131926							3	0.0625261
				str_NL_09															1	0.0659631							1	0.020842
			str_A006	str_NL_03															3	0.197889							3	0.0625261
			str_A003	str_NL_13															1	0.0659631							1	0.020842
				str_NL_11															1	0.0659631							1	0.020842
			str_A009	str_NL_10															1	0.0659631							1	0.020842
			str_A008	str_NL_08															1	0.0659631							1	0.020842
			str_A007	str_NL_06															1	0.0659631							1	0.020842
	Beta-lactam	blaZ	blaZ_A126	blaZ_NL_001							1	0.197239							1009	66.5567			15	13.1579	18	2.66667	1043	21.7382
				blaZ_NL_022															1	0.0659631							1	0.020842
				blaZ_NL_089															1	0.0659631							1	0.020842
				blaZ_NL_021															1	0.0659631							1	0.020842
			blaZ_A007	blaZ_RF_007	227	90.8	83	13.3871	2	0.361011	1	0.197239	46	16.1972	1	0.943396	1	1.44928	105	6.92612			34	29.8246	203	30.0741	703	14.6519
				blaZ_NL_006																					3	0.444444	3	0.0625261
				blaZ_NL_078	2	0.8																					2	0.041684
				blaZ_NL_077	1	0.4																					1	0.020842
			blaZ_A124	blaZ_NL_002			16	2.58065			337	66.4694			1	0.943396			33	2.17678			1	0.877193	5	0.740741	393	8.19091
				blaZ_NL_018			28	4.51613			108	21.3018							1	0.0659631			15	13.1579	94	13.9259	246	5.12714
				blaZ_NL_005																					11	1.62963	11	0.229262
				blaZ_NL_015							3	0.591716															3	0.0625261
				blaZ_NL_013							1	0.197239															1	0.020842
			blaZ_A004	blaZ_RF_011			9	1.45161	17	3.06859			217	76.4085					190	12.533	100	97.0874	11	9.64912	31	4.59259	575	11.9842
				blaZ_NL_058																					8	1.18519	8	0.166736
				blaZ_NL_059															1	0.0659631			2	1.75439			3	0.0625261
				blaZ_NL_092															1	0.0659631							1	0.020842
				blaZ_NL_057															1	0.0659631							1	0.020842
				blaZ_NL_096									1	0.352113													1	0.020842
			blaZ_A128	blaZ_NL_094			284	45.8065	101	18.231	2	0.394477											2	1.75439			389	8.10754
				blaZ_NL_037					3	0.541516																	3	0.0625261
				blaZ_NL_040			1	0.16129																			1	0.020842
				blaZ_NL_035																					1	0.148148	1	0.020842
				blaZ_NL_039			1	0.16129																			1	0.020842
			blaZ_A003	blaZ_RF_003			77	12.4194	175	31.5884													3	2.63158	56	8.2963	311	6.48187
			blaZ_A002	blaZ_RF_002			17	2.74194	141	25.4513			2	0.704225	13	12.2642							16	14.0351	1	0.148148	190	3.95998
				blaZ_NL_066					1	0.180505																	1	0.020842
			blaZ_A114	blaZ_RF_126					1	0.180505									115	7.58575			1	0.877193			117	2.43852
			blaZ_A005	blaZ_RF_005			7	1.12903	2	0.361011	1	0.197239			1	0.943396	58	84.058					1	0.877193	17	2.51852	87	1.81326
			blaZ_A008	blaZ_RF_013											73	68.8679											73	1.52147
			blaZ_A119	blaZ_RF_132					49	8.84477																	49	1.02126
			blaZ_A085	blaZ_RF_097																					31	4.59259	31	0.646103
			blaZ_A125	blaZ_NL_004							28	5.52268															28	0.583576
				blaZ_NL_090							1	0.197239															1	0.020842
			blaZ_A038	blaZ_RF_045																					29	4.2963	29	0.604419
			blaZ_A129	blaZ_NL_003																					22	3.25926	22	0.458524
			blaZ_A117	blaZ_RF_130			4	0.645161					4	1.40845											3	0.444444	11	0.229262
			blaZ_A123	blaZ_RF_137			6	0.967742																			6	0.125052
				blaZ_NL_008																					1	0.148148	1	0.020842
				blaZ_NL_009																					1	0.148148	1	0.020842
			blaZ_A134	blaZ_NL_016	1	0.4			4	0.722022									1	0.0659631							6	0.125052
			blaZ_A147	blaZ_NL_043			5	0.806452																			5	0.10421
			blaZ_A159	blaZ_NL_064																			5	4.38596			5	0.10421
			blaZ_A006	blaZ_RF_006			2	0.322581											3	0.197889							5	0.10421
			blaZ_A158	blaZ_NL_063					4	0.722022																	4	0.0833681
			blaZ_A160	blaZ_NL_065															4	0.263852							4	0.0833681
			blaZ_A112	blaZ_RF_124	1	0.4																			3	0.444444	4	0.0833681
			blaZ_A140	blaZ_NL_031					3	0.541516																	3	0.0625261
			blaZ_A144	blaZ_NL_036			3	0.483871																			3	0.0625261
			blaZ_A137	blaZ_NL_024															3	0.197889							3	0.0625261
			blaZ_A127	blaZ_NL_091																					1	0.148148	1	0.020842
				blaZ_NL_062			1	0.16129																			1	0.020842
			blaZ_A165	blaZ_NL_073	1	0.4			1	0.180505																	2	0.041684
			blaZ_A164	blaZ_NL_072																					2	0.296296	2	0.041684
			blaZ_A142	blaZ_NL_033					2	0.361011																	2	0.041684
			blaZ_A143	blaZ_NL_034			2	0.322581																			2	0.041684
			blaZ_A155	blaZ_NL_056					2	0.361011																	2	0.041684
			blaZ_A024	blaZ_RF_031															1	0.0659631							1	0.020842
			blaZ_A133	blaZ_NL_014							1	0.197239															1	0.020842
			blaZ_A168	blaZ_NL_076																					1	0.148148	1	0.020842
			blaZ_A105	blaZ_RF_117							1	0.197239															1	0.020842
			blaZ_A162	blaZ_NL_068					1	0.180505																	1	0.020842
			blaZ_A084	blaZ_RF_096																					1	0.148148	1	0.020842
			blaZ_A166	blaZ_NL_074													1	1.44928									1	0.020842
			blaZ_A145	blaZ_NL_038			1	0.16129																			1	0.020842
			blaZ_A170	blaZ_NL_080	1	0.4																					1	0.020842
			blaZ_A138	blaZ_NL_025															1	0.0659631							1	0.020842
			blaZ_A161	blaZ_NL_067					1	0.180505																	1	0.020842
			blaZ_A148	blaZ_NL_049			1	0.16129																			1	0.020842
			blaZ_A163	blaZ_NL_069					1	0.180505																	1	0.020842
			blaZ_A154	blaZ_NL_055																					1	0.148148	1	0.020842
			blaZ_A141	blaZ_NL_032			1	0.16129																			1	0.020842
			blaZ_A171	blaZ_NL_081																					1	0.148148	1	0.020842
			blaZ_A167	blaZ_NL_075															1	0.0659631							1	0.020842
			blaZ_A177	blaZ_NL_087			1	0.16129																			1	0.020842
			blaZ_A169	blaZ_NL_079	1	0.4																					1	0.020842
			blaZ_A180	blaZ_NL_095																	1	0.970874					1	0.020842
			blaZ_A136	blaZ_NL_023															1	0.0659631							1	0.020842
			blaZ_A102	blaZ_RF_114																					1	0.148148	1	0.020842
			blaZ_A179	blaZ_NL_093			1	0.16129																			1	0.020842
			blaZ_A157	blaZ_NL_061			1	0.16129																			1	0.020842
			blaZ_A181	blaZ_NL_097															1	0.0659631							1	0.020842
			blaZ_A031	blaZ_RF_038					1	0.180505																	1	0.020842
			blaZ_A093	blaZ_RF_105	1	0.4																					1	0.020842
		mecA	mecA_A001	mecA_RF_006	188	75.2	415	66.9355	456	82.3105	151	29.783	207	72.8873	21	19.8113	2	2.89855	322	21.2401	2	1.94175	61	53.5088	374	55.4074	2199	45.8316
				mecA_NL_010					4	0.722022																	4	0.0833681
				mecA_NL_011					3	0.541516																	3	0.0625261
				mecA_NL_022							2	0.394477															2	0.041684
				mecA_NL_013					2	0.361011																	2	0.041684
				mecA_NL_012	2	0.8																					2	0.041684
				mecA_NL_100																			1	0.877193			1	0.020842
				mecA_NL_093					1	0.180505																	1	0.020842
				mecA_NL_086																					1	0.148148	1	0.020842
				mecA_NL_101																			1	0.877193			1	0.020842
				mecA_NL_095			1	0.16129																			1	0.020842
				mecA_NL_062															1	0.0659631							1	0.020842
				mecA_NL_066	1	0.4																					1	0.020842
				mecA_NL_070					1	0.180505																	1	0.020842
				mecA_NL_069															1	0.0659631							1	0.020842
				mecA_NL_068					1	0.180505																	1	0.020842
			mecA_A007	mecA_RF_008	47	18.8	64	10.3226	54	9.74729	21	4.14201	30	10.5634	77	72.6415			996	65.6992	100	97.0874	4	3.50877	202	29.9259	1595	33.243
				mecA_NL_007																					5	0.740741	5	0.10421
				mecA_NL_126															1	0.0659631							1	0.020842
				mecA_NL_122																					1	0.148148	1	0.020842
				mecA_NL_115															1	0.0659631							1	0.020842
				mecA_NL_009																					1	0.148148	1	0.020842
				mecA_NL_130															1	0.0659631							1	0.020842
				mecA_NL_116																					1	0.148148	1	0.020842
				mecA_NL_120	1	0.4																					1	0.020842
			mecA_A002	mecA_RF_002	2	0.8	97	15.6452	10	1.80505	278	54.8323	42	14.7887	7	6.60377	65	94.2029	11	0.725594			24	21.0526	24	3.55556	560	11.6715
				mecA_RF_009															12	0.791557							12	0.250104
				mecA_NL_051							1	0.197239															1	0.020842
				mecA_NL_058							1	0.197239															1	0.020842
				mecA_NL_040							1	0.197239															1	0.020842
				mecA_NL_054													1	1.44928									1	0.020842
				mecA_NL_056			1	0.16129																			1	0.020842
			mecA_A010	mecA_NL_001															84	5.5409							84	1.75073
				mecA_NL_005															65	4.2876							65	1.35473
				mecA_NL_004															1	0.0659631							1	0.020842
			mecA_A011	mecA_NL_003							32	6.31164															32	0.666945
				mecA_NL_036							1	0.197239															1	0.020842
			mecA_A013	mecA_NL_006			19	3.06452																			19	0.395998
			mecA_A012	mecA_NL_002			1	0.16129															17	14.9123			18	0.375156
			mecA_A026	mecA_NL_027							10	1.97239															10	0.20842
			mecA_A008	mecA_NL_028	4	1.6																					4	0.0833681
				mecA_NL_035	1	0.4																					1	0.020842
			mecA_A015	mecA_NL_014					5	0.902527																	5	0.10421
			mecA_A016	mecA_NL_015			1	0.16129	4	0.722022																	5	0.10421
			mecA_A027	mecA_NL_029															4	0.263852							4	0.0833681
			mecA_A029	mecA_NL_031							3	0.591716															3	0.0625261
			mecA_A020	mecA_NL_019			3	0.483871																			3	0.0625261
			mecA_A009	mecA_NL_025			1	0.16129																	1	0.148148	2	0.041684
				mecA_NL_091					1	0.180505																	1	0.020842
			mecA_A031	mecA_NL_033					3	0.541516																	3	0.0625261
			mecA_A030	mecA_NL_032															2	0.131926							2	0.041684
			mecA_A028	mecA_NL_030					2	0.361011																	2	0.041684
			mecA_A017	mecA_NL_016	2	0.8																					2	0.041684
			mecA_A022	mecA_NL_021																					2	0.296296	2	0.041684
			mecA_A091	mecA_NL_128															1	0.0659631							1	0.020842
			mecA_A061	mecA_NL_088	1	0.4																					1	0.020842
			mecA_A053	mecA_NL_072																					1	0.148148	1	0.020842
			mecA_A024	mecA_NL_024															1	0.0659631							1	0.020842
			mecA_A065	mecA_NL_094																			1	0.877193			1	0.020842
			mecA_A019	mecA_NL_018					1	0.180505																	1	0.020842
			mecA_A014	mecA_NL_008																	1	0.970874					1	0.020842
			mecA_A023	mecA_NL_023			1	0.16129																			1	0.020842
			mecA_A059	mecA_NL_085							1	0.197239															1	0.020842
			mecA_A068	mecA_NL_098	1	0.4																					1	0.020842
			mecA_A063	mecA_NL_090																					1	0.148148	1	0.020842
			mecA_A069	mecA_NL_099					1	0.180505																	1	0.020842
			mecA_A018	mecA_NL_017							1	0.197239															1	0.020842
			mecA_A071	mecA_NL_103									1	0.352113													1	0.020842
			mecA_A093	mecA_NL_131																					1	0.148148	1	0.020842
			mecA_A073	mecA_NL_105															1	0.0659631							1	0.020842
			mecA_A051	mecA_NL_067																					1	0.148148	1	0.020842
			mecA_A075	mecA_NL_107																			1	0.877193			1	0.020842
			mecA_A058	mecA_NL_084			1	0.16129																			1	0.020842
			mecA_A079	mecA_NL_111																			1	0.877193			1	0.020842
			mecA_A060	mecA_NL_087					1	0.180505																	1	0.020842
			mecA_A081	mecA_NL_113															1	0.0659631							1	0.020842
			mecA_A062	mecA_NL_089					1	0.180505																	1	0.020842
			mecA_A083	mecA_NL_117											1	0.943396											1	0.020842
			mecA_A064	mecA_NL_092					1	0.180505																	1	0.020842
			mecA_A067	mecA_NL_097																			1	0.877193			1	0.020842
			mecA_A066	mecA_NL_096			1	0.16129																			1	0.020842
			mecA_A087	mecA_NL_123									1	0.352113													1	0.020842
			mecA_A089	mecA_NL_125			1	0.16129																			1	0.020842
			mecA_A085	mecA_NL_119															1	0.0659631							1	0.020842
			mecA_A070	mecA_NL_102															1	0.0659631							1	0.020842
			mecA_A036	mecA_NL_041			1	0.16129																			1	0.020842
			mecA_A072	mecA_NL_104																					1	0.148148	1	0.020842
			mecA_A039	mecA_NL_048			1	0.16129																			1	0.020842
			mecA_A074	mecA_NL_106			1	0.16129																			1	0.020842
			mecA_A040	mecA_NL_049							1	0.197239															1	0.020842
			mecA_A078	mecA_NL_110																			1	0.877193			1	0.020842
			mecA_A041	mecA_NL_050			1	0.16129																			1	0.020842
			mecA_A080	mecA_NL_112																					1	0.148148	1	0.020842
			mecA_A042	mecA_NL_052			1	0.16129																			1	0.020842
			mecA_A082	mecA_NL_114			1	0.16129																			1	0.020842
			mecA_A043	mecA_NL_053																			1	0.877193			1	0.020842
			mecA_A084	mecA_NL_118									1	0.352113													1	0.020842
			mecA_A044	mecA_NL_055							1	0.197239															1	0.020842
			mecA_A086	mecA_NL_121															1	0.0659631							1	0.020842
			mecA_A045	mecA_NL_057									1	0.352113													1	0.020842
			mecA_A088	mecA_NL_124			1	0.16129																			1	0.020842
			mecA_A046	mecA_NL_059							1	0.197239															1	0.020842
			mecA_A090	mecA_NL_127															1	0.0659631							1	0.020842
			mecA_A047	mecA_NL_060													1	1.44928									1	0.020842
			mecA_A092	mecA_NL_129															1	0.0659631							1	0.020842
			mecA_A048	mecA_NL_063					1	0.180505																	1	0.020842
			mecA_A094	mecA_NL_132															1	0.0659631							1	0.020842
			mecA_A049	mecA_NL_064			1	0.16129																			1	0.020842
			mecA_A050	mecA_NL_065															1	0.0659631							1	0.020842
		mecC	mecC_A001	mecC_RF_01																					55	8.14815	55	1.14631
				mecC_NL_01																					1	0.148148	1	0.020842
	Fosfomycin	fosB	fosB_A002	fosB_RF_02					1	0.180505	1	0.197239															2	0.041684
			fosB_A007	fosB_NL_02	1	0.4																					1	0.020842
	Fusidic_acid	fusB	fusB_A001	fusB_RF_01			7	1.12903	10	1.80505			1	0.352113	1	0.943396	56	81.1594					1	0.877193			76	1.58399
		fusC	fusC_A001	fusC_RF_01	50	20	51	8.22581	12	2.16606			3	1.05634					1	0.0659631					4	0.592593	121	2.52188
				fusC_NL_01			1	0.16129	1	0.180505	2	0.394477													83	12.2963	87	1.81326
				fusC_NL_03			20	3.22581	1	0.180505					5	4.71698									31	4.59259	57	1.18799
				fusC_NL_05									2	0.704225													2	0.041684
				fusC_NL_06			1	0.16129																			1	0.020842
			fusC_A002	fusC_NL_02			78	12.5806	7	1.26354			1	0.352113									19	16.6667			105	2.18841
			fusC_A003	fusC_NL_04																					10	1.48148	10	0.20842
			fusC_A004	fusC_NL_07																					1	0.148148	1	0.020842
			fusC_A006	fusC_NL_09			1	0.16129																			1	0.020842
			fusC_A005	fusC_NL_08	1	0.4																					1	0.020842
	MLSB	erm(A)	erm(A)_A001	erm(A)_RF_01			70	11.2903	9	1.62455			9	3.16901					137	9.03694			6	5.26316	2	0.296296	233	4.85619
				erm(A)_NL_02			2	0.322581	6	1.08303			11	3.87324					21	1.38522			3	2.63158	1	0.148148	44	0.917049
				erm(A)_NL_09															1	0.0659631							1	0.020842
				erm(A)_NL_06					1	0.180505																	1	0.020842
			erm(A)_A003	erm(A)_NL_01			18	2.90323																			18	0.375156
			erm(A)_A004	erm(A)_NL_03															7	0.461741							7	0.145894
			erm(A)_A005	erm(A)_NL_04															6	0.395778							6	0.125052
			erm(A)_A007	erm(A)_NL_07																			1	0.877193			1	0.020842
			erm(A)_A009	erm(A)_NL_10			1	0.16129																			1	0.020842
			erm(A)_A008	erm(A)_NL_08			1	0.16129																			1	0.020842
		erm(B)	erm(B)_A006	erm(B)_RF_12			3	0.483871	1	0.180505					2	1.88679			68	4.48549					25	3.7037	99	2.06336
			erm(B)_A004	erm(B)_RF_10											69	65.0943			8	0.527704							77	1.60484
				erm(B)_NL_02															16	1.05541							16	0.333472
			erm(B)_A009	erm(B)_RF_23															2	0.131926							2	0.041684
			erm(B)_A010	erm(B)_NL_03											1	0.943396											1	0.020842
		erm(C)	erm(C)_A003	erm(C)_RF_03	7	2.8	69	11.129	70	12.6354	105	20.7101	4	1.40845	5	4.71698	19	27.5362	226	14.9077	28	27.1845	4	3.50877	64	9.48148	601	12.5261
			erm(C)_A007	erm(C)_NL_01	151	60.4																					151	3.14714
				erm(C)_NL_17	1	0.4																					1	0.020842
				erm(C)_NL_19															1	0.0659631							1	0.020842
				erm(C)_NL_11	1	0.4																					1	0.020842
				erm(C)_NL_14													1	1.44928									1	0.020842
			erm(C)_A002	erm(C)_RF_02	1	0.4	2	0.322581	23	4.15162									2	0.131926							28	0.583576
			erm(C)_A011	erm(C)_NL_02			1	0.16129	2	0.361011			1	0.352113					1	0.0659631	1	0.970874			1	0.148148	7	0.145894
			erm(C)_A012	erm(C)_NL_03					3	0.541516			2	0.704225													5	0.10421
			erm(C)_A001	erm(C)_RF_01															4	0.263852							4	0.0833681
			erm(C)_A025	erm(C)_NL_21									2	0.704225													2	0.041684
			erm(C)_A023	erm(C)_NL_18															1	0.0659631					1	0.148148	2	0.041684
			erm(C)_A018	erm(C)_NL_10															2	0.131926							2	0.041684
			erm(C)_A016	erm(C)_NL_08															2	0.131926							2	0.041684
			erm(C)_A024	erm(C)_NL_20							1	0.197239															1	0.020842
			erm(C)_A022	erm(C)_NL_16					1	0.180505																	1	0.020842
			erm(C)_A026	erm(C)_NL_22	1	0.4																					1	0.020842
			erm(C)_A014	erm(C)_NL_06															1	0.0659631							1	0.020842
			erm(C)_A015	erm(C)_NL_07															1	0.0659631							1	0.020842
			erm(C)_A019	erm(C)_NL_12															1	0.0659631							1	0.020842
			erm(C)_A013	erm(C)_NL_05					1	0.180505																	1	0.020842
			erm(C)_A020	erm(C)_NL_13			1	0.16129																			1	0.020842
			erm(C)_A017	erm(C)_NL_09	1	0.4																					1	0.020842
			erm(C)_A021	erm(C)_NL_15			1	0.16129																			1	0.020842
		erm(T)	erm(T)_A002	erm(T)_RF_02															40	2.63852							40	0.833681
		lnu(A)	lnu(A)_A003	lnu(A)_NL_03	2	0.8							2	0.704225	3	2.83019			1	0.0659631					23	3.40741	31	0.646103
				lnu(A)_NL_06															1	0.0659631							1	0.020842
			lnu(A)_A004	lnu(A)_NL_04			1	0.16129	5	0.902527			1	0.352113					5	0.329815					3	0.444444	15	0.31263
				lnu(A)_NL_07															1	0.0659631							1	0.020842
			lnu(A)_A001	lnu(A)_NL_01			1	0.16129			6	1.18343							1	0.0659631					2	0.296296	10	0.20842
			lnu(A)_A005	lnu(A)_NL_05															5	0.329815							5	0.10421
		lnu(B)	lun(B)_A002	lnu(B)_RF_02															110	7.25594					1	0.148148	111	2.31346
				lnu(B)_NL_01															1	0.0659631							1	0.020842
		lnu(G)	lun(G)_A002	lnu(G)_NL_01															25	1.64908							25	0.52105
			lun(G)_A004	lnu(G)_NL_03	1	0.4																					1	0.020842
		lsa(A)	lsa(A)_A003	lsa(A)_NL_01															2	0.131926							2	0.041684
			lsa(A)_A010	lsa(A)_NL_06															1	0.0659631							1	0.020842
			lsa(A)_A009	lsa(A)_NL_05															1	0.0659631							1	0.020842
			lsa(A)_A006	lsa(A)_NL_02															1	0.0659631							1	0.020842
			lsa(A)_A011	lsa(A)_NL_07			1	0.16129																			1	0.020842
			lsa(A)_A007	lsa(A)_NL_03															1	0.0659631							1	0.020842
			lsa(A)_A008	lsa(A)_NL_04															1	0.0659631							1	0.020842
		lsa(E)	lsa(E)_A002	lsa(E)_NL_01															55	3.62797							55	1.14631
			lsa(E)_A001	lsa(E)_RF_01															52	3.43008					1	0.148148	53	1.10463
			lsa(E)_A004	lsa(E)_NL_03															3	0.197889							3	0.0625261
			lsa(E)_A003	lsa(E)_NL_02															3	0.197889							3	0.0625261
		mph(C)	mph(C)_A002	mph(C)_RF_02	3	1.2	30	4.83871	155	27.9783			24	8.4507	3	2.83019									49	7.25926	264	5.50229
			mph(C)_A006	mhp(C)_NL_01	3	1.2	5	0.806452					40	14.0845											47	6.96296	95	1.97999
			mph(C)_A011	mhp(C)_NL_06					1	0.180505																	1	0.020842
			mph(C)_A013	mhp(C)_NL_09			1	0.16129																			1	0.020842
			mph(C)_A012	mhp(C)_NL_07									1	0.352113													1	0.020842
			mph(C)_A009	mhp(C)_NL_04																					1	0.148148	1	0.020842
			mph(C)_A008	mhp(C)_NL_03					1	0.180505																	1	0.020842
			mph(C)_A014	mhp(C)_NL_10					1	0.180505																	1	0.020842
			mph(C)_A015	mhp(C)_NL_11					1	0.180505																	1	0.020842
			mph(C)_A010	mhp(C)_NL_05									1	0.352113													1	0.020842
		msr(A)	msr(A)_A004	msr(A)_NL_03	4	1.6	17	2.74194	128	23.1047			65	22.8873	2	1.88679									94	13.9259	310	6.46103
				msr(A)_NL_05			1	0.16129																			1	0.020842
			msr(A)_A005	msr(A)_NL_02	1	0.4	18	2.90323	25	4.51264					1	0.943396									3	0.444444	48	1.00042
			msr(A)_A003	msr(A)_NL_01	2	0.8	2	0.322581	3	0.541516	1	0.197239	1	0.352113	1	0.943396			1	0.0659631					9	1.33333	20	0.41684
				msr(A)_NL_10					1	0.180505																	1	0.020842
			msr(A)_A009	msr(A)_NL_08					2	0.361011																	2	0.041684
			msr(A)_A008	msr(A)_NL_07					1	0.180505																	1	0.020842
			msr(A)_A010	msr(A)_NL_09					1	0.180505																	1	0.020842
			msr(A)_A011	msr(A)_NL_11					1	0.180505																	1	0.020842
			msr(A)_A006	msr(A)_NL_04			1	0.16129																			1	0.020842
			msr(A)_A007	msr(A)_NL_06									1	0.352113													1	0.020842
		vga(A)	vga(A)_A003	vga(A)_NL_03															1	0.0659631							1	0.020842
			vga(A)_A002	vga(A)_NL_02															1	0.0659631							1	0.020842
		vga(A)LC	vga(A)LC_A003	vga(A)LC_RF_03															1	0.0659631							1	0.020842
			vga(A)LC_A002	vga(A)LC_RF_02															1	0.0659631							1	0.020842
		vga(A)V	vga(A)V_A002	vga(A)V_NL_01					2	0.361011									25	1.64908					3	0.444444	30	0.625261
				vga(A)V_NL_04															1	0.0659631							1	0.020842
			vga(A)V_A004	vga(A)V_NL_02															7	0.461741							7	0.145894
			vga(A)V_A003	vga(A)V_NL_03															6	0.395778							6	0.125052
			vga(A)V_A005	vga(A)V_NL_06					1	0.180505																	1	0.020842
		vga(E)	vga(E)_A001	vga(E)_RF_01															130	8.5752							130	2.70946
			vga(E)_A006	vga(E)_NL_06															1	0.0659631							1	0.020842
			vga(E)_A005	vga(E)_NL_05															1	0.0659631							1	0.020842
			vga(E)_A002	vga(E)_NL_01															1	0.0659631							1	0.020842
			vga(E)_A007	vga(E)_NL_07															1	0.0659631							1	0.020842
			vga(E)_A003	vga(E)_NL_02															1	0.0659631							1	0.020842
	Mupirocin	mupA	mupA_A008	mupA_RF_02			4	0.645161	4	0.722022			1	0.352113	1	0.943396									1	0.148148	11	0.229262
			mupA_A001	mupA_NL_01							1	0.197239															1	0.020842
			mupA_A004	mupA_NL_04									1	0.352113													1	0.020842
			mupA_A002	mupA_NL_02																			1	0.877193			1	0.020842
			mupA_A003	mupA_NL_03									1	0.352113													1	0.020842
	Oxazolidone	cfr	cfr_A001	cfr_RF_01															7	0.461741							7	0.145894
		optrA	optrA_A001	optrA_RF_13															1	0.0659631							1	0.020842
		poxtA	poxtA_A001	poxtA_RF_01															1	0.0659631							1	0.020842
	Phenicol	cat	cat_A006	cat_NL_01											45	42.4528											45	0.937891
			cat_A007	cat_NL_02															1	0.0659631							1	0.020842
			cat_A005	cat_NL_03																					1	0.148148	1	0.020842
		cat(pC221)	cat(pC221)_A001	cat(pC221)_RF_01	2	0.8	5	0.806452	1	0.180505	2	0.394477			1	0.943396			2	0.131926					14	2.07407	27	0.562734
			cat(pC221)_A003	cat(pC221)_NL_02					4	0.722022															3	0.444444	7	0.145894
			cat(pC221)_A004	cat(pC221)_NL_03															1	0.0659631							1	0.020842
			cat(pC221)_A002	cat(pC221)_NL_01															1	0.0659631							1	0.020842
		cat(pC233)	cat(pC233)_A001	cat(pC233)_RF_01											45	42.4528											45	0.937891
			cat(pC233)_A003	cat(pC233)_NL_03															1	0.0659631							1	0.020842
			cat(pC233)_A002	cat(pC233)_NL_01																					1	0.148148	1	0.020842
		fexA	fexA_A006	fexA_NL_03															109	7.18997							109	2.27178
			fexA_A005	fexA_NL_17			43	6.93548																			43	0.896207
			fexA_A001	fexA_RF_01															19	1.2533							19	0.395998
			fexA_A018	fexA_NL_19															14	0.923483							14	0.291788
			fexA_A008	fexA_NL_05															12	0.791557							12	0.250104
			fexA_A020	fexA_NL_23															12	0.791557							12	0.250104
			fexA_A003	fexA_NL_13															9	0.593668							9	0.187578
				fexA_NL_20															2	0.131926							2	0.041684
			fexA_A014	fexA_NL_11															6	0.395778							6	0.125052
			fexA_A023	fexA_NL_28			3	0.483871																			3	0.0625261
			fexA_A004	fexA_NL_16															3	0.197889							3	0.0625261
			fexA_A012	fexA_NL_09															2	0.131926							2	0.041684
			fexA_A024	fexA_NL_29			1	0.16129																			1	0.020842
			fexA_A009	fexA_NL_06															1	0.0659631							1	0.020842
			fexA_A026	fexA_NL_34					1	0.180505																	1	0.020842
			fexA_A016	fexA_NL_14															1	0.0659631							1	0.020842
			fexA_A007	fexA_NL_04															1	0.0659631							1	0.020842
			fexA_A021	fexA_NL_25			1	0.16129																			1	0.020842
			fexA_A017	fexA_NL_15																					1	0.148148	1	0.020842
			fexA_A025	fexA_NL_30											1	0.943396											1	0.020842
			fexA_A027	fexA_NL_35															1	0.0659631							1	0.020842
			fexA_A013	fexA_NL_10															1	0.0659631							1	0.020842
			fexA_A028	fexA_NL_36															1	0.0659631							1	0.020842
			fexA_A011	fexA_NL_08															1	0.0659631							1	0.020842
			fexA_A019	fexA_NL_22															1	0.0659631							1	0.020842
		fexB	fexB_A004	fexB_NL_03					1	0.180505																	1	0.020842
			fexB_A002	fexB_NL_01															1	0.0659631							1	0.020842
	Tetracycline	tet(K)	tet(K)_A001	tet(K)_RF_01	8	3.2	28	4.51613	24	4.33213	9	1.77515	62	21.831	54	50.9434	39	56.5217	1073	70.7784	75	72.8155	2	1.75439	171	25.3333	1545	32.2009
				tet(K)_NL_15															2	0.131926							2	0.041684
				tet(K)_NL_18									2	0.704225													2	0.041684
				tet(K)_NL_37															1	0.0659631							1	0.020842
				tet(K)_NL_34															1	0.0659631							1	0.020842
				tet(K)_NL_20															1	0.0659631							1	0.020842
				tet(K)_NL_06															1	0.0659631							1	0.020842
				tet(K)_NL_19																					1	0.148148	1	0.020842
			tet(K)_A004	tet(K)_NL_01	149	59.6																					149	3.10546
			tet(K)_A003	tet(K)_NL_02			15	2.41935											1	0.0659631							16	0.333472
				tet(K)_NL_14			2	0.322581																			2	0.041684
			tet(K)_A005	tet(K)_NL_03					14	2.52708																	14	0.291788
			tet(K)_A007	tet(K)_NL_05					7	1.26354																	7	0.145894
			tet(K)_A006	tet(K)_NL_04			1	0.16129											2	0.131926							3	0.0625261
			tet(K)_A012	tet(K)_NL_12											2	1.88679											2	0.041684
			tet(K)_A022	tet(K)_NL_27																	2	1.94175					2	0.041684
			tet(K)_A025	tet(K)_NL_30			2	0.322581																			2	0.041684
			tet(K)_A031	tet(K)_NL_38	2	0.8																					2	0.041684
			tet(K)_A027	tet(K)_NL_32															1	0.0659631							1	0.020842
			tet(K)_A023	tet(K)_NL_28	1	0.4																					1	0.020842
			tet(K)_A008	tet(K)_NL_08															1	0.0659631							1	0.020842
			tet(K)_A013	tet(K)_NL_13															1	0.0659631							1	0.020842
			tet(K)_A011	tet(K)_NL_11					1	0.180505																	1	0.020842
			tet(K)_A014	tet(K)_NL_16															1	0.0659631							1	0.020842
			tet(K)_A029	tet(K)_NL_35	1	0.4																					1	0.020842
			tet(K)_A015	tet(K)_NL_17											1	0.943396											1	0.020842
			tet(K)_A010	tet(K)_NL_10															1	0.0659631							1	0.020842
			tet(K)_A009	tet(K)_NL_09															1	0.0659631							1	0.020842
			tet(K)_A024	tet(K)_NL_29															1	0.0659631							1	0.020842
			tet(K)_A017	tet(K)_NL_22															1	0.0659631							1	0.020842
			tet(K)_A026	tet(K)_NL_31	1	0.4																					1	0.020842
			tet(K)_A018	tet(K)_NL_23															1	0.0659631							1	0.020842
			tet(K)_A028	tet(K)_NL_33																					1	0.148148	1	0.020842
			tet(K)_A019	tet(K)_NL_24																					1	0.148148	1	0.020842
			tet(K)_A030	tet(K)_NL_36	1	0.4																					1	0.020842
			tet(K)_A020	tet(K)_NL_25									1	0.352113													1	0.020842
			tet(K)_A021	tet(K)_NL_26	1	0.4																					1	0.020842
			tet(K)_A016	tet(K)_NL_21			1	0.16129																			1	0.020842
		tet(L)	tet(L)_A002	tet(L)_RF_02	32	12.8	7	1.12903	2	0.361011			1	0.352113					111	7.3219					9	1.33333	162	3.37641
			tet(L)_A009	tet(L)_NL_01															16	1.05541							16	0.333472
			tet(L)_A012	tet(L)_NL_04																					1	0.148148	1	0.020842
			tet(L)_A015	tet(L)_NL_07															1	0.0659631							1	0.020842
			tet(L)_A011	tet(L)_NL_03															1	0.0659631							1	0.020842
		tet(M)	tet(M)_A012	tet(M)_RF_13			2	0.322581	2	0.361011									1319	87.0053					4	0.592593	1327	27.6574
				tet(M)_NL_01			35	5.64516																			35	0.729471
				tet(M)_NL_29															3	0.197889							3	0.0625261
				tet(M)_NL_28															1	0.0659631							1	0.020842
				tet(M)_NL_46			1	0.16129																			1	0.020842
				tet(M)_NL_40															1	0.0659631							1	0.020842
				tet(M)_NL_11																					1	0.148148	1	0.020842
				tet(M)_NL_58															1	0.0659631							1	0.020842
				tet(M)_NL_20															1	0.0659631							1	0.020842
				tet(M)_NL_38															1	0.0659631							1	0.020842
				tet(M)_NL_36															1	0.0659631							1	0.020842
			tet(M)_A007	tet(M)_RF_07					11	1.98556																	11	0.229262
			tet(M)_A014	tet(M)_NL_02			3	0.483871	2	0.361011			1	0.352113											3	0.444444	9	0.187578
			tet(M)_A023	tet(M)_NL_22															4	0.263852							4	0.0833681
			tet(M)_A015	tet(M)_NL_03			3	0.483871																			3	0.0625261
			tet(M)_A017	tet(M)_NL_05																	3	2.91262					3	0.0625261
			tet(M)_A013	tet(M)_NL_08	1	0.4			1	0.180505			1	0.352113													3	0.0625261
			tet(M)_A029	tet(M)_NL_30															2	0.131926							2	0.041684
			tet(M)_A031	tet(M)_NL_33															2	0.131926							2	0.041684
			tet(M)_A019	tet(M)_NL_07					1	0.180505																	1	0.020842
			tet(M)_A010	tet(M)_RF_10			1	0.16129																			1	0.020842
			tet(M)_A033	tet(M)_NL_35															1	0.0659631							1	0.020842
			tet(M)_A020	tet(M)_NL_18															1	0.0659631							1	0.020842
			tet(M)_A040	tet(M)_NL_45															1	0.0659631							1	0.020842
			tet(M)_A021	tet(M)_NL_19															1	0.0659631							1	0.020842
			tet(M)_A028	tet(M)_NL_27															1	0.0659631							1	0.020842
			tet(M)_A022	tet(M)_NL_21															1	0.0659631							1	0.020842
			tet(M)_A030	tet(M)_NL_32															1	0.0659631							1	0.020842
			tet(M)_A035	tet(M)_NL_39															1	0.0659631							1	0.020842
			tet(M)_A032	tet(M)_NL_34															1	0.0659631							1	0.020842
			tet(M)_A034	tet(M)_NL_37															1	0.0659631							1	0.020842
			tet(M)_A018	tet(M)_NL_06			1	0.16129																			1	0.020842
			tet(M)_A038	tet(M)_NL_43															1	0.0659631							1	0.020842
			tet(M)_A036	tet(M)_NL_41															1	0.0659631							1	0.020842
			tet(M)_A037	tet(M)_NL_42															1	0.0659631							1	0.020842
			tet(M)_A024	tet(M)_NL_23															1	0.0659631							1	0.020842
			tet(M)_A039	tet(M)_NL_44															1	0.0659631							1	0.020842
			tet(M)_A025	tet(M)_NL_24															1	0.0659631							1	0.020842
			tet(M)_A041	tet(M)_NL_47															1	0.0659631							1	0.020842
			tet(M)_A048	tet(M)_NL_59															1	0.0659631							1	0.020842
			tet(M)_A027	tet(M)_NL_26															1	0.0659631							1	0.020842
			tet(M)_A026	tet(M)_NL_25															1	0.0659631							1	0.020842
	Trimethoprim	dfrD	dfrD_A001	dfrD_RF_01																					1	0.148148	1	0.020842
				dfrD_NL_01															1	0.0659631							1	0.020842
		dfrE	dfrE_A001	dfrE_RF_01			2	0.322581	1	0.180505									8	0.527704					19	2.81481	30	0.625261
		dfrG	dfrG_A001	dfrG_RF_01	6	2.4	56	9.03226	74	13.3574			54	19.0141					360	23.7467	1	0.970874			103	15.2593	654	13.6307
				dfrG_NL_01							3	0.591716															3	0.0625261
			dfrG_A003	dfrG_NL_03					1	0.180505																	1	0.020842
			dfrG_A002	dfrG_NL_02															1	0.0659631							1	0.020842
		dfrK	dfrK_A002	dfrK_RF_02			3	0.483871											404	26.6491							407	8.4827
			dfrK_A001	dfrK_RF_01															91	6.00264					6	0.888889	97	2.02168
			dfrK_A005	dfrK_NL_03															2	0.131926							2	0.041684
			dfrK_A004	dfrK_NL_02															1	0.0659631							1	0.020842

## Sheet: Gene_Mutation-Top10GGs
	All mutations leading to resistance stratified by GG in 4,798 MRSA isolates from humans in the Netherlands 2008-2019
			GG	GG0001		GG0005		GG0008		GG0022		GG0030		GG0059		GG0080		GG0398		GG1045		GG2045		Other GGs		All GGs
			N	250		620		554		507		284		106		69		1516		103		114		675		4798
	Antibiotic class	Gene	Amino acid changes	n	%	n	%	n	%	n	%	n	%	n	%	n	%	n	%	n	%	n	%	n	%	n	%
	Quinolones	grlA, grlB, gyrA	gyrA p.S84L, grlA p.S80F	5	2	123	19.8387	32	5.77617	129	25.4438	15	5.28169	3	2.83019	1	1.44928	153	10.0923	100	97.0874			95	14.0741	656	13.6724
			gyrA p.S84L, grlA p.S80Y	1	0.4	4	0.645161	142	25.6318			19	6.69014					77	5.07916					28	4.14815	271	5.64819
			grlA p.S80F	4	1.6	43	6.93548	19	3.4296	2	0.394477	11	3.87324	6	5.66038	2	2.89855	92	6.0686					22	3.25926	201	4.18925
			gyrA p.S84L, grlA p.S80F, grlB p.P585S			37	5.96774			44	8.6785															81	1.6882
			gyrA p.S84L, grlA p.E84K, grlA p.S80F			8	1.29032	3	0.541516	20	3.94477															31	0.646103
			gyrA p.S84L, grlA p.E84G, grlA p.S80Y			18	2.90323	1	0.180505																	19	0.395998
			gyrA p.S84A, grlA p.S80F	2	0.8	10	1.6129											2	0.131926					3	0.444444	17	0.354314
			gyrA p.S84L, grlA p.I45M, grlA p.S80F, grlB p.P585S																			17	14.9123			17	0.354314
			grlA p.S80Y			1	0.16129	5	0.902527							1	1.44928	7	0.461741					2	0.296296	16	0.333472
			gyrA p.S84L, grlA p.I45M, grlA p.S80F																			14	12.2807			14	0.291788
			grlA p.E84K, grlA p.S80F					13	2.34657																	13	0.270946
			gyrA p.S84L, gyrA p.S85P					1	0.180505	7	1.38067															8	0.166736
			gyrA p.S84L, grlA p.I45M, grlA p.S80F, grlB p.D432N																			8	7.01754			8	0.166736
			gyrA p.S84L, grlA p.S80Y, grlB p.D432N					6	1.08303																	6	0.125052
			gyrA p.S84L, gyrA p.S85P, grlA p.E84G, grlA p.S80Y			5	0.806452																			5	0.10421
			gyrA p.S84L, grlA p.S80F, grlB p.D432N	1	0.4	2	0.322581			2	0.394477															5	0.10421
			gyrA p.S84L, gyrA p.S85P, grlA p.S80F					1	0.180505	3	0.591716															4	0.0833681
			gyrA p.S84L, grlA p.S80Y, grlB p.P585S			1	0.16129	3	0.541516																	4	0.0833681
			gyrA p.S84L, grlA p.E84K, grlA p.S80Y					4	0.722022																	4	0.0833681
			gyrA p.E88G, gyrA p.S84L			3	0.483871																			3	0.0625261
			gyrA p.G106D, gyrA p.S84L, grlA p.S80F					3	0.541516																	3	0.0625261
			gyrA p.S84L, gyrA p.S85P, grlA p.S80F, grlB p.D432N					3	0.541516																	3	0.0625261
			gyrA p.S84L, grlA p.E84V, grlA p.S80F									3	1.05634													3	0.0625261
			gyrA p.S84L					1	0.180505	1	0.197239	1	0.352113													3	0.0625261
			gyrA p.S84L, grlA p.S80Y, grlB p.D432V					2	0.361011																	2	0.041684
			gyrA p.S84L, grlA p.E84K			2	0.322581																			2	0.041684
			gyrA p.E88K, gyrA p.S84L, grlA p.E84K, grlA p.S80F							2	0.394477															2	0.041684
			grlA p.I45M, grlA p.S80F																			2	1.75439			2	0.041684
			gyrA p.E88K, gyrA p.S84L, grlA p.E84G, grlA p.S80Y			2	0.322581																			2	0.041684
			gyrA p.E88G, gyrA p.S84L, grlA p.E84K, grlA p.S80Y			2	0.322581																			2	0.041684
			gyrA p.S84L, grlA p.E84G, grlA p.S80F							1	0.197239									1	0.970874					2	0.041684
			gyrA p.S84L, gyrA p.S85P, grlA p.S80Y					1	0.180505																	1	0.020842
			gyrA p.E88K, gyrA p.S84A, grlA p.S80F			1	0.16129																			1	0.020842
			gyrA p.S84A, grlA p.S80Y															1	0.0659631							1	0.020842
			gyrA p.E88G, grlA p.S80F															1	0.0659631							1	0.020842
			gyrA p.E88K, grlA p.S80F																					1	0.148148	1	0.020842
			gyrA p.S84L, gyrA p.S85P, grlA p.E84G, grlA p.S80F							1	0.197239															1	0.020842
			gyrA p.S85P, grlA p.S80F			1	0.16129																			1	0.020842
			gyrA p.S84L, grlA p.S80F, grlB p.D432V																					1	0.148148	1	0.020842
			gyrA p.S84L, gyrA p.S85P, grlA p.E84K, grlA p.S80Y					1	0.180505																	1	0.020842
	Fusidic_acid	fusA	fusA p.V90I			2	0.322581	5	0.902527	7	1.38067	3	1.05634	1	0.943396			1	0.0659631					1	0.148148	20	0.41684
			fusA p.H457Y			1	0.16129	2	0.361011	1	0.197239							2	0.131926	2	1.94175			3	0.444444	11	0.229262
			fusA p.L461S			4	0.645161	2	0.361011	1	0.197239							1	0.0659631	1	0.970874	1	0.877193	1	0.148148	11	0.229262
			fusA p.L461K					5	0.902527			1	0.352113							1	0.970874			1	0.148148	8	0.166736
			fusA p.H457Q			4	0.645161																			4	0.0833681
			fusA p.P404Q			1	0.16129							3	2.83019											4	0.0833681
			fusA p.P478S															2	0.131926			1	0.877193			3	0.0625261
			fusA p.A67T, fusA p.H457Y																			2	1.75439			2	0.041684
			fusA p.A70V, fusA p.P406L					2	0.361011																	2	0.041684
			fusA p.M453I															2	0.131926							2	0.041684
			fusA p.P406L																					1	0.148148	1	0.020842
			fusA p.P404Q, fusA p.T326I			1	0.16129																			1	0.020842
	Mupirocin	ileS	ileS p.V588F			1	0.16129	7	1.26354									1	0.0659631					1	0.148148	10	0.20842
	Rifampicin	rpoB	rpoB p.H481N					6	1.08303			2	0.704225							1	0.970874	3	2.63158	1	0.148148	13	0.270946
			rpoB p.H481N, rpoB p.L466S			5	0.806452	3	0.541516																	8	0.166736
			rpoB p.A477D							3	0.591716															3	0.0625261
			rpoB p.S486L			1	0.16129	1	0.180505																	2	0.041684
			rpoB p.R484H			1	0.16129	1	0.180505																	2	0.041684
			rpoB p.D471Y																	1	0.970874			1	0.148148	2	0.041684
			rpoB p.H481Y											1	0.943396											1	0.020842
			rpoB p.H481N, rpoB p.I527M					1	0.180505																	1	0.020842
	Trimethoprim	dfrB	dfrB p.F99Y			2	0.322581			4	0.788955							1	0.0659631	7	6.79612	1	0.877193	17	2.51852	32	0.666945
			dfrB p.L41F			3	0.483871																			3	0.0625261
			dfrB p.H150R																			2	1.75439			2	0.041684

## Sheet: Aminoglycoside resistance genes
>aac(6')-aph(2'')_A002_NL_01
ATGAATATAGTTGAAAATGAAATATGTATAAGAACTTTAATAGATGATGATTTTCCTTTG
ATGTTAAAATGGTTAACTGATGAAAGAGTATTAGAATTTTATGATGGTAGAGATAAAAAA
TATACATTAGAATCATTAAAAAAACATTATACAGAGCCTTGGGAAGATGAAGTTTTTAGA
GTAATTATTGAATATAACAATGTTCCTATTGGATATGGACAAATATATAAAATGTATGAT
GAGTTATATACTGATTATCATTATCCAAAAACTGATGAGATAGTCTATGGTATGGATCAA
TTTATAGGAGAGCCAAATTATTGGAGTAAAGGAATTGGTACAAGATATATTAAATTGATT
TTTGAATTTTTGAAAAAAGAAAGAAATGCTAATGCAGTTATTTTAGACCCTCATAAAAAT
AATCCAAGAGCAATAAGGGCATACCAAAAATCTGGTTTTAGAATTATTGAAGATTTGCCA
GAACATGAATTACACGAGGGCAAAAAAGAAGATTGTTATTTAATGGAATATAGATATGAT
GATAATGCCACAAATGTTAAGGCAATGAAATATTTAATTGAGCATTACTTTGATAATTTC
AAAGTAGATAGTATTGAAATAATCGGTAGTGGTTATGATAGTGTGGCATATTTAGTTAAT
AATGAATACATTTTTAAAACAAAATTTAGTACTAATAAGAAAAAAGGTTATGCAAAAGAA
AAAGCAATATATAATTTTTTAAATACAAATTTAGAAACTAATGTAAAAATTCCTAATATT
GAATATTCGTATATTAGTGATGAATTATCTATACTAGGTTATAAAGAAATTAAAGGAACT
TTTTTAACACCAGAAATTTATTCTACTATGTCAGAAGAAGAACAAAATTTGTTAAAACGA
GATATTGCCAGTTTTTTAAGACAAATGCACGGTTTAGATTATACAGATATTAGTGAATGT
ACTATTGATAATAAACAAAATGTATTAGAAGAGTATATATTGTTGCGTGAAACTATTTAT
AATGATTTAACTGATATAGAAAAAGATTATATAGAAAGTTTTATGGAAAGACTAAATGCA
ACAACAGTTTTTGAGGGTAAAAAGTGTTTATGCCATAATGATTTTAGTTGTAATCATCTA
TTGTTAGATGGCAATAATAGATTAACTGGAATAATTGATTTTGGAGATTCTGGAATTATA
GATGAATATTGTGATTTTATATACTTACTTGAAGATAGTGAAGAAGAAATAGGAACAAAT
TTTGGAGAAGATATATTAAGAATGTATGGAAATATAGATATTGAGAAAGCAAAAGAATAT
CAAGATATAGTTGAAGAATATTATCCTATTGAAACTATTGTTTATGGAATTAAAAATATT
AAACAGGAATTTATCGAAAATGGTAGAAAAGAAATTTATAAAAGGACTTATAAAGATTGA
>aac(6')-aph(2'')_A003_NL_02
ATGAATATAGTTGAAAATGAAATATGTATAAGAACTTTAATAGATGATGATTTTCCTTTG
ATGTTAAAATGGTTAACTGATGAAAGAGTATTAGAATTTTATGGTGGTAGAGATAAAAAA
TATACATTAGAATCATTAAAAAAACATTATACAGAGCCTTGGGAAGATGAAGTTTTTAGA
GTAATTATTGAATATAACAATGTTCCTATTGGATATGGACAAATATATAAAATGTATGAT
GAGTTATATACTGATTATCATTATCCAAAAACTGATGAGATAGTCTATGGTATGGATCAA
TTTATAGGAGAGCCAAATTATTGGAGTAAAGGAATTGGTACAAGATATATTAAATTGATT
TTTGAATTTTTGAAAAAAGAAAGAAATGCTAATGCAGTTATTTTAGACCCTCATAAAAAT
AATCCAAGAGCAATAAGGGCATACCAAAAATCTGGTTTTAGAATTATTGAAGATTTGCCA
GAACATGAATTACACGAGGGCAAAAAAGAAGAGTGTTATTTAATGGAATATAGATATGAT
GATAATGCCACAAATGTTAAGGCAATGAAATATTTAATTGAGCATTACTTTGATAATTTC
AAAGTAGATAGTATTGAAATAATCGGTAGTGGTTATGATAGTGTGGCATATTTAGTTAAT
AATGAATACATTTTTAAAACAAAATTTAGTACTAATAAGAAAAAAGGTTATGCAAAAGAA
AAAGCAATATATAATTTTTTAAATACAAATTTAGAAACTAATGTAAAAATTCCTAATATT
GAATATTCGTATATTAGTGATGAATTATCTATACTAGGTTATAAAGAAATTAAAGGAACT
TTTTTAACACCAGAAATTTATTCTACTATGTCAGAAGAAGAACAAAATTTGTTAAAACGA
GATATTGCCAGTTTTTTAAGACAAATGCACGGTTTAGATTATACAGATATTAGTGAATGT
ACTATTGATAATAAACAAAATGTATTAGAAGAGTATATATTGTTGCGTGAAACTATTTAT
AATGATTTAACTGATATAGAAAAAGATTATATAGAAAGTTTTATGGAAAGACTAAATGCA
ACAACAGTTTTTGAGGGTAAAAAGTGTTTATGCCATAATGATTTTAGTTGTAATCATCTA
TTGTTAGATGGCAATAATAGATTAACTGGAATAATTGATTTTGGAGATTCTGGAATTATA
GATGAATATTGTGATTTTATATACTTACTTGAAGATAGTGAAGAAGAAATAGGAACAAAT
TTTGGAGAAGATATATTAAGAATGTATGGAAATATAGATATTGAGAAAGCAAAAGAATAT
CAAGATATAGTTGAAGAATATTATCCTATTGAAACTATTGTTTATGGAATTAAAAATATT
AAACAGGAATTTATCGAAAATGGTAGAAAAGAAATTTATAAAAGGACTTATAAAGATTGA
>aac(6')-aph(2'')_A004_NL_03
ATGAATATAGTTGAAAATGAAATATGTATAAGAACTTTAATAGATGATGATTTTCCTTTG
ATGTTAAAATGGTTAACTGATGAAAGAGTATTAGAATTTTATGGTGGTAGAGATAAAAAA
TATACATTAGAATCATTAAAAAAACATTATACAGAGCCTTGGGAAGATGAAGTTTTTAGA
GTAATTATTGAATATAACAATGTTCCTATTGGATATGGACAAATATATAAAATGTATGAT
GAGTTATATACTGATTATCATTATCCAAAAACTGATGAGATAGTCTATGGTATGGATCAA
TTTATAGGAGAGCCAAATTATTGGAGTAAAGGAATTGGTACAAGATATATTAAATTGATT
TTTGAATTTTTGAAAAAAAAAAGAAATGCTAATGCAGTTATTTTAGACCCTCATAAAAAT
AATCCAAGAGCAATAAGGGCATACCAAAAATCTGGTTTTAGAATTATTGAAGATTTGCCA
GAACATGAATTACACGAGGGCAAAAAAGAAGATTGTTATTTAATGGAATATAGATATGAT
GATAATGCCACAAATGTTAAGGCAATGAAATATTTAATTGAGCATTACTTTGATAATTTC
AAAGTAGATAGTATTGAAATAATCGGTAGTGGTTATGATAGTGTGGCATATTTAGTTAAT
AATGAATACATTTTTAAAACAAAATTTAGTACTAATAAGAAAAAAGGTTATGCAAAAGAA
AAAGCAATATATAATTTTTTAAATACAAATTTAGAAACTAATGTAAAAATTCCTAATATT
GAATATTCGTATATTAGTGATGAATTATCTATACTAGGTTATAAAGAAATTAAAGGAACT
TTTTTAACACCAGAAATTTATTCTACTATGTCAGAAGAAGAACAAAATTTGTTAAAACGA
GATATTGCCAGTTTTTTAAGACAAATGCACGGTTTAGATTATACAGATATTAGTGAATGT
ACTATTGATAATAAACAAAATGTATTAGAAGAGTATATATTGTTGCGTGAAACTATTTAT
AATGATTTAACTGATATAGAAAAAGATTATATAGAAAGTTTTATGGAAAGACTAAATGCA
ACAACAGTTTTTGAGGGTAAAAAGTGTTTATGCCATAATGATTTTAGTTGTAATCATCTA
TTGTTAGATGGCAATAATAGATTAACTGGAATAATTGATTTTGGAGATTCTGGAATTATA
GATGAATATTGTGATTTTATATACTTACTTGAAGATAGTGAAGAAGAAATAGGAACAAAT
TTTGGAGAAGATATATTAAGAATGTATGGAAATATAGATATTGAGAAAGCAAAAGAATAT
CAAGATATAGTTGAAGAATATTATCCTATTGAAACTATTGTTTATGGAATTAAAAATATT
AAACAGGAATTTATCGAAAATGGTAGAAAAGAAATTTATAAAAGGACTTATAAAGATTGA
>aac(6')-aph(2'')_A005_NL_04
ATGAATATAGTTGAAAATGAAATATGTATAAGAACTTTAATAGATGATGATTTTCCTTTG
ATGTTAAAATGGTTAACTGATGAAAGAGTATTAGAATTTTATGGTGGTAGAGATAAAAAA
TATACATTAGAATCATTAAAAAAACATTATACAGAGCCTTGGGAAGATGAAGTTTTTAGA
GTAATTATTGAATATAACAATGTTCCTATTGGATATGGACAAATATATAAAATGTATGAT
GAGTTATATACTGATTATCATTATCCAAAAACTGATGAGATAGTCTATGGTATGGATCAA
TTTATAGGAGAGCCAAATTATTGGAGTAAAGGAATTGGTACAAGATATATTAAATTGATT
TTTGAATTTTTGAAAAAAGAAAGAAATGCTAATGCAGTTATTTTAGACCCTCATAAAAAT
AATCCAAGAGCAATAAGGGCATACCAAAAATCTGGTTTTAGAATTATTGAAGATTTGCCA
GAACATGAATTACACGAGGGCAAAAAAGAAGATTGTTATTTAATGGAATATAGATATGAT
GATAATGCCACAAATGTTAAGGCAATGAAATATTTAATTGAGCATTACTTTGATAATTTC
AAAGTAGATAGTATTGAAATAATCGGTAGTGGTTATGATAGTTTGGCATATTTAGTTAAT
AATGAATACATTTTTAAAACAAAATTTAGTACTAATAAGAAAAAAGGTTATGCAAAAGAA
AAAGCAATATATAATTTTTTAAATACAAATTTAGAAACTAATGTAAAAATTCCTAATATT
GAATATTCGTATATTAGTGATGAATTATCTATACTAGGTTATAAAGAAATTAAAGGAACT
TTTTTAACACCAGAAATTTATTCTACTATGTCAGAAGAAGAACAAAATTTGTTAAAACGA
GATATTGCCAGTTTTTTAAGACAAATGCACGGTTTAGATTATACAGATATTAGTGAATGT
ACTATTGATAATAAACAAAATGTATTAGAAGAGTATATATTGTTGCGTGAAACTATTTAT
AATGATTTAACTGATATAGAAAAAGATTATATAGAAAGTTTTATGGAAAGACTAAATGCA
ACAACAGTTTTTGAGGGTAAAAAGTGTTTATGCCATAATGATTTTAGTTGTAATCATCTA
TTGTTAGATGGCAATAATAGATTAACTGGAATAATTGATTTTGGAGATTCTGGAATTATA
GATGAATATTGTGATTTTATATACTTACTTGAAGATAGTGAAGAAGAAATAGGAACAAAT
TTTGGAGAAGATATATTAAGAATGTATGGAAATATAGATATTGAGAAAGCAAAAGAATAT
CAAGATATAGTTGAAGAATATTATCCTATTGAAACTATTGTTTATGGAATTAAAAATATT
AAACAGGAATTTATCGAAAATGGTAGAAAAGAAATTTATAAAAGGACTTATAAAGATTGA
>aac(6')-aph(2'')_A006_NL_05
ATGAATATAGTTGAAAATGAAATATGTATAAGAACTTTAATAGATGATGATTTTCCTTTG
ATGTTAAAATGGTTAACTGATGAAAGAGTATTAGAATTTTATGGTGGTAGAGATAAAAAA
TATACATTAGAATCATTAAAAAAACATTATACAGAGCCTTGGGAAGATGAAGTTTTTAGA
GTAATTATTGAATATAACAATGTTCCTATTGGATATGGACAAATATATAAAATGTATGAT
GAGTTATATACTGATTATCATTATCCAAAAACTGATGAGATAGTCTATGGTATGGATCAA
TTTATAGGAGAGCCAAATTATTGGAGTAAAGGAATTGGTACAAGATATATTAAATTGATT
TTTGAATTTTTGAAAAAAGAAAGAAATGCTAATGCAGTTATTTTAGACCCTCATAAAAAT
AATCCAAGAGCAATAAGGGCATACCAAAAATCTGGTTTTAGAATTATTGAAGATTTGCCA
GAACATGAATTACACGAGGGCAAAAAAGAAGATTGTTATTTAATGGAATATAGATATGAT
GATAATGCCACAAATGTTAAGGCAATGAAATATTTAATTGAGCATTACTTTGATAATTTC
AAAGTAGATAGTATTGAAATAATCGGTAGTGGTTATGATAGTGTGGCATATTTAGTTAAT
AATGAATACATTTTTAAAACAAAATTTAGTACTAATAAGAAAAAAGGTTATGCAAAAGAA
AAAGCAATATATAATTTTTTAAATACAAATTTAGAAACTAATGTAAAAATTCCTAATATT
GAATATTCGTATATTAGTGATGAATTATCTATACTAGGTTATAAAGAAATTAAAGGAACT
TTTTTAACACCAGAAATTTATTCTACTATGTCAGAAGAAGAACAAAATTTGTTAAAACGA
GATATTGCCAGTTTTTTAAGACAAATGCACGGTTTAGATTATACAGATATTAGTGAATGT
ACTATTGATAATAAACAAAATGTATTAGAAGAGTATATATTGTTGCGTGAAACTATTTAT
AATGATTTAACTGATATAGAAAAAGATTATATAGAAAGTTTTATGGAAAGACTAAATGCA
ACAACAGTTTTTGAGGGTAAAAAGTGTTGTTGCCATAATGATTTTAGTTGTAATCATCTA
TTGTTAGATGGCAATAATAGATTAACTGGAATAATTGATTTTGGAGATTCTGGAATTATA
GATGAATATTGTGATTTTATATACTTACTTGAAGATAGTGAAGAAGAAATAGGAACAAAT
TTTGGAGAAGATATATTAAGAATGTATGGAAATATAGATATTGAGAAAGCAAAAGAATAT
CAAGATATAGTTGAAGAATATTATCCTATTGAAACTATTGTTTATGGAATTAAAAATATT
AAACAGGAATTTATCGAAAATGGTAGAAAAGAAATTTATAAAAGGACTTATAAAGATTGA
>aac(6')-aph(2'')_A007_NL_06
ATGAATATAGTTGAAAATGAAATATGTATAAGAACTTTAATAGATGATGATTTTCCTTTG
ATGTTAAAATGGTTAACTGATGAAAGAGTATTAGAATTTTATGGTGGTAGAGATAAAAAA
TATACATTAGAATCATTAAAAAAACATTATACAGAGCCTTGGGAAGATGAAGTTTTTAGA
GTAATTATTGAATATAACAATGTTCCTATTGGATATGGACAAATATATAAAATGTATGAT
GAGTTATATACTGATTATCATTATCCAAAAACTGATGAGATAGTCTATGGTATGGATCAA
TTTATAGGAGAGCCAAATTATTGGAGTAAAGGAATTGGTACAAGATATATTAAATTGATT
TTTGAATTTTTGAAAAAAGAAAGAAATGCTAATGCAGTTATTTTAGACCCTCATAAAAAT
AATCCAAGAGCAATAAGGGCATACCAAAAATCTGGTTTTAGAATTATTGAAGATTTGCCA
GAACATGAATTACACGAGGGCAAAAAAGAAGATTGTTATTTAATGGAATATAGATATGAT
GATAATGCCACAAATGTTAAGGCAATGAAATATTTAATTGAGCATTACTTTGATAATTTC
AAAGTAGATAGTATTGAAATAATCGGTAGTGGTTATGATAGTGTGGCATATTTAGTTAAT
AATGAATACATTTTTAAAACAAAATTTACTACTAATAAGAAAAAAGGTTATGCAAAAGAA
AAAGCAATATATAATTTTTTAAATACAAATTTAGAAACTAATGTAAAAATTCCTAATATT
GAATATTCGTATATTAGTGATGAATTATCTATACTAGGTTATAAAGAAATTAAAGGAACT
TTTTTAACACCAGAAATTTATTCTACTATGTCAGAAGAAGAACAAAATTTGTTAAAACGA
GATATTGCCAGTTTTTTAAGACAAATGCACGGTTTAGATTATACAGATATTAGTGAATGT
ACTATTGATAATAAACAAAATGTATTAGAAGAGTATATATTGTTGCGTGAAACTATTTAT
AATGATTTAACTGATATAGAAAAAGATTATATAGAAAGTTTTATGGAAAGACTAAATGCA
ACAACAGTTTTTGAGGGTAAAAAGTGTTTATGCCATAATGATTTTAGTTGTAATCATCTA
TTGTTAGATGGCAATAATAGATTAACTGGAATAATTGATTTTGGAGATTCTGGAATTATA
GATGAATATTGTGATTTTATATACTTACTTGAAGATAGTGAAGAAGAAATAGGAACAAAT
TTTGGAGAAGATATATTAAGAATGTATGGAAATATAGATATTGAGAAAGCAAAAGAATAT
CAAGATATAGTTGAAGAATATTATCCTATTGAAACTATTGTTTATGGAATTAAAAATATT
AAACAGGAATTTATCGAAAATGGTAGAAAAGAAATTTATAAAAGGACTTATAAAGATTGA
>aac(6')-aph(2'')_A008_NL_07
ATGAATATAGTTGAAAATGAAATATGTATAAGAACTTTAATAGATGATGATTTTCCTTTG
ATGTTAAAATGGTTAACTGATGAAAGAGTATTAGAATTTTATGGTGGTAGAGATAAAAAA
TATACATTAGAATCATTAAAAAAACATTATACAGAGCCTTGGGAAGATGAAGTTTTTAGA
GTAATTATTGAATATAACAATGTTCCTATTGGATATGGACAAATATATAAAATGTATGAT
GAGTTATATACTGATTATCATTATCCAAAAACTGATGAGATAGTCTATGGTATGGATCAA
TTTATAGGAGAGCCAAATTATTGGAGTAAAGGAATTGGTACAAGATATATTAAATTGATT
TTTGAATTTTTGAAAAAAGAAAGAAATGCTAATGCAGTTATTTTAGACCCTCATAAAAAT
AATCCAAGAGCAATAAGGGCATACCAAAAATCTGGTTTTAGAATTATTGAAGATTTGCCA
GAACATGAATTACACGAGGGCAAAAAAGAAAATTGTTATTTAATGGAATATAGATATGAT
GATAATGCCACAAATGTTAAGGCAATGAAATATTTAATTGAGCATTACTTTGATAATTTC
AAAGTAGATAGTATTGAAATAATCGGTAGTGGTTATGATAGTGTGGCATATTTAGTTAAT
AATGAATACATTTTTAAAACAAAATTTAGTACTAATAAGAAAAAAGGTTATGCAAAAGAA
AAAGCAATATATAATTTTTTAAATACAAATTTAGAAACTAATGTAAAAATTCCTAATATT
GAATATTCGTATATTAGTGATGAATTATCTATACTAGGTTATAAAGAAATTAAAGGAACT
TTTTTAACACCAGAAATTTATTCTACTATGTCAGAAGAAGAACAAAATTTGTTAAAACGA
GATATTGCCAGTTTTTTAAGACAAATGCACGGTTTAGATTATACAGATATTAGTGAATGT
ACTATTGATAATAAACAAAATGTATTAGAAGAGTATATATTGTTGCGTGAAACTATTTAT
AATGATTTAACTGATATAGAAAAAGATTATATAGAAAGTTTTATGGAAAGACTAAATGCA
ACAACAGTTTTTGAGGGTAAAAAGTGTTTATGCCATAATGATTTTAGTTGTAATCATCTA
TTGTTAGATGGCAATAATAGATTAACTGGAATAATTGATTTTGGAGATTCTGGAATTATA
GATGAATATTGTGATTTTATATACTTACTTGAAGATAGTGAAGAAGAAATAGGAACAAAT
TTTGGAGAAGATATATTAAGAATGTATGGAAATATAGATATTGAGAAAGCAAAAGAATAT
CAAGATATAGTTGAAGAATATTATCCTATTGAAACTATTGTTTATGGAATTAAAAATATT
AAACAGGAATTTATCGAAAATGGTAGAAAAGAAATTTATAAAAGGACTTATAAAGATTGA
>aac(6')-aph(2'')_A009_NL_08
ATGAATATAGTTGAAAATGAAATATGTATAAGAACTTTAATAGATGATGATTTTCCTTTG
ATGTTAAAATGGTTAACTGATGAAAGACTATTAGAATTTTATGGTGGTAGAGATAAAAAA
TATACATTAGAATCATTAAAAAAACATTATACAGAGCCTTGGGAAGATGAAGTTTTTAGA
GTAATTATTGAATATAACAATGTTCCTATTGGATATGGACAAATATATAAAATGTATGAT
GAGTTATATACTGATTATCATTATCCAAAAACTGATGAGATAGTCTATGGTATGGATCAA
TTTATAGGAGAGCCAAATTATTGGAGTAAAGGAATTGGTACAAGATATATTAAATTGATT
TTTGAATTTTTGAAAAAAGAAAGAAATGCTAATGCAGTTATTTTAGACCCTCATAAAAAT
AATCCAAGAGCAATAAGGGCATACCAAAAATCTGGTTTTAGAATTATTGAAGATTTGCCA
GAACATGAATTACACGAGGGCAAAAAAGAAGATTGTTATTTAATGGAATATAGATATGAT
GATAATGCCACAAATGTTAAGGCAATGAAATATTTAATTGAGCATTACTTTGATAATTTC
AAAGTAGATAGTATTGAAATAATCGGTAGTGGTTATGATAGTGTGGCATATTTAGTTAAT
AATGAATACATTTTTAAAACAAAATTTAGTACTAATAAGAAAAAAGGTTATGCAAAAGAA
AAAGCAATATATAATTTTTTAAATACAAATTTAGAAACTAATGTAAAAATTCCTAATATT
GAATATTCGTATATTAGTGATGAATTATCTATACTAGGTTATAAAGAAATTAAAGGAACT
TTTTTAACACCAGAAATTTATTCTACTATGTCAGAAGAAGAACAAAATTTGTTAAAACGA
GATATTGCCAGTTTTTTAAGACAAATGCACGGTTTAGATTATACAGATATTAGTGAATGT
ACTATTGATAATAAACAAAATGTATTAGAAGAGTATATATTGTTGCGTGAAACTATTTAT
AATGATTTAACTGATATAGAAAAAGATTATATAGAAAGTTTTATGGAAAGACTAAATGCA
ACAACAGTTTTTGAGGGTAAAAAGTGTTTATGCCATAATGATTTTAGTTGTAATCATCTA
TTGTTAGATGGCAATAATAGATTAACTGGAATAATTGATTTTGGAGATTCTGGAATTATA
GATGAATATTGTGATTTTATATACTTACTTGAAGATAGTGAAGAAGAAATAGGAACAAAT
TTTGGAGAAGATATATTAAGAATGTATGGAAATATAGATATTGAGAAAGCAAAAGAATAT
CAAGATATAGTTGAAGAATATTATCCTATTGAAACTATTGTTTATGGAATTAAAAATATT
AAACAGGAATTTATCGAAAATGGTAGAAAAGAAATTTATAAAAGGACTTATAAAGATTGA
>aac(6')-aph(2'')_A010_NL_09
ATGAATATAGTTGAAAATGAAATATGTATAAGAACTTTAATAGATGATGATTTTCCTTTG
ATGTTAAAATGGTTAACTGATGAAAGAGTATTAGAATTTTATGGTGGTAGAGATAAAAAA
TATACATTAGAATCATTAAAAAAACATTATACAGAGCCTTGGGAAGATGAAGTTTTTAGA
ATAATTATTGAATATAACAATGTTCCTATTGGATATGGACAAATATATAAAATGTATGAT
GAGTTATATACTGATTATCATTATCCAAAAACTGATGAGATAGTCTATGGTATGGATCAA
TTTATAGGAGAGCCAAATTATTGGAGTAAAGGAATTGGTACAAGATATATTAAATTGATT
TTTGAATTTTTGAAAAAAGAAAGAAATGCTAATGCAGTTATTTTAGACCCTCATAAAAAT
AATCCAAGAGCAATAAGGGCATACCAAAAATCTGGTTTTAGAATTATTGAAGATTTGCCA
GAACATGAATTACACGAGGGCAAAAAAGAAGATTGTTATTTAATGGAATATAGATATGAT
GATAATGCCACAAATGTTAAGGCAATGAAATATTTAATTGAGCATTACTTTGATAATTTC
AAAGTAGATAGTATTGAAATAATCGGTAGTGGTTATGATAGTGTGGCATATTTAGTTAAT
AATGAATACATTTTTAAAACAAAATTTAGTACTAATAAGAAAAAAGGTTATGCAAAAGAA
AAAGCAATATATAATTTTTTAAATACAAATTTAGAAACTAATGTAAAAATTCCTAATATT
GAATATTCGTATATTAGTGATGAATTATCTATACTAGGTTATAAAGAAATTAAAGGAACT
TTTTTAACACCAGAAATTTATTCTACTATGTCAGAAGAAGAACAAAATTTGTTAAAACGA
GATATTGCCAGTTTTTTAAGACAAATGCACGGTTTAGATTATACAGATATTAGTGAATGT
ACTATTGATAATAAACAAAATGTATTAGAAGAGTATATATTGTTGCGTGAAACTATTTAT
AATGATTTAACTGATATAGAAAAAGATTATATAGAAAGTTTTATGGAAAGACTAAATGCA
ACAACAGTTTTTGAGGGTAAAAAGTGTTTATGCCATAATGATTTTAGTTGTAATCATCTA
TTGTTAGATGGCAATAATAGATTAACTGGAATAATTGATTTTGGAGATTCTGGAATTATA
GATGAATATTGTGATTTTATATACTTACTTGAAGATAGTGAAGAAGAAATAGGAACAAAT
TTTGGAGAAGATATATTAAGAATGTATGGAAATATAGATATTGAGAAAGCAAAAGAATAT
CAAGATATAGTTGAAGAATATTATCCTATTGAAACTATTGTTTATGGAATTAAAAATATT
AAACAGGAATTTATCGAAAATGGTAGAAAAGAAATTTATAAAAGGACTTATAAAGATTGA
>aac(6')-aph(2'')_A011_NL_10
ATGAATATAGTTGAAAATGAAATATGTATAAGAACTTTAATAGATGATGATTTTCCTTTG
ATGTTAAAATGGTTAACTGATGAAAGAGTATTAGAATTTTATGGTGGTAGAGATAAAAAA
TATACATTAGAATCATTAAAAAAACATTATACAGAGCCTTGGGAAGATGAAGTTTTTAGA
GTAATTATTGAATATAACAATGTTCCTATTGGATATGGACAAATATATAAAATGTATGAT
GAGTTATATACTGATTATCATTATCCAAAAACTGATGAGATAGTCTATGGTATGGATCAA
TTTATAGGAGAGCCAAATTATTGGAGTAAAGGAATTGGTACAAGATATATTAAATTGATT
TTTGAATTTTTGAAAAAAGAAAGAAATGCTAATGCAGTTATTTTAGACCCTCATAAAAAT
AATCCAAGAGCAATAAGGGCATACCAAAAATCTGGTTTTAGAATTATTGAAGATTTGCCA
GAACATGAATTACACGAGGGCAAAAAAGAAGATTGTTATTTAATGGAATATAGATATGAT
GATAATGCCACAAATGTTAAGGCAATGAAATATTTAATTGAGCATTACTTTGATAATTTC
AAAGTAGATAGTATTGAAATAATCGGTAGTGGTTATGATAGTGTGGCATATTTAGTTAAT
AATGAATACATTTTTAAAACAAAATTTAGTACTAATAAGAAAAAAGGTTATGCAAAAGAA
AAAGCAATATATAATTTTTTAAATACAAATTTAGAAACTAATGTAAAAATTCCTAATATT
GAATATTCGTATATTAGTGATGAATTATCTATACTAGGTTATAAAGAAATTAAAGGAACT
TTTTTAACACCAGAAATTTATTCTACTATGTCAGAAGAAGAACAAAATTTGTTAAAACGA
GATATTGCCAGTTTTTTAAGACAAATGCACGGTTTAGATTATACAGATATTAGTGAATGT
ACTATTGATAATAAACAAAATGTATTAGAAGAGTATATATTGTTGCGTGAAACTATTTAT
AATGATTTAACTGATATAGAAAAAGATTATATAGAAAGTTTTATGGAAAGACTAAATGCA
ACAACAATTTTTGAGGGTAAAAAGTGTTTATGCCATAATGATTTTAGTTGTAATCATCTA
TTGTTAGATGGCAATAATAGATTAACTGGAATAATTGATTTTGGAGATTCTGGAATTATA
GATGAATATTGTGATTTTATATACTTACTTGAAGATAGTGAAGAAGAAATAGGAACAAAT
TTTGGAGAAGATATATTAAGAATGTATGGAAATATAGATATTGAGAAAGCAAAAGAATAT
CAAGATATAGTTGAAGAATATTATCCTATTGAAACTATTGTTTATGGAATTAAAAATATT
AAACAGGAATTTATCGAAAATGGTAGAAAAGAAATTTATAAAAGGACTTATAAAGATTGA
>aac(6')-aph(2'')_A001_NL_11
ATGAATATAGTTGAAAATGAAATATGTATAAGAACTTTAATAGATGATGATTTTCCTTTG
ATGTTAAAATGGTTAACTGATGAAAGAGTATTAGAATTTTATGGTGGTAGAGATAAAAAA
TATACATTAGAATCATTAAAAAAACATTATACAGAGCCTTGGGAAGATGAAGTTTTTAGA
GTAATTATTGAATATAACAATGTTCCTATTGGATATGGACAAATATATAAAATGTATGAT
GAGTTATATACTGATTATCATTATCCAAAAACTGATGAGATAGTCTATGGTATGGATCAA
TTTATAGGAGAGCCAAATTATTGGAGTAAAGGAATTGGTACAAGATATATTAAATTGATT
TTTGAATTTTTGAAAAAAGAAAGAAATGCTAATGCAGTTATTTTAGACCCTCATAAAAAT
AATCCAAGAGCAATAAGGGCATACCAAAAATCTGGTTTTAGAATTATTGAAGATTTGCCA
GAACATGAATTACACGAGGGCAAAAAAGAAGATTGTTATTTAATGGAATATAGATATGAT
GATAATGCCACAAATGTTAAGGCAATGAAATATTTAATTGAGCATTACTTTGATAATTTC
AAAGTAGATAGTATTGAAATAATCGGTAGTGGTTATGATAGTGTGGCATATTTAGTTAAT
AATGAATACATTTTTAAAACAAAATTTAGTACTAATAAGAAAAAAGGTTATGCAAAAGAA
AAAGCAATATATAATTTTTTAAATACAAATTTAGAAACTAATGTAAAAATTCCTAATATT
GAATATTCGTATATTAGTGATGAATTATCTATACTAGGTTATAAAGAAATTAAAGGAACT
TTTTTAACACCAGAAATTTATTCTACTATGTCAGAAGAAGAACAAAATTTGTTAAAACGA
GATATTGCCAGTTTTTTAAGACAAATGCACGGTTTAGATTATACAGATATTAGTGAATGT
ACTATTGATAATAAACAAAATGTATTAGAAGAGTATATATTGTTGCGTGAAACTATTTAT
AATGATTTAACTGATATAGAAAAAGATTATATAGAAAGTTTTATGGAAAGACTAAATGCA
ACAACAGTTTTTGAGGGTAAAAAGTGTTTATGCCATAATGATTTTAGTTGTAATCATCTA
TTGTTAGATGGCAATAATAGATTAACTGGAATAATTGATTTTGGAGATTCTGGAATTATA
GATGAATATTGTGATTTTATATACTTACTTGAAGATAGTGAAGAAGAAATAGGAACAAAT
TTTGGAGAAGATATATTAAGAATGTATGGAAATATAGATATTGAGAAAGCAAAAGAATAT
CAAGATATAGTTGAAGAATATTATCCTATTGAAACTATTGTTTATGGAATTAAAAATATT
AAACAAGAATTTATCGAAAATGGTAGAAAAGAAATTTATAAAAGGACTTATAAAGATTGA
>aac(6')-aph(2'')_A002_NL_12
ATGAATATAGTTGAAAATGAAATATGTATAAGAACTTTAATAGATGATGATTTTCCTTTG
ATGTTAAAATGGTTAACTGATGAAAGAGTATTAGAATTTTATGATGGTAGAGATAAAAAA
TATACATTAGAATCATTAAAAAAACATTATACAGAGCCTTGGGAAGATGAAGTTTTTAGA
GTAATTATTGAATATAACAATGTTCCTATTGGATATGGACAAATATATAAAATGTATGAT
GAGTTATATACTGATTATCATTATCCAAAAACTGATGAGATAGTCTATGGTATGGATCAA
TTTATAGGAGAGCCAAATTATTGGAGTAAAGGAATTGGTACAAGATATATTAAATTGATT
TTTGAATTTTTGAAAAAAGAAAGAAATGCTAATGCAGTTATTTTAGACCCTCATAAAAAT
AATCCAAGAGCAATAAGGGCATACCAAAAATCTGGTTTTAGAATTATTGAAGATTTGCCA
GAACATGAATTACACGAGGGCAAAAAAGAAGATTGTTATTTAATGGAATATAGATATGAT
GATAATGCCACAAATGTTAAGGCAATGAAATATTTAATTGAGCATTACTTTGATAATTTC
AAAGTAGATAGTATTGAAATAATCGGTAGTGGTTATGATAGTGTGGCATATTTAGTTAAT
AATGAATACATTTTTAAAACAAAATTTAGTACTAATAAGAAAAAAGGTTATGCAAAAGAA
AAAGCGATATATAATTTTTTAAATACAAATTTAGAAACTAATGTAAAAATTCCTAATATT
GAATATTCGTATATTAGTGATGAATTATCTATACTAGGTTATAAAGAAATTAAAGGAACT
TTTTTAACACCAGAAATTTATTCTACTATGTCAGAAGAAGAACAAAATTTGTTAAAACGA
GATATTGCCAGTTTTTTAAGACAAATGCACGGTTTAGATTATACAGATATTAGTGAATGT
ACTATTGATAATAAACAAAATGTATTAGAAGAGTATATATTGTTGCGTGAAACTATTTAT
AATGATTTAACTGATATAGAAAAAGATTATATAGAAAGTTTTATGGAAAGACTAAATGCA
ACAACAGTTTTTGAGGGTAAAAAGTGTTTATGCCATAATGATTTTAGTTGTAATCATCTA
TTGTTAGATGGCAATAATAGATTAACTGGAATAATTGATTTTGGAGATTCTGGAATTATA
GATGAATATTGTGATTTTATATACTTACTTGAAGATAGTGAAGAAGAAATAGGAACAAAT
TTTGGAGAAGATATATTAAGAATGTATGGAAATATAGATATTGAGAAAGCAAAAGAATAT
CAAGATATAGTTGAAGAATATTATCCTATTGAAACTATTGTTTATGGAATTAAAAATATT
AAACAGGAATTTATCGAAAATGGTAGAAAAGAAATTTATAAAAGGACTTATAAAGATTGA
>aac(6')-aph(2'')_A001_NL_15
ATGAATATAGTTGAAAATGAAATATGTATAAGAACTTTAATAGATGATGATTTTCCTTTG
ATGTTAAAATGGTTAACTGATGAAAGAGTATTAGAATTTTATGGTGGTAGAGATAAAAAA
TATACATTAGAATCATTAAAAAAACATTATACAGAGCCTTGGGAAGATGAAGTTTTTAGA
GTAATTATTGAATATAACAATGTTCCTATTGGATATGGACAAATATATAAAATGTATGAT
GAGTTATATACTGATTATCATTATCCAAAAACTGATGAGATAGTCTATGGTATGGATCAA
TTTATAGGAGAGCCAAATTATTGGAGTAAAGGAATTGGTACAAGATATATTAAATTGATT
TTTGAATTTTTGAAAAAAGAAAGAAATGCTAATGCAGTTATTTTAGACCCTCATAAAAAT
AATCCAAGAGCAATAAGGGCATACCAAAAATCTGGTTTTAGAATTATTGAAGATTTGCCA
GAACATGAATTACACGAGGGCAAAAAAGAAGATTGTTATTTAATGGAATATAGATATGAT
GATAATGCCACAAATGTTAAGGCAATGAAATATTTAATTGAGCATTACTTTGATAATTTC
AAAGTAGATAGTATTGAAATAATCGGTAGTGGTTATGATAGTGTGGCGTATTTAGTTAAT
AATGAATACATTTTTAAAACAAAATTTAGTACTAATAAGAAAAAAGGTTATGCAAAAGAA
AAAGCAATATATAATTTTTTAAATACAAATTTAGAAACTAATGTAAAAATTCCTAATATT
GAATATTCGTATATTAGTGATGAATTATCTATACTAGGTTATAAAGAAATTAAAGGAACT
TTTTTAACACCAGAAATTTATTCTACTATGTCAGAAGAAGAACAAAATTTGTTAAAACGA
GATATTGCCAGTTTTTTAAGACAAATGCACGGTTTAGATTATACAGATATTAGTGAATGT
ACTATTGATAATAAACAAAATGTATTAGAAGAGTATATATTGTTGCGTGAAACTATTTAT
AATGATTTAACTGATATAGAAAAAGATTATATAGAAAGTTTTATGGAAAGACTAAATGCA
ACAACAGTTTTTGAGGGTAAAAAGTGTTTATGCCATAATGATTTTAGTTGTAATCATCTA
TTGTTAGATGGCAATAATAGATTAACTGGAATAATTGATTTTGGAGATTCTGGAATTATA
GATGAATATTGTGATTTTATATACTTACTTGAAGATAGTGAAGAAGAAATAGGAACAAAT
TTTGGAGAAGATATATTAAGAATGTATGGAAATATAGATATTGAGAAAGCAAAAGAATAT
CAAGATATAGTTGAAGAATATTATCCTATTGAAACTATTGTTTATGGAATTAAAAATATT
AAACAGGAATTTATCGAAAATGGTAGAAAAGAAATTTATAAAAGGACTTATAAAGATTGA
>aac(6')-aph(2'')_A001_RF_01
ATGAATATAGTTGAAAATGAAATATGTATAAGAACTTTAATAGATGATGATTTTCCTTTG
ATGTTAAAATGGTTAACTGATGAAAGAGTATTAGAATTTTATGGTGGTAGAGATAAAAAA
TATACATTAGAATCATTAAAAAAACATTATACAGAGCCTTGGGAAGATGAAGTTTTTAGA
GTAATTATTGAATATAACAATGTTCCTATTGGATATGGACAAATATATAAAATGTATGAT
GAGTTATATACTGATTATCATTATCCAAAAACTGATGAGATAGTCTATGGTATGGATCAA
TTTATAGGAGAGCCAAATTATTGGAGTAAAGGAATTGGTACAAGATATATTAAATTGATT
TTTGAATTTTTGAAAAAAGAAAGAAATGCTAATGCAGTTATTTTAGACCCTCATAAAAAT
AATCCAAGAGCAATAAGGGCATACCAAAAATCTGGTTTTAGAATTATTGAAGATTTGCCA
GAACATGAATTACACGAGGGCAAAAAAGAAGATTGTTATTTAATGGAATATAGATATGAT
GATAATGCCACAAATGTTAAGGCAATGAAATATTTAATTGAGCATTACTTTGATAATTTC
AAAGTAGATAGTATTGAAATAATCGGTAGTGGTTATGATAGTGTGGCATATTTAGTTAAT
AATGAATACATTTTTAAAACAAAATTTAGTACTAATAAGAAAAAAGGTTATGCAAAAGAA
AAAGCAATATATAATTTTTTAAATACAAATTTAGAAACTAATGTAAAAATTCCTAATATT
GAATATTCGTATATTAGTGATGAATTATCTATACTAGGTTATAAAGAAATTAAAGGAACT
TTTTTAACACCAGAAATTTATTCTACTATGTCAGAAGAAGAACAAAATTTGTTAAAACGA
GATATTGCCAGTTTTTTAAGACAAATGCACGGTTTAGATTATACAGATATTAGTGAATGT
ACTATTGATAATAAACAAAATGTATTAGAAGAGTATATATTGTTGCGTGAAACTATTTAT
AATGATTTAACTGATATAGAAAAAGATTATATAGAAAGTTTTATGGAAAGACTAAATGCA
ACAACAGTTTTTGAGGGTAAAAAGTGTTTATGCCATAATGATTTTAGTTGTAATCATCTA
TTGTTAGATGGCAATAATAGATTAACTGGAATAATTGATTTTGGAGATTCTGGAATTATA
GATGAATATTGTGATTTTATATACTTACTTGAAGATAGTGAAGAAGAAATAGGAACAAAT
TTTGGAGAAGATATATTAAGAATGTATGGAAATATAGATATTGAGAAAGCAAAAGAATAT
CAAGATATAGTTGAAGAATATTATCCTATTGAAACTATTGTTTATGGAATTAAAAATATT
AAACAGGAATTTATCGAAAATGGTAGAAAAGAAATTTATAAAAGGACTTATAAAGATTGA
>aadD_A002_NL_01
GTGAATGGACCAATAATAATGACTAGAGAAGAAAGAATGAAGATTGTTCATGAAATTAAG
GAACGAATATTGGATAAATATGGGGATGATGTTAAGGCTATTGGTGTTTATGGCTCTCTT
GGTCGTCAGACTGATGGGCCCTATTCGGATATTGAGATGATGTGTGTCATGTCAACAGAG
GAAGCAGAGTTCAGCCATGAATGGACAACCAGTGAGTGGAAGGTGGAAGTGAATTTTGAT
AGCGAAGAGATTCTACTAGATTATGCATCTCAGGTGGAATCAGATTGGCCGCTTACACAT
GGTCAATTTTTCTCTATTTTGCCGATTTATGATTCAGGTGGATACTTAGAGAAAGTGTAT
CAAACTGCTAAATCGGTAGAAGCCCAAACGTTCCACGATGCGATTTGTGCCCTTATCGTA
GAAGAGCTGTTTGAATATGCAGGCAAATGGCGTAATATTCGTGTGCAAGGACCGACAACA
TTTCTACCATCCTTGACTGTACAGGTAGCAATGGCAGGTGCCATGTTGATTGGTCTGCAT
CATCGCATCTGTTATACGACGAGCGCTTCGGTCTTAACTGAAGCAGTTAAGCAATCAGAT
CTTCCTTCAGGTTATGACCATCTGTGCCAGTTCGTAATGTCTGGTCAACTTTCCGACTCT
GAGAAACTTCTGGAATCGCTAGAGAATTTCTGGAATGGGATTCAGGAGTGGACAGAACGA
CACGGATATATAGTGGATGTGTCAAAACGCATACCATTTTGA
>aadD_A003_NL_02
GTGAATGGACCAATAATAATGACTAGAGAAGAAAGAATGAAGATTGTTCATGAAATTAAG
GAACGAATATTGGATAAATATGGGGATGATGTTAAGGCTATTGGTGTTTATGGCTCTCTT
GGTCGTCAGACTGATGGGCCCTATTCGGATATTGAGATGATGTGTGTCATGTCAACAGAG
GAAGCAGAGTTCAGCCATGAATGGACAACCGGTGAGTGGAAGGTGGAAGTGAATTTTGAT
AGCGAAGAGATTCTACTAGATTATGCATCTCAGGTGGAATCAGATTGGCCGCTTACACAT
GGTCAATTTTTCTCTATTTTGCCGATTTATGATTCAGGTGGATACTTAGAGAAAGTGTAT
CAAACTGCTAAATCGGTAGAAGCCCAAACGTTCCAAGATGCGATTTGTGCCCTTATCGTA
GAAGAGCTGTTTGAATATGCAGGCAAATGGCGTAATATTCGTGTGCAAGGACCGACAACA
TTTCTACCATCCTTGACTGTACAGGTAGCAATGGCAGGTGCCATGTTGATTGGTCTGCAT
CATCGCATCTGTTATACGACGAGCGCTTCGGTCTTAACTGAAGCAGTTAAGCAATCAGAT
CTTCCTTCAGGTTATGACCATCTGTGCCAGTTCGTAATGTCTGGTCAACTTTCCGACTCT
GAGAAACTTCTGGAATCGCTAGAGAATTTCTGGAATGGGATTCAGGAGTGGACAGAACGA
CACGGATATATAGTGGATGTGTCAAAACGCATACCATTTTGA
>aadD_A004_NL_04
GTGAATGGACCAATAATAATGACTAGAGAAGAAAGAATGAAGATTGTTCATGAAATTAAG
GAACGAATATTGGATAAATATGGGGATGATGTTAAGGCTATTGGTGTTTATGGCTCTCTT
GGTCGTCAGACTGATGGGCCCTATTCGGATATTGAGATGATGTGTGTCATGTCAACAGAG
GAAGCAGAGTTCAGCCATGAATGGACAACCGGTGAGTGGAAGGTGGAAGTGAATTTTGAT
AGCGAAGAGATTCTACTAGATTATGCATCTCAGGTGGAATCAGATTGGCCGCTTACACAT
GGTCAATTTTTCTCTATTTTGCCGATTTATGATTCAGGTGGATACTTAGAGAAAGTGTAT
CAAACTGCTAAATCGGTAGAAGCCCAAACGTTCCACGATGCGATTTGTGCCCTTATCGTA
GAAGAGCTGTTTGAATATGCAGGCAAATGGCGTAATATTCGTGTGCAAGGACCGACAACA
TTTCTACCATCCTTGACTGTACAGGTAGCAATGGCAGGTGCCATGTTGATTGGTCTGCAT
CATCGCATCTGTTATACGACGAGCGCTTCGGTCTTAACTGAATCAGTTAAGCAATCAGAT
CTTCCTTCAGGTTATGACCATCTGTGCCAGTTCGTAATGTCTGGTCAACTTTCCGACTCT
GAGAAACTTCTGGAATCGCTAGAGAATTTCTGGAATGGGATTCAGGAGTGGACAGAACGA
CACGGATATATAGTGGATGTGTCAAAACGCATACCATTTTGA
>aadD_A001_NL_05
GTGAATGGACCAATAATAATGACTAGAGAAGAAAGAATGAAGATTGTTCATGAAATTAAG
GAACGAATATTGGATAAATATGGGGATGATGTTAAGGCTATTGGTGTTTATGGCTCTCTT
GGTCGTCAGACTGATGGGCCCTATTCGGATATTGAGATGATGTGTGTCATGTCAACAGAG
GAAGCAGAGTTCAGCCATGAATGGACAACCGGTGAGTGGAAGGTGGAAGTGAATTTTGAT
AGCGAAGAGATTCTACTAGATTATGCATCTCAGGTGGAATCAGATTGGCCTCTTACACAT
GGTCAATTTTTCTCTATTTTGCCGATTTATGATTCAGGTGGATACTTAGAGAAAGTGTAT
CAAACTGCTAAATCGGTAGAAGCCCAAACGTTCCACGATGCGATTTGTGCCCTTATCGTA
GAAGAGCTGTTTGAATATGCAGGCAAATGGCGTAATATTCGTGTGCAAGGACCGACAACA
TTTCTACCATCCTTGACTGTACAGGTAGCAATGGCAGGTGCCATGTTGATTGGTCTGCAT
CATCGCATCTGTTATACGACGAGCGCTTCGGTCTTAACTGAAGCAGTTAAGCAATCAGAT
CTTCCTTCAGGTTATGACCATCTGTGCCAGTTCGTAATGTCTGGTCAACTTTCCGACTCT
GAGAAACTTCTGGAATCGCTAGAGAATTTCTGGAATGGGATTCAGGAGTGGACAGAACGA
CACGGATATATAGTGGATGTGTCAAAACGCATACCATTTTGA
>aadD_A001_RF_02
GTGAATGGACCAATAATAATGACTAGAGAAGAAAGAATGAAGATTGTTCATGAAATTAAG
GAACGAATATTGGATAAATATGGGGATGATGTTAAGGCTATTGGTGTTTATGGCTCTCTT
GGTCGTCAGACTGATGGGCCCTATTCGGATATTGAGATGATGTGTGTCATGTCAACAGAG
GAAGCAGAGTTCAGCCATGAATGGACAACCGGTGAGTGGAAGGTGGAAGTGAATTTTGAT
AGCGAAGAGATTCTACTAGATTATGCATCTCAGGTGGAATCAGATTGGCCGCTTACACAT
GGTCAATTTTTCTCTATTTTGCCGATTTATGATTCAGGTGGATACTTAGAGAAAGTGTAT
CAAACTGCTAAATCGGTAGAAGCCCAAACGTTCCACGATGCGATTTGTGCCCTTATCGTA
GAAGAGCTGTTTGAATATGCAGGCAAATGGCGTAATATTCGTGTGCAAGGACCGACAACA
TTTCTACCATCCTTGACTGTACAGGTAGCAATGGCAGGTGCCATGTTGATTGGTCTGCAT
CATCGCATCTGTTATACGACGAGCGCTTCGGTCTTAACTGAAGCAGTTAAGCAATCAGAT
CTTCCTTCAGGTTATGACCATCTGTGCCAGTTCGTAATGTCTGGTCAACTTTCCGACTCT
GAGAAACTTCTGGAATCGCTAGAGAATTTCTGGAATGGGATTCAGGAGTGGACAGAACGA
CACGGATATATAGTGGATGTGTCAAAACGCATACCATTTTGA
>aph(3')-III_A005_NL_01
ATGGCTAAAATGAGAATATCACCGGAATTGAAAAAACTGATCGAAAAATACCGCTGCGTA
AAAGATACGGAAGGAATGTCTCCTGCTAAGGTATATAAGCTGGTGGGAGAAAATGAAAAC
CTATATTTAAAAATGACGGACAGCCGGTATAAAGGGACCACCTATGATGTGGAACGGGAA
AAGGACATGATGCTATGGCTGGAAGGAAAGCTGTCTGTTCCAAAGGTCCTGCACTTTGAA
CGGCATGATGGCTGGAGCAATCTGCTCATGAGTGAGGCCGATGGCGTCCTTTGCTCGGAA
GAGTATGAAGATGAACAAAGCCCTGAAAAGATTATCGAGCTGTATGCGGAGTGCATCAGG
CTCTTTCACTCCATCGACATATCGGATTGTCCCTATACGAATAGCTTAGACAGCCGCTTA
GCCGAATTGGATTACTTACTGAATAACGATCTGGCCGATGTGGATTGCGAAAACTGGGAA
GAAGACACTCCATTTAAAGATCCGCGCGAGCTGTATGATTTTTTAAAGACGGAAAAGCCC
GAAGAGGAACTTGTCTTTTCCCACGGCGACCTGGGAGACAGCAACATCTTTGTGAAAGAT
GGCAAAGTAAGTGGCTTTATTGATCTTGGGAGAAGCGGCAGGGCGGACAAGTGGTATGAC
ATTGCCTTCTGCGTCCGGTCGATCAGGGAGGATATCGGGGAAGAACAGTATGTCGAGCTA
TTTTTTGACTTACTGGGGATCAAGCCTGATTGGGAGAAAATAAAATATTATATTTTACTG
GATGAATTGTTTTAG
>aph(3')-III_A006_NL_02
ATGGCTAAAATGAGAATATCACCGGAATTGAAAAAACTGATCGAAAAATACCGCTGCGTA
AAAGATACGGAAGGAATGTCTCCTGCTAAGGTATATAAGCTGGTGGGAGAAAATGAAAAC
CTATATTTAAAAATGACGGACAGCCGGTATAAAGGGACCACCTATGATGTGGAACGGGAA
AAGGACATGATGCTATGGCTGGAAGGAAAGCTGCCTGTTCCAAAGGTCCTGCACTTTGAA
CGGCATGATGGCTGGAGCAATCTGCTCATGAGTGAGGCCGATGGCGTCCTTTGCTCGGAA
GAGTATGAAGATGAACAAAGCCCTGAAAAGATTATCGAGCTGTATGCGGAGTGCATCAGG
CTCTTTCACTCCATCGACATATCGGATTGTCCCTATACGAATAGCTTAGACAGCCGCTTA
GCCGAATTGGATTACTTACTGAATAACGATCTGGCCGATGTGGATTGCGAAAACTGGGAA
GAAGACACTCCATTTAAAGATCCGCGCGAGCTGTATGATTTTTTAAAGACGGAAAAGCCC
GAAGAGGAACTTGTCTTTTCCCACGGCGACCTGGGAGACAGCAACATCTTTGTGAAAGAT
GGCAAAGTAAGTGGCTTTATTGATCTTGGGAGAAGCGGCAGGGCGGACAAGTGGTATGAC
ATTGCCTTCTGCGTCCGGTCGATCAGGGAGGATATCGGGGAAGAACGGTATGTCGAGCTA
TTTTTTGACTTACTGGGGATCAAGCCTGATTGGGAGAAAATAAAATATTATATTTTACTG
GATGAATTGTTTTAG
>aph(3')-III_A001_NL_03
ATGGCTAAAATGAGAATATCACCGGAATTGAAAAAACTGATCGAAAAATACCGCTGCGTA
AAAGATACGGAAGGAATGTCTCCTGCTAAGGTATATAAGCTGGTGGGAGAAAATGAAAAC
CTATATTTAAAAATGACGGACAGCCGGTATAAAGGGACCACCTATGATGTGGAACGTGAA
AAGGACATGATGCTATGGCTGGAAGGAAAGCTGCCTGTTCCAAAGGTCCTGCACTTTGAA
CGGCATGATGGCTGGAGCAATCTGCTCATGAGTGAGGCCGATGGCGTCCTTTGCTCGGAA
GAGTATGAAGATGAACAAAGCCCTGAAAAGATTATCGAGCTGTATGCGGAGTGCATCAGG
CTCTTTCACTCCATCGACATATCGGATTGTCCCTATACGAATAGCTTAGACAGCCGCTTA
GCCGAATTGGATTACTTACTGAATAACGATCTGGCCGATGTGGATTGCGAAAACTGGGAA
GAAGACACTCCATTTAAAGATCCGCGCGAGCTGTATGATTTTTTAAAGACGGAAAAGCCC
GAAGAGGAACTTGTCTTTTCCCACGGCGACCTGGGAGACAGCAACATCTTTGTGAAAGAT
GGCAAAGTAAGTGGCTTTATTGATCTTGGGAGAAGCGGCAGGGCGGACAAGTGGTATGAC
ATTGCCTTCTGCGTCCGCTCGATCAGGGAGGATATCGGGGAAGAACAGTATGTCGAGCTA
TTTTTTGACTTACTGGGGATCAAGCCTGATTGGGAGAAAATAAAATATTATATTTTACTG
GATGAATTGTTTTAG
>aph(3')-III_A001_NL_04
ATGGCTAAAATGAGAATATCACCGGAATTGAAAAAACTGATCGAAAAATACCGCTGCGTA
AAAGATACGGAAGGAATGTCTCCTGCTAAGGTATATAAGCTGGTGGGAGAAAATGAAAAC
CTATATTTAAAAATGACGGACAGCCGGTATAAAGGGACCACCTATGATGTGGAACGGGAA
AAGGACATGATGCTATGGCTGGAAGGAAAGCTGCCTGTTCCAAAGGTCCTGCACTTTGAA
CGGCATGATGGCTGGAGCAATCTGCTCATGAGTGAGGCCGATGGGGTCCTTTGCTCGGAA
GAGTATGAAGATGAACAAAGCCCTGAAAAGATTATCGAGCTGTATGCGGAGTGCATCAGG
CTCTTTCACTCCATCGACATATCGGATTGTCCCTATACGAATAGCTTAGACAGCCGCTTA
GCCGAATTGGATTACTTACTGAATAACGATCTGGCCGATGTGGATTGCGAAAACTGGGAA
GAAGACACTCCATTTAAAGATCCGCGCGAGCTGTATGATTTTTTAAAGACGGAAAAGCCC
GAAGAGGAACTTGTCTTTTCCCACGGCGACCTGGGAGACAGCAACATCTTTGTGAAAGAT
GGCAAAGTAAGTGGCTTTATTGATCTTGGGAGAAGCGGCAGGGCGGACAAGTGGTATGAC
ATTGCCTTCTGCGTCCGGTCGATCAGGGAGGATATCGGGGAAGAACAGTATGTCGAGCTA
TTTTTTGACTTACTGGGGATCAAGCCTGATTGGGAGAAAATAAAATATTATATTTTACTG
GATGAATTGTTTTAG
>aph(3')-III_A007_NL_05
ATGGCTAAAATGAGAATATCACCGGAATTGAAAAAACTGATCGAAAAATACCGCTGCGTA
AAAGATACGGAAGGAATGTCTCCTGCTAAGGTATATAAGCTGGTGGGAGAAAATGAAAAC
CTATATTTAAAAATGACGGACAGCCGGTATAAAGGGACCACCTATGATGTGGAACGGGAA
AAGGACATGATGCTATGGCTGGAAGGAAAGCTGCCTGTTCCAAAGGTCCTGCACTTTGAA
CGGCATGATGGCTGGAGCAATCTGCTCATGAGTGAGGCCGATGGCGTCCTTTGCTCGGAA
GAGTATGAAGATGAACAAAGCCCTGAAAAGATTATCGAGCTGTATGCGGAGTGCATCAGG
CTCTTTCACTCCATCGACATATCGGATTGTCCCTATACGAATAGCTTAGACAGCCGCTTA
GCCGAATTGGATTACTTACTGAATAACGATCTGGCCGATGTGGATTGCGAAAACTGGGAA
GAAGACACTCCATTTAAAGATCCGCGCGAGCTGTATGATTTTTTAAAGATGGAAAAGCCC
GAAGAGGAACTTGTCTTTTCCCACGGCGACCTGGGAGACAGCAACATCTTTGTGAAAGAT
GGCAAAGTAAGTGGCTTTATTGATCTTGGGAGAAGCGGCAGGGCGGACAAGTGGTATGAC
ATTGCCTTCTGCGTCCGGTCGATCAGGGAGGATATCGGGGAAGAACAGTATGTCGAGCTA
TTTTTTGACTTACTGGGGATCAAGCCTGATTGGGAGAAAATAAAATATTATATTTTACTG
GATGAATTGTTTTAG
>aph(3')-III_A008_NL_06
ATGGCTAAAATGAGAATATCACCGGAATTGAAAAAACTGATCGAAAAATACCGCTGCGTA
AAAGATACGGAAGGAATGTCTCCTGCTAAGGTATATAAGCTGGTGGGAGAAAATGAAAAC
CTATATTTAAAAATGACGGACAGCCGGTATAAAGGGACCACCTATGATGTGGAACGGGAA
AAGGACATGATGCTATGGCTGGAAGGAAAGCTGCCTGTTCCAAAGGTCCTGCACTTTGAA
CGGCATGATGGCTGGAGCAATCTGCTCATGAGTGAGGCCGATGGCGTCCTTTGCTCGGAA
GAGTATGAAGATGAACAAAGCCCTGAAAAGATTATCGAGCTGTATGCGGAGTGCATCAGG
CTCTTTCACTCCATCGACATATCGGATTGTCCCTATACGAATAGCTTAGACAGCCGCTTA
GCCGAATTGGATTACTTACTGAATAACGATCTGGCCGATGTGGATTGCGAAAACTGGGAA
GAAGACACTCCATTTAAAGATCCGCGCGAGCTGTATGATTTTTTAAAGACGGAAAAGCCC
GAAGAGGAACTTGTCTTTTCCCACGGCGACCTGGGAGACAGCAACATCTTTGTGAAATAT
GGCAAAGTAAGTGGCTTTATTGATCTTGGGAGAAGCGGCAGGGCGGACAAGTGGTATGAC
ATTGCCTTCTGCGTCCGGTCGATCAGGGAGGATATCGGGGAAGAACAGTATGTCGAGCTA
TTTTTTGACTTACTGGGGATCAAGCCTGATTGGGAGAAAATAAAATATTATATTTTACTG
GATGAATTGTTTTAG
>aph(3')-III_A009_NL_07
ATGGCTAAAATGAGAATATCACCGGAATTGAAAAAACTGATCGAAAAATACCGCTGCGTA
AAAGATACGGAAGGAATGTCTCCTGCTAAGGTATATAAGCTGGTGGGAGAAAATGAAAAC
CTATATTTAAAAATGACGGACAGCCGGTATAAAGGGACCACCTATGATGTGGAACGGGAA
AAGGACATGATGCTATGGCTGGAAGGAAAGCTGCCTGTTCCAAAGGTCCTGCACTTTGAA
CGGCATGATGGCTGGAGCAATCTGCTCATGAGTGAGGCCGATGGCGTCCTTTGCTCGGAA
GAGTATGAAGATGAACAAAGCCCTGAAAAGATTATCGAGCTGTATGCGGAGTGCATCAGG
CTCTTTCACTCCATCGACATATCGGATTGTCCCTATACGAATAGCTTAGACAGCCGCTTA
GCCGAATTGGATTGCTTACTGAATAACGATCTGGCCGATGTGGATTGCGAAAACTGGGAA
GAAGACACTCCATTTAAAGATCCGCGCGAGCTGTATGATTTTTTAAAGACGGAAAAGCCC
GAAGAGGAACTTGTCTTTTCCCACGGCGACCTGGGAGACAGCAACATCTTTGTGAAAGAT
GGCAAAGTAAGTGGCTTTATTGATCTTGGGAGAAGCGGCAGGGCGGACAAGTGGTATGAC
ATTGCCTTCTGCGTCCGGTCGATCAGGGAGGATATCGGGGAAGAACAGTATGTCGAGCTA
TTTTTTGACTTACTGGGGATCAAGCCTGATTGGGAGAAAATAAAATATTATATTTTACTG
GATGAATTGTTTTAG
>aph(3')-III_A010_NL_08
ATGGCTAAAATGAGAATATCACCGGAATTGAAAAAACTGATCGAAAAATACCGCTGCGTA
AAAGATACGGAAGGAATGTCTCCTGCTAAGGTATATAAGCTGGTGGGAGAAAATGAAAAC
CTATATTTAAAAATGACGGACAGCCGGTATAAAGGGACCACCTATGATGTGGAACGGGAA
AAGGACATGATGCTATGGCTGGAAGGAAAGCTGCCTGTTCCAAAGGTCCTGCACTTTGAA
CGGCATGATGGCTGGAGCAATCTGCTCATGAGTGAGGCCGATGGCGTCCTTTGCTCGGAA
GAGTATGAAGATGAACAAAGCCCTGAAAAGATTATCGAGCTGTATGCGGAGTGCATCAGG
CTCTTTCACTCCATCGACATATCGGATTGTCCCTATACGAATAGCTTAGACAGCCGCTTA
GCCGAATTGGATTACTTACTGAATAACGTTCTGGCCGATGTGGATTGCGAAAACTGGGAA
GAAGACACTCCATTTAAAGATCCGCGCGAGCTGTATGATTTTTTAAAGACGGAAAAGCCC
GAAGAGGAACTTGTCTTTTCCCACGGCGACCTGGGAGACAGCAACATCTTTGTGAAAGAT
GGCAAAGTAAGTGGCTTTATTGATCTTGGGAGAAGCGGCAGGGCGGACAAGTGGTATGAC
ATTGCCTTCTGCGTCCGGTCGATCAGGGAGGATATCGGGGAAGAACAGTATGTCGAGCTA
TTTTTTGACTTACTGGGGATCAAGCCTGATTGGGAGAAAATAAAATATTATATTTTACTG
GATGAATTGTTTTAG
>aph(3')-III_A011_NL_09
ATGGCTAAAATGAGAATATCACCGGAATTGAAAAAACTGATCGAAAAATACCGCTGCGTA
AAAGATACGGAAGGAATGTCTCCTGCTAAGGTATATAAGCTGGTGGGAGAAAATGAAAAC
CTATATTTAAAAATGACGGACAGCCGGTATAAAGGGACCACCTATGATGTGGAACGGGAA
AATGACATGATGCTATGGCTGGAAGGAAAGCTGCCTGTTCCAAAGGTCCTGCACTTTGAA
CGGCATGATGGCTGGAGCAATCTGCTCATGAGTGAGGCCGATGGCGTCCTTTGCTCGGAA
GAGTATGAAGATGAACAAAGCCCTGAAAAGATTATCGAGCTGTATGCGGAGTGCATCAGG
CTCTTTCACTCCATCGACATATCGGATTGTCCCTATACGAATAGCTTAGACAGCCGCTTA
GCCGAATTGGATTACTTACTGAATAACGATCTGGCCGATGTGGATTGCGAAAACTGGGAA
GAAGACACTCCATTTAAAGATCCGCGCGAGCTGTATGATTTTTTAAAGACGGAAAAGCCC
GAAGAGGAACTTGTCTTTTCCCACGGCGACCTGGGAGACAGCAACATCTTTGTGAAAGAT
GGCAAAGTAAGTGGCTTTATTGATCTTGGGAGAAGCGGCAGGGCGGACAAGTGGTATGAC
ATTGCCTTCTGCGTCCGGTCGATCAGGGAGGATATCGGGGAAGAACAGTATGTCGAGCTA
TTTTTTGACTTACTGGGGATCAAGCCTGATTGGGAGAAAATAAAATATTATATTTTACTG
GATGAATTGTTTTAG
>aph(3')-III_A001_NL_10
ATGGCTAAAATGAGAATATCACCGGAATTGAAAAAACTGATCGAAAAATACCGCTGCGTA
AAAGATACGGAAGGAATGTCTCCTGCTAAGGTATATAAGCTGGTGGGAGAAAATGAAAAC
CTATATTTAAAAATGACGGACAGCCGGTATAAAGGGACCACCTATGATGTGGAACGGGAA
AAGGACATGATGCTATGGCTGGAAGGAAAGCTGCCTGTTCCAAAGGTCCTGCACTTTGAA
CGGCATGATGGCTGGAGCAATCTGCTCATGAGTGAGGCCGATGGCGTCCTTTGCTCGGAA
GAGTATGAAGATGAACAAAGCCCTGAAAAGATTATCGAGCTGTATGCGGAGTGCATCAGG
CTCTTTCACTCCATCGACATATCGGATTGTCCCTATACGAATAGCTTAGACAGCCGCTTA
GCCGAATTGGATTACTTACTGAATAACGATCTGGCCGATGTGGATTGCGAAAACTGGGAA
GAAGACACTCCATTTAAAGATCCGCGCGAGCTGTATGATTTTTTAAAGACGGAAAAGCCC
GAAGAGGAACTTGTCTTTTCCCACGGCGACCTGGGAGACAGCAACATCTTTGTGAAAGAT
GGCAAAGTAAGTGGCTTTATTGATCTCGGGAGAAGCGGCAGGGCGGACAAGTGGTATGAC
ATTGCCTTCTGCGTCCGGTCGATCAGGGAGGATATCGGGGAAGAACAGTATGTCGAGCTA
TTTTTTGACTTACTGGGGATCAAGCCTGATTGGGAGAAAATAAAATATTATATTTTACTG
GATGAATTGTTTTAG
>aph(3')-III_A012_NL_11
ATGGCTAAAATGAGAATATCACCGGAATTGAAAAAACTGATCGAAAAATACCGCTGCGTA
AAAGATACGGAAGGAATGTCTCCTGCTAAGGTATATAAGCTGGTGGGAGAAAATGAAAAC
CTATATTTAAAAATGACGGACAGCCGGTATAAAGGGACCACCTATGATGTGGAACGGGAA
AAGGACATGATGCTATGGCTGGAAGGAAAGCTGCCTGTTCCAAAGGTCCTGCACTTTGAA
CGGCATGATGGCTGGAGCAATCTGCTCATGAGTGAGGCCGATGGCGTCCTTTGCTCGGAA
GAGTATGAAGATGAACAAAGCCCTGAAAAGATTATCGAGCTGTATGCGGAGTGCATCAGG
CTCTTTCACTCCATCGACATATCGGATTGTCCCTATACGAATAGCTTAGACAGCCGCTTA
GCCGAATTGGATTACTTACTGAATAACGGTCTGGCCGATGTGGATTGCGAAAACTGGGAA
GAAGACACTCCATTTAAAGATCCGCGCGAGCTGTATGATTTTTTAAAGACGGAAAAGCCC
GAAGAGGAACTTGTCTTTTCCCACGGCGACCTGGGAGACAGCAACATCTTTGTGAAAGAT
GGCAAAGTAAGTGGCTTTATTGATCTTGGGAGAAGCGGCAGGGCGGACAAGTGGTATGAC
ATTGCCTTCTGCGTCCGGTCGATCAGGGAGGATATCGGGGAAGAACAGTATGTCGAGCTA
TTTTTTGACTTACTGGGGATCAAGCCTGATTGGGAGAAAATAAAATATTATATTTTACTG
GATGAATTGTTTTAG
>aph(3')-III_A001_NL_12
ATGGCTAAAATGAGAATATCACCGGAATTGAAAAAACTGATCGAAAAATACCGCTGCGTA
AAAGATACGGAAGGAATGTCTCCTGCTAAGGTATATAAGCTGGTGGGAGAAAATGAAAAC
CTATATTTAAAAATGACGGACAGCCGGTATAAAGGGACCACCTATGATGTGGAACGGGAA
AAGGACATGATGCTATGGCTGGAAGGGAAGCTGCCTGTTCCAAAGGTCCTGCACTTTGAA
CGGCATGATGGCTGGAGCAATCTGCTCATGAGTGAGGCCGATGGCGTCCTTTGCTCGGAA
GAGTATGAAGATGAACAAAGCCCTGAAAAGATTATCGAGCTGTATGCGGAGTGCATCAGG
CTCTTTCACTCCATCGACATATCGGATTGTCCCTATACGAATAGCTTAGACAGCCGCTTA
GCCGAATTGGATTACTTACTGAATAACGATCTGGCCGATGTGGATTGCGAAAACTGGGAA
GAAGACACTCCATTTAAAGATCCGCGCGAGCTGTATGATTTTTTAAAGACGGAAAAGCCC
GAAGAGGAACTTGTCTTTTCCCACGGCGACCTGGGAGACAGCAACATCTTTGTGAAAGAT
GGCAAAGTAAGTGGCTTTATTGATCTTGGGAGAAGCGGCAGGGCGGACAAGTGGTATGAC
ATTGCCTTCTGCGTCCGGTCGATCAGGGAGGATATCGGGGAAGAACAGTATGTCGAGCTA
TTTTTTGACTTACTGGGGATCAAGCCTGATTGGGAGAAAATAAAATATTATATTTTACTG
GATGAATTGTTTTAG
>aph(3')-III_A013_NL_13
ATGGCTAAAATGAGAATATCACCGGAATTGAAAAAACTGATCGAAAAATACCGCTGCGTA
AAAGATACGGAAGGAATGTCTCCTGCTAAGGTATATAAGCTGGTGGGAGAAAATGAAAAC
CTATATTTAAAAATGACGGACAGCCGGTATAAAGGGACCACCTATGATGTGGAACGGGAA
AAGGACATGATGCTATGGCTGGAAGGAAAGCTGCCTGTTCCAAAGGTCCTGCACTTTGAA
CGGCATGATGGCTGGAGCAATCTGCTCATGAGTGAGGCCGATGGCGTCCTTTGCTCGGAA
GAGTATGAAGATGAACAAAGCCCTGAAAAGATTATCGAGCTGTATGCGGAGTGCATCAGG
CTCTTTCACTCCATCGACATATCGGATTGTCCCTATACGAATAGCTTAGACAGCCGCTTA
GCCGAATCGGATTACTTACTGAATAACGATCTGGCCGATGTGGATTGCGAAAACTGGGAA
GAAGACACTCCATTTAAAGATCCGCGCGAGCTGTATGATTTTTTAAAGACGGAAAAGCCC
GAAGAGGAACTTGTCTTTTCCCACGGCGACCTGGGAGACAGCAACATCTTTGTGAAAGAT
GGCAAAGTAAGTGGCTTTATTGATCTTGGGAGAAGCGGCAGGGCGGACAAGTGGTATGAC
ATTGCCTTCTGCGTCCGGTCGATCAGGGAGGATATCGGGGAAGAACAGTATGTCGAGCTA
TTTTTTGACTTACTGGGGATCAAGCCTGATTGGGAGAAAATAAAATATTATATTTTACTG
GATGAATTGTTTTAG
>aph(3')-III_A001_RF_01
ATGGCTAAAATGAGAATATCACCGGAATTGAAAAAACTGATCGAAAAATACCGCTGCGTA
AAAGATACGGAAGGAATGTCTCCTGCTAAGGTATATAAGCTGGTGGGAGAAAATGAAAAC
CTATATTTAAAAATGACGGACAGCCGGTATAAAGGGACCACCTATGATGTGGAACGGGAA
AAGGACATGATGCTATGGCTGGAAGGAAAGCTGCCTGTTCCAAAGGTCCTGCACTTTGAA
CGGCATGATGGCTGGAGCAATCTGCTCATGAGTGAGGCCGATGGCGTCCTTTGCTCGGAA
GAGTATGAAGATGAACAAAGCCCTGAAAAGATTATCGAGCTGTATGCGGAGTGCATCAGG
CTCTTTCACTCCATCGACATATCGGATTGTCCCTATACGAATAGCTTAGACAGCCGCTTA
GCCGAATTGGATTACTTACTGAATAACGATCTGGCCGATGTGGATTGCGAAAACTGGGAA
GAAGACACTCCATTTAAAGATCCGCGCGAGCTGTATGATTTTTTAAAGACGGAAAAGCCC
GAAGAGGAACTTGTCTTTTCCCACGGCGACCTGGGAGACAGCAACATCTTTGTGAAAGAT
GGCAAAGTAAGTGGCTTTATTGATCTTGGGAGAAGCGGCAGGGCGGACAAGTGGTATGAC
ATTGCCTTCTGCGTCCGGTCGATCAGGGAGGATATCGGGGAAGAACAGTATGTCGAGCTA
TTTTTTGACTTACTGGGGATCAAGCCTGATTGGGAGAAAATAAAATATTATATTTTACTG
GATGAATTGTTTTAG
>aph(3')-III_A002_RF_01
ATGGCTAAAATGAGAATATCACCGGAATTGAAAAAACTGATCGAAAAATACCGCTGCGTA
AAAGATACGGAAGGAATGTCTCCTGCTAAGGTATATAAGCTGGTGGGAGAAAATGAAAAC
CTATATTTAAAAATGACGGACAGCCGGTATAAAGGGACCACCTATGATGTGGAACGGGAA
AAGGACATGATGCTATGGCTGGAAGGAAAGCTGCCTGTTCCAAAGGTCCTGCACTTTGAA
CGGCATGATGGCTGGAGCAATCTGCTCATGAGTGAGGCCGATGGCGTCCTTTGCTCGGAA
GAGTATGAAGATGAACAAAGCCCTGAAAAGATTATCGAGCTGTATGCGGAGTGCATCAGG
CTCTTTCACTCCATCGACATATCGGATTGTCCCTATACGAATAGCTTAGACAGCCGCTTA
GCCGAATTGGATTACTTACTGAATAACGATCTGGCCGATGTGGATTGCGAAAACTGGGAA
GAAGACACTCCATTTAAAGATCCGCGCGAGCTGTATGATTTTTTAAAGACGGAAAAGCCC
GAAGAGGAACTTGTCTTTTCCCACGGCGACCTGGGAGACAGCAACATCTTTGTGAAAGAT
GGCAAAGTAAGTGGCTTTATTGATCTTGGGAGAAGCGGCAGGGCGGACAAGTGGTATGAC
ATTGCCTTCTGCATCCGGTCGATCAGGGAGGATATCGGGGAAGAACAGTATGTCGAGCTA
TTTTTTGACTTACTGGGGATCAAGCCTGATTGGGAGAAAATAAAATATTATATTTTACTG
GATGAATTGTTTTAG
>aph(2'')-Ia_A001_RF_02
ATGAATATAGTTGAAAATGAAATATGTATAAGAACTTTAATAGATGATGATTTTCCTTTG
ATGTTAAAATGGTTAACTGATGAAAGAGTATTAGAATTTTATGGTGGTAGAGATAAAAAA
TATACATTAGAATCATTAAAAAAACATTATACAGAGCCTTGGGAAGATGAAGTTTTTAGA
GTAATTATTGAATATAACAATGTTCCTATTGGATATGGACAAATATATAAAATGTATGAT
GAGTTATATACTGATTATCATTATCCAAAAACTGATGAGATAGTCTATGGTATGGATCAA
TTTATAGGAGAGCCAAATTATTGGAGTAAAGGAATTGGTACAAGATATATTAAATTGATT
TTTGAATTTTTGAAAAAAGAAAGAAATGCTAATGCAGTTATTTTAGACCCTCATAAAAAT
AATCCAAGAGCAATAAGGGCATACCAAAAATCTGGTTTTAGAATTATTGAAGATTTGCCA
GAACATGAATTACACGAGGGCAAAAAAGAAGATTGTTATTTAATGGAATATAGATATGAT
GATAATGCCACAAATGTTAAGGCAATGAAATATTTAATTGAGCATTACTTTGATAATTTC
AAAGTAGATAGTATTGAAATAATCGGTAGTGGTTATGATAGTGTGGCATATTTAGTTAAT
AATGAATACATTTTTAAAACAAAATTTAGTACTAATAAGAAAAAAGGTTATGCAAAAGAA
AAAGCAATATATAATTTTTTAAATACAAATTTAGAAACTAATGTAAAAATTCCTAATATT
GAATATTCGTATATTAGTGATGAATTATCTATACTAGGTTATAAAGAAATTAAAGGAACT
TTTTTAACACCAGAAATTTATTCTACTATGTCAGAAGAAGAACAAAATTTGTTAAAACGA
GATATTGCCAGTTTTTTAAGACAAATGCACGGTTTAGATTATACAGATATTAGTGAATGT
ACTATTGATAATAAACAAAATGTATTAGAAGAGTATATATTGTTGCGTGAAACTATTTAT
AATGATTTAACTGATATAGAAAAAGATTATATAGAAAGTTTTATGGAAAGACTAAATGCA
ACAACAGTTTTTGAGGGTAAAAAGTGTTTATGCCATAATGATTTTAGTTGTAATCATCTA
TTGTTAGATGGCAATAATAGATTAACTGGAATAATTGATTTTGGAGATTCTGGAATTATA
GATGAATATTGTGATTTTATATACTTACTTGAAGATAGTGAAGAAGAAATAGGAACAAAT
TTTGGAGAAGATATATTAAGAATGTATGGAAATATAGATATTGAGAAAGCAAAAGAATAT
CAAGATATAGTTGAAGAATATTATCCTATTGAAACTATTGTTTATGGAATTAAAAATATT
AAACAGGAATTTATCGAAAATGGTAGAAAAGAAATTTATAAAAGGACTTATAGGGGTCCC
GAGCGCCTACGAGAAATTTGTATCGATAAGAAATAG
>ant(9)-Ia_A003_NL_01
ATGAGCAATTTGATTAACGGAAAAATACCAAATCAAGCGATTCAAACATTAAAAATCGTA
AAAGATTTATTTGGAAGTTCAATAGTTGGAGTATATCTATTTGGTTCAGCAGTAAATGGT
GGTTTACGCATTAACAGCGATGTAGATGTTCTAGTCGTCGTGAATCATAGTTTACCTCAA
TTAACTCGAAAAAAACTAACAGAAAGACTAATGACTATATCAGGAAAGATTGGAAATACG
GATTCTGTTAGACCACTTGAAGTTACGGTTATAAATAGGAGTGAAGTTGTCCCTTGGCAA
TATCCGCCAAAAAGAGAATTTATCTACGGTGAGTGGCTCAGGGTTGAGTTTGAGAATGGA
CAAAATCAGGAACCAAGCTATGATCCTGATTTGGCTATTGTTTTAGCACAAGCAAGAAAG
AATAGTATTTCTCTATTTGGTCCTGATGCTTCAAATATACTTGTCCCCGTGCCTTTGACA
GATATTCGAAGAGCAATTAAGGATTCTTTGCCAGAGCTGATTGAGGGGATCAAAGGTGAT
GAGCGTAATGTAATTTTAACCCTAGCTCGAATGTGGCAAACAGTGACTATCGGTGAAATA
TTCTCGAAAGATGTCGCTGCAGAATGGGCTATACCTCTTTTGCCTAAAGAGCATGCAACT
TTACTGGATATAGCTAGAAAAGGCTATCGGGGAGAGTGTGATGATAAGTGGGAAGGACTA
AATTCAAAGGTGAAAGCACTCGTTAAGTATATGAAGAATTCTATAGAAACTTCTCTCAAT
TAG
>ant(9)-Ia_A005_NL_03
ATGAGCAATTTGATTAACGGAAAAATACCAAATCAAGCGATTCAAACATTAAAAATCGTA
AAAGATTTATTTGGAAGTTCAATAGTTGGAGTATATCTATTTGGTTCAGCAGTAAATGGT
GGTTTACGCATTAACAGCGATGTAGATGTTCTAGTCGTCGTGAATCATAGTTTACCTCAA
TTAACTCGAAAAAAACTAACAGAAAGACTAATGACTATATCAGGAAAGATTGGAAATACG
GATTCTGTTAGACCACTTGAAGTTACGGTTATAAATAGGAGTGAAGTTGTCCCTTGGCAA
TATCCTCCAAAAAGAGAATTTATATACGGTGAGTGGCTCAGGGGTGAATTTGAGAATGGA
CAAATTCAGGAACCAAGCTATGATCCTGATTTGGTTATTGTTTTAGCACAAGCAAGAAAG
AATAGTATTTCTCTATTTGGTCCTGATTCTTCAAGTATACTTGTCTCCGTACCTTTGACA
GATATTCGAAGAGCAATTAAGGATTCTTTGCCAGAACTAATTGAGGGGATAAAAGGTGAT
GAGCGTAATGTAATTTTAACCCTAGCTCGAATGTGGCAAACAGTGACTACTGGTGAAATT
ACCTCGAAAGATGTCGCTGCAGAATGGGCTATACCTCTTTTACCTAAAGAGCATGTAACT
TTACTGGATATAGCTAGAAAAGGCTATCGGGGAGAGTGTGATGATAAGTGGGAAGGACTA
TATTCAAAGGTGAAAGCACTCGTTAAGTATATGAAAAATTCTATAGAAACTTCTCTCAAT
TAG
>ant(9)-Ia_A001_NL_04
ATGAGCAATTTGATTAACGGAAAAATACCAAATCAAGCGATTCAAACATTAAAAATCGTA
AAAGATTTATTTGGAAGTTCAATAGTTGGAGTATATCTATTTGGTTCAGCAGTAAATGGT
GGTTTACGCATTAACAGCGATGTAGATGTTCTAGTCGTCGTGAATCATAGTTTACCTCAA
TTAACTCGAAAAAAACTAACAGAAAGACTAATGACTATATCAGGAAAGATTGGAAATACG
GATTCTGTTAGACCACTTGAAGTTACGGTTATAAATAGGAGTGAAGTTGTCCCTTGGCAA
TATCCTCCAAAAAGAGAATTTATATACGGCGAGTGGCTCAGGGGTGAATTTGAGAATGGA
CAAATTCAGGAACCAAGCTATGATCCTGATTTGGCTATTGTTTTAGCACAAGCAAGAAAG
AATAGTATTTCTCTATTTGGTCCTGATTCTTCAAGTATACTTGTCTCCGTACCTTTGACA
GATATTCGAAGAGCAATTAAGGATTCTTTGCCAGAACTAATTGAGGGGATAAAAGGTGAT
GAGCGTAATGTAATTTTAACCCTAGCTCGAATGTGGCAAACAGTGACTACTGGTGAAATT
ACCTCGAAAGATGTCGCTGCAGAATGGGCTATACCTCTTTTACCTAAAGAGCATGTAACT
TTACTGGATATAGCTAGAAAAGGCTATCGGGGAGAGTGTGATGATAAGTGGGAAGGACTA
TATTCAAAGGTGAAAGCACTCGTTAAGTATATGAAAAATTCTATAGAAACTTCTCTCAAT
TAG
>ant(9)-Ia_A006_NL_05
ATGAGCAATTTGATTAACGGAAAAATACCAAATCAAGCGATTCAAACATTAAAAATCGTA
AAAGATTTATTTGGAAGTTCAATAGTTGGAGTATATCTATTTGGTTCAGCAGTAAATGGT
GGTTTACGCATTAACAGCGATGTAGATGTTCTAGTCGTCGTGAATCATAGTTTACCTCAA
TTAACTCGAAAAAACCTAACAGAAAGACTAATGACTATATCAGGAAAGATTGGAAATACG
GATTCTGTTAGACCACTTGAAGTTACGGTTATAAATAGGAGTGAAGTTGTCCCTTGGCAA
TATCCTCCAAAAAGAGAATTTATATACGGTGAGTGGCTCAGGGGTGAATTTGAGAATGGA
CAAATTCAGGAACCAAGCTATGATCCTGATTTGGCTATTGTTTTAGCACAAGCAAGAAAG
AATAGTATTTCTCTATTTGGTCCTGATTCTTCAAGTATACTTGTCTCCGTACCTTTGACA
GATATTCGAAGAGCAATTAAGGATTCTTTGCCAGAACTAATTGAGGGGATAAAAGGTGAT
GAGCGTAATGTAATTTTAACCCTAGCTCGAATGTGGCAAACAGTGACTACTGGTGAAATT
ACCTCGAAAGATGTCGCTGCAGAATGGGCTATACCTCTTTTACCTAAAGAGCATGTAACT
TTACTGGATATAGCTAGAAAAGGCTATCGGGGAGAGTGTGATGATAAGCGGGAAGGACTA
TATTCAAAGGTGAAAGCACTCGTTAAGTATATGAAAAATTCTATAGAAACTTCTCTCAAT
TAG
>ant(9)-Ia_A001_NL_06
ATGAGCAATTTGATTAACGGAAAAATACCAAATCAAGCAATTCAAACATTAAAAATCGTA
AAAGATTTATTTGGAAGTTCAATAGTTGGAGTATATCTATTTGGTTCAGCAGTAAATGGT
GGTTTACGCATTAACAGCGATGTAGATGTTCTAGTCGTCGTGAATCATAGTTTACCTCAA
TTAACTCGAAAAAAACTAACAGAAAGACTAATGACTATATCAGGAAAGATTGGAAATACG
GATTCTGTTAGACCACTTGAAGTTACGGTTATAAATAGGAGTGAAGTTGTCCCTTGGCAA
TATCCTCCAAAAAGAGAATTTATATACGGTGAGTGGCTCAGGGGTGAATTTGAGAATGGA
CAAATTCAGGAACCAAGCTATGATCCTGATTTGGCTATTGTTTTAGCACAAGCAAGAAAG
AATAGTATTTCTCTATTTGGTCCTGATTCTTCAAGTATACTTGTCTCCGTACCTTTGACA
GATATTCGAAGAGCAATTAAGGATTCTTTGCCAGAACTAATTGAGGGGATAAAAGGTGAT
GAGCGTAATGTAATTTTAACCCTAGCTCGAATGTGGCAAACAGTGACTACTGGTGAAATT
ACCTCGAAAGATGTCGCTGCAGAATGGGCTATACCTCTTTTACCTAAAGAGCATGTAACT
TTACTGGATATAGCTAGAAAAGGCTATCGGGGAGAGTGTGATGATAAGTGGGAAGGACTA
TATTCAAAGGTGAAAGCACTCGTTAAGTATATGAAAAATTCTATAGAAACTTCTCTCAAT
TAG
>ant(9)-Ia_A001_RF_01
ATGAGCAATTTGATTAACGGAAAAATACCAAATCAAGCGATTCAAACATTAAAAATCGTA
AAAGATTTATTTGGAAGTTCAATAGTTGGAGTATATCTATTTGGTTCAGCAGTAAATGGT
GGTTTACGCATTAACAGCGATGTAGATGTTCTAGTCGTCGTGAATCATAGTTTACCTCAA
TTAACTCGAAAAAAACTAACAGAAAGACTAATGACTATATCAGGAAAGATTGGAAATACG
GATTCTGTTAGACCACTTGAAGTTACGGTTATAAATAGGAGTGAAGTTGTCCCTTGGCAA
TATCCTCCAAAAAGAGAATTTATATACGGTGAGTGGCTCAGGGGTGAATTTGAGAATGGA
CAAATTCAGGAACCAAGCTATGATCCTGATTTGGCTATTGTTTTAGCACAAGCAAGAAAG
AATAGTATTTCTCTATTTGGTCCTGATTCTTCAAGTATACTTGTCTCCGTACCTTTGACA
GATATTCGAAGAGCAATTAAGGATTCTTTGCCAGAACTAATTGAGGGGATAAAAGGTGAT
GAGCGTAATGTAATTTTAACCCTAGCTCGAATGTGGCAAACAGTGACTACTGGTGAAATT
ACCTCGAAAGATGTCGCTGCAGAATGGGCTATACCTCTTTTACCTAAAGAGCATGTAACT
TTACTGGATATAGCTAGAAAAGGCTATCGGGGAGAGTGTGATGATAAGTGGGAAGGACTA
TATTCAAAGGTGAAAGCACTCGTTAAGTATATGAAAAATTCTATAGAAACTTCTCTCAAT
TAG
>ant(6)-Ia_A001_RF_01
ATGAGATCAGAAAAAGAAATGATGGATTTAGTACTTTCTTTAGCAGAACAGGATGAACGT
ATTCGAATTGTGACCCTTGAGGGGTCACGCGCAAATATTAATATACCTAAAGATGAATTT
CAGGATTATGATATTACATATTTTGTAAGTGATATAGAACCGTTTATATCTAATGATGAC
TGGCTTAATCAATTTGGGAATATAATAATGATGCAAAAGCCGGAGGATATGGAATTATTC
CCACCTGAAGAAAAGGGATTTTCCTATCTTATGCTATTTGATGATTACAATAAAATTGAT
CTTACCTTATTGCCCTTGGAAGAGTTAGATAATTACCTAAAGGGCGATAAATTAATAAAG
GTTCTAATTGATAAAGATTGTAGAATTAAAAGGGACATAGTTCCGACTGATATAGATTAT
CATGTAAGAAAGCCAAGCGCAAGGGAGTATGATGATTGCTGCAATGAATTTTGGAATGTA
ACACCTTATGTTATTAAAGGATTGTGCCGTAAGGAAATTTTATTTGCTATTGATCATTTT
AATCAGATTGTTCGCCATGAGCTGCTGAGAATGATATCATGGAAGGTCGGCATCGAAACA
GGCTTTAAATTAAGTGTAGGCAAGAACTATAAGTTTATTGAAAGGTATATATCCGAGGAT
TTGTGGGAGAAACTTTTGTCCACCTACCGGATGGATTCCTATGAAAACATATGGGAAGCA
TTATTTCTATGCCATCAATTGTTCAGGGCGGTATCCGGTGAGGTGGCGGAAAGGCTTCAT
TATGCCTATCCGGAGTATGATAGGAATATAACAAAATATACCAGGGACATGTATAAAAAA
TACACTGGTAAAACCGGCTGCCTGGATAGCACATATGCCGCTGATATAGAAGAGAGGCGG
GAACAGTGA
>ant(6)-Ia_A001_NL_01
ATGAGGTCAGAAAAAGAAATGATGGATTTAGTACTTTCTTTAGCAGAACAGGATGAACGT
ATTCGAATTGTGACCCTTGAGGGGTCACGCGCAAATATTAATATACCTAAAGATGAATTT
CAGGATTATGATATTACATATTTTGTAAGTGATATAGAACCGTTTATATCTAATGATGAC
TGGCTTAATCAATTTGGGAATATAATAATGATGCAAAAGCCGGAGGATATGGAATTATTC
CCACCTGAAGAAAAGGGATTTTCCTATCTTATGCTATTTGATGATTACAATAAAATTGAT
CTTACCTTATTGCCCTTGGAAGAGTTAGATAATTACCTAAAGGGCGATAAATTAATAAAG
GTTCTAATTGATAAAGATTGTAGAATTAAAAGGGACATAGTTCCGACTGATATAGATTAT
CATGTAAGAAAGCCAAGCGCAAGGGAGTATGATGATTGCTGCAATGAATTTTGGAATGTA
ACACCTTATGTTATTAAAGGATTGTGCCGTAAGGAAATTTTATTTGCTATTGATCATTTT
AATCAGATTGTTCGCCATGAGCTGCTGAGAATGATATCATGGAAGGTTGGCATCGAAACA
GGCTTTAAATTAAGTGTAGGCAAGAACTATAAGTTTATTGAAAGGTATATATCCGAGGAT
TTGTGGGAGAAACTTTTGTCCACCTACCGGATGGATTCCTATGAAAACATATGGGAAGCA
TTATTTCTATGCCATCAATTGTTCAGGGCGGTATCCGGTGAGGTGGCGGAAAGGCTTCAT
TATGCCTATCCGGAGTATGATAGGAATATAACAAAATATACCAGGGACATGTATAAAAAA
TACACTGGTAAAACCGGCTGCCTGGATAGCACATATGCCGCTGATATAGAAGAGAGGCGG
GAACAGTGA
>ant(6)-Ia_A003_NL_03
ATGAGATCAGAAAAAGAAATGATGGATTTAGTACTTTCTTTAGCAGAACAGGATGAACGT
ATTCGAATTGTGACCCTTGAGGGGTCACGCGCAAATATTAATATACCTAAAGATGAATTT
CAGGATTATGATATTACATATTTTGTAAGTGATATAGAACCGTTTATATCTAATGATGAC
TGGCTTAATCAATTTGGGAATATAATAATGATGCAAAAGCCGGAGGATATGGAATTATTC
CCACCTGAAGAAAAGGGATTTTCCTATCTTATGCTATTTGATGATTACAATAAAATTGAT
CTTACCTTATTGCCCTTGGAAGAGTTAGATAATTACCTAAAGGGCGATAAATTAATAAAG
GTTCTAATTGATAAAGGTTGTAGAATTAAAAGGGACATAGTTCCGACTGATATAGATTAT
CATGTAAGAAAGCCAAGCGCAAGGGAGTATGATGATTGCTGCAATGAATTTTGGAATGTA
ACACCTTATGTTATTAAAGGATTGTGCCGTAAGGAAATTTTATTTGCTATTGATCATTTT
AATCAGATTGTTCGCCATGAGCTGCTGAGAATGATATCATGGAAGGTCGGCATCGAAACA
GGCTTTAAATTAAGTGTAGGCAAGAACTATAAGTTTATTGAAAGGTATATATCCGAGGAT
TTGTGGGAGAAACTTTTGTCCACCTACCGGATGGATTCCTATGAAAACATATGGGAAGCA
TTATTTCTATGCCATCAATTGTTCAGGGCGGTATCCGGTGAGGTGGCGGAAAGGCTTCAT
TATGCCTATCCGGAGTATGATAGGAATATAACAAAATATACCAGGGACATGTATAAAAAA
TACACTGGTAAAACCGGCTGCCTGGATAGCACATATGCCGCTGATATAGAAGAGAGGCGG
GAACAGTGA
>ant(6)-Ia_A001_NL_04
ATGAGATCAGAAAAAGAAATGATGGATTTAGTACTTTCTTTAGCAGAACAGGATGAACGT
ATTCGAATTGTGACCCTTGAGGGGTCACGCGCAAATATTAATATACCTAAAGATGAATTT
CAGGATTATGATATTACATATTTTGTAAGTGATATAGAACCGTTTATATCTAATGATGAC
TGGCTTAATCAATTTGGGAATATAATAATGATGCAAAAGCCGGAGGATATGGAATTATTC
CCACCTGAAGAAAAGGGATTTTCCTATCTTATGCTATTTGATGATTACAATAAAATTGAT
CTTACCTTATTGCCCTTGGAAGAGTTAGATAATTACCTAAAGGGCGATAAATTAATAAAG
GTTCTAATTGATAAAGATTGTAGAATTAAAAGGGACATAGTTCCGACTGATATAGATTAT
CATGTAAGAAAGCCAAGCGCAAGGGAGTATGATGATTGCTGCAATGAATTTTGGAATGTA
ACACCTTATGTTATTAAAGGATTGTGCCGTAAGGAAATTTTATTTGCTATTGATCATTTT
AATCAGATTGTTCGCCATGAGCTGCTGAGAATGATATCATGGAAGGTTGGCATCGAAACA
GGCTTTAAATTAAGTGTAGGCAAGAACTATAAGTTTATTGAAAGGTATATATCCGAGGAT
TTGTGGGAGAAACTTTTGTCCACCTACCGGATGGATTCCTATGAAAACATATGGGAAGCA
TTATTTCTATGCCATCAATTGTTCAGGGCGGTATCCGGTGAGGTGGCGGAAAGGCTTCAT
TATGCCTATCCGGAGTATGATAGGAATATAACAAAATATACCAGGGACATGTATAAAAAA
TACACTGGTAAAACCGGCTGCCTGGATAGCACATATGCCGCTGATATAGAAGAGAGGCGG
GAACAGTGA
>ant(6)-Ia_A004_NL_05
ATGAGATCAGAAAAAGAAATGATGGATTTAGTACTTTCTTTAGCAGAACAGGATGAACGT
ATTCGAATTGTGACCCTTGAGGGGTCACGCGCAAATATTAATATACCTAAAGATGAATTT
CAGGATTATGATATTACATATTTTGTAAGTGATATAGAACCGTTTATATCTAATGATGAC
AGGCTTAATCAATTTGGGAATATAATAATGATGCAAAAGCCGGAGGATATGGAATTATTC
CCACCTGAAGAAAAGGGATTTTCCTATCTTATGCTATTTGATGATTACAATAAAATTGAT
CTTACCTTATTGCCCTTGGAAGAGTTAGATAATTACCTAAAGGGCGATAAATTAATAAAG
GTTCTAATTGATAAAGATTGTAGAATTAAAAGGGACATAGTTCCGACTGATATAGATTAT
CATGTAAGAAAGCCAAGCGCAAGGGAGTATGATGATTGCTGCAATGAATTTTGGAATGTA
ACACCTTATGTTATTAAAGGATTGTGCCGTAAGGAAATTTTATTTGCTATTGATCATTTT
AATCAGATTGTTCGCCATGAGCTGCTGAGAATGATATCATGGAAGGTCGGCATCGAAACA
GGCTTTAAATTAAGTGTAGGCAAGAACTATAAGTTTATTGAAAGGTATATATCCGAGGAT
TTGTGGGAGAAACTTTTGTCCACCTACCGGATGGATTCCTATGAAAACATATGGGAAGCA
TTATTTCTATGCCATCAATTGTTCAGGGCGGTATCCGGTGAGGTGGCGGAAAGGCTTCAT
TATGCCTATCCGGAGTATGATAGGAATATAACAAAATATACCAGGGACATGTATAAAAAA
TACACTGGTAAAACCGGCTGCCTGGATAGCACATATGCCGCTGATATAGAAGAGAGGCGG
GAACAGTGA
>ant(6)-Ia_A005_NL_06
ATGAGATCAGAAAAAGAAATGATGGATTTAGTACTTTCTTTAGCAGAACAGGATGAACGT
ATTCGAATTGTGACCCTTGAGGGGTCACGCGCAAATATTAATATACCTAAAGATGAATTT
CAGGATTATGATATTACATATTTTGTAAGTGATATAGAACCGTTTATATCTAATGATGAC
TGGCTTAATCAATTTGGGAATATAATAATGATGCAAAAGCCGGAGGATATGGAATTATTC
CCACCTGAAGAAAAGGGATTTTCCTATCTTATGCTATTTGATGATTACAATAAAATTGAT
CTTACCTTATTGCCCTTGGAAGAGTTAGATAATTACCTAAAGGGCGATAAATTAATAAAG
GTTCTAATTGATAAAGATTGTAGAATTAAAAGGGACATAGTTCCGACTGATATAGATTAT
CATGTAAGAAAGCCAAGCGCAAGGGAGTATGATGATTGCTGCAATGAATTTTGGAATGTA
ACACCTTATGTTATTAAAGGATTGTGCCGTAAGGAAATTTTATTTGCTATTGATCATTTT
AATCAGATTGTTCGCCATGAGCTGCTGAGAATGATATCATGGAAGGTCGGCATCGAAACA
GGCTTTAAATTAAGTGTAGGCAAGAACTATAAGTTTATTGAAAGGTATATATCCGAGGAT
TTGTGGGAGAAACTTTTGTCCGCCTACCGGATGGATTCCTATGAAAACATATGGGAAGCA
TTATTTCTATGCCATCAATTGTTCAGGGCGGTATCCGGTGAGGTGGCGGAAAGGCTTCAT
TATGCCTATCCGGAGTATGATAGGAATATAACAAAATATACCAGGGACATGTATAAAAAA
TACACTGGTAAAACCGGCTGCCTGGATAGCACATATGCCGCTGATATAGAAGAGAGGCGG
GAACAGTGA
>ant(6)-Ia_A006_NL_07
ATGAGATCAGAAAAAGAAATGATGGATTTAGTACTTTCTTTAGCAGAACAGGATGAACGT
ATTCGAATTGTGACCCTTGAGGGGTCACGCGCAAATATTAATATACCTAAAGATGAATTT
CAGGATTATGATATTACATATTTTGTAAGTGATATAGAACCGTTTATATCTAATGATGAC
TGGCTTAATCAATTTGGGAATATAATAATGATGCAAAAGCCGGAGGATATGGAATTATTC
CCACCTGAAGAAAAGGGATTTTCCTATCTTATGCTATTTGATGATTACAATAAAATTGAT
CTTACCTTATTGCCCTTGGAAGAGTTAGATAATTACCTAAAGGGCGATAAATTAATAAAG
GTTCTAATTGATAAAGATTGTAGAATTAAAAGGGACATAGTTCCGACTGATATAGATTAT
CATGTAAGAAAGTCAAGCGCAAGGGAGTATGATGATTGCTGCAATGAATTTTGGAATGTA
ACACCTTATGTTATTAAAGGATTGTGCCGTAAGGAAATTTTATTTGCTATTGATCATTTT
AATCAGATTGTTCGCCATGAGCTGCTGAGAATGATATCATGGAAGGTCGGCATCGAAACA
GGCTTTAAATTAAGTGTAGGCAAGAACTATAAGTTTATTGAAAGGTATATATCCGAGGAT
TTGTGGGAGAAACTTTTGTCCACCTACCGGATGGATTCCTATGAAAACATATGGGAAGCA
TTATTTCTATGCCATCAATTGTTCAGGGCGGTATCCGGTGAGGTGGCGGAAAGGCTTCAT
TATGCCTATCCGGAGTATGATAGGAATATAACAAAATATACCAGGGACATGTATAAAAAA
TACACTGGTAAAACCGGCTGCCTGGATAGCACATATGCCGCTGATATAGAAGAGAGGCGG
GAACAGTGA
>ant(6)-Ia_A007_NL_08
ATGAGATCAGAAAAAGAAATGATGGATTTAGTACTTTCTTTAGCAGAACAGGATGAACGT
ATTCGAATTGTGACCCTTGAGGGGTCACGCGCAAATATTAATATACCTAAAGATGAATTT
CAGGATTATGATATTACATATTTTGTAAGTGATATAGAACCGTTTATATCTAATGATGAC
TGGCTTAATCAATTTGGGAATATAATAATGATGCAAAAGCCGGAGGATATGGAATTATTC
CCACCTGAAGAAAAGGGATTTTCCTATCTTATGCTATTTGATGATTACAATAAAATTGAT
CTTACCTTATTGCCCTTGGAAGAGTTAGATAATTACCTAAAGGGCGATAAATTAATAAAG
GTTCTAATTGATAAAGATTGTAGAATTAAAAGGGACATAGTTCCGACTGATATAGATTAT
CATGTAAGAAAGCCAAGCGCAAGGGAGTATGATGATTGCTGCAATGAATTTTGGAATGTA
ACACCTTATGTTATTAAAGGATTGTGCCGTAAGGAAATTTTATTTGCTATTGATCATTTT
AATCAGATTGTTCGCCATGAGCTGCTGAGAATGATATCATGGAAGGTCGGCATCGAAACA
GGCTTTAAATTAAGTGTAGGCAAGAACTATAAGTTTATTGAAAGGTATATATCCGAGGAT
TTGTGGGAGAAACTTTTGTCCACCTACCGGATGGATTCCTATGAAAACATATGGGAAGCA
TTATTTCTATGCCATCAATTGTTCAGGGCGGTATCCGGTGAGGTGGCGGAAAGGCTTCAT
TATGCCTATCCGGAGTATGATAGGAATATAACAAAATATGCCAGGGACATGTATAAAAAA
TACACTGGTAAAACCGGCTGCCTGGATAGCACATATGCCGCTGATATAGAAGAGAGGCGG
GAACAGTGA
>ant(6)-Ia_A001_NL_09
ATGAGATCAGAAAAAGAAATGATGGATTTAGTACTTTCTTTAGCAGAACAGGATGAACGT
ATTCGAATTGTGACCCTTGAGGGGTCACGCGCAAATATTAATATACCTAAAGATGAATTT
CAGGATTATGATATTACATATTTTGTAAGTGATATAGAACCGTTTATATCTAATGATGAC
TGGCTTAATCAATTTGGGAATATAATAATGATGCAAAAGCCGGAGGACATGGAATTATTC
CCACCTGAAGAAAAGGGATTTTCCTATCTTATGCTATTTGATGATTACAATAAAATTGAT
CTTACCTTATTGCCCTTGGAAGAGTTAGATAATTACCTAAAGGGCGATAAATTAATAAAG
GTTCTAATTGATAAAGATTGTAGAATTAAAAGGGACATAGTTCCGACTGATATAGATTAT
CATGTAAGAAAGCCAAGCGCAAGGGAGTATGATGATTGCTGCAATGAATTTTGGAATGTA
ACACCTTATGTTATTAAAGGATTGTGCCGTAAGGAAATTTTATTTGCTATTGATCATTTT
AATCAGATTGTTCGCCATGAGCTGCTGAGAATGATATCATGGAAGGTCGGCATCGAAACA
GGCTTTAAATTAAGTGTAGGCAAGAACTATAAGTTTATTGAAAGGTATATATCCGAGGAT
TTGTGGGAGAAACTTTTGTCCACCTACCGGATGGATTCCTATGAAAACATATGGGAAGCA
TTATTTCTATGCCATCAATTGTTCAGGGCGGTATCCGGTGAGGTGGCGGAAAGGCTTCAT
TATGCCTATCCGGAGTATGATAGGAATATAACAAAATATACCAGGGACATGTATAAAAAA
TACACTGGTAAAACCGGCTGCCTGGATAGCACATATGCCGCTGATATAGAAGAGAGGCGG
GAACAGTGA
>ant(6)-Ia_A008_NL_10
ATGAGATCAGAAAAAGAAATGATGGATTTAGTACTTTCTTTAGCAGAACAGGATGAACGT
ATTCGAATTGTGACCCTTGAGGGGTCACGCGCAAATATTAATATACCTAAAGATGAATTT
CAGGATTATGATATTACATATTTTGTAAGTGATATAGAACCGTTTATATCTAATGATGAC
TGGCTTAATCAATTTGGGAATATTATAATGATGCAAAAACCGGAGGATATGGAACTATTC
CCGGCTGAAGAGAAAGGCTACTCCTATATAATACTTTTTGATGATTATAATAAAATAGAC
CTTACCTTATTGCCCCTGGAAGAGTTGGGAAACTACCTGAATGACGATAAATTGATAAAG
ATTATTCTGGATAAGGATGGAAGGATTCAGCAAGCTGTAGTTCCGACCGACATGGATTAT
CATATAAGAAAACCCAGTGCCCGGGAATACGATGACTGCTGCAATGAATTCTGGAACACC
ACTACCTATGTGGTTAAGGGACTGTGCCGTAAGGAAATTTTATTTGCTATTGATCATTTT
AATCAGATTGTTCGCCATGAGCTGCTGAGAATGATATCATGGAAGGTCGGCATCGAAACA
GGCTTTAAATTAAGTGTAGGCAAGAACTATAAGTTTATTGAAAGGTATATATCCGAGGAT
TTGTGGGAGAAACTTTTGTCCACCTACCGGATGGATTCCTATGAAAACATATGGGAAGCA
TTATTTCTATGCCATCAATTGTTCAGGGCGGTATCCGGTGAGGTGGCGGAAAGGCTTCAT
TATGCCTATCCGGAGTATGATAGGAATATAACAAAATATACCAGGGACATGTATAAAAAA
TACACTGGTAAAACCGGCTGCCTGGATAGCACATATGCCGCTGATATAGAAGAGAGGCGG
GAACAGTGA
>str_A001_RF_01
ATGAGGACTGAAAAAGAAATTTTAAATTTAGTTTCTGAATTTGCTTATCAACGAAGCAAT
GTAAAAATTATTGCTCTCGAGGGTTCAAGAACTAATGAAAATATAAAAAAAGATAAGTTT
CAAGATTATGATTTTGCTTTTTTCGTATCAGATATTGAGTGTTTCACACATGAAGAAAGT
TGGTTAAGTTTATTTGGAGAATTATTGTTTATACAGAAACCAGAAGATATGGAATTATTC
CCACCTGATTTAGATTATGGTTACAGTTATATAATGTATTTTAAAGATGGCATAAAAATG
GATATTACATTAATTAATTTAAAAGATTTAAATCGTTATTTTAGTGATTCTGATGGTCTT
GTAAAAATTTTAGTTGATAAAGATAATTTAGTAATTCAAGAAATTGTTCCAGATGACTCA
AATTATTGGTTAAAAAAACCAACAGAACGAGAATTTTATGATTGCTGTAATGAGTTTTGG
AGTGTCTCAACGTATGTAGCAAAGGGTGTTTTTAGAAGAGAAATATTATTTGCTTTAGAT
CATTTCAATAATATTTTACGTCCTGAATTATTAAGAATGATTTCTTGGTATATTGGCTTT
AATAGGGGTTTTGATTTTAGTTTAGGAAAGAATTATAAGTTTATAAACAAATATTTAACT
GATAAAGAATTCAATATGTTTTTAGCTACTTTTGAGATGAATGGATATAGAAAGACATAC
CAATCTTTTAAGCTTTGTTGTGAATTATTTAAATATTATTCAAATAAAGTAAGTTGTTTA
GGAAATTATAACTATCCAAATTACGAAAAAAATATTGAGAATTTTATTCGTAATAATTAT
GAGAATTAA
>str_A002_RF_02
ATGAGGACTGAAAAAGAAATTTTAAATTTAGTTTCTGAATTTGCTTATCAACGAAGCAAT
GTAAAAATTATTGCTCTCGAGGGTTCAAGAACTAATGAAAATATAAAAAAAGATAAGTTT
CAAGATTATGATTTTGCTTTTTTCGTATCAGATATTGAGTATTTCACACATGAAGAAAGT
TGGTTAAGTTTATTTGGAGAATTATTGTTTATACAGAAACCAGAAGATATGGAATTATTC
CCACCTGATTTAGATTATGGTTACAGTTATATAATGTATTTTAAAGATGGCATAAAAATG
GATATTACATTAATTAATTTAAAAGATTTAAATCGTTATTTTAGTGATTCTGATGGTCTT
GTAAAAATTTTAGTTGATAAAGATAATTTAGTAACTCAAGAAATTGTTCCAGATGACTCA
AATTATTGGTTAAAAAAACCAACAGAACGAGAATTTTATGATTGCTGTAATGAGTTTTGG
AGTGTCTCAACGTATGTAGCAAAGGGTGTTTTTAGAAGAGAAATATTATTTGCTTTAGAT
CATTTCAATAATATTTTACGTCCTGAATTATTAAGAATGATTTCTTGGTATATTGGCTTT
AATAGGGGTTTTGATTTTAGTTTAGGAAAGAATTATAAGTTTATAAACAAATATTTAACT
GATAAAGAATTCAATATGCTTTTAGCTACTTTTGAGATGAATGGATATAGAAAGACATAC
CAATCTTTTAAGCTTTGTTGTGAATTATTTAAATATTATTCAAATAAAGTAAGTTGTTTA
GGAAATTATAACTATCCAAATTACGAAAAAAATATTGAGAATTTTATTCGTAATAATTAT
GAGAATTAA
>str_A005_NL_01
ATGAGGACTGAAAAAGAAATTTTAAATTTAGTTTCTGAATTTGCTTATCAACGAAGCAAT
GTAAAAATTATTGCTCTCGAGGGTTCAAGAACTAATGAAAATATAAAAAAAGATAAGTTT
CAAGATTATGATTTTGCTTTTTTCGTATCAGATATTGAGTGTTTCACACATGAAGAAAGT
TGGTTAAGTTTATTTGGAGAATTATTGTTTATACAGAAACCAGAAGATATGGAATTATTC
CCACCTGATTTAGATTATGGTTACAGTTATATAATGTATTTTAAAGATGGCATAAAAATG
GATATTACATTAATTAATTTAAAAGATTTAAATCGTTATTTTAGTGATTCTGATGGTCTT
GTAAAAATTTTAGTTGATAAAGATAATTTAGTAACTCAAGAAATTGTTCCAGATGACTCA
TATTATTGGTTAAAAAAACCAACAGAACGAGAATTTTATGATTGCTGTAATGAGTTTTGG
AGTGTCTCAACGTATGTAGCAAAGGGTGTTTTTAGAAGAGAAATATTATTTGCTTTAGAT
CATTTCAATAATATTTTACGTCCTGAATTATTAAGAATGATTTCTTGGTATATTGGCTTT
AATAGGGGTTTTGATTTTAGTTTAGGAAAGAATTATAAGTTTATAAACAAATATTTAACT
GATAAAGAATTCAATATGTTTTTAGCTACTTTTGAGATGAATGGATATAGAAAGACATAC
CAATCTTTTAAGCTTTGTTGTGAATTATTTAAATATTATTCAAATAAAGTAAGTTGTTTA
GGAAATTATAAATATCCAAATTACGAAAAAAATATTGAGAATTTTATTCGTAATAATTAT
GAGAATTAA
>str_A002_NL_02
ATGAGGACTGAAAAAGAAATTTTAAATTTAGTTTCTGAATTTGCTTATCAACGAAGCAAT
GTAAAAATTATTGCTCTCGAGGGTTCAAGAACTAATGAAAATATAAAAAAAGATAAGTTT
CAAGATTATGATTTTGCTTTTTTCGTATCAGATATTGAGTATTTCACACATGAAGAAAGT
TGGTTAAGTTTATTTGGAGAATTATTGTTTATACAGAAACCAGAAGATATGGAATTATTC
CCACCTGATTTAGATTATGGTTACAGTTATATAATGTATTTTAAAGATGGTATAAAAATG
GATATTACATTAATTAATTTAAAAGATTTAAATCGTTATTTTAGTGATTCTGATGGTCTT
GTAAAAATTTTAGTTGATAAAGATAATTTAGTAACTCAAGAAATTGTTCCAGATGACTCA
AATTATTGGTTAAAAAAACCAACAGAACGAGAATTTTATGATTGCTGTAATGAGTTTTGG
AGTGTCTCAACGTATGTAGCAAAGGGTGTTTTTAGAAGAGAAATATTATTTGCTTTAGAT
CATTTCAATAATATTTTACGTCCTGAATTATTAAGAATGATTTCTTGGTATATTGGCTTT
AATAGGGGTTTTGATTTTAGTTTAGGAAAGAATTATAAGTTTATAAACAAATATTTAACT
GATAAAGAATTCAATATGCTTTTAGCTACTTTTGAGATGAATGGATATAGAAAGACATAC
CAATCTTTTAAGCTTTGTTGTGAATTATTTAAATATTATTCAAATAAAGTAAGTTGTTTA
GGAAATTATAACTATCCAAATTACGAAAAAAATATTGAGAATTTTATTCGTAATAATTAT
GAGAATTAA
>str_A006_NL_03
ATGAGGACTGAAAAAGAAATTTTAAATTTAGTTTCTGAATTTGCTTATCAACGAAGCAAT
GTAAAAATTATTGCTCTCGAGGGTTCAAGAACTAATGAAAATATAAAAAAAGATAAGTTT
CAAGATTATGATTTTGCTTTTTTCGTATCAGATATTGAGTGTTTCACACATGAAGAAAGT
TGGTTAAGTTTATTTGGAGAATTATTGTTTATACAGAAACCAGAAGATATGGAATTATTC
CCACCTGATTTAGATTATGGTTACAGTTATATAATGTATTTTAAAGATGGCATAAAAATG
GATATTACATTAATTAATTTAAAAGATTTAAATCGTTATTTTAGTGATTCTGATGGTCTT
GTAAAAATTTTAGTTGATAAAGATAATTTAGTAACTCAAGAAATTGTTCCAGATGACTCA
TATTATTGGTTAAAAAAACCAACAGAACGAGAATTTTATGATTGCTGTAATGAGTTTTGG
AGTGTCTCAACGTATGTAGCAAAGGGTGTTTTTAGAAGAGAAATATTATTTGCTTTAGAT
CATTTCAATAATGTTTTACGTCCTGAATTATTAAGAATGATTTCTTGGTATATTGGCTTT
AATAGGGGTTTTGATTTTAGTTTAGGAAAGAATTATAAGTTTATAAACAAATATTTAACT
GATAAAGAATTCAATATGTTTTTAGCTACTTTTGAGATGAATGGATATAGAAAGACATAC
CAATCTTTTAAGCTTTGTTGTGAATTATTTAAATATTATTCAAATAAAGTAAGTTGTTTA
GGAAATTATAAATATCCAAATTACGAAAAAAATATTGAGAATTTTATTCGTAATAATTAT
GAGAATTAA
>str_A004_NL_04
ATGAGGACTGAAAAAGAAATTTTAAATTTAGTTTCTGAATTTGCTTATCAACGAAGCAAT
GTAAAAATTATTGCTCTCGAGGGTTCAAGAACTAATGAAAATATAAAAAAAGATAAGTTT
CAAGATTATGATTTTGCTTTTTTCGTATCAGATATTGAGTGTTTCACACATGAAGAAAGT
TGGTTAAGTTTATTTGGAGAATTATTGTTTATACAGAAACCAGAAGATATGGAATTATTC
CCACCTGATTTAGATTATGGTTACAGTTATATAATGTATTTTAAAGATGGCATAAAAATG
GATATTACATTAATTAATTTAAAAGATTTAAATCGTTATTTTAGTGATTCTGATGGTCTT
GTAAAAATTTTAGTTGATAAAGATAATTTAGTAACTCAAGAAATTGTTCCAGATGACTCA
TATTATTGGTTAAAAAAACCAACAGAACGAGAATTTTATGATTGCTGTAATGAGTTTTGG
AGTGTCTCAACGTATGTAGCAAAGGGTGTTTTTAGAAGAGAAATATTATTTGCTTTAGAT
CATTTCAATAATATTTTACGTCCTGAATTATTAAGAATGATTTCTTGGTATATTGGCTTT
AATAGGGGTTTTGATTTTAGTTTAGGAAAGAATTATAAGTTTATAAACAAATATTTAACT
GATAAAGAATTCAATATGTTTTTAGCTACTTTTGAGATGAATGGATATAGAAAGACATAC
CAATCTTTTAAGCTTTGTTGTGAATTATTTAAATATTATTCAAATAAAGTAAGTTGTTTA
GGAAATTATAACTATCCAAATTACGAAAAAAATATTGAGAATTTTATTCGTAATAATTAT
GAGAATTAA
>str_A002_NL_05
ATGAGGACTGAAAAAGAAATTTTAAATTTAGTTTCTGAATTTGCTTATCAACGAAGCAAT
GTAAAAATTATTGCTCTCGAGGGTTCAAGAACTAATGAAAATATAAAAAAAGATAAGTTT
CAAGATTATGATTTTGCTTTTTTCGTATCAGATATTGAGTATTTCACACATGAAGAAAGT
TGGTTAAGTTTATTTGGAGAATTATTGTTTATACAGAAACCAGAAGATATGGAATTATTC
CCACCTGATTTAGATTATGGTTACAGTTATATAATGTATTTTAAAGATGGCATAAAAATG
GATATTACATTAATTAATTTAAAAGATTTAAATCGTTATTTTAGTGATTCGGATGGTCTT
GTAAAAATTTTAGTTGATAAAGATAATTTAGTAACTCAAGAAATTGTTCCAGATGACTCA
AATTATTGGTTAAAAAAACCAACAGAACGAGAATTTTATGATTGCTGTAATGAGTTTTGG
AGTGTCTCAACGTATGTAGCAAAGGGTGTTTTTAGAAGAGAAATATTATTTGCTTTAGAT
CATTTCAATAATATTTTACGTCCTGAATTATTAAGAATGATTTCTTGGTATATTGGCTTT
AATAGGGGTTTTGATTTTAGTTTAGGAAAGAATTATAAGTTTATAAACAAATATTTAACT
GATAAAGAATTCAATATGCTTTTAGCTACTTTTGAGATGAATGGATATAGAAAGACATAC
CAATCTTTTAAGCTTTGTTGTGAATTATTTAAATATTATTCAAATAAAGTAAGTTGTTTA
GGAAATTATAACTATCCAAATTACGAAAAAAATATTGAGAATTTTATTCGTAATAATTAT
GAGAATTAA
>str_A007_NL_06
ATGAGGACTGAAAAAGAAATTTTAAATTTAGTTTCTGAATTTGCTTATCAACGAAGCAAT
GTAAAAATTATTGCTCTCGAGGGTTCAAGAACTAATGAAAATATAAAAAAAGATAAGTTT
CAAGATTATGATTTTGCTTTTTTCGTATCAGATATTGAGTATTTCACACATGAAGAAAGT
TGGTTAAGTTTATTTGGAGAATTATTGTTTATACAGAAACCAGAAGATATGGAATTATTC
CCACCTGATTTAGATTATGGTTACAGTTATATAATGTATTTTAAAGATGGCATAAAAATG
GATATTACATTAATTAATTTAAAAGATTTAAATCGTTATTTTAGTGATTCTGATGGTCTT
GTAAAAATTTTAGTTGATAAAGATAATTTAGTAACTCAAGAAATTGTTCCAGATGACTCA
AATTATTGGTTAAAAAAACCAACAGAACGAGAATTTTATGATTGCTGTAATGAGTTTTGG
AGTGTCTCAACGTATGTAGCAAAGGGTGTTTTTAGAAGAGAAATATTATTTGCTTTAGAT
CATTTCAATAATATTTTACGTCCTGAATTATTAAGAATGATTTCTTGGTATATTGGCTTT
AATAGGGGTTTTGATTTTAGTTTAGGAAAGAATTATAAGTTTATAAACAAATATTTAACT
GATAAAGAATTCAATATGTTTTTAGCTACTTTTGAGATGAATGGATATAGAAAGACATAC
CAATCTTTTAAGCTTTGTTGTGAATTATTTAAATATTATTCAAATAAAGTAAGTTGTTTA
GGAAATTATAACTATCCAAATTACGAAAAAAATATTGAGAATTTTATTCGTAATAATTAT
GAGAATTAA
>str_A004_NL_07
ATGAGGACTGAAAAAGAAATTTTAAATTTAGTTTCTGAATTTGCTTATCAACGAAGCAAT
GTAAAAATTATTGCTCTCGAGGGTTCAAGAACTAATGAAAATATAAAAAAAGATAAGTTT
CAAGATTATGATTTTGCTTTTTTCGTATCAGATATTGAGTGTTTCACACATGAAGAAAGT
TGGTTAAGTTTATTTGGAGAATTATTGTTTATACAGAAACCAGAAGATATGGAATTATTC
CCACCTGATTTAGATTATGGTTACAGTTATATAATGTATTTTAAAGATGGCATAAAAATG
GATATTACATTAATTAATTTAAAAGATTTAAATCGTTATTTTAGTGATTCTGATGGTCTT
GTAAAAATTTTAGTTGATAAAGATAATTTAGTAACTCAAGAAATTGTTCCAGATGATTCA
TATTATTGGTTAAAAAAACCAACAGAACGAGAATTTTATGATTGCTGTAATGAGTTTTGG
AGTGTCTCAACGTATGTAGCAAAGGGTGTTTTTAGAAGAGAAATATTATTTGCTTTAGAT
CATTTCAATAATATTTTACGTCCTGAATTATTAAGAATGATTTCTTGGTATATTGGCTTT
AATAGGGGTTTTGATTTTAGTTTAGGAAAGAATTATAAGTTTATAAACAAATATTTAACT
GATAAAGAATTCAATATGTTTTTAGCTACTTTTGAGATGAATGGATATAGAAAGACATAC
CAATCTTTTAAGCTTTGTTGTGAATTATTTAAATATTATTCAAATAAAGTAAGTTGTTTA
GGAAATTATAACTATCCAAATTACGAAAAAAATATTGAGAATTTTATTCGTAATAATTAT
GAGAATTAA
>str_A008_NL_08
ATGAGGACTGAAAAAGAAATTTTAAATTTAGTTTCTGAATTTGCTTATCAACGAAGCAAT
GTAAAAATTATTGCTCTCGAGGGTTCAAGAACTAATGAAAATATAAAAAAAGATAAGTTT
CAAGATTATGATTTTGCTTTTTTCGTATCAGATATTGAGTATTTCACACATGAAGAAAGT
TGGTTAAGTTTATTTGGAGAATTATTGTTTATACAGAAACCAGAAGATATGGAATTATTC
CCACCTGATTTAGATTATGGTTACAGTTATATAATGTATTTTAAAGATGGCATAAAAATG
GATATTACATTAATTAATTTAAAAGATTTAAATCGTTATTTTAGTGATTCTGATGGTCTT
GTAAAAATTTTAGTTGATAAAGATAATTTAGTAACTCAAGAAATTGTTCCAGATGACTCA
AATTATTGGTTAAAAAAACCAACAGAACGAGAATTTCATGATTGCTGTAATGAGTTTTGG
AGTGTCTCAACGTATGTAGCAAAGGGTGTTTTTAGAAGAGAAATATTATTTGCTTTAGAT
CATTTCAATAATATTTTACGTCCTGAATTATTAAGAATGATTTCTTGGTATATTGGCTTT
AATAGGGGTTTTGATTTTAGTTTAGGAAAGAATTATAAGTTTATAAACAAATATTTAACT
GATAAAGAATTCAATATGCTTTTAGCTACTTTTGAGATGAATGGATATAGAAAGACATAC
CAATCTTTTAAGCTTTGTTGTGAATTATTTAAATATTATTCAAATAAAGTAAGTTGTTTA
GGAAATTATAACTATCCAAATTACGAAAAAAATATTGAGAATTTTATTCGTAATAATTAT
GAGAATTAA
>str_A001_NL_09
ATGAGGACTGAAAAAGAAATTTTAAATTTAGTTTCTGAATTTGCTTATCAACGAAGCAAT
GTAAAAATTATTGCTCTCGAGGGTTCAAGAACTAATGAAAATATAAAAAAAGATAAGTTT
CAAGATTATGATTTTGCTTTTTTCGTATCAGATATTGAGAGTTTCACACATGAAGAAAGT
TGGTTAAGTTTATTTGGAGAATTATTGTTTATACAGAAACCAGAAGATATGGAATTATTC
CCACCTGATTTAGATTATGGTTACAGTTATATAATGTATTTTAAAGATGGCATAAAAATG
GATATTACATTAATTAATTTAAAAGATTTAAATCGTTATTTTAGTGATTCTGATGGTCTT
GTAAAAATTTTAGTTGATAAAGATAATTTAGTAATTCAAGAAATTGTTCCAGATGACTCA
AATTATTGGTTAAAAAAACCAACAGAACGAGAATTTTATGATTGCTGTAATGAGTTTTGG
AGTGTCTCAACGTATGTAGCAAAGGGTGTTTTTAGAAGAGAAATATTATTTGCTTTAGAT
CATTTCAATAATATTTTACGTCCTGAATTATTAAGAATGATTTCTTGGTATATTGGCTTT
AATAGGGGTTTTGATTTTAGTTTAGGAAAGAATTATAAGTTTATAAACAAATATTTAACT
GATAAAGAATTCAATATGTTTTTAGCTACTTTTGAGATGAATGGATATAGAAAGACATAC
CAATCTTTTAAGCTTTGTTGTGAATTATTTAAATATTATTCAAATAAAGTAAGTTGTTTA
GGAAATTATAACTATCCAAATTACGAAAAAAATATTGAGAATTTTATTCGTAATAATTAT
GAGAATTAA
>str_A009_NL_10
ATGAGGACTGAAAAAGAAATTTTAAATTTAGTTTCTGAATTTGCTTATCAACGAAGCAAT
GTAAAAATTATTGCTCTCGAGGGTTCAAGAACTAATGAAAATATAAAAAAAGATAAGTTT
CAAGATTATGATTTTGCTTTTTTCGTATCAGATATTGAGTATTTCACACATGAAGAAAGT
TGGTTAAGTTTATTTGGAGAATTATTGTTTATACAGAAACCAGAAGATATGGAATTATTC
TCACCTGATTTAGATTATGGTTACAGTTATATAATGTATTTTAAAGATGGCATAAAAATG
GATATTACATTAATTAATTTAAAAGATTTAAATCGTTATTTTAGTGATTCTGATGGTCTT
GTAAAAATTTTAGTTGATAAAGATAATTTAGTAACTCAAGAAATTGTTCCAGATGACTCA
AATTATTGGTTAAAAAAACCAACAGAACGAGAATTTTATGATTGCTGTAATGAGTTTTGG
AGTGTCTCAACGTATGTAGCAAAGGGTGTTTTTAGAAGAGAAATATTATTTGCTTTAGAT
CATTTCAATAATATTTTACGTCCTGAATTATTAAGAATGATTTCTTGGTATATTGGCTTT
AATAGGGGTTTTGATTTTAGTTTAGGAAAGAATTATAAGTTTATAAACAAATATTTAACT
GATAAAGAATTCAATATGCTTTTAGCTACTTTTGAGATGAATGGATATAGAAAGACATAC
CAATCTTTTAAGCTTTGTTGTGAATTATTTAAATATTATTCAAATAAAGTAAGTTGTTTA
GGAAATTATAACTATCCAAATTACGAAAAAAATATTGAGAATTTTATTCGTAATAATTAT
GAGAATTAA
>str_A003_NL_11
ATGAGGACTGAAAAAGAAATTTTAAATTTAGTTTCTGAATTTGCTTATCAACGAAGCAAT
GTAAAAATTATTGCTCTCGAGGGTTCAAGAACTAATGAAAATATAAAAAAAGATAAGTTT
CAAGATTATGATTTTGCTTTTTTCGTATCAGATATTGAGTGTTTCACACATGAAGAAAGT
TGGTTAAGTTTATTTGGAGAATTATTGTTTATACAGAAACCAGAAGATATGGAATTATTC
CCACCTGATTTAGATTATGGTTACAGTTATATAATGTATTTTAAAGATGGCATAAAAATG
GATATTACATTAATTAATTTAAAAGATTTAAATCGTTATTTTAGTGATTCTGATGGTCTT
GTAAAAATTTTAGTTGATAAAGATAATTTAGTAACTCAAGAAATTGTTCCAGATGACTCA
AATTATTGGTTAAAAAAACCAACAGAACGAGAATTTTATGATTGCTGTAATGAGTTTTGG
AGTGTCTCAACGTATGTAGCAAAGGGTGTTTTTAGAAGAGAAATATTATTTGCTTTAGAT
CATTTCAATAATATTTTACGTCCTGAATTATTAAGAATGATTTCTTGGTATATTGGCTTT
AATAGGGGTTTTGATTTTAGTTTAGGAAAGAATTATAAGTTTATAAACAAATATTTAACT
GATAAAGAATTCAATATGTTTTTAGCTACTTTTGAGATGAATGGATATAGAAAGACATAC
CAATCTTTTAAGCTTTGTTGTGAATTATTTAAATATTATTCAAATAAAGTAAGTTGTTTA
GGAAATTATAACTATCCAAATTACGAAAAAAATATTGAGAATTTTATTCGTAATAATTAT
GAGAATTAA
>str_A002_NL_12
ATGAGGACTGAAAAAGAAATTTTAAATTTAGTTTCTGAATTTGCTTATCAACGAAGCAAT
GTAAAAATTATTGCTCTCGAGGGTTCAAGAACTAATGAAAATATAAAAAAAGATAAGTTT
CAAGATTATGATTTTGCTTTTTTCGTATCAGATATTGAGTATTTCACACATGAAGAAAGT
TGGTTAAGTTTATTTGGAGAATTATTGTTTATACAGAAACCAGAAGATATGGAATTATTC
CCACCTGATTTAGATTATGGTTACAGTTATATAATGTATTTTAAAGATGGCATAAAAATG
GATATTACATTAATTAATTTAAAAGATTTAAATCGTTATTTTAGTGATTCTGATGGTCTT
GTAAAAATTTTAGTTGATAAAGATAATTTAGTAACTCAAGAAATTGTTCCAGATGACTCA
AATTATTGGTTAAAAAAACCAACAGAACGAGAATTTTATGATTGCTGTAATGAGTTTTGG
AGTGTCTCAACGTATGTAGCAAAGGGTGTTTTTAGAAGAGAAATATTATTTGCTTTAGAT
CATTTCAATAATATTTTACGTCCTGAATTATTAAGAATGATTTCTTGGTATATTGGCTTT
AATAGGGGTTTTGATTTTAGTTTAGGAAAGAATTATAAGTTTATAAACAAATATTTAACT
GATAAAGAATTCAATATGCTTTTAGCTACTTTTGAGATGAATGGATATAGAAAGACATAC
CAATCTTTTAAGCTTTGTTGTGAATTATTTAAATATTATTCAAATAAAGTAAGTTGTTTA
GGAAATTATAACTATCCAAATTACGAAAAAAATATCGAGAATTTTATTCGTAATAATTAT
GAGAATTAA
>str_A003_NL_13
ATGAGGACTGAAAAAGAAATTTTAAATTTAGTTTCTGAATTTGCTTATCAACGAAGCAAT
GTAAAAATTATTGCTCTCGAGGGTTCAAGAACTAATGAAAATATAAAAAAAGATAAGTTT
CAAGATTATGATTTTGCTTTTTTCGTATCAGATATTGAGTGTTTCACACATGAAGAAAGT
TGGTTAAGTTTATTTGGAGAATTATTGTTTATACAGAAACCAGAAGATATGGAATTATTC
CCACCTGATTTAGATTATGGTTACAGTTATATAATGTATTTTAAAGATGGCATAAAAATG
GATATTACATTAATTAATTTAAAAGATTTAAATCGTTATTTTAGTGATTCTGATGGTCTT
GTAAAAATTTTAGTTGATAAAGATAATTTAGTAACTCAAGAAATTGTTCCAGATGACTCA
AATTATTGGTTAAAAAAACCAACAGAACGAGAATTTTATGATTGCTGTAATGAGTTTTGG
AGTGTCTCAACGTATGTAGCAAAGGGTGTTTTTAGAAGAGAAATATTATTTGCTTTAGAT
CATTTCAATAATATTTTACGTCCTGAATTATTAAGAATGATTTCTTGGTATATTGGCTTT
AATAGGGGTTTTGATTTTAGTTTAGGAAAGAATTATAAGTTTATAAACAAATATTTAACT
GATAAAGAATTCAATATGTTTTTAGCTACTTTTGAAATGAATGGATATAGAAAGACATAC
CAATCTTTTAAGCTTTGTTGTGAATTATTTAAATATTATTCAAATAAAGTAAGTTGTTTA
GGAAATTATAACTATCCAAATTACGAAAAAAATATTGAGAATTTTATTCGTAATAATTAT
GAGAATTAA

## Sheet: Beta-lactam resistance genes
>blaZ_A126_NL_001
TTGAAAAAGTTAATACTTTTAATTGCAATTGCTTTAGTTTTAAGTGCATGTAATTCAACC
AGTTCACATGCTAAAGAGTTAAATAATTTAGAAAAGAAATATAATGCTAATATTGGTGTC
TATGCATTAGATACTAAAAGTGGTAAGGAAGTAAAATTTAATGCCGATAAGAGATTTGCC
TATGCTTCAACTTCAAAAGCGATAAATAGTGCTATTTTGTTAGAACAAGTACCTTATAAT
AAGTTAAATAAAAAAGTACATATTAACAAAGATGATATAGTTGCTTATTCTCCTATTTTA
GAAAAATATGTAGGAAAAGATATCACTTTAAAAGAACTTATTGAGGCTTCAATGAAGTAT
AGTGATAATACAGCAAACAATAAAATTATAAACGAAATCGGTGGAATCAAAAAAATTAAA
AAACGTTTAAAAAAATTGGGAGATAAAGTAACAAATCCAGTTAGATATGAAATAGAATTA
AATTACTATTCACCAAAGAGCAAAAAAGATACTTCAACGCCTGCTGCTTTCGGCAAGACT
TTAAATAAACTTATCGCAAATGGAAAATTAAGCAAAAAAAATAAAAATTTCTTACTTGAT
TTAATGTTAAATAATAAAAACGGAGACACTTTAATTAAAGATGGTGTTCCAAAAGACTAT
AAGGTTGCTGATAAAAGTGGTCAAGCAATAACATATGCTTCTAGAAATGATGTAGCTTTT
GTTTATCCTAAGAACCAATCTGAACCTATTATTTTAGTCATTTTTACGAATAAAGACAAT
AAAAGTGATAAACCTAATGATAAATTGATAAGTGAAACCGCCAAGAATGTAATAAACAAA
TTTTAA
>blaZ_A124_NL_002
TTGAAAAAGTTAATACTTTTAATTGCAATTGCTTTAGTTTTAAGTGCATGTAATTCAACC
AGTTCACATGCTAAAGAGTTAAATAATTTAGAAAAGAAATATAATGCTAATATTGGTGTC
TATGCATTAGATACTAAAAGTGGTAAGGAAGTAAAATTTAATGCCGATAAGAGATTTGCC
TATGCTTCAACTTCAAAAGCGATAAATAGTGCTATTTTGTTAGAACAAGTACCTTATAAT
AAGTTAAATAAAAAAGTACATATTAACAAAGATGATATAGTTGCTTATTCTCCTATTTTA
GAAAAATATGTAGGAAAAGATATCACTTTAAAAGAACTTATTGAGGCTTCAATGAAGTAT
AGTGATAATACAGCAAACAATAAAATTATAAACGAAATCGGTGGAATCAAAAAAATTAAA
AAACGTTTAAAAAAATTGGGAGATAAAGTAACAAATCCAGTTAGATATGAAATAGAATTA
AATTACTATTCACCAAAGAGCAAAAAAGATACTTCAACGCCTGCTGCTTTCGGCAAGACT
TTAAATAAACTTATCGCAAATGGAAAATTAAGCAAAAAAAATAAAAATTTCTTACTTGAT
TTAATGTTAAATAATAAAAACGGAGACACTTTAATTAAAGATGGTGTTCCAAAAGACTAT
AAGGTTGCTGATAAAAGTGGTCAAGCAATAACATATGCTTCTAGAAATGATGTAGCTTTT
ATTTATCCTAAGAACCAATCTGAACCTATTATTTTAGTCATTTTTACGAATAAAGACAAT
AAAAGTGATAAACCTAATGATAAATTGATAAGTGAAACCGCCAAGAATGTAATAAACAAA
TTTTAA
>blaZ_A129_NL_003
TTGAAAAAGTTAATACTTTTAATTGCAATTGCTTTAGTTTTAAGTGCATGTAATTCAACC
AGTTCACATGCTAAAGAGTTAAATAATTTAGAAAAGAAATATAATGCTAATATTGGTGTC
TATGCATTAGATACTAAAAGTGGTAAGGAAGTAAAATTTAATGCCGATAAGAGATTTGCC
TATGCTTCAACTTCAAAAGCGATAAATAGTGCTATTTTGTTAGAACAAGTACCTTATAAT
AAGTTAAATAAAAAAGTACATATTAACAAAGATGATATAGTTGCTTATTCTCCTATTTTA
GAAAAATATGTAGGAAAAGATATCACTTTAAAAGAACTTATTGAGGCTTCAATGAAGTAT
AGTGATAATACAGCAAACAATAAAATTATAAACGAAATCGGTGGAATCAAAAAAATTAAA
AAACGTTTAAAAAAATTGGGAGATAAAGTAACAAATCCAGTTAGATATGAAATAGAATTA
AATTACTATTCACCAAAGAGCAAAAAAGATACTTCAACGCCTGCTGCTTTCGGCAAGACT
TTAAATAAACTTATCGCAAATGGAAAATTAAGCAAAAAAAATAAAAATTTCTTACTTGAT
TTAATGTTAAATAATAAAAACGGAGACACTTTAATTAAAGATGGTGTTCCAAAAGACTAT
AAGGTTGCTGATAAAAGTGGTCAAGCAATAACATATGCTTCTAGAAATGATGTAGCTTTT
ATTTATCCTAAGAACCAATCTGAACCTATTATTTTAGTCATTTTTACGAATAAAGACAAT
AAAAGTGATAAACCTAATGATAAATTGATAAGTGAAACCGCCAAGAATTTAATAAACAAA
TTTTAA
>blaZ_A125_NL_004
TTGAAAAAGTTAATACTTTTAATTGCAATTGCTTTAGTTTTAAGTGCATGTAATTCAACC
AGTTCACATGCTAAAGAGTTAAATAATTTAGAAAAGAAATATAATGCTAATATTGGTGTC
TATGCATTAGATACTAAAAGTGGTAAGGAAGTAAAATTTAATGCCGATAAGAGATTTGCC
TATGCTTCAACTTCAAAAGCGATAAATAGTGCTATTTTGTTAGAACAAGTACCTTATAAT
AAGTTAAATAAAAAAGTACATATTAACAAAGATGATATAGTTGCTTATTCTCCTATTTTA
GAAAAATATGTAGGAAAAGATATCACTTTAAAAGAACTTATTGAAGCTTCAATGAAGTAT
AGTGATAATACAGCAAACAATAAAATTATAAACGAAATCGGTGGAATCAAAAAAATTAAA
AAACGTTTAAAAAAATTGGGAGATAAAGTAACAAATCCAGTTAGATATGAAATAGAATTA
AATTACTATTCACCAAAGAGCAAAAAAGATACTTCAACGCCTGCTGCTTTCGGCAAGACT
TTAAATAAACTTATCGCAAATGGAAAATTAAGCAAAAAAAATAAAAGTTTCTTACTTGAT
TTAATGTTAAATAATAAAAACGGAGACACTTTAATTAAAGATGGTGTTCCAAAAGACTAT
AAGGTTGCTGATAAAAGTGGTCAAGCAATAACATATGCTTCTAGAAATGATGTAGCTTTT
ATTTATCCTAAGAACCAATCTGAACCTATTATTTTAGTCATTTTTACGAATAAAGACAAT
AAAAGTGATAAACCTAATGATAAATTGATAAGTGAAACCGCCAAGAATGTAATAAACAAA
TTTTAA
>blaZ_A124_NL_005
TTGAAAAAGTTAATACTTTTAATTGCAATTGCTTTAGTTTTAAGTGCATGTAATTCAACC
AGTTCACATGCTAAAGAGTTAAATAATTTAGAAAAGAAATATAATGCTAATATTGGTGTC
TATGCATTAGATACTAAAAGTGGTAAGGAAGTAAAATTTAATGCCGATAAGAGATTTGCC
TATGCTTCAACTTCAAAAGCGATAAATAGTGCTATTTTGTTAGAACAAGTACCTTATAAT
AAGTTAAATAAAAAAGTACATATTAACAAAGATGATATAGTTGCTTATTCTCCTATTTTA
GAAAAATATGTAGGAAAAGATATCACTTTAAAAGAACTTATTGAAGCTTCAATGAAGTAT
AGTGATAATACAGCAAACAATAAAATTATAAACGAAATCGGTGGAATCAAAAAAATTAAA
AAACGTTTAAAAAAATTGGGAGATAAAGTAACAAATCCAGTTAGATATGAAATAGAATTA
AATTACTATTCACCAAAGAGCAAAAAAGATACTTCAACGCCTGCTGCTTTCGGCAAGACT
TTAAATAAACTTATCGCAAATGGAAAATTAAGCAAAAAAAATAAAAATTTCTTACTTGAT
TTAATGTTAAATAATAAAAACGGAGACACTTTAATTAAAGATGGTGTTCCAAAAGACTAT
AAGGTTGCTGATAAAAGTGGTCAAGCAATAACATATGCTTCTAGAAATGATGTAGCTTTT
ATTTATCCTAAGAACCAATCTGAACCTATTATTTTAGTCATTTTTACAAATAAAGACAAT
AAAAGTGATAAACCTAATGATAAATTGATAAGTGAAACCGCCAAGAATGTAATAAACAAA
TTTTAA
>blaZ_A007_NL_006
TTGAAAAAGTTAATATTTTTAATTGTAATGGCTTTAGTTTTAAGTGCATGTAATTCAAAC
AGTTCACATGCCAAAGAGTTAAATGATTTAGAAAAAAAATATAATGCTCATATTGGTGTT
TATGCTTTAGATACTAAAAGTGGTAAGGAAGTAAAATTTAATTCAGATAAGAGATTTGCC
TATGCTTCGACTTCAAAAGCGATAAATAGTGCTATTTTGTTAGAACAAGTACCTTATAAT
AAGTTAAATAAAAAAGTACATATTAACAAAGATGATATAGTTGCTTATTCTCCTATTTTA
GAAAAATATGTAGGAAAAGACATCACTTTAAAAGAACTTATTGAGGCTTCAATGACATAT
AGTGATAATACAGCAAACAATAAAATTATAAAAGAAATCGGTGGAATCAAAAAAGTTAAA
CAACGTCTAAAAGAACTAGGAGATAAAGTAACAAATCCAGTTAGATATGAGATAGAATTA
AATTACTATTCGCCAAAGAGTAAAAAAGATACTTCAACGCCTGCTGCTTTCGGCAAGACT
TTAAATAAACTTATCGCAAATGGAAAATTAAGCAAAAAAAATAAAAATTTCTTACTTGAT
TTAATGTTTAATAATAAAAACGGAGACACTTTAATTAAAGATGGTGTTCCAAAAGACTAT
AAGGTTGCTGATAAAAGTGGTCAAGCAATAACATATGCTTCTAGAAATGATGTTGCTTTT
GTTTATCCTAAGGGCCAATCTGAACCTATTGTTTTAGTCATTTTTACGAATAAAGACAAT
AAAAGTGATAAGCCAAATGATAAGTTGATAAGTGAAACCGCCAAGAGTGTAATGAAGGAA
TTTTAA
>blaZ_A123_NL_008
TTGAAAAAGTTAATACTTTTAATTGCAATTGCTTTAGTTTTAAGTGCATGTAATTCAACC
AGTTCACATGCTAAAGAGTTAAATAATTTAGAAAAAAAATATAATGCTAATATTGGTGTC
TATGCATTAGATACTAAAAGTGGCAAGGAAGTAAAATTTAATGCCGATAAGAGATTTGCC
TATGCTTCAACTTCAAAAGCGATAAATAGTGCTATTTTGTTAGAACAAGTACCTTATAAT
AAGTTAAATAAAAAAGTACATATTAACAAAGATGATATAGTTGCTTATTCTCCTATTTTA
GAAAAATATGTAGGAAAAGATATCGCTTTAAAAGAACTTATTGAGGCTTCAATGAAGTAC
AGTGATAATACAGCAAACAATAAAATTATAAACGAAATCGGTGGAATCAAAAAAATTAAA
AAACGTTTAAAAAATTTGGGAGATAAAGTAACAAATCCAGTTAGATATGAAATAGAATTA
AATTACTATTCACCAAAGAGCAAAAAAGATACTTCAACGCCTGCTGCTTTCGGCAAGACT
TTAAATAAACTTATCGCAAATGGAAAATTAAGCAAAAAAAATAAAAATTTCTTACTTGAT
TTAATGTTAAATAATAAAAACGGAGACACTTTAATTAAAGATGGTGTTCCAAAAGACTAT
AAAGTTGCTGATAAAAGTGGTCAAGCAATAACATATGCTTCTAGAAATGATGTAGCTTTT
ATTTATCCTAAGAACCAATCTGAACCTATTATTTTAGTCATTTTTACGAATAAAGACAAT
AAAAGTGATAAACCTAATGATAAATTGATAAGTGAAACCGCCAAGAATGTAATAAACAAA
TTTTAA
>blaZ_A123_NL_009
TTGAAAAAGTTAATACTTTTAATTGCAATTGCTTTAGTTTTAAGTGCATGTAATTCAACC
AGTTCACATGCTAAAGAGTTAAATAATTTAGAAAAAAAATATAATGCTAATATTGGTGTC
TATGCATTAGATACTAAAAGTGGTAAGGAAGTAAAATTTAATGCCGATAAGAGATTTGCC
TATGCTTCAACTTCAAAAGCGATAAATAGTGCTATTTTGTTAGAACAAGTACCTTATAAT
AAGTTAAATAAAAAAGTACATATTAACAAAGATGATATAGTTGCTTATTCTCCTATTTTA
GAAAAATATGTAGGAAAAGATATCGCTTTAAAAGAACTTATTGAGGCTTCAATGAAGTAC
AGTGATAATACAGCAAACAATAAAATTATAAACGAAATCGGTGGAATCAAAAAAATTAAA
AAACGTTTAAAAAATTTGGGAGATAAAGTAACAAATCCAGTTAGATATGAAATAGAATTA
AATTACTATTCACCAAAGAGCAAAAAAGATACTTCAACGCCTGCTGCTTTCGGCAAGACT
TTAAATAAACTTATCGCAAATGGAAAATTAAGCAAAAAAAATAAAAATTTCTTACTTGAT
TTAATGTTAAATAATAAAAATGGAGACACTTTAATTAAAGATGGTGTTCCAAAAGACTAT
AAAGTTGCTGATAAAAGTGGTCAAGCAATAACATATGCTTCTAGAAATGATGTAGCTTTT
ATTTATCCTAAGAACCAATCTGAACCTATTATTTTAGTCATTTTTACGAATAAAGACAAT
AAAAGTGATAAACCTAATGATAAATTGATAAGTGAAACCGCCAAGAATGTAATAAACAAA
TTTTAA
>blaZ_A124_NL_013
TTGAAAAAGTTAATACTTTTAATTGCAATTGCTTTAGTTTTAAGTGCATGTAATTCAACC
AGTTCACATGCTAAAGAGTTAAATAATTTAGAAAAGAAATATAATGCTAATATTGGTGTC
TATGCATTAGATACTAAAAGTGGTAAGGAAGTAAAATTTAATGCCGATAAGAGATTTGCC
TATGCTTCAACTTCAAAAGCGATAAATAGTGCTATTTTGTTAGAACAAGTACCTTATAAT
AAGTTAAATAAAAAAGTACATATTAACAAAGATGATATAGTTGCTTATTCTCCTATTTTA
GAAAAATATGTAGGAAAAGATATCACTTTAAAAGAACTTATTGAAGCTTCAATGAAGTAT
AGTGATAATACAGCAAACAATAAAATTATAAACGAAATCGGTGGAATCAAAAAAATTAAA
AAACGTTTAAAAAAATTGGGAGATAAAGTAACAAATCCAGTTAGATATGAAATAGAATTA
AATTACTATTCACCAAAGAGCAAAAAAGACACTTCAACGCCTGCTGCTTTCGGCAAGACT
TTAAATAAACTTATCGCAAATGGAAAATTAAGCAAAAAAAATAAAAATTTCTTACTTGAT
TTAATGTTAAATAATAAAAACGGAGACACTTTAATTAAAGATGGTGTTCCAAAAGACTAT
AAGGTTGCTGATAAAAGTGGTCAAGCAATAACATATGCTTCTAGAAATGATGTAGCTTTT
ATTTATCCTAAGAACCAATCTGAACCTATTATTTTAGTCATTTTTACGAATAAAGACAAT
AAAAGTGATAAACCTAATGATAAATTGATAAGTGAAACCGCCAAGAATGTAATAAACAAA
TTTTAA
>blaZ_A133_NL_014
TTGAAAAAGTTAATACTTTTAATTGCAATTGCTTTAGTTTTAAGTGCATGTAATTCAACC
AGTTCACATGCTAAAGAGTTAAATAATTTAGAAAAGAAATATAATGCTAATATTGGTGTC
TATGCATTAGATACTAAAAGTGGTAAGGAAGTAAAATTTAATGCCGATAAGAGATTTGCC
TATGCTTCAACTTCAAAAGCGATAAATAGTGCTATTTTGTTAGAACAAGTACCTTATAAT
AAGTTAAATAAAAAAGTACATATTAACAAAGATGATATAGTTGCTTATTCTCCTATTTTA
GAAAAATATGTAGGAAAAGATATCACTTTAAAAGAACTTATTGAAGCTTCAATGAAGTAT
AGTGATAATACAGCAAACAATAAAATTATAAACGAAATCGGTGGAATCAAAAAAATTAAA
AAACGTTTAAAAAAATTGGGAGATAAAGTAACAAATCCAGTTAGATATGAAATAGAATTA
AATTACTATTCACCAAAGAGCAAAAAAGATACTTCAACGCCTGCTGCTTTCGGCAAGACT
TTAAATAAACTTATCGCAAATGAAAAATTAAGCAAAAAAAATAAAAATTTCTTACTTGAT
TTAATGTTAAATAATAAAAACGGAGACACTTTAATTAAAGATGGTGTTCCAAAAGACTAT
AAGGTTGCTGATAAAAGTGGTCAAGCAATAACATATGCTTCTAGAAATGATGTAGCTTTT
ATTTATCCTAAGAACCAATCTGAACCTATTATTTTAGTCATTTTTACGAATAAAGACAAT
AAAAGTGATAAACCTAATGATAAATTGATAAGTGAAACCGCCAAGAATGTAATAAACAAA
TTTTAA
>blaZ_A124_NL_015
TTGAAAAAGTTAATACTTTTAATTGCAATTGCTTTAGTTTTAAGTGCATGTAATTCAACC
AGTTCACATGCTAAAGAGTTAAATAATTTAGAAAAGAAATATAATGCTAATATTGGTGTC
TATGCATTAGATACTAAAAGTGGTAAGGAAGTAAAATTTAATGCCGATAAGAGATTTGCC
TATGCTTCAACTTCAAAAGCGATAAATAGTGCTATTTTGTTAGAACAAGTACCTTATAAT
AAGTTAAATAAAAAAGTACATATTAACAAAGATGATATAGTTGCTTATTCTCCTATTTTA
GAAAAATATGTAGGAAAAGATATCACTTTAAAAGAACTTATTGAGGCTTCAATGAAGTAT
AGTGATAATACAGCAAACAATAAAATTATAAACGAAATCGGTGGAATCAAAAAAATTAAA
AAACGTTTAAAAAAATTGGGAGATAAAGTAACAAATCCAGTTAGATATGAAATAGAATTA
AATTACTATTCACCAAAGAGCAAAAAAGATACTTCAACGCCTGCTGCTTTCGGCAAGACT
TTAAATAAACTTATCGCAAATGGAAAATTAAGCAAAAAAAATAAAAATTTCTTACTTGAT
TTAATGTTAAATAATAAAAACGGAGACACTTTAATTAAAGATGGTGTTCCAAAAGACTAT
AAGGTTGCTGATAAAAGCGGTCAAGCAATAACATATGCTTCTAGAAATGATGTAGCTTTT
ATTTATCCTAAGAACCAATCTGAACCTATTATTTTAGTCATTTTTACGAATAAAGACAAT
AAAAGTGATAAACCTAATGATAAATTGATAAGTGAAACCGCCAAGAATGTAATAAACAAA
TTTTAA
>blaZ_A134_NL_016
TTGAAAAAGTTAATACTTTTAATTGCAATTGCTTTAGTTTTAAGTGCATGTAATTCAACC
AGTTCACATGCTAAAGAGTTAAATAATTTAGAAAAAAAATATAATGCTAATATTGGTGTC
TATGCATTAGATACTAAAAGTGGTAAGGAAGTAAAATTTAATGCCGATAAGAGATTTGCC
TATGCTTCAACTTCAAAAGCGATAAATAGTGCTATTTTGTTAGAACAAGTACCTTATAAT
AAGTTAAATAAAAAAGTACATATTAACAAAGATGATATAGTTGCTTATTCTCCTATTTTA
GAAAAATATGTAGGAAAAGATATCACTTTAAAAGAACTTATTGAGGCTTCAATGAAGTAT
AGTGATAATACAGCAAACAATAAAATTATAAACGAAATCGGTGGAATCACAAAAATTAAA
AAACGTTTAAAAAAATTGGGAGATAAAGTAACAAATCCAGTTAGATATGAAATAGAATTA
AATTACTATTCACCAAAGAGCAAAAAAGATACTTCAACGCCTGCTGCTTTCGGCAAGACT
TTAAATAAACTTATCGCAAATGGAAAATTAAGCAAAAAAAATAAAAATTTCTTACTTGAT
TTAATGTTAAATAATAAAAACGGAGACACTTTAATTAAAGATGGTGTTCCAAAAGACTAT
AAGGTTGCTGATAAAAGTGGTCAAGCAATAACATATGCTTCTAGAAATGATGTAGCTTTT
ATTTATCCTAAGAACCAATCTGAACCTATTATTTTAGTCATTTTTACGAATAAAGACAAC
AAAAGTGATAAACCTAATGATAAATTGATAAGTGAAACCGCCAAGAATGTAATAAACAAA
TTTTAA
>blaZ_A124_NL_018
TTGAAAAAGTTAATACTTTTAATTGCAATTGCTTTAGTTTTAAGTGCATGTAATTCAACC
AGTTCACATGCTAAAGAGTTAAATAATTTAGAAAAGAAATATAATGCTAATATTGGTGTC
TATGCATTAGATACTAAAAGTGGTAAGGAAGTAAAATTTAATGCCGATAAGAGATTTGCC
TATGCTTCAACTTCAAAAGCGATAAATAGTGCTATTTTGTTAGAACAAGTACCTTATAAT
AAGTTAAATAAAAAAGTACATATTAACAAAGATGATATAGTTGCTTATTCTCCTATTTTA
GAAAAATATGTAGGAAAAGATATCACTTTAAAAGAACTTATTGAAGCTTCAATGAAGTAT
AGTGATAATACAGCAAACAATAAAATTATAAACGAAATCGGTGGAATCAAAAAAATTAAA
AAACGTTTAAAAAAATTGGGAGATAAAGTAACAAATCCAGTTAGATATGAAATAGAATTA
AATTACTATTCACCAAAGAGCAAAAAAGATACTTCAACGCCTGCTGCTTTCGGCAAGACT
TTAAATAAACTTATCGCAAATGGAAAATTAAGCAAAAAAAATAAAAATTTCTTACTTGAT
TTAATGTTAAATAATAAAAACGGAGACACTTTAATTAAAGATGGTGTTCCAAAAGACTAT
AAGGTTGCTGATAAAAGTGGTCAAGCAATAACATATGCTTCTAGAAATGATGTAGCTTTT
ATTTATCCTAAGAACCAATCTGAACCTATTATTTTAGTCATTTTTACGAATAAAGACAAT
AAAAGTGATAAACCTAATGATAAATTGATAAGTGAAACCGCCAAGAATGTAATAAACAAA
TTTTAA
>blaZ_A126_NL_021
TTGAAAAAGTTAATACTTTTAATTGCAATTGCTTTAGTTTTAAGTGCATGTAATTCAACC
AGTTCACATGCTAAAGAATTAAATAATTTAGAAAAGAAATATAATGCTAATATTGGTGTC
TATGCATTAGATACTAAAAGTGGTAAGGAAGTAAAATTTAATGCCGATAAGAGATTTGCC
TATGCTTCAACTTCAAAAGCGATAAATAGTGCTATTTTGTTAGAACAAGTACCTTATAAT
AAGTTAAATAAAAAAGTACATATTAACAAAGATGATATAGTTGCTTATTCTCCTATTTTA
GAAAAATATGTAGGAAAAGATATCACTTTAAAAGAACTTATTGAGGCTTCAATGAAGTAT
AGTGATAATACAGCAAACAATAAAATTATAAACGAAATCGGTGGAATCAAAAAAATTAAA
AAACGTTTAAAAAAATTGGGAGATAAAGTAACAAATCCAGTTAGATATGAAATAGAATTA
AATTACTATTCACCAAAGAGCAAAAAAGATACTTCAACGCCTGCTGCTTTCGGCAAGACT
TTAAATAAACTTATCGCAAATGGAAAATTAAGCAAAAAAAATAAAAATTTCTTACTTGAT
TTAATGTTAAATAATAAAAACGGAGACACTTTAATTAAAGATGGTGTTCCAAAAGACTAT
AAGGTTGCTGATAAAAGTGGTCAAGCAATAACATATGCTTCTAGAAATGATGTAGCTTTT
GTTTATCCTAAGAACCAATCTGAACCTATTATTTTAGTCATTTTTACGAATAAAGACAAT
AAAAGTGATAAACCTAATGATAAATTGATAAGTGAAACCGCCAAGAATGTAATAAACAAA
TTTTAA
>blaZ_A126_NL_022
TTGAAAAAGTTAATACTTTTAATTGCAATTGCTTTAGTTTTAAGTGCATGTAATTCAACC
AGTTCACATGCTAAAGAGTTAAATAATTTAGAAAAGAAATATAATGCTAATATTGGTGTC
TATGCATTAGATACTAAAAGTGGTAAGGAAGTAAAATTTAATGCCGATAAGAGATTTGCC
TATGCTTCAACTTCAAAAGCGATAAATAGTGCTATTTTGTTAGAACAAGTACCTTATAAT
AAGTTAAATAAAAAAGTACATATTAACAAAGATGATATAGTTGCTTATTCTCCTATTTTA
GAAAAATATGTAGGAAAAGATATCACTTTAAAAGAACTTATTGAGGCTTCAATGAAGTAT
AGTGATAATACAGCAAACAATAAAATTATAAACGAAATCGGTGGAATCAAAAAAATTAAA
AAACGTTTAAAAAAATTGGGAGATAAAGTAACAAATCCAGTTAGATATGAAATAGAATTA
AATTACTATTCACCAAAGAGCAAAAAAGATACTTCAACGCCTGCTGCTTTCGGCAAGACT
TTAAATAAACTTATCGCAAATGGAAAATTAAGCAAAAAAAATAAAAATTTCTTACTTGAT
TTAATGTTAAATAATAAAAACGGAGACACTTTAATTAAAGATGGTGTTCCAAAAGACTAT
AAGGTTGCTGATAAAAGTGGTCAAGCAATAACATATGCTTCTAGAAATGATGTAGCTTTT
GTTTATCCTAAGAACCAATCTGAACCTATTATTCTAGTCATTTTTACGAATAAAGACAAT
AAAAGTGATAAACCTAATGATAAATTGATAAGTGAAACCGCCAAGAATGTAATAAACAAA
TTTTAA
>blaZ_A136_NL_023
TTGAAAAAGTTAATACTTTTAATTGCAATTGCTTTAGTTTTAAGTGCATGTAATTCAACC
AGTTCACATGCTAAAGAGTTAAATAATTTAGAAAAGAAATCTAATGCTAATATTGGTGTC
TATGCATTAGATACTAAAAGTGGTAAGGAAGTAAAATTTAATGCCGATAAGAGATTTGCC
TATGCTTCAACTTCAAAAGCGATAAATAGTGCTATTTTGTTAGAACAAGTACCTTATAAT
AAGTTAAATAAAAAAGTACATATTAACAAAGATGATATAGTTGCTTATTCTCCTATTTTA
GAAAAATATGTAGGAAAAGATATCACTTTAAAAGAACTTATTGAGGCTTCAATGAAGTAT
AGTGATAATACAGCAAACAATAAAATTATAAACGAAATCGGTGGAATCAAAAAAATTAAA
AAACGTTTAAAAAAATTGGGAGATAAAGTAACAAATCCAGTTAGATATGAAATAGAATTA
AATTACTATTCACCAAAGAGCAAAAAAGATACTTCAACGCCTGCTGCTTTCGGCAAGACT
TTAAATAAACTTATCGCAAATGGAAAATTAAGCAAAAAAAATAAAAATTTCTTACTTGAT
TTAATGTTAAATAATAAAAACGGAGACACTTTAATTAAAGATGGTGTTCCAAAAGACTAT
AAGGTTGCTGATAAAAGTGGTCAAGCAATAACATATGCTTCTAGAAATGATGTAGCTTTT
GTTTATCCTAAGAACCAATCTGAACCTATTATTTTAGTCATTTTTACGAATAAAGACAAT
AAAAGTGATAAACCTAATGATAAATTGATAAGTGAAACCGCCAAGAATGTAATAAACAAA
TTTTAA
>blaZ_A137_NL_024
TTGAAAAAGTTAATACTTTTAATTGCAATTGCTTTAGTTTTAAGTGCATGTAATTCAACC
AGTTCACATGCTAAAGAGTTAAATAATTTAGAAAAGAAATATAATGCTAATATTGGTGTC
TATGCATTAGATACTAAAAGTGGTAAGGAAGTAAAATTTAATGCCGATAAGAGATTTGCC
TATGCTTCAACTTCAAAAGCGATAAATAGTGCTATTTTGTTAGAACAAGTACCTTATAAT
AAGTTAAATAAAAAAGTACATATTAACAAAGATGATATAGTTGCTTATTCTCCTATTTTA
GAAAAATATGTAGGAAAAGATATCACTTTAAAAGAACTTATTGAGGCTTCAATGAAGTAT
AGTGATAATACAGCAAACAATAAAATTATAAACGAAATCGGTGAAATCAAAAAAATTAAA
AAACGTTTAAAAAAATTGGGAGATAAAGTAACAAATCCAGTTAGATATGAAATAGAATTA
AATTACTATTCACCAAAGAGCAAAAAAGATACTTCAACGCCTGCTGCTTTCGGCAAGACT
TTAAATAAACTTATCGCAAATGGAAAATTAAGCAAAAAAAATAAAAATTTCTTACTTGAT
TTAATGTTAAATAATAAAAACGGAGACACTTTAATTAAAGATGGTGTTCCAAAAGACTAT
AAGGTTGCTGATAAAAGTGGTCAAGCAATAACATATGCTTCTAGAAATGATGTAGCTTTT
GTTTATCCTAAGAACCAATCTGAACCTATTATTTTAGTCATTTTTACGAATAAAGACAAT
AAAAGTGATAAACCTAATGATAAATTGATAAGTGAAACCGCCAAGAATGTAATAAACAAA
TTTTAA
>blaZ_A138_NL_025
TTGAAAAAGTTAATACTTTTAATTGCAATTGCTTTAGTTTTAAGTGCATGTAATTCAACC
AGTTCACATGCTAAAGAGTTAAATAATTTAGAAAAGAAATATAATGCTAATATTGGTGTC
TATGCATTAGATACTAAAAGTGGTAAGGAAGTAAAATTTAATGCCGATAAGAGATTTGCC
TATGCTTCAACTTCAAAAGCGATAAATAGTGCTATTTTGTTAGAACAAGTACCTTATAAT
AAGTTAAATAAAAAAGTACATATTAACAAAGATGATATAGTTGCTTATTCTCCTATTTTA
GGAAAATATGTAGGAAAAGATATCACTTTAAAAGAACTTATTGAGGCTTCAATGAAGTAT
AGTGATAATACAGCAAACAATAAAATTATAAACGAAATCGGTGGAATCAAAAAAATTAAA
AAACGTTTAAAAAAATTGGGAGATAAAGTAACAAATCCAGTTAGATATGAAATAGAATTA
AATTACTATTCACCAAAGAGCAAAAAAGATACTTCAACGCCTGCTGCTTTCGGCAAGACT
TTAAATAAACTTATCGCAAATGGAAAATTAAGCAAAAAAAATAAAAATTTCTTACTTGAT
TTAATGTTAAATAATAAAAACGGAGACACTTTAATTAAAGATGGTGTTCCAAAAGACTAT
AAGGTTGCTGATAAAAGTGGTCAAGCAATAACATATGCTTCTAGAAATGATGTAGCTTTT
GTTTATCCTAAGAACCAATCTGAACCTATTATTTTAGTCATTTTTACGAATAAAGACAAT
AAAAGTGATAAACCTAATGATAAATTGATAAGTGAAACCGCCAAGAATGTAATAAACAAA
TTTTAA
>blaZ_A140_NL_031
TTGAAAAAGTTAATATTTTTAATTGCAATTGCTTTAGTTTTAAGTGCATGTAATTCAAAC
AGTCCACATGCCAAAGAGTTAAATGATTTAGAAAAAAAATATAATGCTCATATTGGTGTT
TATGCTTTAGATACTAAAAGTGGTAAGGAAGTAAAATTTAATTCAGATAAGAGATTTGCC
TATGCTTCGACTTCAAAAGCGATAAATAGTGCTATTTTGTTAGAACAAGTACCTTATAAT
AAGTTAAATAAAAAAATACATATTAACAAAGATGATATAGTTGCTTATTCTCCTATTTTA
GAAAAATATGTAGGAAAAGATATCACTTTAAAAGAACTTATTGAGGCTTCAATGACATAT
AGTGATAATACAGCAAACAATAAAATTATAAAAGAGATCGGTGGGATCAAAAAAGTTAAA
CAACGTCTAAAAGGACTAGGAGATAAAGTAACAAATCCAGTTAGATATGAGATAGAATTA
AATTATTATTCACCAAAGAGCAAAAAAGATACTTCAACACCTGCTGCTTTCGGTAAGACT
TTAAATAAACTTATCGCAAATGGAAAATTAAGCAAAGAAAACAAAAAATTCTTACTTGAT
TTAATGTTAAATAATAAAAGCGGAGATACTTTAATTAAAGACGGTGTTTCAAAAGACTGT
AAGGTTGCTGATAAAAGTGGTCAAGCAATAACATATGCTTCTAGAAATGATGTTGCTTTT
GTTTATCCTAAGGGCCAATCTGAACCTATTGTTTTAGTCATTTTTACGAATAAAGACAAT
AAAAGTGATAAGCCAAATGATAAGTTGATAAGTGAAACCGCCAAGAGTGTAATGAAGGAA
TTTTAA
>blaZ_A141_NL_032
TTGAAAAAGTTAATATTTTTAATTGCAATTGCTTTAGTTTTAAGTGCATGTAATTCAAAC
AGTCCACATGCCAAAAAGTTAAATGATTTAGAAAAAAAATATAATGCTCATATTGGTGTT
TATGCTTTAGATACTAAAAGTGGTAAGGAAGTAAAATTTAATTCAGATAAGAGATTTGCC
TATGCTTCGACTTCAAAAGCGATAAATAGTGCTATTTTGTTAGAACAAATACCTTATAAT
AAGTTAAATAAAAAAATACATATTAACAAAGATGATATAGTTGCTTATTCTCCTATTTTA
GAAAAATATGTAGGAAAAGATATCACTTTAAAAGAACTTATTGAGGCTTCAATGACATAT
AGTGATAATACAGCAAACAATAAAATTATAAAAGAAATCGGTGGGATCAAAAAAGTTAAA
CAACGTCTAAAAGAACTAGGAGATAAAGTAACAAATCCAGTTAGATATGAGATAGAATTA
AATTACTATTCACCAAAGAGCAAAAAAGATACTTCAACACCTGCTGCTTTCGGTAAGACT
TTAAATAAACTTATCGCAAATGGAAAATTAAGCAAAGAAAACAAAAAATTCTTACTTGAT
TTAATGTTAAATAATAAAAGCGGAGATACTTTAATTAAAGATGGTGTTTCAAAAGACTGT
AAGGTGGCTGATAAAAGTGGTCAAGCAATAACATATGCTTCTAGAAATGATATTGCTTTT
GTTTATCCTAAGGGCCAATCTGAACCTATTGTTTTAGTCATTTTTACGAATAAAGACAAT
AAAAGTGATAAGCCAAATGATAAGTTGATAAGTGAAACCGCCAAGAGTGTAATGAAGGAA
TTTTAA
>blaZ_A142_NL_033
TTGAAAAAGTTAATATTTTTAATTGCAATTGCTTTAGTTTTAAGTGCATGTAATTCAAAC
AGTCCACATGCCAAAAAGTTAAATGATTTAGAAAAAAAATATAATGCTCATATTGGTGTT
TATGCTTTAGATACTAAAAGTGGTAAGGAAGTAAAATTTAATTCAGATAAGAGATTTGCC
TATGCTTCGACTTCAAAAGCGATAAATAGTGCTATTTTGTTAGAACAAATACCTTATAAT
AAGTTAAATAAAAAAATACATATTAACAAAGATGATATAGTTGCTTATTCTCCTATTTTA
GAAAAATATGTAGGAAGAGATATCACTTTAAAAGAACTTATTGAGGCTTCAATGACATAT
AGTGATAATACAGCAAACAATAAAATTATAAAAGAAATCGGTGGGATCAAAAAAGTTAAA
CAACGTCTAAAAGAACTAGGAGATAAAGTAACAAATCCAGTTAGATATGAGATAGAATTA
AATTACTATTCACCAAAGAGCAAAAAAGATACTTCAACACCTGCTGCTTTCGGTAAGACT
TTAAATAAACTTATCGCAAATGGAAAATTAAGCAAAGAAAACAAAAAATTCTTACTTGAT
TTAATGTTAAATAATAAAAGCGGAGATACTTTAATTAAAGATGGTGTTTCAAAAGACTGT
AAGGTGGCTGATAAAAGTGGTCAAGCAATAACATATGCTTCTAGAAATGATGTTGCTTTT
GTTTATCCTAAGGGCCAATCTGAACCTATTGTTTTAGTCATTTTTACGAATAAAGACAAT
AAAAGTGATAAGCCAAATGATAAGTTGATAAGTGAAACCGCCAAGAGTGTAATGAAGGAA
TTTTAA
>blaZ_A143_NL_034
TTGAAAAAGTTAATATTTTTAATTGCAATTGCTTTAGTTTTAAGTGCATGTAATTCAAAC
AGTCCACATGCCAAAAAGTTAAATGATTTAGAAAAAAAATATAATGCTCATATTGGTGTT
TATGCTTTAGATACTAAAAGTGGTAAGGAAGTAAAATTTAATTCAGATAAGAGATTTGCC
TATGCTTCGACTTCAAAAGCGATAAATAGTGCTATTTTGTTAGAACAAATACCTTATAAT
AAGTTAAATAAAAAAATACATATTAACAAAGATGATATAGTTGCTTATTCTCCTATTTTA
GAAAAATATGTAGGAAAAGATATCACTTTAAAAGAACTTATTAAGGCTTCAATGACATAT
AGTGATAATACAGCAAACAATAAAATTATAAAAGAAATCGGTGGGATCAAAAAAGTTAAA
CAACGTCTAAAAGAACTAGGAGATAAAGTAACAAATCCAGTTAGATATGAGATAGAATTA
AATTACTATTCACCAAAGAGCAAAAAAGATACTTCAACACCTGCTGCTTTCGGTAAGACT
TTAAATAAACTTATCGCAAATGGAAAATTAAGCAAAGAAAACAAAAAATTCTTACTTGAT
TTAATGTTAAATAATAAAAGCGGAGATACTTTAATTAAAGATGGTGTTTCAAAAGACTGT
AAGGTGGCTGATAAAAGTGGTCAAGCAATAACATATGCTTCTAGAAATGATGTTGCTTTT
GTTTATCCTAAGGGCCAATCTGAACCTATTGTTTTAGTCATTTTTACGAATAAAGACAAT
AAAAGTGATAAGCCAAATGATAAGTTGATAAGTGAAACCGCCAAGAGTGTAATGAAGGAA
TTTTAA
>blaZ_A128_NL_035
TTGAAAAAGTTAATATTTTTAATTGCAATTGCTTTAGTTTTAAGTGCATGTAATTCAAAC
AGTCCACATGCCAAAAAGTTAAATGATTTAGAAAAAAAATATAATGCTCATATTGGTGTT
TATGCTTTAGATACTAAAAGTGGTAAGGAAGTAAAATTTAATTCAGATAAGAGATTTGCC
TATGCTTCGACTTCAAAAGCGATAAATAGTGCTATTTTGTTAGAACAAATACCTTATAAT
AAGTTAAATAAAAAAATACATATTAACAAAGATGATATAGTTGCTTATTCTCCTATTTTA
GAAAAATATGTAGGAAAAGATATCACTTTAAAAGAACTTATTGAGGCTTCAATGACATAT
AGTGATAATACAGCAAACAATAAAATTATAAAAGAAATCGGTGGGATCAAAAAAGTTAAA
CAACGTCTAAAAGAACTAGGAGATAAAGTAACAAATCCAGTTAGATATGAGATAGAATTA
AATTACTATTCACCAAAGAGCAAAAAAGATACTTCAACACCTGCTGCTTTCGGTAAGACT
TTAAATAAACTTATCGCAAATGGAAAATTAAGCAAAGAAAACAAAAAATTCTTACTTGAT
TTAATGTTAAATAATAAAAGCGGAGATACTTTAATTAAAGATGGTGTTTCAAAAGACTGT
AAGGTGGCTGATAAAAGTGGCCAAGCAATAACATATGCTTCTAGAAATGATGTTGCTTTT
GTTTATCCTAAGGGCCAATCTGAACCTATTGTTTTAGTCATTTTTACGAATAAAGACAAT
AAAAGTGATAAGCCAAATGATAAGTTGATAAGTGAAACCGCCAAGAGTGTAATGAAGGAA
TTTTAA
>blaZ_A144_NL_036
TTGAAAAAGTTAATATTTTTAATTGCAATTGCTTTAGTTTTAAGTGCATGTAATTCAAAC
AGTCCACATGCCAAAAAGTTAAATGATTTAGAAAAAAAATATAATGCTCATATTGGTGTT
TATGCTTTAGATACTAAAAGTGGTAAGGAAGTAAAATTTAATTCAGATAAGAGATTTGCC
TATGCTTCGACTTCAAAAGCGATAAATAGTGCTATTTTGTTAGAACAAATACCTTATAAT
AAGTTAAATAAAAAAATACATATTAACAAAGATGATATAGTTGCTTATTCTCCTATTTTA
GAAAAATATGTAGGAAAAGATATCACTTTAAAAGAACTTATTGAGGCTTCAATGACATAT
AGTGATAATACAGCAAACAATAAAATTATAAAAGAAATCGGTGGGATCAAAAGAGTTAAA
CAACGTCTAAAAGAACTAGGAGATAAAGTAACAAATCCAGTTAGATATGAGATAGAATTA
AATTACTATTCACCAAAGAGCAAAAAAGATACTTCAACACCTGCTGCTTTCGGTAAGACT
TTAAATAAACTTATCGCAAATGGAAAATTAAGCAAAGAAAACAAAAAATTCTTACTTGAT
TTAATGTTAAATAATAAAAGCGGAGATACTTTAATTAAAGATGGTGTTTCAAAAGACTGT
AAGGTGGCTGATAAAAGTGGTCAAGCAATAACATATGCTTCTAGAAATGATGTTGCTTTT
GTTTATCCTAAGGGCCAATCTGAACCTATTGTTTTAGTCATTTTTACGAATAAAGACAAT
AAAAGTGATAAGCCAAATGATAAGTTGATAAGTGAAACCGCCAAGAGTGTAATGAAGGAA
TTTTAA
>blaZ_A128_NL_037
TTGAAAAAGTTAATATTTTTAATTGCAATTGCTTTAGTTTTAAGTGCATGTAATTCAAAC
AGTCCACATGCCAAAAAGTTAAATGATTTAGAAAAAAAATATAATGCTCATATTGGTGTT
TATGCTTTAGATACTAAAAGTGGTAAGGAAGTAAAATTTAATTCAGATAAGAGATTTGCC
TATGCTTCGACTTCAAAAGCGATAAATAGTGCTATTTTGTTAGAACAAATACCTTATAAT
AAGTTAAATAAAAAAATACATATTAACAAAGATGATATAGTTGCTTATTCTCCTATTTTA
GAAAAATATGTAGGAAAAGATATCACTTTAAAAGAACTTATTGAGGCTTCAATGACATAT
AGTGATAACACAGCAAACAATAAAATTATAAAAGAAATCGGTGGGATCAAAAAAGTTAAA
CAACGTCTAAAAGAACTAGGAGATAAAGTAACAAATCCAGTTAGATATGAGATAGAATTA
AATTACTATTCACCAAAGAGCAAAAAAGATACTTCAACACCTGCTGCTTTCGGTAAGACT
TTAAATAAACTTATCGCAAATGGAAAATTAAGCAAAGAAAACAAAAAATTCTTACTTGAT
TTAATGTTAAATAATAAAAGCGGAGATACTTTAATTAAAGATGGTGTTTCAAAAGACTGT
AAGGTGGCTGATAAAAGTGGTCAAGCAATAACATATGCTTCTAGAAATGATGTTGCTTTT
GTTTATCCTAAGGGCCAATCTGAACCTATTGTTTTAGTCATTTTTACGAATAAAGACAAT
AAAAGTGATAAGCCAAATGATAAGTTGATAAGTGAAACCGCCAAGAGTGTAATGAAGGAA
TTTTAA
>blaZ_A145_NL_038
TTGAAAAAGTTAATATTTTTAATTGCAATTGCTTTAGTTTTAAGTGCATGTAATTCAAAC
AGTCCACATGCCAAAAAGTTAAATGATTTAGAAAAAAAATATAATGCTCATATTGGTGTT
TATGCTTTAGATACTAAAAGTGGTAAGGAAGTAAAATTTAATTCAGATAAGAGATTTGCC
TATGCTTCGACTTCAAAAGCGATAAATAGTGCTATTTTGTTAGAACAAATACCTTATAAT
AAGTTAAATAAAAAAATACATATTAACAAAGATGATATAGTTGCTTATTCTCCTATTTTA
GAAAAATATGTAGGAAAAGATATCACTTTAAAAGAACTTATTGAGGCTTCAATGACATAT
AGTGATAATACAGCAAACAATAAAATTATAAAAGAAATCGGTGGGATCAAAAAAGTTAAA
CAACGTCTAAAAGAACTAGGAGATAAAGTAACAAATCCAGTTAGATATGAGATAGAATTA
AATTACTATTCACCAAAGAGCAAAAAAGATACTTCAACACCTGCTGCTTTCAGTAAGACT
TTAAATAAACTTATCGCAAATGGAAAATTAAGCAAAGAAAACAAAAAATTCTTACTTGAT
TTAATGTTAAATAATAAAAGCGGAGATACTTTAATTAAAGATGGTGTTTCAAAAGACTGT
AAGGTGGCTGATAAAAGTGGTCAAGCAATAACATATGCTTCTAGAAATGATGTTGCTTTT
GTTTATCCTAAGGGCCAATCTGAACCTATTGTTTTAGTCATTTTTACGAATAAAGACAAT
AAAAGTGATAAGCCAAATGATAAGTTGATAAGTGAAACCGCCAAGAGTGTAATGAAGGAA
TTTTAA
>blaZ_A128_NL_039
TTGAAAAAGTTAATATTTTTAATTGCAATTGCTTTAGTTTTAAGTGCATGTAATTCAAAC
AGTCCACATGCCAAAAAGTTAAATGATTTAGAAAAAAAATATAATGCTCATATTGGTGTT
TATGCTTTAGATACTAAAAGTGGTAAGGAAGTAAAATTTAATTCAGATAAGAGATTTGCC
TATGCTTCGACTTCAAAAGCGATAAATAGTGCTATTTTGTTAGAACAAATACCTTATAAT
AAGTTAAATAAAAAAATACATATTAACAAAGATGATATAGTTGCTTATTCTCCTATTTTA
GAAAAATATGTAGGAAAAGATATCACTTTAAAAGAACTTATTGAGGCTTCAATGACATAT
AGTGATAATACAGCAAACAATAAAATTATAAAAGAAATCGGTGGGATCAAAAAAGTTAAA
CAACGTCTAAAAGAACTAGGAGATAAAGTAACAAATCCAGTTAGATATGAGATAGAATTA
AATTACTATTCACCAAAGAGCAAAAAAGATACTTCAACACCTGCTGCTTTCGGTAAGACT
TTAAATAAACTTATCGCAAATGGAAAATTAAGCAAAGAAAACAAAAAATTCTTACTTGAT
TTAATGTTAAATAATAAAAGCGGAGATACTTTAATTAAAGATGGTGTTTCAAAAGACTGT
AAGGTGGCTGATAAAAGTGGTCAAGCAATAACATATGCTTCTAGAAATGATGTTGCTTTT
GTTTATCCTAAGGGCCAATCTGAACCTATTGTTTTAGTCATTTTTACGAATAAAGACAAT
AAAAGTGATAAGCCAAATGACAAGTTGATAAGTGAAACCGCCAAGAGTGTAATGAAGGAA
TTTTAA
>blaZ_A128_NL_040
TTGAAAAAGTTAATATTTTTAATTGCAATTGCTTTAGTTTTAAGTGCATGTAATTCAAAC
AGTCCACATGCCAAAAAGTTAAATGATTTAGAAAAAAAATATAATGCTCATATTGGTGTT
TATGCTTTAGATACTAAAAGTGGTAAGGAAGTAAAATTTAATTCAGATAAGAGATTTGCC
TATGCTTCGACTTCAAAAGCGATAAATAGTGCTATTTTGTTAGAACAAATACCTTATAAT
AAGTTAAATAAAAAAATACATATTAACAAAGATGATATAGTTGCTTATTCTCCTATTTTA
GAAAAATATGTAGGAAAAGATATCACTTTAAAAGAACTTATTGAGGCTTCAATGACATAT
AGTGATAATACAGCAAACAATAAAATTATAAAAGAAATCGGTGGGATCAAAAAAGTTAAA
CAACGTTTAAAAGAACTAGGAGATAAAGTAACAAATCCAGTTAGATATGAGATAGAATTA
AATTACTATTCACCAAAGAGCAAAAAAGATACTTCAACACCTGCTGCTTTCGGTAAGACT
TTAAATAAACTTATCGCAAATGGAAAATTAAGCAAAGAAAACAAAAAATTCTTACTTGAT
TTAATGTTAAATAATAAAAGCGGAGATACTTTAATTAAAGATGGTGTTTCAAAAGACTGT
AAGGTGGCTGATAAAAGTGGTCAAGCAATAACATATGCTTCTAGAAATGATGTTGCTTTT
GTTTATCCTAAGGGCCAATCTGAACCTATTGTTTTAGTCATTTTTACGAATAAAGACAAT
AAAAGTGATAAGCCAAATGATAAGTTGATAAGTGAAACCGCCAAGAGTGTAATGAAGGAA
TTTTAA
>blaZ_A147_NL_043
TTGAAAAAGTTAATATTTTTAATTGTAATTGCTTTAGTTTTAAGTGCATGTAATTCAAAC
AGTTCACATGCCAAAGAGTTAAATGATTTAGAAAAAAAATATAATGCTCATATTGGTGTT
TATGCTTTAGATACTAAAAGTGGTAAGGAAGTAAAATTTAATTCAGATAAGAGATTTGCC
TATGCTTCGACTTCAAAAGCGATAAATAGTGCTATTTTGTTAGAACAAGTACCTTATAAT
AAGTTAAATAAAAAAATACATATTAACAAAGATGATATAGTTGCTTATTCTCCTATTTTA
GAAAAATATGTAGGAAAAGATATCACTTTAAAAGAACTTATTGAGGCTTCAATGGCATAT
AGTGATAATACAGCAAACAATAAAATTATAAAAGAGATCGGTGGGATCAAAAAAGTTAAA
CAACGTCTAAAAGGACTAGGAGATAAAGTAACAAATCCAGTTAGATATGAGATAGAATTA
AATTATTATTCACCAAAGAGCAAAAAAGATACTTCAACACCTGCTGCTTTCGGTAAGACT
TTAAATAAACTTATCGCAAATGGAAAATTAAGCAAAGAAAACAAAAAATTCTTACTTGAT
TTAATGTTAAATAATAAAAGCGGAGATACTTTAATTAAAGACGGTGTTTCAAAAGACTGT
AAGGTTGCTGATAAAAGTGGTCAAGCAATAACATATGCTTCTAGAAATGATGTTGCTTTT
GTTTATCCTAAGGGCCAATCTGAACCTATTGTTTTAGTCATTTTTACGAATAAAGACAAT
AAAAGTGATAAGCCAAATGATAAGTTGATAAGTGAAACCGCCAAGAGTGTAATGAAGGAA
TTTTAA
>blaZ_A148_NL_049
TTGAAAAAGTTAATATTTTTAATTGTAATTGCTTTAGTTTTAAGTGCATGTAATTCAAAC
AGTTCACATGCCAAAGAGTTAAATGATTTAGAAAAAAAATATAATGCTCATATTGGTGTT
TATGCTTTAGATACTAAAAGTGGTAAGGAAGTAAAATTTAATTCAGATAAGAGATTTGCC
TATGCTTCGACTTCAAAAGCGATAAATAGTGCTATTTTGTTAGAACAAGTACCTTATAAT
AAGTTAAATAAAAAAGTACATATTAACAAAGATGATATAGTTGCTTATTCTCCTATTTTA
GAAAAATATGTAGGAAAAGATATCGCTTTAAAAGAACTTATTGAGGCTTCAATGAAGTAC
AGTGATAATACAGCAAACAATCAAATTATAAACGAAATCGGTGGAATCAAAAAAATTAAA
AAACGTTTAAAAAAATTGGGAGATAAAGTAACAAATCCAGTTAGATATGAAATAGAATTA
AATTACTATTCACCAAAGAGCAAAAAAGATACTTCAACGCCTGCTGCTTTCGGCAAGACT
TTAAATAAACTTATCGCAAATGGAAAATTAAGCAAAAAAAATAAAAATTTCTTACTTGAT
TTAATGTTAAATAATAAAAACGGAGACACTTTAATTAAAGATGGTATTCCAAAAGACTAT
AAAGTTGCTGATAAAAGTGGTCAAGCAATAACATATGCTTCTAGAAATGATGTTGCTTTT
GTTTATCCTAAGGGCCAATCTGAACCTATTGTTTTAGTCATTTTTACGAATAAAGACAAT
AAAAGTGATAAGCCAAATGATAAGTTGATAAGTGAAACCGCCAAGAGTGTAATGAAGGAA
TTTTAA
>blaZ_A154_NL_055
TTGAAAAAGTTAATATTTTTAATTGTAATTGCTTTAGTTTTAAGTGCATGTAATTCAAAC
AGTTCACATGCCAAAGAGTTAAATGATTTAGAAAAAAAATATAATGCTCATATTGGTGTT
TATGCTTTAGATACTAAAAGTGGTAAGGAAGTAAAATTTAATGCCGATAAGAGATTTGCC
TATGCTTCAACTTCAAAAGCGATAAATAGTGCTATTTTGTTAGAACAAGTACCTTATAAT
AAGTTAAATAAAAAAGTACATATTAACAAAGATGATATAGTTGCTTATTCTCCTATTTTA
GAAAAATATGTAGGAAAAGATATCACTTTAAAAGCACTTATTGAGGCTTCAATGACATAT
AGTGATAATACAGCAAACAATAAAATTATAAAAGAAATCGGTGGAATCAAAAAAGTTAAA
CAACGTCTAAAAGAACTAGGAGATAAAGTAACAAATCCAGTTAGATATGAGATAGAATTA
AATTACTATTCACCAAAGAGCAAAAAAGATACTTCAACACCTGCTGCTTTCGGTAAGACT
TTAAATAAACTTATCGCAAATGGAAAATTAAGCAAAGAAAACAAAAAATTCTTACTTGAT
TTAATGTTAAATAATAAAAGCGGAGATACTTTAATTAAAGACGGTGTTCCAAAAGACTAT
AAGGTTGCTGATAAAAGTGGTCAAGCAATAACATATGCTTCTAGAAATGATGTTGCTTTT
GTTTATCCTAAGGGCCAATCTGAACCTATTGTTTTAGTCATTTTTACGAATAAAGACAAT
AAAAGTGATAAGCCAAATGATAAGTTGATAAGTGAAACCGCCAAGAGTGTAATGAAGGAA
TTTTAA
>blaZ_A155_NL_056
TTGAAAAAGTTAATACTTTTAATTGCAATTGCTTTAGTTTTAAGTGCATGTAATTCAACC
AGTTCACATGCCAAAGAGTTAAATGATTTAGAAAAAAAATATAATGCTCATATTGGTGTT
TATGCTTTAGATACTAAAAGTGGTAAGGAAGTAAAATTTAATTCAGATAAGAGATTTGCC
TATGCTTCGACTTCAAAAGCGATAAATAGTGCTATTTTGTTAGAACAAGTACCTTATAAT
AAGTTAAATAAAAAAGTACATATTAACAAAGATGATATAGTTGCTTATTCTCCTATTTTA
GAAAAATATGTAGGAAAAGATATTACTTTAAAAGAACTTATTGAGGCTTCAATGACATAT
AGTGATAATACAGCAAACAATAAAATTATAAAAGAAATCGGTGGAATCAAAAAAGTTAAA
CAACGTCTAAAAGAACTAGGAGATAAAGTAACAAATCCAGTTAGATATGAGATAGAATTA
AATTACTATTCACCAAAGAGCAAAAAAGATACTTCAACGCCTGCTGCTTTCGGCAAGACT
TTAAATAAACTTATCGCAAATGGAAAATTAAGCAAAGAAAACAAAAAATTCTTACTTGAT
TTAATGTTAAATAATAAAAGCGGAGATACTTTAATTAAAGACGGTGTTTCAAAAGACTGT
AAGGTTGCTGATAAAAGTGGTCAAGCAATAACATATGCTTCTAGAAATGATGTTGCTTTT
GTTTATCCTAAGGGCCAATCTGAACCTATTGTTTTAGTCATTTTTACGAATAAAGACAAT
AAAAGTGATAAGCCAAATGATAAGTTGATAAGTGAAACCGCCAAGAGTGTAATGAAGGAA
TTTTAA
>blaZ_A004_NL_057
TTGAAAAAGTTAATATTTTTAATTGTAATTGCTTTAGTTTTAAGTGCATGTAATTCAAAC
AGTTCACATGCCAAAGAGTTAAATGATTTAGAAAAAAAATATAATGCTCATATTGGTGTT
TATGCTTTAGATACTAAAAGTGGTAAGGAAGTAAAATTTAATTCAGATAAGAGATTTGCC
TATGCTTCAACTTCAAAAGCGATAAATAGTGCTATTTTGTTAGAACAAGTACCTTATAAT
AAGTTAAATAAAAAAGTACATATTAACAAAGATGATATAGTTGCTTATTCTCCTATTTTA
GAAAAATATGTAGGAAAAGATATCACTTTAAAAGCACTTATTGAGGCTTCAATGACATAT
AGTGATAATACAGCAAACAATAAAATTATAAAAGAAATCGGTGGAATCAAAAAAGTTAAA
CAACGTCTAAAAGAACTAGGAGATAAAGTAACAAATCCAGTTAGATATGAGATAGAATTA
AATTACTATTCACCAAAGAGCAAAAAAGATACTTCAACACCTGCTGCTTTCGGTAAGACT
TTAAATAAACTTATCGCAAATGGAAAATTAAGCAAAGAAAACAAAAAATTCTTACTTGAT
TTAATGTTAAATAATAAAAGCGGAGATACTTTAATTAAAGACGGCGTTCCAAAAGACTAT
AAGGTTGCTGATAAAAGTGGTCAAGCAATAACATATGCTTCTAGAAATGATGTTGCTTTT
GTTTATCCTAAGGGCCAATCTGAACCTATTGTTTTAGTCATTTTTACGAATAAAGACAAT
AAAAGTGATAAGCCAAATGATAAGTTGATAAGTGAAACCGCCAAGAGTGTAATGAAGGAA
TTTTAA
>blaZ_A004_NL_058
TTGAAAAAGTTAATATTTTTAATTGTAATTGCTTTAGTTTTAAGTGCATGTAATTCAAAC
AGTTCACATGCCAAAGAGTTAAATGATTTAGAAAAAAAATATAATGCTCATATTGGTGTT
TATGCTTTAGATACTAAAAGTGGTAAGGAAGTAAAATTTAATTCAGATAAGAGATTTGCC
TATGCTTCAACTTCAAAAGCGATAAATAGTGCTATTTTGTTAGAACAAGTACCTTATAAT
AAGTTAAATAAAAAAGTACATATTAACAAAGATGATATAGTTGCTTATTCTCCTATATTA
GAAAAATATGTAGGAAAAGATATCACTTTAAAAGCACTTATTGAGGCTTCAATGACATAT
AGTGATAATACAGCAAACAATAAAATTATAAAAGAAATCGGTGGAATCAAAAAAGTTAAA
CAACGTCTAAAAGAACTAGGAGATAAAGTAACAAATCCAGTTAGATATGAGATAGAATTA
AATTACTATTCACCAAAGAGCAAAAAAGATACTTCAACACCTGCTGCTTTCGGTAAGACT
TTAAATAAACTTATCGCAAATGGAAAATTAAGCAAAGAAAACAAAAAATTCTTACTTGAT
TTAATGTTAAATAATAAAAGCGGAGATACTTTAATTAAAGACGGTGTTCCAAAAGACTAT
AAGGTTGCTGATAAAAGTGGTCAAGCAATAACATATGCTTCTAGAAATGATGTTGCTTTT
GTTTATCCTAAGGGCCAATCTGAACCTATTGTTTTAGTCATTTTTACGAATAAAGACAAT
AAAAGTGATAAGCCAAATGATAAGTTGATAAGTGAAACCGCCAAGAGTGTAATGAAGGAA
TTTTAA
>blaZ_A004_NL_059
TTGAAAAAGTTAATATTTTTAATTGTAATTGCTTTAGTTTTAAGTGCATGTAATTCAAAC
AGTTCACATGCCAAAGAGTTAAATGATTTAGAAAAAAAATATAATGCTCATATTGGTGTT
TACGCTTTAGATACTAAAAGTGGTAAGGAAGTAAAATTTAATTCAGATAAGAGATTTGCC
TATGCTTCAACTTCAAAAGCGATAAATAGTGCTATTTTGTTAGAACAAGTACCTTATAAT
AAGTTAAATAAAAAAGTACATATTAACAAAGATGATATAGTTGCTTATTCTCCTATTTTA
GAAAAATATGTAGGAAAAGATATCACTTTAAAAGCACTTATTGAGGCTTCAATGACATAT
AGTGATAATACAGCAAACAATAAAATTATAAAAGAAATCGGTGGAATCAAAAAAGTTAAA
CAACGTCTAAAAGAACTAGGAGATAAAGTAACAAATCCAGTTAGATATGAGATAGAATTA
AATTACTATTCACCAAAGAGCAAAAAAGATACTTCAACACCTGCTGCTTTCGGTAAGACT
TTAAATAAACTTATCGCAAATGGAAAATTAAGCAAAGAAAACAAAAAATTCTTACTTGAT
TTAATGTTAAATAATAAAAGCGGAGATACTTTAATTAAAGACGGTGTTCCAAAAGACTAT
AAGGTTGCTGATAAAAGTGGTCAAGCAATAACATATGCTTCTAGAAATGATGTTGCTTTT
GTTTATCCTAAGGGCCAATCTGAACCTATTGTTTTAGTCATTTTTACGAATAAAGACAAT
AAAAGTGATAAGCCAAATGATAAGTTGATAAGTGAAACCGCCAAGAGTGTAATGAAGGAA
TTTTAA
>blaZ_A157_NL_061
TTGAAAAAGTTAATATTTTTAATTGTAATGGCTTTAGTTTTAAGTGCATGTAATTCAAAC
AGTTCACATGCCAAAGAGTTAAATGATTTAGAAAAAAAATATAATGCTCATATTGGTGTT
TATGCTTTAGATACTAAAAGTGGTAAGGAAGTAAAATTTAATTCAGATAAGAGATTTGCC
TATGCTTCGACTTCAAAAGCGATAAATAGTGCTATTTTGTTAGAACAAGTACCTTATAAT
AAGTTAAATAAAAAAGTACATATTAACAAAGATGATATAGTTGCTTATTCTCCTATTTTA
GAAAAATATGTAGGAAAAGACATCACTTTAAAAGAACTTATTGAGGCTTCAATGACATAT
AGTGATAATACAGCAAACAATAAAATTATAAAAGAAATTGGTGGAATCAAAAAAGTTAAA
CAACGTCTAAAAGAACTAGGAGATAAAGTAACAAATCCAGTTAGATATGAGATAGAATTA
AATTACTATTCACCAAAGAGCAAAAAAGATACTTCAACACCTGCTGCTTTCGGTAAGACT
TTAAATAAACTTATCGCAAATGGAAAATTAAGCAAAGAAAACAAAAAATTCTTACTTGAT
TTAATGTTAAATAATAAAAGCGGAGATACTTTAATTAAAGACGGTGTTTCAAAAGACTGT
AAGGTTGCTGATAAAAGTGGTCAAGCAATAACATATGCTTCTAGAAATGATGTTGCTTTT
GTTTATCCTAAGGGCCAATCTGAACCTATTGTTTTAGTCATTTTTACGAATAAAGACAAT
AAAAGTGATAAGCCAAATGATAAGTTGATAAGTGAAACCGCCAAGAGTGTAATGAAGGAA
TTTTAA
>blaZ_A127_NL_062
TTGAAAAAGTTAATATTTTTAATTGTAATTGCTTTAGTTTTAAGTGCATGTAATTCAAAC
AGTTCACATGCCCAAGAGTTAAATGATTTAGAAAAAAAATATAATGCTCATATTGGTGTT
TATGCTTTAGATACTAAAAGTGGTAAGGAAGTAAAATTTAATTCAGATAAGAGATTTGCC
TATGCTTCGACTTCAAAAGCGATAAATAGTGCTATTTTGTTAGAACAAGTACCTTATAAT
AAGTTAAATAAAAAAGTACATATTAACAAAGATGATATAGTTGGTTATTCTCCTATTTTA
GAAAAATATGTAGGAAAAGATATCACTTTAAAAGAACTTATTGAGGCTTCAATGACATAT
AGTGATAATACAGCAAACAATAAAATTATAAAAGAAATCGGTGGAATCAAAAAAGTTAAA
CAACATCTAAAAGAACTAGGAGATAAAGTAACAAATCCAGTTAGATATGAGACAGAATTA
AATTACTATTCACCAAAGAGCAAAAAAGATACTTCAACGCCTGCTGCTTTCGGCAAGACT
TTAAATAAACTTATCGCAAATGGAAAATTAAGCAAAAAAAATAAAAATTTCTTACTTGAT
TTAATGTTTAATAATAAAACCGGAGACACTTTAATTAAAGACGGTGTTCCAAAAGACTAT
AAGGTTGCTGATAAAAGTGGTCAAGCAGCAACATATGCTTCTAGAAATGATGTTGCTTTT
GTTTATCCTAAGGGCCAATCTGAACCTATTGTTTTAGTCATTTTTACGAATAAAGACAAT
AAAAGTGATAAGCCAAATGATAAGTTGATAAGTGAAACCGCCAAGAGTGTAATGAAGGAA
TTTTAA
>blaZ_A158_NL_063
TTGAAAAAGTTAATACTTTTAATTGCAATTGCTTTAGTTTTAAGTGCATGTAATTCAACC
AGTTCACATGCCAAAGAGTTAAATGATTTAGAAAAAAAATATAATGCTCATATTGGTGTT
TATGCTTTAGATACTAAAAGTGGTAAGGAAGTAAAATTTAATTCAGATAAGAGATTTGCC
TATGCTTCGACTTCAAAAGCGATAAATAGTGCTATTTTGTTAGAACAAGTACCTTATAAT
AAGTTAAATAAAAAAGTACATATTAACAAAGATGATATAGTTGCTTATTCTCCTATTTTA
GAAAAATATGTAGGAAAAGATATTACTTTAAAAGAACTTATTGAGGCTTCAATGACATAT
AGTGATAATACAGCAAACAATAAAATTATAAAAGAAATCGGTGGAATCAAAAAAGTTAAA
CAACGTCTAAAAGAACTAGGAGATAAAGTAACAAATCCAGTTAGATATGAGATAGAATTA
AATTACTATTCACCAAAGAGCAAAAAAGATACTTCAACGCCTGCTGCTTTCGGCAAGACT
TTAAATAAACTTATCGCAAATGGAAAATTAAGCAAAAAAAATAAAAATTTCTTACTTGAT
TTAATGTTTAATAATAAAAACGGAGACACTTTAATTAAAGATGGTGTTCCAAAAGACTAT
AAGGTTGCTGATAAAAGTGGTCAAGCAATAACATATGCTTCTAGAAATGATGTTGCTTTT
GTTTATCCTAAGGGCCAATCTGAACCTATTGTTTTAGTCATTTTTACGAATAAAGACAAT
AAAAGTGATAAGCCAAATGATAAGTTGATAAGTGAAACCGCCAAGAGTGTAATGAAGGAA
TTTTAA
>blaZ_A159_NL_064
TTGAAAAAGTTAATATTTTTAATTGTAATTGCTTTAGTTTTAAGTGCATGTAATTCAAAC
AGTTCACATGCCAAAGAGTTAAATGATTTAGAAAAAAAATATAATGCTCATATTGGTGTT
TATGCTTTAAATACTAAAAGTGGTAAGGAAGTAAAATTTAATTCAGATAAGAGATTTGCC
TATGCTTCGACTTCAAAAGCGATAAATAGTGCTATTTTGTTAGAACAAGTACCTTATAAT
AAGTTAAATAAAAAAGTACATATTAACAAAGATGATATAGTTGCTTATTCTCCTATTTTA
GAAAAATATGTAGGAAAAGATATCACTTTAAAAGAACTTATTGAGGCTTCAATGACATAT
AGTGATAATACAGCAAACAATAAAATTATAAAAGAAATCGGTGGAATCAAAAAAGTTAAA
CAACGTCTAAAAGAACTAGGAGATAAAGTAACAAATCCAGTTAGATATGAGATAGAATTA
AATTACTATTCACCAAAGAGCAAAAAAGATACTTCAACGCCTGCTGCTTTCGGCAAGACT
TTAAATAAACTTATCGCAAATGGAAAATTAAGCAAAAAAAATAAAAATTTCTTACTTGAT
TTAATGTTTAATAATAAAAACGGAGACACTTTAATTAAAGATGGTGTTCCAAAAGACTAT
AAGGTTGCTGATAAAAGTGGTCAAGCAATAACATATGCTTCTAGAAATGATGTTTCTTTT
GTTTATCCTAAGGGCCAATCTGAACCTATTGTTTTAGTCATTTTTACGAATAAAGACAAT
AAAAGTGATAAGCCAAATGATAAGTTGATAAGTGAAACCGCCAAGAGTGTAATGAAGGAA
TTTTAA
>blaZ_A160_NL_065
TTGAAAAAGTTAATATTTTTAATTGTAATTGCTTTAGTTTTAAGTGCATGTAATTCAAAC
AGTTCACATGCCCAAGAGTTAAATGATTTAGAAAAAAAATATAATGCTCATATTGGTGTT
TATGCTTTAGATACTAAAAGTGGTAAGGAAGTAAAATTTAATTCAGATAAGAGATTTGCC
TATGCTTCGACTTCAAAAGCGATAAATAGTGCTATTTTGTTAGAACAAGTACCTTATAAT
AAGTTAAATAAAAAAGTACATATTAACAAAGATGATATAGTTGCTTATTCTCCTATTTTA
GAAAAATATGTAGGAAAAGATATCACTTTAAAAGAACTTATTGAGGCTTCAATGACATAT
AGTGATAATACAGCAAACAATAAAATTATAAAAGAAATCGGTGGAATCAAAAAAGTTAAA
CAACATCTAAAAGAACTAGGAGATAAAGTAACAAATCCAGTTAGATATGAGATAGAATTA
AATTACTATTCACCAAAGAGCAAAAAAGATACTTCAACGCCTGCTGCTTTCGGCAAGACT
TTAAATAAACTTATCGCAAATGGAAAATTAAGCAAAAAAAATAAAAATTTCTTACTTGAT
TTAATGTTTAATAATAAAAACGGAGACACTTTAATTAAAGATGGTGTTCCAAAAGACTAT
AAGGTTGCTGATAAAAGTGGTCAAGCAATAACATATGCTTCTAGAAATGATGTTGCTTTT
GTTTATCCTAAGGGCCAATCTGAACCTATTGTTTTAGTCATTTTTACGAATAAAGACAAT
AAAAGTGATAAGCCAAATGATAAGTTGATAAGTGAAACCGCCAAGAGTGTAATGAAGGAA
TTTTAA
>blaZ_A002_NL_066
TTGAAAAAGTTAATATTTTTAATTGTAATTGCTTTAGTTTTAAGTGCATGTAATTCAAAC
AGTTCACATGCCAAAGAGTTAAATGATTTAGAAAAAAAATATAATGCTCATATTGGTGTT
TATGCTTTAAATACTAAAAGTGGTAAGGAAGTAAAATTTAATTCAGATAAGAGATTTGCC
TATGCTTCGACTTCAAAAGCAATAAATAGTGCTATTTTGTTAGAACAAGTACCTTATAAT
AAGTTAAATAAAAAAGTACATATTAACAAAGATGATATAGTTGCTTATTCTCCTATTTTA
GAAAAATATGTAGGAAAAGATATCACTTTAAAAGAACTTATTGAGGCTTCAATGACATAT
AGTGATAATACAGCAAACAATAAAATTATAAAAGAAATCGGTGGAATCAAAAAAGTTAAA
CAACGTCTAAAAGAACTAGGAGATAAAGTAACAAATCCAGTTAGATATGAGATAGAATTA
AATTACTATTCACCAAAGAGCAAAAAAGATACTTCAACGCCTGCTGCTTTCGGCAAGACT
TTAAATAAACTTATCGCAAATGGAAAATTAAGCAAAAAAAATAAAAATTTCTTACTTGAT
TTAATGTTTAATAATAAAAACGGAGACACTTTAATTAAAGATGGTGTTCCAAAAGACTAT
AAGGTTGCTGATAAAAGTGGTCAAGCAATAACATATGCTTCTAGAAATGATGTTGCTTTT
GTTTATCCTAAGGGCCAATCTGAACCTATTGTTTTAGTCATTTTTACGAATAAAGACAAT
AAAAGTGATAAGCCAAATGATAAGTTGATAAGTGAAACCGCCAAGAGTGTAATGAAGGAA
TTTTAA
>blaZ_A161_NL_067
TTGAAAAAGTTAATATTTTTAATTGTAATTGCTTTAGTTTTAAGTGCATGTAATTCAAAC
AGTTCACATGCCAAAGAGTTAAATGATTTAAAAAAAAAATATAATGCTCATATTGGTGTT
TATGCTTTAAATACTAAAAGTGGTAAGGAAGTAAAATTTAATTCAGATAAGAGATTTGCC
TATGCTTCGACTTCAAAAGCGATAAATAGTGCTATTTTGTTAGAACAAGTACCTTATAAT
AAGTTAAATAAAAAAGTACATATTAACAAAGATGATATAGTTGCTTATTCTCCTATTTTA
GAAAAATATGTAGGAAAAGATATCACTTTAAAAGAACTTATTGAGGCTTCAATGACATAT
AGTGATAATACAGCAAACAATAAAATTATAAAAGAAATCGGTGGAATCAAAAAAGTTAAA
CAACGTCTAAAAGAACTAGGAGATAAAGTAACAAATCCAGTTAGATATGAGATAGAATTA
AATTACTATTCACCAAAGAGCAAAAAAGATACTTCAACGCCTGCTGCTTTCGGCAAGACT
TTAAATAAACTTATCGCAAATGGAAAATTAAGCAAAAAAAATAAAAATTTCTTACTTGAT
TTAATGTTTAATAATAAAAACGGAGACACTTTAATTAAAGATGGTGTTCCAAAAGACTAT
AAGGTTGCTGATAAAAGTGGTCAAGCAATAACATATGCTTCTAGAAATGATGTTGCTTTT
GTTTATCCTAAGGGCCAATCTGAACCTATTGTTTTAGTCATTTTTACGAATAAAGACAAT
AAAAGTGATAAGCCAAATGATAAGTTGATAAGTGAAACCGCCAAGAGTGTAATGAAGGAA
TTTTAA
>blaZ_A162_NL_068
TTGAAAAAGTTAATATTTTTAATTGTAATTGCTTTAGTTTTAAGTGCATGTAATTCAAAC
AGTTCACATGCCAAAGAGTTAAATGATTTAGAAAAAAAATATAATGCTCATATTGGTGTT
TATGCTTTAAATACTAAAAGTGGTAAGGAAGTAAAATTTAATTCAGATAAGAGATTTGCC
TATGCTTCGACTTCAAAAGCGATAAATAGTGCTATTTTGTTAGAACAAGTACCTTATAAT
AAGTTAAATAAAAAAGTACATATTAACAAAGATGATATAGTTGCTTATTCTCCTATTTTA
GAAAAATATGTAGGAAAAGATATCACTTTAAAAGAACTTATTGAGGCTTCAATGACATAT
AGTGATAATACAGCAAACAATAAAATTATAAAAGAAATCGGTGGAATCAAAAAAGTTAAA
CAACGTCTAAAAGAACTAGGAGATAAAGTAACAAATCCAGTTAGATATGAGATAGAATTA
AATTACTATTCACCAAAGAGCAAAAAAGATACTTCAACGCCTGCTGCTTTCGGCAAGACT
TTAAATAAACTTATCGCAAATGGAAAATTAAGCAAAAAAAATAAAAATTTCTTACTTGAT
TTAATGTTTAATAATAAAAACGGAGACACTTTAATTAAAGATGGTGTTCCAAAAGACTAT
AATGTTGCTGATAAAAGTGGTCAAGCAATAACATATGCTTCTAGAAATGATGTTGCTTTT
GTTTATCCTAAGGGCCAATCTGAACCTATTGTTTTAGTCATTTTTACGAATAAAGACAAT
AAAAGTGATAAGCCAAATGATAAGTTGATAAGTGAAACCGCCAAGAGTGTAATGAAGGAA
TTTTAA
>blaZ_A163_NL_069
TTGAAAAAGTTAATATTTTTAATTGTAATTGCTTTAGTTTTAAGTGCATGTAATTCAAAC
AGTTCACATGCCAAAGAGTTAAATGATTTAGAAAAAAAATATAATGCTCATATTGGTGTT
TATGCTTTAAATACTAAAAGTGGTAAGGAAGTAAAATTTAATTCAGATAAGAGATTTGCC
TATGCTTCGACTTCAAAAGCGATAAATAGTGCTATTTTGTTAGAACAAGTACCTTATAAT
AAGTTAAATAAAAAAGTACATATTAACAAAGATGATATAGTTGCTTATTCTCCTATTTTA
GAAAAATATGTAGGAAAAGATATCACTTTAAAAGAACTTATTGAGGCTTCAATGACATAT
AGTGATAATACAGCAAACAATAAAATTATAAAAGAAATCGGTGGAATCAAAAAAGTTAAA
CAACGTCTAAAAGAACTAGGAGATAAAGTAACAAATCCAGTTAGATATGAGATAGAATTA
AATTACTATTCACCAAAGAGCAAAAAAGATACTTCAACGCCTGCTGCTTTCGGCAAGACT
TTAAATAAACTTATCGCAAATGGAAAATTAAGCAAAAAAAATAAAAATTTCTTACTTGAT
TTAATGTTTAATAATAAAAACGGAGACACTTTAATTAAAGATGGTGTTCCAAAAGACTAT
AAGGTTGCTGATAAAAGTGGTCAAGCAATAACATATGCTTCTATAAATGATGTTGCTTTT
GTTTATCCTAAGGGCCAATCTGAACCTATTGTTTTAGTCATTTTTACGAATAAAGACAAT
AAAAGTGATAAGCCAAATGATAAGTTGATAAGTGAAACCGCCAAGAGTGTAATGAAGGAA
TTTTAA
>blaZ_A164_NL_072
TTGAAAAAGTTAATATTTTTAATTGTAATGGCTTTAGTTTTAAGTGCATGTAATTCAAAC
AATTCACATGCCAAAGAGTTAAATGATTTAGAAAAAAAATATAATGCTCATATTGGTGTT
TATGCTTTAGATACTAAAAGTGGTAAGGAAGTAAAATTTAATTCAGATAAGAGATTTGCC
TATGCTTCGACTTCAAAAGCGATAAATAGTGCTATTTTGTTAGAACAAGTACCTTATAAT
AAGTTAAATAAAAAAGTACATATTAACAAAGATGATATAGTTGCTTATTCTCCTATTTTA
GAAAAATATGTAGGAAAAGACATCACTTTAAAAGAACTTATTGAGGCTTCAATGACATAT
AGTGATAATACAGCAAACAATAAAATTATAAAAGAAATCGGTGGAATCAAAAAAGTTAAA
CAACGTCTAAAAGAACTAGGAGATAAAGTAACAAATCCAGTTAGATATGAGATAGAATTA
AATTACTATTCGCCAAAGAGCAAAAAAGATACTTCAACGCCTGCTGCTTTCGGCAAGACT
TTAAATAAACTTATCGCAAATGGAAAATTAAGCAAAAAAAATAAAAATTTCTTACTTGAT
TTAATGTTTAATAATAAAAACGGAGACACTTTAATTAAAGATGGTGTTCCAAAAGACTAT
AAGGTTGCTGATAAAAGTGGTCAAGCAATAACATATGCTTCTAGAAATGATGTTGCTTTT
GTTTATCCTAAGGGCCAATCTGAACCTATTGTTTTAGTCATTTTTACGAATAAAGACAAT
AAAAGTGATAAGCCAAATGATAAGTTGATAAGTGAAACCACCAAGAGTGTAATGAAGGAA
TTTTAA
>blaZ_A165_NL_073
TTGAAAAAGTTAATATTTTTAATTGTAATGGCTTTAGTTTTAAGTGCATGTAATTCAAAC
AGTTCACATGCCAAAGAGTTAAATGATTTAGAAAAAAAATATAATGCTCATATTGGTGTT
TATGCTTTAGATACTAAAAGTGGTAAGGAAGTAAAATTTAATTCAGATAAGAGATTTGCC
TATGCTTCGACTTCAAAAGCGATAAATAGTGCTATTTTGTTAGAACAAGTACCTTATAAT
AAGTTAAATAAAAAAGTACATATTAACAAAGATGATATAGTTGCTTATTCTCCTATTTTA
GAAAAATATGTAAGAAAAGACATCACTTTAAAAGAACTTATTGAGGCTTCAATGACATAT
AGTGATAATACAGCAAACAATAAAATTATAAAAGAAATCGGTGGAATCAAAAAAGTTAAA
CAACGTCTAAAAGAACTAGGAGATAAAGTAACAAATCCAGTTAGATATGAGATAGAATTA
AATTACTATTCGCCAAAGAGCAAAAAAGATACTTCAACGCCTGCTGCTTTCGGCAAGACT
TTAAATAAACTTATCGCAAATGGAAAATTAAGCAAAAAAAATAAAAATTTCTTACTTGAT
TTAATGTTTAATAATAAAAACGGAGACACTTTAATTAAAGATGGTGTTCCAAAAGACTAT
AAGGTTGCTGATAAAAGTGGTCAAGCAATAACATATGCTTCTAGAAATGATGTTGCTTTT
GTTTATCCTAAGGGCCAATCTGAACCTATTGTTTTAGTCATTTTTACGAATAAAGACAAT
AAAAGTGATAAGCCAAATGATAAGTTGATAAGTGAAACCGCCAAGAGTGTAATGAAGGAA
TTTTAA
>blaZ_A166_NL_074
TTTAAAAAGTTAATATTTTTAATTGTAATGGCTTTAGTTTTAAGTGCATGTAATTCAAAC
AGTTCACATGCCAAAGAGTTAAATGATTTAGAAAAAAAATATAATGCTCATATTGGTGTT
TATGCTTTAGATACTAAAAGTGGTAAGGAAGTAAAATTTAATTCAGATAAGAGATTTGCC
TATGCTTCGACTTCAAAAGCGATAAATAGTGCTATTTTGTTAGAACAAGTACCTTATAAT
AAGTTAAATAAAAAAGTACATATTAACAAAGATGATATAGTTGCTTATTCTCCTATTTTA
GAAAAATATGTAGGAAAAGACATCACTTTAAAAGAACTTATTGAGGCTTCAATGACATAT
AGTGATAATACAGCAAACAATAAAATTATAAAAGAAATCGGTGGAATCAAAAAAGTTAAA
CAACGTCTAAAAGAACTAGGAGATAAAGTAACAAATCCAGTTAGATATGAGATAGAATTA
AATTACTATTCGCCAAAGAGCAAAAAAGATACTTCAACGCCTGCTGCTTTCGGCAAGACT
TTAAATAAACTTATCGCAAATGGAAAATTAAGCAAAAAAAATAAAAATTTCTTACTTGAT
TTAATGTTTAATAATAAAAACGGAGACACTTTAATTAAAGATGGTGTTCCAAAAGACTAT
AAGGTTGCTGATAAAAGTGGTCAAGCAATAACATATGCTTCTAGAAATGATGTTGCTTTT
GTTTATCCTAAGGGCCAATCTGAACCTATTGTTTTAGTCATTTTTACGAATAAAGACAAT
AAAAGTGATAAGCCAAATGATAAGTTGATAAGTGAAACCGCCAAGAGTGTAATGAAGGAA
TTTTAA
>blaZ_A167_NL_075
TTGAAAAAGTTAATATTTTTAATTGTAATGGCTTTAGTTTTAAGTGCATGTAATTCAAAC
AGTTCACATGCCAAAGAGTTAAATGATTTAGAAAAAAAATATAATGCTCATATTGGTGTT
TATGCTTTAGATACTAAAAGTGGTAAGGAAGTAAAATTTAATTCAGCTAAGAGATTTGCC
TATGCTTCGACTTCAAAAGCGATAAATAGTGCTATTTTGTTAGAACAAGTACCTTATAAT
AAGTTAAATAAAAAAGTACATATTAACAAAGATGATATAGTTGCTTATTCTCCTATTTTA
GAAAAATATGTAGGAAAAGACATCACTTTAAAAGAACTTATTGAGGCTTCAATGACATAT
AGTGATAATACAGCAAACAATAAAATTATAAAAGAAATCGGTGGAATCAAAAAAGTTAAA
CAACGTCTAAAAGAACTAGGAGATAAAGTAACAAATCCAGTTAGATATGAGATAGAATTA
AATTACTATTCGCCAAAGAGCAAAAAAGATACTTCAACGCCTGCTGCTTTCGGCAAGACT
TTAAATAAACTTATCGCAAATGGAAAATTAAGCAAAAAAAATAAAAATTTCTTACTTGAT
TTAATGTTTAATAATAAAAACGGAGACACTTTAATTAAAGATGGTGTTCCAAAAGACTAT
AAGGTTGCTGATAAAAGTGGTCAAGCAATAACATATGCTTCTAGAAATGATGTTGCTTTT
GTTTATCCTAAGGGCCAATCTGAACCTATTGTTTTAGTCATTTTTACGAATAAAGACAAT
AAAAGTGATAAGCCAAATGATAAGTTGATAAGTGAAACCGCCAAGAGTGTAATGAAGGAA
TTTTAA
>blaZ_A168_NL_076
TTGAAAAAGTTAATATTTTTAATTGTAATGGCTTTAGTTTTAAGTGCATGTAATTCAAAC
AGTTCACATGCCAAAGAGTTAAATGATTTAGAAAAAAAATATAATGCTCATATTGGTGTT
TATGCTTTAGATACTAAAAGTGGTAAGGAAGTAAAATTTAATTCAGATAAGAGATTTGCC
TATGCTTCGACTTCAAAAGCGATAAATAATGCTATTTTGTTAGAACAAGTACCTTATAAT
AAGTTAAATAAAAAAGTACATATTAACAAAGATGATATAGTTGCTTATTCTCCTATTTTA
GAAAAATATGTAGGAAAAGACATCACTTTAAAAGAACTTATTGAGGCTTCAATGACATAT
AGTGATAATACAGCAAACAATAAAATTATAAAAGAAATCGGTGGAATCAAAAAAGTTAAA
CAACGTCTAAAAGAACTAGGAGATAAAGTAACAAATCCAGTTAGATATGAGATAGAATTA
AATTACTATTCGCCAAAGAGCAAAAAAGATACTTCAACGCCTGCTGCTTTCGGCAAGACT
TTAAATAAACTTATCGCAAATGGAAAATTAAGCAAAAAAAATAAAAATTTCTTACTTGAT
TTAATGTTTAATAATAAAAACGGAGACACTTTAATTAAAGATGGTGTTCCAAAAGACTAT
AAGGTTGCTGATAAAAGTGGTCAAGCAATAACATATGCTTCTAGAAATGATGTTGCTTTT
GTTTATCCTAAGGGCCAATCTGAACCTATTGTTTTAGTCATTTTTACGAATAAAGACAAT
AAAAGTGATAAGCCAAATGATAAGTTGATAAGTGAAACCGCCAAGAGTGTAATGAAGGAA
TTTTAA
>blaZ_A007_NL_077
TTGAAAAAGTTAATATTTTTAATTGTAATGGCTTTAGTTTTAAGTGCATGTAATTCAAAC
AGTTCACATGCCAAAGAGTTAAATGATTTAGAAAAAAAATATAATGCTCATATTGGTGTT
TATGCTTTAGATACTAAAAGTGGTAAGGAAGTAAAATTTAATTCAGATAAGAGATTTGCC
TATGCTTCGACTTCAAAAGCGATAAATAGTGCTATTTTGTTAGAACAAGTACCTTATAAT
AAGTTAAATAAAAAAGTACATATTAACAAAGATGATATAGTTGCTTATTCTCCTATTTTA
GAAAAATATGTAGGAAAAGACATCACTTTAAAAGAACTTATTGAGGCTTCAATGACATAT
AGTGATAATACAGCAAACAATAAAATTATAAAAGAAATCGGTGGAATCAAAAAAGTTAAA
CAACGTCTAAAAGAACTAGGAGATAAAGTAACAAATCCAGTTAGATATGAGATAGAATTA
AATTACTATTCGCCAAAGAGCAAAAAAGATACTTCAACACCTGCTGCTTTCGGCAAGACT
TTAAATAAACTTATCGCAAATGGAAAATTAAGCAAAAAAAATAAAAATTTCTTACTTGAT
TTAATGTTTAATAATAAAAACGGAGACACTTTAATTAAAGATGGTGTTCCAAAAGACTAT
AAGGTTGCTGATAAAAGTGGTCAAGCAATAACATATGCTTCTAGAAATGATGTTGCTTTT
GTTTATCCTAAGGGCCAATCTGAACCTATTGTTTTAGTCATTTTTACGAATAAAGACAAT
AAAAGTGATAAGCCAAATGATAAGTTGATAAGTGAAACCGCCAAGAGTGTAATGAAGGAA
TTTTAA
>blaZ_A007_NL_078
TTGAAAAAGTTAATATTTTTAATTGTAATGGCTTTAGTTTTAAGTGCATGTAATTCAAAC
AGTTCACATGCCAAAGAGTTAAATGATTTAGAAAAAAAATATAATGCTCATATTGGTGTT
TATGCTTTAGATACTAAAAGTGGTAAGGAAGTAAAATTTAATTCAGATAAGAGATTTGCC
TATGCTTCGACTTCAAAAGCGATAAATAGTGCTATTTTGTTAGAACAAGTACCTTATAAT
AAGTTAAATAAAAAAGTACATATTAACAAAGATGATATAGTTGCTTATTCTCCTATTTTA
GAAAAATATGTAGGAAAAGACATCACTTTAAAAGAACTTATTGAGGCTTCAATGACATAT
AGTGATAATACAGCAAACAATAAAATTATAAAAGAAATCGGTGGAATCAAAAAAGTTAAA
CAACGTCTAAAAGAACTAGGAGATAAAGTAACAAATCCAGTTAGATATGAGATAGAATTA
AATTACTATTCGCCAAAGAGCAAAAAAGATACTTCAACGCCTGCTGCTTTCGGCAAGACT
TTAAATAAACTTATCGCAAATGGAAAATTAAGCAAAAAAAATAAAAATTTCTTACTTGAT
TTAATGTTTAATAATAAAAATGGAGACACTTTAATTAAAGATGGTGTTCCAAAAGACTAT
AAGGTTGCTGATAAAAGTGGTCAAGCAATAACATATGCTTCTAGAAATGATGTTGCTTTT
GTTTATCCTAAGGGCCAATCTGAACCTATTGTTTTAGTCATTTTTACGAATAAAGACAAT
AAAAGTGATAAGCCAAATGATAAGTTGATAAGTGAAACCGCCAAGAGTGTAATGAAGGAA
TTTTAA
>blaZ_A169_NL_079
TTGAAAAAGTTAATATTTTTAATTGTAATGGCTTTAGTTTTAAGTGCATGTAATTCAAAC
AGTTCACATGCCAAAGAGTTAAATGATTTAGAAAAAAAATATAATGCTCATATTGGTGTT
TATGCTTTAGATACTAAAAGTGGTAAGGAAGTAAAATTTAATTCAGATAAGAGATTTGCC
TATGCTTCGACTTCAAAAGCGATAAATAGTGCTATTTTGTTAGAACAAGTACCTTATAAT
AAGTTAAATAAAAAAGTACATATTAACAAAGATGATATAGTTGCTTATTCTCCTATTTTA
GAAAAATATGTAGGAAAAGACATCACTTTAAAAGAACTTATTGAGGCTTCAATGACATAT
AGTGATAATACAGCAAACAATAAAATTATAAAAGAAATCGGTGGAATCAAAAAAGTTAAA
CAACGTCTAAAAGAACTAGGAGATAAAGTAACAAATCCAGTTAGATATGAGATAGAATTA
AATTACTATTCGCCAAAGAGCAAAAAAGATACTTCAACGCCTGCTGCTTTCGGCAAGACT
TTAAATAAACTTATCGCAAATGGAAAATTAAGCAAAAAAAATAAAAATTTCTTACTTGAT
TTAATGTTTAATAATAAAAACGGAGACACTTTAATTAAAGATGGTGTTCCAAAAGACTAT
AAGGTTGCTGATAAAAGTGGTCAAGCAATAACATATGCTTCTAGAAATGATGTTGCTTTT
GTTTATCCTAAGGGCCAATCTGAACCTATTGTTTTAGTCATTTTTACGAATAAAGACGAT
AAAAGTGATAAGCCAAATGATAAGTTGATAAGTGAAACCGCCAAGAGTGTAATGAAGGAA
TTTTAA
>blaZ_A170_NL_080
TTGAAAAAGTTAATATTTTTAATTGTAATGGCTTTAGTTTTAAGTGCATGTAATTCAAAC
AGTTCACATGCCAAAGAGTTAAATGATTTAGAAAAAAAATATAATGCTCATATTGGTGTT
TATGCTTTAGATACTAAAAGTGGTAAGGAAGTAAAATTTAATTCAGATAAGAGATTTGCC
TATGCTTCGACTTCAAAAGCGATAAATAGTGCTATTTTGTTAGAACAAGTACCTTATAAT
AAGTTAAATAAAAAAGTACATATTAACAAAGATGATATAGTTGCTTATTCTCCTATTTTA
GAAAAATATGTAGGAAAAGACATCACTTTAAAAGAACTTATTGAGGCTTCAATGACATAT
AGTGATAATACAGCAAACAATAAAATTATAAAAGAAATCGGTGGAATCAAAAAAGTTAAA
CAACGTCTAAAAGAACTAGGAGATAAAGTAACAAATCCAGTTAGATATGAGATAGAATTA
AATTACTATTCGCCAAAGAGCAAAAAAGATACTTCAACGCCTGCTGCTTTCGGCAAGACT
TTAAATAAACTTATCGCAAATGGAAAATTAAGCAAAAAAAATAAAAATTTCTTACTTGAT
TTAATGTTTAATAATAAAAGCGGAGACACTTTAATTAAAGATGGTGTTCCAAAAGACTAT
AAGGTTGCTGATAAAAGTGGTCAAGCAATAACATATGCTTCTAGAAATGATGTTGCTTTT
GTTTATCCTAAGGGCCAATCTGAACCTATTGTTTTAGTCATTTTTACGAATAAAGACAAT
AAAAGTGATAAGCCAAATGATAAGTTGATAAGTGAAACCGCCAAGAGTGTAATGAAGGAA
TTTTAA
>blaZ_A171_NL_081
TTGAAAAAGTTAATATTTTTAATTGTAATGGCTTTAGTTTTAAGTGCATGTAATTCAAAC
AGTTCACATGCCAAAGAGTTAAATGATTTAGAAAAAAAATATAATGCTCATATTGGTGTT
TATGCTTTAGATACTAAAAGTGGTAAGGAAGTAAAATTTAATTCAGATAAGAGATTTGCC
TATGCTTCGACTTCAAAAGCGATAAATAGTGCTATTTTGTTAGAACAAGTACCTTATAAT
AAGTTAAATAAAAAAGTACATATTAACAAAGATGATATAGTTGCTTATTCTCCTATTTTA
GAAAAATATGTAGGAAAAGACATCACTTTAAAAGAACTTATTGAGGCTTCAATGACATAT
AGTGATAATACAGCAAACAATAAAATTATAAAAGAAATCGGTGGAATCAAAAAAGTTAAA
CAACGTCTAAAAGAACTAGGATATAAAGTAACAAATCCAGTTAGATATGAGATAGAATTA
AATTACTATTCGCCAAAGAGCAAAAAAGATACTTCAACGCCTGCTGCTTTCGGCAAGACT
TTAAATAAACTTATCGCAAATGGAAAATTAAGCAAAAAAAATAAAAATTTCTTACTTGAT
TTAATGTTTAATAATAAAAACGGAGACACTTTAATTAAAGATGGTGTTCCAAAAGACTAT
AAGGTTGCTGATAAAAGTGGTCAAGCAATAACATATGCTTCTAGAAATGATGTTGCTTTT
GTTTATCCTAAGGGCCAATCTGAACCTATTGTTTTAGTCATTTTTACGAATAAAGACAAT
AAAAGTGATAAGCCAAATGATAAGTTGATAAGTGAAACCGCCAAGAGTGTAATGAAGGAA
TTTTAA
>blaZ_A177_NL_087
TTGAAAAAGTTAATATTTTTAATTGTAATTGCTTTAGTTTTAAGTGCATGTAATTCAAAC
AGTTCACATGCCAAAGAGTTAAATGATTTAGAAAAAAAATATAATGCTCATATTGGTGTT
TATGCTTTAGATACTAAAAGTGGTAAGGAAGTAAAATTTAATTCAGATAAGAGATTTGCC
TATGCTTCAACTTCAAAAGCGATAAATAGTGCTATTTTGTTAGAACAAGTACCTTATAAT
AAGTTAAATAAAAAAGTACATATTAACAAAGATGATATAGTTGCTTATTCTCCTATTTTA
GAAAAATATGTAGGAAAAGATATCACTTTAAAAGCACTTATTGAGGCTTCAATGACATAT
AGTGATAATACAGCAAACAATAAAATTATAAACGAAATCGGTGGAATCACAAAAATTAAA
AAACGTTTAAAAAAATTGGGAGATAAAGTAACAAATCCAGTTAGATATGAAATAGAATTA
AATTACTATTCACCAAAGAGCAAAAAAGATACTTCAACGCCTGCTGCTTTCGGCAAGACT
TTAAATAAACTTATCGCAAATGGAAAATTAAGCAAAAAAAATAAAAATTTCTTACTTGAT
TTAATGTTAAATAATAAAAACGGAGACACTTTAATTAAAGATGGTGTTCCAAAAGACTAT
AAGGTTGCTGATAAAAGTGGTCAAGCAATAACATATGCTTCTAGAAATGATGTAGCTTTT
ATTTATCCTAAGAACCAATCTGAACCTATTATTTTAGTCATTTTTACGAATAAAGACAAC
AAAAGTGATAAACCTAATGATAAATTGATAAGTGAAACCGCCAAGAATGTAATAAACAAA
TTTTAA
>blaZ_A126_NL_089
TTGAAAAAGTTAATACTTTTAATTGCAATTGCTTTAGTTTTAAGTGCATGTAATTCAACC
AGTTCACATGCTAAAGAGTTAAATAATTTAGAAAAGAAATATAATGCTAATATTGGTGTC
TATGCATTAGATACTAAAAGTGGTAAGGAAGTAAAATTTAATGCCGATAAGAGATTTGCC
TATGCTTCAACTTCAAAAGCGATAAATAGTGCTATTTTGTTAGAACAAGTACCTTATAAT
AAGTTAAATAAAAAAGTACATATTAACAAAGATGATATAGTTGCTTATTCTCCTATTTTA
GAAAAATATGTAGGAAAAGACATCACTTTAAAAGAACTTATTGAGGCTTCAATGAAGTAT
AGTGATAATACAGCAAACAATAAAATTATAAACGAAATCGGTGGAATCAAAAAAATTAAA
AAACGTTTAAAAAAATTGGGAGATAAAGTAACAAATCCAGTTAGATATGAAATAGAATTA
AATTACTATTCACCAAAGAGCAAAAAAGATACTTCAACGCCTGCTGCTTTCGGCAAGACT
TTAAATAAACTTATCGCAAATGGAAAATTAAGCAAAAAAAATAAAAATTTCTTACTTGAT
TTAATGTTAAATAATAAAAACGGAGACACTTTAATTAAAGATGGTGTTCCAAAAGACTAT
AAGGTTGCTGATAAAAGTGGTCAAGCAATAACATATGCTTCTAGAAATGATGTAGCTTTT
GTTTATCCTAAGAACCAATCTGAACCTATTATTTTAGTCATTTTTACGAATAAAGACAAT
AAAAGTGATAAACCTAATGATAAATTGATAAGTGAAACCGCCAAGAATGTAATAAACAAA
TTTTAA
>blaZ_A125_NL_090
TTGAAAAAGTTAATACTTTTAATTGCAATTGCTTTAGTTTTAAGTGCATGTAATTCAACC
AGTTCACATGCTAAAGAGTTAAATAATTTAGAAAAGAAATATAATGCTAATATTGGTGTC
TATGCATTAGATACTAAAAGTGGTAAGGAAGTAAAATTTAATGCCGATAAGAGATTTGCC
TATGCTTCAACTTCAAAAGCGATAAATAGTGCTATTTTGTTAGAACAAGTACCTTATAAT
AAGTTAAATAAAAAAGTACATATTAACAAAGATGATATAGTTGCTTATTCTCCTATTTTA
GAAAAATATGTAGGAAAAGATATCACTTTAAAAGAACTTATTGAAGCTTCAATGAAGTAT
AGTGATAATACAGCAAACAATAAAATTATAAACGAAATCGGTGGAATCAAAAAAATTAAA
AAACGTTTAAAAAAATTGGGAGATAAAGTAACAAATCCAGTTAGATATGAAATAGAATTA
AATTACTATTCACCAAAGAGCAAAAAAGATACTTCAACGCCTGCTGCTTTCGGCAAGACT
TTAAATAAACTTATCGCAAATGGAAAATTAAGCAAAAAAAATAAAAGTTTCTTACTTGAT
TTAATGTTAAATAATAAAAACGGAGACACTTTAATTAAAGATGGTGTTCCAAAAGACTAT
AAGGTTGCTGATAAAAGTGGTCAAGCAATAACATATGCTTCTAGAAATGATGTAGCTTTT
ATTTATCCTAAGAACCAATCTGAACCTATTATTTTAGTCATTTTTACGAATAAAGACAAT
AAAAGTGATAAACCTAATGATAAATTGATAAGCGAAACCGCCAAGAATGTAATAAACAAA
TTTTAA
>blaZ_A127_NL_091
TTGAAAAAGTTAATATTTTTAATTGTAATTGCTTTAGTTTTAAGTGCATGTAATTCAAAC
AGTTCACATGCCCAAGAGTTAAATGATTTAGAAAAAAAATATAATGCTCATATTGGTGTT
TATGCTTTAGATACTAAAAGTGGTAAGGAAGTAAAATTTAATTCAGATAAGAGATTTGCC
TATGCTTCGACTTCAAAAGCGATAAATAGTGCTATTTTGTTAGAACAAGTACCTTATAAT
AAGTTAAATAAAAAAGTACATATTAACAAAGATGATATAGTTGGTTATTCTCCTATTTTA
GAAAAATATGTAGGAAAAGATATCACTTTAAAAGAACTTATTGAGGCTTCAATGACATAT
AGTGATAATACAGCAAACAATAAAATTATAAAAGAAATCGGTGGAATCAAAAAAGTTAAA
CAACATCTAAAAGAACTAGGAGATAAAGTAACAAATCCAGTTAGATATGAGACAGAATTA
AATTACTATTCACCAAAGAGCAAAAAAGATACTTCAACGCCTGCTGCTTTCGGCAAGACT
TTAAATAAACTTATCGCAAATGGAAAATTAAGCAAAAAAAATAAAAATTTCTTACTTGAT
TTAATGTTTAATAATAAAACCGGAGACACTTTAATTAAAGATGGTGTTCCAAAAGACTAT
AAGGTTGCTGATAAAAGTGGTCAAGCAGCAACATATGCTTCTAGAAATGATGTTGCTTTT
GTTTATCCTAAGGGCCAATCTGAACCTATTGTTTTAGTCATTTTTACGAATAAAGACAAT
AAAAGTGATAAGCCAAATGATAAGTTGATAAGTGAAACCGCCAAGAGTGTAATGAAGGAA
TTTTAA
>blaZ_A004_NL_092
TTGAAAAAGTTAATATTTTTAATTGTAATTGCTTTAGTTTTAAGTGCATGTAATTCAAAC
AGTTCACATGCCAAAGAGTTAAATGATTTAGAAAAAAAATATAATGCTCATATTGGTGTT
TATGCTTTAGATACTAAAAGTGGTAAGGAAGTAAAATTTAATTCAGATAAGAGATTTGCC
TATGCTTCAACTTCAAAAGCGATAAATAGTGCTATTTTGTTAGAACAAGTACCTTATAAT
AAGTTAAATAAAAAAGTACATATTAACAAAGATGATATAGTTGCTTATTCTCCTATTTTA
GAAAAATATGTAGGAAAAGATATCACTTTAAAAGCACTTATTGAGGCTTCAATGACATAT
AGTGATAATACAGCAAACAATAAAATTATAAAAGAAATCGGCGGAATCAAAAAAGTTAAA
CAACGTCTAAAAGAACTAGGAGATAAAGTAACAAATCCAGTTAGATATGAGATAGAATTA
AATTACTATTCACCAAAGAGCAAAAAAGATACTTCAACACCTGCTGCTTTCGGTAAGACT
TTAAATAAACTTATCGCAAATGGAAAATTAAGCAAAGAAAACAAAAAATTCTTACTTGAT
TTAATGTTAAATAATAAAAGCGGAGATACTTTAATTAAAGACGGTGTTCCAAAAGACTAT
AAGGTTGCTGATAAAAGTGGTCAAGCAATAACATATGCTTCTAGAAATGATGTTGCTTTT
GTTTATCCTAAGGGCCAATCTGAACCTATTGTTTTAGTCATTTTTACGAATAAAGACAAT
AAAAGTGATAAGCCAAATGATAAGTTGATAAGTGAAACCGCCAAGAGTGTAATGAAGGAA
TTTTAA
>blaZ_A179_NL_093
TTGAAAAAGTTAATATTTTTAATTGTAATTGCTTTAGTTTTAAGTGCATGTAATTCAAAC
AGTTCACATGCCCAAGAGTTAAATGATTTAGAAAAAAAATATAATGCTCATATTGGTGTT
TATGCTTTAGATACTAAAAGTGGTAAGGAAGTAAAATTTAATTCAGATAAGAGATTTGCC
TATGCTTCGACTTCAAAAGCGATAAATAGTGCTATTTTGTTAGAACAAGTACCTTATAAT
AAGTTAAATAAAAAAGTACATATTAACAAAGATGATATAGTTGGTTATTCTCCTATTTTA
GAAAAATATGTAGGAAAAGATATCACTTTAAAAGAACTTATTGAGGCTTCAATGACATAT
AGTGATAATACAGCAAACAATAAAATTATAAAAGAAATCGGTGGAATCAAAAAAGTTAAA
CAACATCTAAAAGAACTAGGAGATAAAGTAACAAATCCAGTTAGATATGAGACAGAATTA
AATTACTATTCACCAAAGAGCAAAAAAGATACTTCAACACCTGCTGCTTTCGGTAAGACT
TTAAATAAACTTATCGCAAATGGAAAATTAAGCAAAGAAAACAAAAAATTCTTACTTGAT
TTAATGTTAAATAATAAAACCGGAGATACTTTAATTAAAGACGGTGTTCCAAAAGACTAT
AAGGTTGCTGATAAAAGTGGTCAAGCAGCAACATATGCTTCTAGAAATGATGTTGCTTTT
GTTTATCCTAAGGGCCAATCTGAACCTATTGTTTTAGTCATTTTTACGAATAAAGACAAT
AAAAGTGATAAGCCAAATGATAAGTTGATAAGTGAAACCGCCAAGAGTGTAATGAAGGAA
TTTTAA
>blaZ_A128_NL_094
TTGAAAAAGTTAATATTTTTAATTGCAATTGCTTTAGTTTTAAGTGCATGTAATTCAAAC
AGTCCACATGCCAAAAAGTTAAATGATTTAGAAAAAAAATATAATGCTCATATTGGTGTT
TATGCTTTAGATACTAAAAGTGGTAAGGAAGTAAAATTTAATTCAGATAAGAGATTTGCC
TATGCTTCGACTTCAAAAGCGATAAATAGTGCTATTTTGTTAGAACAAATACCTTATAAT
AAGTTAAATAAAAAAATACATATTAACAAAGATGATATAGTTGCTTATTCTCCTATTTTA
GAAAAATATGTAGGAAAAGATATCACTTTAAAAGAACTTATTGAGGCTTCAATGACATAT
AGTGATAATACAGCAAACAATAAAATTATAAAAGAAATCGGTGGGATCAAAAAAGTTAAA
CAACGTCTAAAAGAACTAGGAGATAAAGTAACAAATCCAGTTAGATATGAGATAGAATTA
AATTACTATTCACCAAAGAGCAAAAAAGATACTTCAACACCTGCTGCTTTCGGTAAGACT
TTAAATAAACTTATCGCAAATGGAAAATTAAGCAAAGAAAACAAAAAATTCTTACTTGAT
TTAATGTTAAATAATAAAAGCGGAGATACTTTAATTAAAGATGGTGTTTCAAAAGACTGT
AAGGTGGCTGATAAAAGTGGTCAAGCAATAACATATGCTTCTAGAAATGATGTTGCTTTT
GTTTATCCTAAGGGCCAATCTGAACCTATTGTTTTAGTCATTTTTACGAATAAAGACAAT
AAAAGTGATAAGCCAAATGATAAGTTGATAAGTGAAACCGCCAAGAGTGTAATGAAGGAA
TTTTAA
>blaZ_A180_NL_095
TTGAAAAAGTTAATATTTTTAATTGTAATTGCTTTAGTTTTAAGTGCATGTAATTCAAAC
AGTTCACATGCCAAAGAGTTAAATGATTTAGAAAAAAAATATAATGCTCATATTGGTGTT
TATGCTTTAGATACTAAAAGTGGTAAGGAAGTAAAATTTAATTCAGATAAGAGATTTGCC
TATGCTTCAACTTCAAAAGCGATAAATAGTGCTATTTTGTTAGAACAAGTACCTTATAAT
AAGTTAAATAAAAAAGTACATATTAACAAAGATGATATAGTTGCTTATTCTCCTATTTTA
GAAAAATATGTAGGAAAAGATATCACTTTAAAAGCACTTATTGCGGCTTCAATGACATAT
AGTGATAATACAGCAAACAATAAAATTATAAAAGAAATCGGTGGAATCAAAAAAGTTAAA
CAACGTCTAAAAGAACTAGGAGATAAAGTAACAAATCCAGTTAGATATGAGATAGAATTA
AATTACTATTCACCAAAGAGCAAAAAAGATACTTCAACACCTGCTGCTTTCGGTAAGACT
TTAAATAAACTTATCGCAAATGGAAAATTAAGCAAAGAAAACAAAAAATTCTTACTTGAT
TTAATGTTAAATAATAAAAGCGGAGATACTTTAATTAAAGACGGTGTTCCAAAAGACTAT
AAGGTTGCTGATAAAAGTGGTCAAGCAATAACATATGCTTCTAGAAATGATGTTGCTTTT
GTTTATCCTAAGGGCCAATCTGAACCTATTGTTTTAGTCATTTTTACGAATAAAGACAAT
AAAAGTGATAAGCCAAATGATAAGTTGATAAGTGAAACCGCCAAGAGTGTAATGAAGGAA
TTTTAA
>blaZ_A004_NL_096
TTGAAAAAGTTAATATTTTTAATTGTAATTGCTTTAGTTTTAAGTGCATGTAATTCAAAC
AGTTCACATGCCAAAGAGTTAAATGATTTAGAAAAAAAATATAATGCTCATATTGGTGTT
TATGCTTTAGATACTAAAAGTGGTAAGGAAGTAAAATTTAATTCAGATAAGAGATTTGCC
TATGCTTCAACTTCAAAAGCGATAAATAGTGCTATTTTGTTAGAACAAGTACCTTATAAT
AAGTTAAATAAAAAAGTACATATTAACAAAGATGATATAGTTGCTTATTCTCCTATTTTA
GAAAAATATGTAGGAAAAGATATCACTTTAAAAGCACTTATTGAGGCTTCAATGACATAT
AGTGATAATACAGCAAACAATAAAATTATAAAAGAAATCGGTGGAATCAAAAAAGTTAAA
CAACGTCTAAAAGAACTAGGAGATAAAGTAACAAATCCAGTTAGATATGAGATAGAATTA
AATTACTATTCACCAAAGAGCAAAAAAGATACTTCAACACCTGCTGCTTTCGGTAAGACT
TTAAATAAACTTATCGCAAATGGAAAATTAAGCAAAGAAAACAAAAAATTCTTACTTGAT
TTAATGTTAAATAATAAAAGCGGAGATACTTTAATTAAAGACGGTGTTCCAAAAGACTAT
AAGGTTGCTGATAAAAGTGGTCAAGCAATAACATATGCTTCTAGAAATGATGTTGCTTTT
GTTTATCCTAAGGGCCAATCTGAACCTATTGTTTTAGTAATTTTTACGAATAAAGACAAT
AAAAGTGATAAGCCAAATGATAAGTTGATAAGTGAAACCGCCAAGAGTGTAATGAAGGAA
TTTTAA
>blaZ_A181_NL_097
TTGAAAAAGTTAATACTTTTAATTGCAATTGCTTTAGTTTTAAGTGCATGTAATTCAACC
AGTTCACATGCTAAAGAGTTAAATAATTTAGAAAAGAAATATAATGCTAATATTGGTGTC
TATGCATTAGATACTAAAAGTGGTAAGGAAGTAAAATTTAATGCCGATAAGAGATTTGCC
TATGCTTCAACTTCAAAAGCGATAAATAGTGCTATTTTGTTAGAACAAGTACCTTATAAT
AAGTTAAATAAAAAAGTACATATTAACAAAGATGATATAGTTGCTTATTCTCCTATTTTA
GAAAAATATGTAGGAAAAGATATCACTTTAAAAGAACTTATTGAGGCTTCAATGAAGTAT
AGTGATAATACAGCAAACAATAAAATTATAAACGAAATCGGTGGAATCAAAAAAATTAAA
AAACGTTTAAAAAAATTGGGAGATAAAGCAACAAATCCAGTTAGATATGAAATAGAATTA
AATTACTATTCACCAAAGAGCAAAAAAGATACTTCAACGCCTGCTGCTTTCGGCAAGACT
TTAAATAAACTTATCGCAAATGGAAAATTAAGCAAAAAAAATAAAAATTTCTTACTTGAT
TTAATGTTAAATAATAAAAACGGAGACACTTTAATTAAAGATGGTGTTCCAAAAGACTAT
AAGGTTGCTGATAAAAGTGGTCAAGCAATAACATATGCTTCTAGAAATGATGTAGCTTTT
GTTTATCCTAAGAACCAATCTGAACCTATTATTTTAGTCATTTTTACGAATAAAGACAAT
AAAAGTGATAAACCTAATGATAAATTGATAAGTGAAACCGCCAAGAATGTAATAAACAAA
TTTTAA
>blaZ_A002_RF_002
TTGAAAAAGTTAATATTTTTAATTGTAATTGCTTTAGTTTTAAGTGCATGTAATTCAAAC
AGTTCACATGCCAAAGAGTTAAATGATTTAGAAAAAAAATATAATGCTCATATTGGTGTT
TATGCTTTAAATACTAAAAGTGGTAAGGAAGTAAAATTTAATTCAGATAAGAGATTTGCC
TATGCTTCGACTTCAAAAGCGATAAATAGTGCTATTTTGTTAGAACAAGTACCTTATAAT
AAGTTAAATAAAAAAGTACATATTAACAAAGATGATATAGTTGCTTATTCTCCTATTTTA
GAAAAATATGTAGGAAAAGATATCACTTTAAAAGAACTTATTGAGGCTTCAATGACATAT
AGTGATAATACAGCAAACAATAAAATTATAAAAGAAATCGGTGGAATCAAAAAAGTTAAA
CAACGTCTAAAAGAACTAGGAGATAAAGTAACAAATCCAGTTAGATATGAGATAGAATTA
AATTACTATTCACCAAAGAGCAAAAAAGATACTTCAACGCCTGCTGCTTTCGGCAAGACT
TTAAATAAACTTATCGCAAATGGAAAATTAAGCAAAAAAAATAAAAATTTCTTACTTGAT
TTAATGTTTAATAATAAAAACGGAGACACTTTAATTAAAGATGGTGTTCCAAAAGACTAT
AAGGTTGCTGATAAAAGTGGTCAAGCAATAACATATGCTTCTAGAAATGATGTTGCTTTT
GTTTATCCTAAGGGCCAATCTGAACCTATTGTTTTAGTCATTTTTACGAATAAAGACAAT
AAAAGTGATAAGCCAAATGATAAGTTGATAAGTGAAACCGCCAAGAGTGTAATGAAGGAA
TTTTAA
>blaZ_A003_RF_003
TTGAAAAAGTTAATATTTTTAATTGTAATTGCTTTAGTTTTAAGTGCATGTAATTCAAAC
AGTTCACATGCCAAAGAGTTAAATGATTTAGAAAAAAAATATAATGCTCATATTGGTGTT
TATGCTTTAGATACTAAAAGTGGTAAGGAAGTAAAATTTAATTCAGATAAGAGATTTGCC
TATGCTTCGACTTCAAAAGCGATAAATAGTGCTATTTTGTTAGAACAAGTACCTTATAAT
AAGTTAAATAAAAAAGTACATATTAACAAAGATGATATAGTTGCTTATTCTCCTATTTTA
GAAAAATATGTAGGAAAAGATATCGCTTTAAAAGAACTTATTGAGGCTTCAATGAAGTAC
AGTGATAATACAGCAAACAATAAAATTATAAACGAAATCGGTGGAATCAAAAAAATTAAA
AAACGTTTAAAAAAATTGGGAGATAAAGTAACAAATCCAGTTAGATATGAAATAGAATTA
AATTACTATTCACCAAAGAGCAAAAAAGATACTTCAACGCCTGCTGCTTTCGGCAAGACT
TTAAATAAACTTATCGCAAATGGAAAATTAAGCAAAAAAAATAAAAATTTCTTACTTGAT
TTAATGTTAAATAATAAAAACGGAGACACTTTAATTAAAGATGGTATTCCAAAAGACTAT
AAAGTTGCTGATAAAAGTGGTCAAGCAATAACATATGCTTCTAGAAATGATGTTGCTTTT
GTTTATCCTAAGGGCCAATCTGAACCTATTGTTTTAGTCATTTTTACGAATAAAGACAAT
AAAAGTGATAAGCCAAATGATAAGTTGATAAGTGAAACCGCCAAGAGTGTAATGAAGGAA
TTTTAA
>blaZ_A005_RF_005
TTGAAAAAGTTAATATTTTTAATTGCAATTGCTTTAGTTTTAAGTGCATGTAATTCAAAC
AGTTCACATGCCAAAGAGTTAAATGATTTAGAAAAAAAATATAATGCTCATATTGGTGTT
TATGCTTTAGATACTAAAAGTGGTAAGGAAGTAAAATTTAATTCAGATAAGAGATTTGCC
TATGCTTCGACTTCAAAAGCGATAAATAGTGCTATTTTGTTAGAACAAGTACCTTATAAT
AAGTTAAATAAAAAAATACATATTAACAAAGATGATATAGTTGCTTATTCTCCTATTTTA
GAAAAATATGTAGGAAAAGATATCACTTTAAAAGAACTTATTGAGGCTTCAATGGCATAT
AGTGATAATACAGCAAACAATAAAATTATAAAAGAAATTGGTGGAATCAAAAAAGTTAAA
CAACGTCTAAAAGAACTAGGAGATAAAGTAACAAATCCAGTTAGATATGAGATAGAATTA
AATTACTATTCACCAAAGAGCAAAAAAGATACTTCAACACCTGCTGCTTTCGGTAAGACT
TTAAATAAACTTATCGCAAATGGAAAATTAAGCAAAGAAAACAAAAAATTCTTACTTGAT
TTAATGTTAAATAATAAAAGCGGAGATACTTTAATTAAAGACGGTGTTTCAAAAGACTGT
AAGGTTGCTGATAAAAGTGGTCAAGCAATAACATATGCTTCTAGAAATGATGTTGCTTTT
GTTTATCCTAAGGGCCAATCTGAACCTATTGTTTTAGTCATTTTTACGAATAAAGACAAT
AAAAGTGATAAGCCAAATGATAAGTTGATAAGTGAAACCGCCAAGAGTGTAATGAAGGAA
TTTTAA
>blaZ_A006_RF_006
TTGAAAAAGTTAATATTTTTAATTGTAATTGCTTTAGTTTTAAGTGCATGTAATTCAAAC
AGTTCACATGCCAAAGAGTTAAATGATTTAGAAAAAAAATATAATGCTCATATTGGTGTT
TATGCTTTAGATACTAAAAGTGGTAAGGAAGTAAAATTTAATTCAGATAAGAGATTTGCC
TATGCTTCGACTTCAAAAGCGATAAATAGTGCTATTTTGTTAGAACAAGTACCTTATAAT
AAGTTAAATAAAAAAGTACATATTAACAAAGATGATATAGTTGCTTATTCTCCTATTTTA
GAAAAATATGTAGGAAAAGATATCACTTTAAAAGAACTTATTGAGGCTTCAATGACATAT
AGTGATAATACAGCAAACAATAAAATTATAAAAGAAATCGGTGGAATCAAAAAAGTTAAA
CAACGTCTAAAAGAACTAGGAGATAAAGTAACAAATCCAGTTAGATATGAGATAGAATTA
AATTACTATTCACCAAAGAGCAAAAAAGATACTTCAACGCCTGCTGCTTTCGGCAAGACT
TTAAATAAACTTATCGCAAATGGAAAATTAAGCAAAAAAAATAAAAATTTCTTACTTGAT
TTAATGTTTAATAATAAAAACGGAGACACTTTAATTAAAGATGGTGTTCCAAAAGACTAT
AAGGTTGCTGATAAAAGTGGTCAAGCAATAACATATGCTTCTAGAAATGATGTTGCTTTT
GTTTATCCTAAGGGCCAATCTGAACCTATTGTTTTAGTCATTTTTACGAATAAAGACAAT
AAAAGTGATAAGCCAAATGATAAGTTGATAAGTGAAACCGCCAAGAGTGTAATGAAGGAA
TTTTAA
>blaZ_A007_RF_007
TTGAAAAAGTTAATATTTTTAATTGTAATGGCTTTAGTTTTAAGTGCATGTAATTCAAAC
AGTTCACATGCCAAAGAGTTAAATGATTTAGAAAAAAAATATAATGCTCATATTGGTGTT
TATGCTTTAGATACTAAAAGTGGTAAGGAAGTAAAATTTAATTCAGATAAGAGATTTGCC
TATGCTTCGACTTCAAAAGCGATAAATAGTGCTATTTTGTTAGAACAAGTACCTTATAAT
AAGTTAAATAAAAAAGTACATATTAACAAAGATGATATAGTTGCTTATTCTCCTATTTTA
GAAAAATATGTAGGAAAAGACATCACTTTAAAAGAACTTATTGAGGCTTCAATGACATAT
AGTGATAATACAGCAAACAATAAAATTATAAAAGAAATCGGTGGAATCAAAAAAGTTAAA
CAACGTCTAAAAGAACTAGGAGATAAAGTAACAAATCCAGTTAGATATGAGATAGAATTA
AATTACTATTCGCCAAAGAGCAAAAAAGATACTTCAACGCCTGCTGCTTTCGGCAAGACT
TTAAATAAACTTATCGCAAATGGAAAATTAAGCAAAAAAAATAAAAATTTCTTACTTGAT
TTAATGTTTAATAATAAAAACGGAGACACTTTAATTAAAGATGGTGTTCCAAAAGACTAT
AAGGTTGCTGATAAAAGTGGTCAAGCAATAACATATGCTTCTAGAAATGATGTTGCTTTT
GTTTATCCTAAGGGCCAATCTGAACCTATTGTTTTAGTCATTTTTACGAATAAAGACAAT
AAAAGTGATAAGCCAAATGATAAGTTGATAAGTGAAACCGCCAAGAGTGTAATGAAGGAA
TTTTAA
>blaZ_A004_RF_011
TTGAAAAAGTTAATATTTTTAATTGTAATTGCTTTAGTTTTAAGTGCATGTAATTCAAAC
AGTTCACATGCCAAAGAGTTAAATGATTTAGAAAAAAAATATAATGCTCATATTGGTGTT
TATGCTTTAGATACTAAAAGTGGTAAGGAAGTAAAATTTAATTCAGATAAGAGATTTGCC
TATGCTTCAACTTCAAAAGCGATAAATAGTGCTATTTTGTTAGAACAAGTACCTTATAAT
AAGTTAAATAAAAAAGTACATATTAACAAAGATGATATAGTTGCTTATTCTCCTATTTTA
GAAAAATATGTAGGAAAAGATATCACTTTAAAAGCACTTATTGAGGCTTCAATGACATAT
AGTGATAATACAGCAAACAATAAAATTATAAAAGAAATCGGTGGAATCAAAAAAGTTAAA
CAACGTCTAAAAGAACTAGGAGATAAAGTAACAAATCCAGTTAGATATGAGATAGAATTA
AATTACTATTCACCAAAGAGCAAAAAAGATACTTCAACACCTGCTGCTTTCGGTAAGACT
TTAAATAAACTTATCGCAAATGGAAAATTAAGCAAAGAAAACAAAAAATTCTTACTTGAT
TTAATGTTAAATAATAAAAGCGGAGATACTTTAATTAAAGACGGTGTTCCAAAAGACTAT
AAGGTTGCTGATAAAAGTGGTCAAGCAATAACATATGCTTCTAGAAATGATGTTGCTTTT
GTTTATCCTAAGGGCCAATCTGAACCTATTGTTTTAGTCATTTTTACGAATAAAGACAAT
AAAAGTGATAAGCCAAATGATAAGTTGATAAGTGAAACCGCCAAGAGTGTAATGAAGGAA
TTTTAA
>blaZ_A008_RF_013
TTGAAAAAGTTAATATTTTTAATTGCAATTTCTTTAGTTTTAAGTGCATGTAATTCAAAC
AGTCCACATGCCAAAAAGTTAAATGATTTAGAAAAAAAATATAATGCTCATATTGGTGTT
TATGCTTTAGATACTAAAAGTGGTAAGGAAGTAAAATTTAATTCAGATAAGAGATTTGCC
TATGCTTCGACTTCAAAAGCGATAAATAGTGCTATTTTGTTAGAACAAATACCTTATAAT
AAGTTAAATAAAAAAATACATATTAACAAAGATGATATAGTTGCTTATTCTCCTATTTTA
GAAAAATATGTAGGAAAAGATATCACTTTAAAAGAACTTATTGAGGCTTCAATGACATAT
AGTGATAATACAGCAAACAATAAAATTATAAAAGAAATCGGTGGGATCAAAAAAGTTAAA
CAACGTCTAAAAGAACTAGGAGATAAAGTAACAAATCCAGTTAGATATGAGATAGAATTA
AATTACTATTCACCAAAGAGCAAAAAAGATACTTCAACACCTGCTGCTTTCGGTAAGACT
TTAAATAAACTTATCGCAAATGGAAAATTAAGCAAAGAAAACAAAAAATTCTTACTTGAT
TTAATGTTAAATAATAAAAGCGGAGATACTTTAATTAAAGATGGTGTTTCAAAAGACTGT
AAGGTGGCTGATAAAAGTGGTCAAGCAATAACATATGCTTCTAGAAATGATGTTGCTTTT
GTTTATCCTAAGGGCCAATCTGAACCTATTGTTTTAGTCATTTTTACGAATAAAGACAAT
AAAAGTGATAAGCCAAATGATAAGTTGATAAGTGAAACCGCCAAGAGTGTAATGAAGGAA
TTTTAA
>blaZ_A024_RF_031
TTGAAAAAGTTAATACTTTTAATTGCAATTGCTTTAGTTTTAAGTGCATGTAATTCAACC
AGTTCACATGCTAAAGAGTTAAATAATTTAGAAAAGAAATATAATGCTAATATTGGTGTC
TATGCATTAGATACTAAAAGTGGTAAGGAAGTAAAATTTAATGCCGATAAGAGATTTGCC
TATGCTTCAACTTCAAAAGCGATAAATAGTGCTATTTTGTTAGAACAAGTACCTTATAAT
AAGTTAAATAAAAAAGTACATATTAACAAAGATGATATAGTTGCTTATTCTCCTATTTTA
GAAAAATATGTAGGAAAAGATATCACTTTAAAAGAACTTATTGAGGCTTCAATGAAGTAT
AGTGATAATACAGCAAACAATAAAATTATAAACGAAATCGGTGGAATCAAAAAAATTAAA
AAACGTTTAAAAAAATTGGGAGATAAAGTAACAAATCCAGTTAGATATGAAATAGAATTA
AATTACTATTCACCAAAGAGCAAAAAAGATACTTCAACGCCTGCTGCTTTCGGCAAGACT
TTAAATAAACTTATCGCAAATGGAAAATTAAGCAAAAAAAATAAAAATTTCTTACTTGAT
TTAATGTTAAATAATAAAAACGGAGACACTTTAATTAAAGATGGTGTTCCAAAAGACTAT
AAGGTTGCTGATAAAAGTGGTCAAGCAATAACATATGCTTCTAGAAATGATGTAGCTTTT
GTTTATCCTAAGAACCAATCTGAACCTATTATTTTAGTCATTTTTACGAATAAAGACAAT
AAAAGTGATAAACCTAATGATAAATTGATAAGTGAAACCGCCAAGAATATAATAAACAAA
TTTTAA
>blaZ_A031_RF_038
TTGAAAAAGTTAATATTTTTAATTGTAATTGCTTTAGTTTTAAGTGCATGTAATTCAAAC
AGTTCACATGCCAAAGAGTTAAATGATTTAGAAAAAAAATATAATGCTCATATTGGTGTT
TATGCTTTAGATACTAAAAGTGGTAAGGAAGTAAAATTTAATTCAGATAAGAGATTTGCC
TATGCTTCAACTTCAAAAGCGATAAATAGTGCTATTTTGTTAGAACAAGTACCTTATAAT
AAGTTAAATAAAAAAGTACATATTAACAAAGATGATATAGTTGCTTATTCTCCTATTTTA
GAAAAATATGTAGGAAAAGATATCACTTTAAAAGCACTTATTGAGGCTTCAATGACATAT
AGTGATAATACAGCAAACAATAAAATTATAAAAGAAATCGGTGGAATCAAAAAAGTTAAA
CAACGTCTAAAAGAACTAGGAGATAAAGTAACAAATCCAGTTAGATATGAGATAGAATTA
AATTACTATTCACCAAAGAGCAAAAAAGATACTTCAACACCTGCTGCTTTCGGTAAGACT
TTAAATAAACTTATCGCAAATGGAAAATTAAGCAAAGAAAACAAAAAATTCTTACTTGAT
TTAATGTTAAATAATAAAAGCGGAGATACTTTAATTAAAGACGGTGTTCCAAAAGACTAT
AAGGTTGCTGATAAAAGTGGTCAAGCAGCAACATATGCTTCTAGAAATGATGTTGCTTTT
GTTTATCCTAAGGGCCAATCTGAACCTATTGTTTTAGTCATTTTTACGAATAAAGACAAT
AAAAGTGATAAGCCAAATGATAAGTTGATAAGTGAAACCGCCAAGAGTGTAATGAAGGAA
TTTTAA
>blaZ_A038_RF_045
TTGAAAAAGTTAATATTTTTAATTGTAATGGCTTTAGTTTTAAGTGCATGTAATTCAAAC
AATTCACATGCCAAAGAGTTAAATGATTTAGAAAAAAAATATAATGCTCATATTGGTGTT
TATGCTTTAGATACTAAAAGTGGTAAGGAAGTAAAATTTAATTCAGATAAGAGATTTGCC
TATGCTTCGACTTCAAAAGCGATAAATAGTGCTATTTTGTTAGAACAAGTACCTTATAAT
AAGTTAAATAAAAAAGTACATATTAACAAAGATGATATAGTTGCTTATTCTCCTATTTTA
GAAAAATATGTAGGAAAAGACATCACTTTAAAAGAACTTATTGAGGCTTCAATGACATAT
AGTGATAATACAGCAAACAATAAAATTATAAAAGAAATCGGTGGAATCAAAAAAGTTAAA
CAACGTCTAAAAGAACTAGGAGATAAAGTAACAAATCCAGTTAGATATGAGATAGAATTA
AATTACTATTCGCCAAAGAGCAAAAAAGATACTTCAACGCCTGCTGCTTTCGGCAAGACT
TTAAATAAACTTATCGCAAATGGAAAATTAAGCAAAAAAAATAAAAATTTCTTACTTGAT
TTAATGTTTAATAATAAAAACGGAGACACTTTAATTAAAGATGGTGTTCCAAAAGACTAT
AAGGTTGCTGATAAAAGTGGTCAAGCAATAACATATGCTTCTAGAAATGATGTTGCTTTT
GTTTATCCTAAGGGCCAATCTGAACCTATTGTTTTAGTCATTTTTACGAATAAAGACAAT
AAAAGTGATAAGCCAAATGATAAGTTGATAAGTGAAACCGCCAAGAGTGTAATGAAGGAA
TTTTAA
>blaZ_A084_RF_096
TTGAAAAAGTTAATATTTTTAATTGCAATTGCTTTAGTTTTAAGTGCATGTAATTCAAAT
AGTTCACATGCCAAAGAGTTAAATGATTTAGAGAAAAAATATAATGCTCATATTGGTGTT
TATGCTTTAGATACTAAAAGTGGTAAGGAAGTAAAATTTAATTCAGATAAGAGATTTGCC
TATGCTTCGACTTCAAAAGCGATAAATAGTGCTATTTTGTTAGAACAAGTACCTTATAAT
AAGTTAAATAAAAAAGTACATATTAACAAAGATGATATAGTTGCTTATTCTCCTATTTTA
GAAAAATATGTAGGAAAAGATATCACTTTAAAAGAACTTATTGAGGCTTCAATGACATAT
AGTGATAATACAGCAAACAATAAAATTATAAAAGAAATCGGTGGAATCAAAAAAGTTAAA
CAACGTCTAAAAGAACTAGGAGATAAAGTAACAAATCCAGTTAGATATGAGATAGAATTA
AATTACTATTCACCAAAGAGCAAAAGAGATACTTCAACACCTGCTGCTTTCGGTAAGACT
TTAAATAAACTTATCGCAAATGGAAAATTAAGCAAAGAAAACAAAAAATTCTTACTTGAT
TTAATGTTAAATAATAAAAGCGGAGATACTTTAATTAAAGACGGTGTTTCAAAAGACTAT
AAGGTTGCTGATAAAAGTGGTCAAGCAATAACATATGCTTCTAGAAATGATGTTGCTTTT
GTTTATCCTAAGGGCCAATCTGAACCTATTGTTTTAGTCATTTTTACGAATAAAGACAAT
AAAAGTGATAAGCCAAATGATAAGTTGATAAGTGAAACCGCCAAGAGTGTAATGAAGGAA
TTTTAA
>blaZ_A085_RF_097
TTGAAAAAGTTAATATTTTTAATTGTAATGGCTTTAGTTTTAAGTGCATGTAATTCAAAC
AGTTCACATGCCACAGAGTTAAATGATTTAGAAAAAAAATATAATGCTCATATTGGTGTT
TATGCTTTAGATACTAAAAGTGGTAAGGAAGTAAAATTTAATTCAGATAAGAGATTTGCC
TATGCTTCGACTTCAAAAGCGATAAATAGTGCTATTTTGTTAGAACAAGTACCTTATAAT
AAGTTAAATAAAAAAGTACATATTAACAAAGATGATATAGTTGCTTATTCTCCTATTTTA
GAAAAATATGTAGGAAAAGACATCACTTTAAAAGAACTTATTGAGGCTTCAATGACATAT
AGTGATAATACAGCAAACAATAAAATTATAAAAGAAATCGGTGGAATCAAAAAAGTTAAA
CAACGTCTAAAAGAACTAGGAGATAAAGTAACAAATCCAGTTAGATATGAGATAGAATTA
AATTACTATTCGCCAAAGAGCAAAAAAGATACTTCAACGCCTGCTGCTTTCGGCAAGACT
TTAAATAAACTTATCGCAAATGGAAAATTAAGCAAAAAAAATAAAAATTTCTTACTTGAT
TTAATGTTTAATAATAAAAACGGAGACACTTTAATTAAAGATGGTGTTCCAAAAGACTAT
AAGGTTGCTGATAAAAGTGGTCAAGCAATAACATATGCTTCTAGAAATGATGTTGCTTTT
GTTTATCCTAAGGGCCAATCTGAACCTATTGTTTTAGTCATTTTTACGAATAAAGACAAT
AAAAGTGATAAGCCAAATGATAAGTTGATAAGTGAAACCGCCAAGAGTGTAATGAAGGAA
TTTTAA
>blaZ_A093_RF_105
TTGAAAAAGTTAATATTTTTAATTGTAATGGCTTTAGTTTTAAGTGCATGTAATTCAAAC
AGTTCACATGCCAAAGAGTTAAATGATTTAGAAAAAAAATATAATGCTCATATTGGTGTT
TATGCTTTAGATACTAAAAGTGGTAAGGAAGTAAAATTTAATTCAGATAAGAGATTTGCC
TATGCTTCGACTTCAAAAGCGATAAATAGTGCTATTTTGTTAGAACAAGTACCTTATAAT
AAGTTAAATAAAAAAGTACATATTAACAAAGATGATATAGTTGCTTATTCTCCTATTTTA
GAAAAATATGTAGGAAAAGACATCACTTTAAAAGAACTTATTGAGGCTTCAATGACATAT
AGTGATAATACAGCAAACAATAAAATTATAAAAGAAATCGGTGGAATCAAAAAAGTTAAA
CAACGTCTAAAAGAACTAGGAGATAAAGTAACAAATCCAGTTAGATATGAGATAGAATTA
AATTACTATTCGCCAAAGAGCAAAAAAGATACTTCAACGCCTGCTGCTTTCGGCAAGACT
TTAAATAAACTTATCGCAAATGGAAAATTAAGCAAAAAAAATAAAAATTTCTTACTTGAT
TTAATGTTTAATAATAAAAACGGAGACACTTTAATTAAAGATGGTGTTCCAAAAGACTAT
AAGGTTGCTGATAAAAGTGGTCAAGCAATAACATATGCTTCTAGAAATGATGTTGCTTTT
GTTTATCCTAAGGGCCAATCTGAACCTATTGTTTTAGTCATTTTTACGAATAAAGACAAT
AAAAGTGATAAGCAAAATGATAAGTTGATAAGTGAAACCGCCAAGAGTGTAATGAAGGAA
TTTTAA
>blaZ_A102_RF_114
TTGAAAAAGTTAATATTTTTAATTGTAATTGCTTTAGTTTTAAGTGCATGTAATTCAAAC
AGTTCACATACCCAAGAGTTAAATGATTTAGAAAAAAAATATAATGCTCATATTGGTGTT
TATGCTTTAGATACTAAAAGTGGTAAGGAAGTAAAATTTAATTCAGATAAGAGATTTGCC
TATGCTTCGACTTCAAAAGCGATAAATAGTGCTATTTTGTTAGAACAAGTACCTTATAAT
AAGTTAAATAAAAAAGTACATATTAACAAAGATGATATAGTTGCTTATTCTCCTATTTTA
GAAAAATATGTAGGAAAAGATATCACTTTAAAAGAACTTATTGAGGCTTCAATGACATAT
AGTGATAATACAGCAAACAATAAAATTATAAAAGAAATCGGTGGAATCAAAAAAGTTAAA
CAACATCTAAAAGAACTAGGAGATAAAGTAACAAATCCAGTTAGATATGAGATAGAATTA
AATTACTATTCACCAAAGAGCAAAAAAGATACTTCAACGCCTGCTGCTTTCGGCAAGACT
TTAAATAAACTTATCGCAAATGGAAAATTAAGCAAAAAAAATAAAAATTTCTTACTTGAT
TTAATGTTTAATAATAAAAACGGAGACACTTTAATTAAAGATGGTGTTCCAAAAGACTAT
AAGGTTGCTGATAAAAGTGGTCAAGCAATAACATATGCTTCTAGAAATGATGTTGCTTTT
GTTTATCCTAAGGGCCAATCTGAACCTATTGTTTTAGTCATTTTTACGAATAAAGACAAT
AAAAGTGATAAGCCAAATGATAAGTTGATAAGTGAAACCGCCAAGAGTGTAATGAAGGAA
TTTTAA
>blaZ_A112_RF_124
TTGAAAAAGTTAATATTTTTAATTGTAATTGCTTTAGTTTTAAGTGCATGTAATTCAAAC
AGTTCACATACCAAAGAGTTAAATGATTTAGAAAAAAAATATAATGCTCATATTGGTGTT
TACGCTTTAGATACTAAAAGTGGTAAGGAAGTAAAATTTAATTCAGATAAGAGATTTGCC
TATGCTTCAACTTCAAAAGCGATAAATAGTGCTATTTTGTTAGAACAAGTACCTTATAAT
AAGTTAAATAAAAAAGTACATATTAACAAAGATGATATAGTTGCTTATTCTCCTATTTTA
GAAAAATATGTAGGAAAAGATATCACTTTAAAAGCACTTATTGAGGCTTCAATGACATAT
AGTGATAATACAGCAAACAATAAAATTATAAAAGAAATCGGTGGAATCAAAAAAGTTAAA
CAACGTCTAAAAGAACTAGGAGATAAAGTAACAAATCCAGTTAGATATGAGATAGAATTA
AATTACTATTCACCAAAGAGCAAAAAAGATACTTCAACACCTGCTGCTTTCGGTAAGACT
TTAAATAAACTTATCGCAAATGGAAAATTAAGCAAAGAAAACAAAAAATTCTTACTTGAT
TTAATGTTAAATAATAAAAGCGGAGATACTTTAATTAAAGACGGTGTTCCAAAAGACTAT
AAGGTTGCTGATAAAAGTGGTCAAGCAATAACATATGCTTCTAGAAATGATGTTGCTTTT
GTTTATCCTAAGGGCCAATCTGAACCTATTGTTTTAGTCATTTTTACGAATAAAGACAAT
AAAAGTGATAAGCCAAATGATAAGTTGATAAGTGAAACCGCCAAGAGTGTAATGAAGGAA
TTTTAA
>blaZ_A114_RF_126
TTGAAAAAGTTAATATTTTTAATTGCAATTGCTTTAGTTTTAAGTGCATGTAATTCAAAC
AGTCCACATGCCAAAGAGTTAAATGATTTAGAAAAAAAATATAATGCTCATATTGGTGTT
TATGCTTTAGATACTAAAAGTGGTAAGGAAGTAAAATTTAATTCAGATAAGAGATTTGCC
TATGCTTCGACTTCAAAAGCGATAAATAGTGCTATTTTGTTAGAACAAGTACCTTATAAT
AAGTTAAATAAAAAAATACATATTAACAAAGATGATATAGTTGCTTATTCTCCTATTTTA
GAAAAATATGTAGGAAAAGATATCACTTTAAAAGAACTTATTGAGGCTTCAATGACATAT
AGTGATAATACAGCAAACAATAAAATTATAAAAGAAATCGGTGGGAACAAAAAAGTTAAA
CAACGTCTAAAAGGACTAGGAGATAAAGTAACAAATCCAGTTAGATATGAGATAGAATTA
AATTACTATTCACCAAAGAGCAAAAAAGATACTTCAACACCTGCTGCTTTCGGTAAGACT
TTAAATAAACTTATCGCAAATGGAAAATTAAGCAAAGAAAACAAAAAATTCTTACTTGAT
TTAATGTTAAATAATAAAAGCGGAGATACTTTAATTAAAGACGGTGTTTCAAAAGACTGT
AAGGTTGCTGATAAAAGTGGTCAAGCAATAACATATGCTTCTAGAAATGATGTTGCTTTT
GTTTATCCTAAGGGCCAATCTGAACCTATTGTTTTAGTCATTTTTACGAATAAAGACAAT
AAAAGTGATAAGCCAAATGATAAGTTGATAAGTGAAACCGCCAAGAGTGTAATGAAGGAA
TTTTAA
>blaZ_A117_RF_130
TTGAAAAAGTTAATACTTTTAATTGCAATTGCTTTAGTTTTAAGTGCATGTAATTCAACC
AGTTCACATGCTAAAGAGTTAAATAATTTAGAAAAGAAATATAATGCTAATATTGGTGTC
TATGCATTAGATACTAAAAGTGGTAAGGAAGTAAAATTTAATGCCGATAAGAGATTTGCC
TATGCTTCAACTTCAAAAGCGATAAATAGTGCTATTTTGTTAGAACAAGTATCTTATAAT
AAGTTAAATAAAAAAGTACATATTAACAAAGATGATATAGTTGCTTATTCTCCTATTTTA
GAAAAATATGTAGGAAAAGATATCACTTTAAAAGAACTTATTGAGGCTTCAATGAAGTAT
AGTGATAATACAGCAAACAACAAAATTATAAACGAAATCGGTGGAATCAAAAAAATTAAA
AAACGTTTAAAAAAATTGGGAGATAAAGTAACAAATCCAGTTAGATATGAAATAGAATTA
AATTACTATTCACCAAAGAGCAAAAAAGATACTTCAACGCCTGCTGCTTTCGGCAAGACT
TTAAATAAACTTATCGCAAATGGAAAATTAAGCAAAAAAAATAAAAATTTCTTACTTGAT
TTAATGTTAAATAATAAAAACGGAGACACTTTAATTAAAGATGGTGTTCCAAAAGACTAT
AAGGTTGCTGATAAAAGTGGTCAAGCAATAACATATGCTTCTAGAAATGATGTAGCTTTT
ATTTATCCTAAGAACCAATCTGAACCTATTATTTTAGTCATTTTTACGAATAAAGACAAT
AAAAGTGATAAACCTAATGATAAATTGATAAGTGAAACCGCCAAGAATGTAATAAACAAA
TTTTAA
>blaZ_A119_RF_132
TTGAAAAAGTTAATACTTTTAATTGCAATTGCTTTAGTTTTAAGTGCATGTAATTCAACC
AGTTCACATACTAAAGAGTTAAATAATTTAGAAAAAAAATATAATGCTAATATTGGTGTC
TATGCATTAGATACTAAAAGTGGTAAGGAAGTAAAATTTAATGCCGATAAGAGATTTGCC
TATGCTTCAACTTCAAAAGCGATAAATAGTGCTATTTTGTTAGAACAAGTACCTTATAAT
AAGTTAAATAAAAAAGTACATATTAACAAAGATGATATAGTTGCTTATTCTCCTATTTTA
GAAAAATATGTAGGAAAAGATATCACTTTAAAAGAACTTATTGAGGCTTCAATGAAGTAC
AGTGATAATACAGCAAACAATAAAATTATAAACGAAATCGGTGGAATCAAAAAAATTAAA
AAACGTTTAAAAAAATTGGGAGATAAAGTAACAAATCCAGTTAGATATGAAATAGAATTA
AATTACTATTCACCAAAGAGCAAAAAAGATACTTCAACGCCTGCTGCTTTCGGCAAGACT
TTAAATAAACTTATCGCAAATGGAAAATTAAGCAAAAAAAATAAAAATTTCTTACTTGAT
TTAATGTTAAATAATAAAAACGGAGACACTTTAATTAAAGATGGTGTTCCAAAAGACTAT
AAAGTTGCTGATAAAAGTGGTCAAGCAATAACATATGCTTCTAGAAATGATGTAGCTTTT
ATTTATCCTAAGAACCAATCTGAACCTATTATTTTAGTCATTTTTACGAATAAAGACAAT
AAAAGTGATAAACCTAATGATAAATTGATAAGTGAAACCGCCAAGAATGTAATAAACAAA
TTTTAA
>blaZ_A123_RF_137
TTGAAAAAGTTAATACTTTTAATTGCAATTGCTTTAGTTTTAAGTGCATGTAATTCAACC
AGTTCACATGCTAAAGAGTTAAATAATTTAGAAAAAAAATATAATGCTAATATTGGTGTC
TATGCATTAGATACTAAAAGTGGTAAGGAAGTAAAATTTAATGCCGATAAGAGATTTGCC
TATGCTTCAACTTCAAAAGCGATAAATAGTGCTATTTTGTTAGAACAAGTACCTTATAAT
AAGTTAAATAAAAAAGTACATATTAACAAAGATGATATAGTTGCTTATTCTCCTATTTTA
GAAAAATATGTAGGAAAAGATATCGCTTTAAAAGAACTTATTGAGGCTTCAATGAAGTAC
AGTGATAATACAGCAAACAATAAAATTATAAACGAAATCGGTGGAATCAAAAAAATTAAA
AAACGTTTAAAAAATTTGGGAGATAAAGTAACAAATCCAGTTAGATATGAAATAGAATTA
AATTACTATTCACCAAAGAGCAAAAAAGATACTTCAACGCCTGCTGCTTTCGGCAAGACT
TTAAATAAACTTATCGCAAATGGAAAATTAAGCAAAAAAAATAAAAATTTCTTACTTGAT
TTAATGTTAAATAATAAAAACGGAGACACTTTAATTAAAGATGGTGTTCCAAAAGACTAT
AAAGTTGCTGATAAAAGTGGTCAAGCAATAACATATGCTTCTAGAAATGATGTAGCTTTT
ATTTATCCTAAGAACCAATCTGAACCTATTATTTTAGTCATTTTTACGAATAAAGACAAT
AAAAGTGATAAACCTAATGATAAATTGATAAGTGAAACCGCCAAGAATGTAATAAACAAA
TTTTAA
>mecA_A002_RF_002
ATGAAAAAGATAAAAATTGTTCCACTTATTTTAATAGTTGTAGTTGTCGGGTTTGGTATA
TATTTTTATGCTTCAAAAGATAAAGAAATTAATAATACTATTGATGCAATTGAAGATAAA
AATTTCAAACAAGTTTATAAAGATAGCAGTTATATTTCTAAAAGCGATAATGGTGAAGTA
GAAATGACTGAACGTCCGATAAAAATATATAATAGTTTAGGCGTTAAAGATATAAACATT
CAGGATCGTAAAATAAAAAAAGTATCTAAAAATAAAAAACGAGTAGATGCTCAATATAAA
ATTAAAACAAACTACGGTAACATTGATCGCAACGTTCAATTTAATTTTGTTAAAGAAGAT
GGTATGTGGAAGTTAGATTGGGATCATAGCGTCATTATTCCAGGAATGCAGAAAGACCAA
AGCATACATATTGAAAATTTAAAATCAGAACGTGGTAAAATTTTAGACCGAAACAATGTG
GAATTGGCCAATACAGGAACAGCATATGAGATAGGCATCGTTCCAAAGAATGTATCTAAA
AAAGATTATAAAGCAATCGCTAAAGAACTAAGTATTTCTGAAGACTATATCAAACAACAA
ATGGATCAAAATTGGGTACAAGATGATACCTTCGTTCCACTTAAAACCGTTAAAAAAATG
GATGAATATTTAAGTGATTTCGCAAAAAAATTTCATCTTACAACTAATGAAACAGAAAGT
CGTAACTATCCTCTAGAAAAAGCGACTTCACATCTATTAGGTTATGTTGGTCCCATTAAC
TCTGAAGAATTAAAACAAAAAGAATATAAAGGCTATAAAGATGATGCAGTTATTGGTAAA
AAGGGACTCGAAAAACTTTACGATAAAAAGCTCCAACATGAAGATGGCTATCGTGTCACA
ATCGTTGACGATAATAGCAATACAATCGCACATACATTAATAGAGAAAAAGAAAAAAGAT
GGCAAAGATATTCAACTAACTATTGATGCTAAAGTTCAAAAGAGTATTTATAACAACATG
AAAAATGATTATGGCTCAGGTACTGCTATCCACCCTCAAACAGGTGAATTATTAGCACTT
GTAAGCACACCTTCATATGACGTCTATCCATTTATGTATGGCATGAGTAACGAAGAATAT
AATAAATTAACCGAAGATAAAAAAGAACCTCTGCTCAACAAGTTCCAGATTACAACTTCA
CCAGGTTCAACTCAAAAAATATTAACAGCAATGATTGGGTTAAATAACAAAACATTAGAC
GATAAAACAAGTTATAAAATCGATGGTAAAGGTTGGCAAAAAGATAAATCTTGGGGTGGT
TACAACGTTACAAGATATGAAGTGGTAAATGGTAATATCGACTTAAAACAAGCAATAGAA
TCATCAGATAACATTTTCTTTGCTAGAGTAGCACTCGAATTAGGCAGTAAGAAATTTGAA
AAAGGCATGAAAAAACTAGGTGTTGGTGAAGATATACCAAGTGATTATCCATTTTATAAT
GCTCAAATTTCAAACAAAAATTTAGATAATGAAATATTATTAGCTGATTCAGGTTACGGA
CAAGGTGAAATACTGATTAACCCAGTACAGATCCTTTCAATCTATAGCGCATTAGAAAAT
AATGGCAATATTAACGCACCTCACTTATTAAAAGACACGAAAAACAAAGTTTGGAAGAAA
AATATTATTTCCAAAGAAAATATCAATCTATTAACTGATGGTATGCAACAAGTCGTAAAT
AAAACACATAAAGAAGATATTTATAGATCTTATGCAAACTTAATTGGCAAATCCGGTACT
GCAGAACTCAAAATGAAACAAGGAGAAACTGGCAGACAAATTGGGTGGTTTATATCATAT
GATAAAGATAATCCAAACATGATGATGGCTATTAATGTTAAAGATGTACAAGATAAAGGA
ATGGCTAGCTACAATGCCAAAATCTCAGGTAAAGTGTATGATGAGCTATATGAGAACGGT
AATAAAAAATACGATATAGATGAATAA
>mecA_A001_RF_006
ATGAAAAAGATAAAAATTGTTCCACTTATTTTAATAGTTGTAGTTGTCGGGTTTGGTATA
TATTTTTATGCTTCAAAAGATAAAGAAATTAATAATACTATTGATGCAATTGAAGATAAA
AATTTCAAACAAGTTTATAAAGATAGCAGTTATATTTCTAAAAGCGATAATGGTGAAGTA
GAAATGACTGAACGTCCGATAAAAATATATAATAGTTTAGGCGTTAAAGATATAAACATT
CAGGATCGTAAAATAAAAAAAGTATCTAAAAATAAAAAACGAGTAGATGCTCAATATAAA
ATTAAAACAAACTACGGTAACATTGATCGCAACGTTCAATTTAATTTTGTTAAAGAAGAT
GGTATGTGGAAGTTAGATTGGGATCATAGCGTCATTATTCCAGGAATGCAGAAAGACCAA
AGCATACATATTGAAAATTTAAAATCAGAACGTGGTAAAATTTTAGACCGAAACAATGTG
GAATTGGCCAATACAGGAACAGCATATGAGATAGGCATCGTTCCAAAGAATGTATCTAAA
AAAGATTATAAAGCAATCGCTAAAGAACTAAGTATTTCTGAAGACTATATCAAACAACAA
ATGGATCAAAATTGGGTACAAGATGATACCTTCGTTCCACTTAAAACCGTTAAAAAAATG
GATGAATATTTAAGTGATTTCGCAAAAAAATTTCATCTTACAACTAATGAAACAGAAAGT
CGTAACTATCCTCTAGGAAAAGCGACTTCACATCTATTAGGTTATGTTGGTCCCATTAAC
TCTGAAGAATTAAAACAAAAAGAATATAAAGGCTATAAAGATGATGCAGTTATTGGTAAA
AAGGGACTCGAAAAACTTTACGATAAAAAGCTCCAACATGAAGATGGCTATCGTGTCACA
ATCGTTGACGATAATAGCAATACAATCGCACATACATTAATAGAGAAAAAGAAAAAAGAT
GGCAAAGATATTCAACTAACTATTGATGCTAAAGTTCAAAAGAGTATTTATAACAACATG
AAAAATGATTATGGCTCAGGTACTGCTATCCACCCTCAAACAGGTGAATTATTAGCACTT
GTAAGCACACCTTCATATGACGTCTATCCATTTATGTATGGCATGAGTAACGAAGAATAT
AATAAATTAACCGAAGATAAAAAAGAACCTCTGCTCAACAAGTTCCAGATTACAACTTCA
CCAGGTTCAACTCAAAAAATATTAACAGCAATGATTGGGTTAAATAACAAAACATTAGAC
GATAAAACAAGTTATAAAATCGATGGTAAAGGTTGGCAAAAAGATAAATCTTGGGGTGGT
TACAACGTTACAAGATATGAAGTGGTAAATGGTAATATCGACTTAAAACAAGCAATAGAA
TCATCAGATAACATTTTCTTTGCTAGAGTAGCACTCGAATTAGGCAGTAAGAAATTTGAA
AAAGGCATGAAAAAACTAGGTGTTGGTGAAGATATACCAAGTGATTATCCATTTTATAAT
GCTCAAATTTCAAACAAAAATTTAGATAATGAAATATTATTAGCTGATTCAGGTTACGGA
CAAGGTGAAATACTGATTAACCCAGTACAGATCCTTTCAATCTATAGCGCATTAGAAAAT
AATGGCAATATTAACGCACCTCACTTATTAAAAGACACGAAAAACAAAGTTTGGAAGAAA
AATATTATTTCCAAAGAAAATATCAATCTATTAACTGATGGTATGCAACAAGTCGTAAAT
AAAACACATAAAGAAGATATTTATAGATCTTATGCAAACTTAATTGGCAAATCCGGTACT
GCAGAACTCAAAATGAAACAAGGAGAAACTGGCAGACAAATTGGGTGGTTTATATCATAT
GATAAAGATAATCCAAACATGATGATGGCTATTAATGTTAAAGATGTACAAGATAAAGGA
ATGGCTAGCTACAATGCCAAAATCTCAGGTAAAGTGTATGATGAGCTATATGAGAACGGT
AATAAAAAATACGATATAGATGAATAA
>mecA_A007_RF_008
ATGAAAAAGATAAAAATTGTTCCACTTATTTTAATAGTTGTAGTTGTCGGGTTTGGTATA
TATTTTTATGCTTCAAAAGATAAAGAAATTAATAATACTATTGATGCAATTGAAGATAAA
AATTTCAAACAAGTTTATAAAGATAGCAGTTATATTTCTAAAAGCGATAATGGTGAAGTA
GAAATGACTGAACGTCCGATAAAAATATATAATAGTTTAGGCGTTAAAGATATAAACATT
CAGGATCGTAAAATAAAAAAAGTATCTAAAAATAAAAAACGAGTAGATGCTCAATATAAA
ATTAAAACAAACTACGGTAACATTGATCGCAACGTTCAATTTAATTTTGTTAAAGAAGAT
GGTATGTGGAAGTTAGATTGGGATCATAGCGTCATTATTCCAGGAATGCAGAAAGACCAA
AGCATACATATTGAAAATTTAAAATCAGAACGTGGTAAAATTTTAGACCGAAACAATGTG
GAATTGGCCAATACAGGAACAGCATATGAGATAGGCATCGTTCCAAAGAATGTATCTAAA
AAAGATTATAAAGCAATCGCTAAAGAACTAAGTATTTCTGAAGACTATATCAAACAACAA
ATGGATCAAAATTGGGTACAAGATGATACCTTCGTTCCACTTAAAACCGTTAAAAAAATG
GATGAATATTTAAGAGATTTCGCAAAAAAATTTCATCTTACAACTAATGAAACAGAAAGT
CGTAACTATCCTCTAGGAAAAGCGACTTCACATCTATTAGGTTATGTTGGTCCCATTAAC
TCTGAAGAATTAAAACAAAAAGAATATAAAGGCTATAAAGATGATGCAGTTATTGGTAAA
AAGGGACTCGAAAAACTTTACGATAAAAAGCTCCAACATGAAGATGGCTATCGTGTCACA
ATCGTTGACGATAATAGCAATACAATCGCACATACATTAATAGAGAAAAAGAAAAAAGAT
GGCAAAGATATTCAACTAACTATTGATGCTAAAGTTCAAAAGAGTATTTATAACAACATG
AAAAATGATTATGGCTCAGGTACTGCTATCCACCCTCAAACAGGTGAATTATTAGCACTT
GTAAGCACACCTTCATATGACGTCTATCCATTTATGTATGGCATGAGTAACGAAGAATAT
AATAAATTAACCGAAGATAAAAAAGAACCTCTGCTCAACAAGTTCCAGATTACAACTTCA
CCAGGTTCAACTCAAAAAATATTAACAGCAATGATTGGGTTAAATAACAAAACATTAGAC
GATAAAACAAGTTATAAAATCGATGGTAAAGGTTGGCAAAAAGATAAATCTTGGGGTGGT
TACAACGTTACAAGATATGAAGTGGTAAATGGTAATATCGACTTAAAACAAGCAATAGAA
TCATCAGATAACATTTTCTTTGCTAGAGTAGCACTCGAATTAGGCAGTAAGAAATTTGAA
AAAGGCATGAAAAAACTAGGTGTTGGTGAAGATATACCAAGTGATTATCCATTTTATAAT
GCTCAAATTTCAAACAAAAATTTAGATAATGAAATATTATTAGCTGATTCAGGTTACGGA
CAAGGTGAAATACTGATTAACCCAGTACAGATCCTTTCAATCTATAGCGCATTAGAAAAT
AATGGCAATATTAACGCACCTCACTTATTAAAAGACACGAAAAACAAAGTTTGGAAGAAA
AATATTATTTCCAAAGAAAATATCAATCTATTAACTGATGGTATGCAACAAGTCGTAAAT
AAAACACATAAAGAAGATATTTATAGATCTTATGCAAACTTAATTGGCAAATCCGGTACT
GCAGAACTCAAAATGAAACAAGGAGAAACTGGCAGACAAATTGGGTGGTTTATATCATAT
GATAAAGATAATCCAAACATGATGATGGCTATTAATGTTAAAGATGTACAAGATAAAGGA
ATGGCTAGCTACAATGCCAAAATCTCAGGTAAAGTGTATGATGAGCTATATGAGAACGGT
AATAAAAAATACGATATAGATGAATAA
>mecA_A002_RF_009
ATGAAAAAGATAAAAATTGTTCCACTTATTTTAATAGTTGTAGTTGTCGGGTTTGGTATA
TATTTTTATGCTTCAAAAGATAAAGAAATTAATAATACTATTGATGCAATTGAAGATAAA
AATTTCAAACAAGTTTATAAAGATAGCAGTTATATTTCTAAAAGCGATAATGGTGAAGTA
GAAATGACTGAACGTCCGATAAAAATATATAATAGTTTAGGCGTTAAAGATATAAACATT
CAGGATCGTAAAATAAAAAAAGTATCTAAAAATAAAAAACGAGTAGATGCTCAATATAAA
ATTAAAACAAACTACGGTAACATTGATCGCAACGTTCAATTTAATTTTGTTAAAGAAGAT
GGTATGTGGAAGTTAGATTGGGATCATAGCGTCATTATTCCAGGAATGCAGAAAGACCAA
AGCATACATATTGAAAATTTAAAATCAGAACGTGGTAAAATTTTAGACCGAAACAATGTG
GAATTGGCCAATACAGGAACAGCATATGAGATAGGCATCGTTCCAAAGAATGTATCTAAA
AAAGATTATAAAGCAATCGCTAAAGAACTAAGTATTTCTGAAGACTATATCAAACAACAA
ATGGATCAAAATTGGGTACAAGATGATACCTTCGTTCCACTTAAAACCGTTAAAAAAATG
GATGAATATTTAAGTGATTTCGCAAAAAAATTTCATCTTACAACTAATGAAACAGAAAGT
CGTAACTATCCTCTAGAAAAAGCGACTTCACATCTATTAGGTTATGTTGGTCCCATTAAC
TCTGAAGAATTAAAACAAAAAGAATATAAAGGCTATAAAGATGATGCAGTTATTGGTAAA
AAGGGACTCGAAAAACTTTACGATAAAAAGCTCCAACATGAAGATGGCTATCGTGTCACA
ATCGTTGACGATAATAGCAATACAATCGCACATACATTAATAGAGAAAAAGAAAAAAGAT
GGCAAAGATATTCAACTAACTATTGATGCTAAAGTTCAAAAGAGTATTTATAACAACATG
AAAAATGATTATGGCTCAGGTACTGCTATCCACCCTCAAACAGGTGAATTATTAGCACTT
GTAAGCACACCTTCATATGACGTCTATCCATTTATGTATGGCATGAGTAACGAAGAATAT
AATAAATTAACCGAAGATAAAAAAGAACCTCTGCTCAACAAGTTCCAGATTACAACTTCA
CCAGGTTCAACTCAAAAAATATTAACAGCAATGATTGGGTTAAATAACAAAACATTAGAC
GATAAAACAAGTTATAAAATCGATGGTAAAGGTTGGCAAAAAGATAAATCTTGGGGTGGT
TACAACGTTACAAGATATGAAGTGGTAAATGGTAATATCGACTTAAAACAAGCAATAGAA
TCATCAGATAACATTTTCTTTGCTAGAGTAGCACTCGAATTAGGCAGTAAGAAATTTGAA
AAAGGCATGAAAAAACTAGGTGTTGGTGAAGATATACCAAGTGATTATCCATTTTATAAT
GCTCAAATTTCAAACAAAAATTTAGATAATGAAATATTATTAGCTGATTCAGGTTACGGA
CAAGGTGAAATACTGATTAACCCAGTACAGATCCTTTCAATCTATAGCGCATTAGAAAAT
AATGGCAATATTAACGCACCTCACTTATTAAAAGACACGAAAAACAAAGTTTGGAAGAAA
AATATTATTTCCAAAGAAAATATCAATCTATTAACTGATGGTATGCAACAAGTCGTAAAT
AAAACACATAAAGAAGATATTTATAGATCTTATGCAAACTTAATTGGCAAATCCGGTACT
GCAGAACTCAAAATGAAACAAGGAGAAACAGGCAGACAAATTGGGTGGTTTATATCATAT
GATAAAGATAATCCAAACATGATGATGGCTATTAATGTTAAAGATGTACAAGATAAAGGA
ATGGCTAGCTACAATGCCAAAATCTCAGGTAAAGTGTATGATGAGCTATATGAGAACGGT
AATAAAAAATACGATATAGATGAATAA
>mecA_A010_NL_001
ATGAAAAAGATAAAAATTGTTCCACTTATTTTAATAGTTGTAGTTGTCGGGTTTGGTATA
TATTTTTATGCTTCAAAAGATAAAGAAATTAATAATACTATTGATGCAATTGAAGATAAA
AATTTCAAACAAGTTTATAAAGATAGCAGTTATATTTCTAAAAGCGATAATGGTGAAGTA
GAAATGACTGAACGTCCGATAAAAATATATAATAGTTTAGGCGTTAAAGATATAAACATT
CAGGATCGTAAAATAAAAAAAGTATCTAAAAATAAAAAACGAGTAGATGCTCAATATAAA
ATTAAAACAAACTACGGTAACATTGATCGCAACGTTCAATTTAATTTTGTTAAAGAAGAT
GGTATGTGGAAGTTAGATTGGGATCATAGCGTCATTATTCCAGGAATGCAGAAAGACCAA
AGCATACATATTGAAAATTTAAAATCAGAACGTGGTAAAATTTTAGACCGAAACAATGTG
GAATTGGCCAATACAGGAACAGCATATGAGATAGGCATCGTTCCAAAGAATGTATCTAAA
AAAGATTATAAAGCAATCGCTAAAGAACTAAGTATTTCTGAAGACTATATCAAACAACAA
ATGGATCAAAATTGGGTACAAGATGATACCTTCGTTCCACTTAAAACCGTTAAAAAAATG
GATGAATATTTAAGAGATTTCACAAAAAAATTTCATCTTACAACTAATGAAACAGAAAGT
CGTAACTATCCTCTAGGAAAAGCGACTTCACATCTATTAGGTTATGTTGGTCCCATTAAC
TCTGAAGAATTAAAACAAAAAGAATATAAAGGCTATAAAGATGATGCAGTTATTGGTAAA
AAGGGACTCGAAAAACTTTACGATAAAAAGCTCCAACATGAAGATGGCTATCGTGTCACA
ATCGTTGACGATAATAGCAATACAATCGCACATACATTAATAGAGAAAAAGAAAAAAGAT
GGCAAAGATATTCAACTAACTATTGATGCTAAAGTTCAAAAGAGTATTTATAACAACATG
AAAAATGATTATGGCTCAGGTACTGCTATCCACCCTCAAACAGGTGAATTATTAGCACTT
GTAAGCACACCTTCATATGACGTCTATCCATTTATGTATGGCATGAGTAACGAAGAATAT
AATAAATTAACCGAAGATAAAAAAGAACCTCTGCTCAACAAGTTCCAGATTACAACTTCA
CCAGGTTCAACTCAAAAAATATTAACAGCAATGATTGGGTTAAATAACAAAACATTAGAC
GATAAAACAAGTTATAAAATCGATGGTAAAGGTTGGCAAAAAGATAAATCTTGGGGTGGT
TACAACGTTACAAGATATGAAGTGGTAAATGGTAATATCGACTTAAAACAAGCAATAGAA
TCATCAGATAACATTTTCTTTGCTAGAGTAGCACTCGAATTAGGCAGTAAGAAATTTGAA
AAAGGCATGAAAAAACTAGGTGTTGGTGAAGATATACCAAGTGATTATCCATTTTATAAT
GCTCAAATTTCAAACAAAAATTTAGATAATGAAATATTATTAGCTGATTCAGGTTACGGA
CAAGGTGAAATACTGATTAACCCAGTACAGATCCTTTCAATCTATAGCGCATTAGAAAAT
AATGGCAATATTAACGCACCTCACTTATTAAAAGACACGAAAAACAAAGTTTGGAAGAAA
AATATTATTTCCAAAGAAAATATCAATCTATTAACTGATGGTATGCAACAAGTCGTAAAT
AAAACACATAAAGAAGATATTTATAGATCTTATGCAAACTTAATTGGCAAATCCGGTACT
GCAGAACTCAAAATGAAACAAGGAGAAACTGGCAGACAAATTGGGTGGTTTATATCATAT
GATAAAGATAATCCAAACATGATGATGGCTATTAATGTTAAAGATGTACAAGATAAAGGA
ATGGCTAGCTACAATGCCAAAATCTCAGGTAAAGTGTATGATGAGCTATATGAGAACGGT
AATAAAAAATACGATATAGATGAATAA
>mecA_A012_NL_002
ATGAAAAAGATAAAAATTGTTCCACTTATTTTAATAGTTGTAGTTGTCGGGTTTGGTATA
TATTTTTATGCTTCAAAAGATAAAGAAATTAATAATACTATTGATGCAATTGAAGATAAA
AATTTCAAACAAGTTTATAAAGATAGCAGTTATATTTCTAAAAGCGATAATGGTGAAGTA
GAAATGACTGAACGTCCGATAAAAATATATAATAGTTTAGGCGTTAAAGATATAAACATT
AAGGATCGTAAAATAAAAAAAGTATCTAAAAATAAAAAACGAGTAGATGCTCAATATAAA
ATTAAAACAAACTACGGTAACATTGATCGCAACGTTCAATTTAATTTTGTTAAAGAAGAT
GGTATGTGGAAGTTAGATTGGGATCATAGCGTCATTATTCCAGGAATGCAGAAAGACCAA
AGCATACATATTGAAAATTTAAAATCAGAACGTGGTAAAATTTTAGACCGAAACAATGTG
GAATTGGCCAATACAGGAACAGCATATGAGATAGGCATCGTTCCAAAGAATGTATCTAAA
AAAGATTATAAAGCAATCGCTAAAGAACTAAGTATTTCTGAAGACTATATCAAACAACAA
ATGGATCAAAATTGGGTACAAGATGATACCTTCGTTCCACTTAAAACCGTTAAAAAAATG
GATGAATATTTAAGTGATTTCGCAAAAAAATTTCATCTTACAACTAATGAAACAGAAAGT
CGTAACTATCCTCTAGAAAAAGCGACTTCACATCTATTAGGTTATGTTGGTCCCATTAAC
TCTGAAGAATTAAAACAAAAAGAATATAAAGGCTATAAAGATGATGCAGTTATTGGTAAA
AAGGGACTCGAAAAACTTTACGATAAAAAGCTCCAACATGAAGATGGCTATCGTGTCACA
ATCGTTGACGATAATAGCAATACAATCGCACATACATTAATAGAGAAAAAGAAAAAAGAT
GGCAAAGATATTCAACTAACTATTGATGCTAAAGTTCAAAAGAGTATTTATAACAACATG
AAAAATGATTATGGCTCAGGTACTGCTATCCACCCTCAAACAGGTGAATTATTAGCACTT
GTAAGCACACCTTCATATGACGTCTATCCATTTATGTATGGCATGAGTAACGAAGAATAT
AATAAATTAACCGAAGATAAAAAAGAACCTCTGCTCAACAAGTTCCAGATTACAACTTCA
CCAGGTTCAACTCAAAAAATATTAACAGCAATGATTGGGTTAAATAACAAAACATTAGAC
GATAAAACAAGTTATAAAATCGATGGTAAAGGTTGGCAAAAAGATAAATCTTGGGGTGGT
TACAACGTTACAAGATATGAAGTGGTAAATGGTAATATCGACTTAAAACAAGCAATAGAA
TCATCAGATAACATTTTCTTTGCTAGAGTAGCACTCGAATTAGGCAGTAAGAAATTTGAA
AAAGGCATGAAAAAACTAGGTGTTGGTGAAGATATACCAAGTGATTATCCATTTTATAAT
GCTCAAATTTCAAACAAAAATTTAGATAATGAAATATTATTAGCTGATTCAGGTTACGGA
CAAGGTGAAATACTGATTAACCCAGTACAGATCCTTTCAATCTATAGCGCATTAGAAAAT
AATGGCAATATTAACGCACCTCACTTATTAAAAGACACGAAAAACAAAGTTTGGAAGAAA
AATATTATTTCCAAAGAAAATATCAATCTATTAACTGATGGTATGCAACAAGTCGTAAAT
AAAACACATAAAGAAGATATTTATAGATCTTATGCAAACTTAATTGGCAAATCCGGTACT
GCAGAACTCAAAATGAAACAAGGAGAAACTGGCAGACAAATTGGGTGGTTTATATCATAT
GATAAAGATAATCCAAACATGATGATGGCTATTAATGTTAAAGATGTACAAGATAAAGGA
ATGGCTAGCTACAATGCCAAAATCTCAGGTAAAGTGTATGATGAGCTATATGAGAACGGT
AATAAAAAATACGATATAGATGAATAA
>mecA_A011_NL_003
ATGAAAAAGATAAAAATTGTTCCACTTATTTTAATAGTTGTAGTTGTCGGGTTTGGTATA
TATTTTTATGCTTCAAAAGATAAAGAAATTAATAATACTATTGATGCAATTGAAGATAAA
AATTTCAAACAAGTTTATAAAGATAGCAGTTATATTTCTAAAAGCGATAATGGTGAAGTA
GAAATGACTGAACGTCCGATAAAAATATATAATAGTTTAGGCGTTAAAGATATAAACATT
CAGGATCGTAAAATAAAAAAAGTATCTAAAAATAAAAAACGAGTAGATGCTCAATATAAA
ATTAAAACAAACTACGGTAACATTGATCGCAACGTTCAATTTAATTTTGTTAAAGAAGAT
GGTATGTGGAAGTTAGATTGGGATCATAGCGTCATTATTCCAGGAATGCAGAAAGACCAA
AGCATACATATTGAAAATTTAAAATCAAAACGTGGTAAAATTTTAGACCGAAACAATGTG
GAATTGGCCAATACAGGAACAGCATATGAGATAGGCATCGTTCCAAAGAATGTATCTAAA
AAAGATTATAAAGCAATCGCTAAAGAACTAAGTATTTCTGAAGACTATATCAAACAACAA
ATGGATCAAAATTGGGTACAAGATGATACCTTCGTTCCACTTAAAACCGTTAAAAAAATG
GATGAATATTTAAGTGATTTCGCAAAAAAATTTCATCTTACAACTAATGAAACAGAAAGT
CGTAACTATCCTCTAGAAAAAGCGACTTCACATCTATTAGGTTATGTTGGTCCCATTAAC
TCTGAAGAATTAAAACAAAAAGAATATAAAGGCTATAAAGATGATGCAGTTATTGGTAAA
AAGGGACTCGAAAAACTTTACGATAAAAAGCTCCAACATGAAGATGGCTATCGTGTCACA
ATCGTTGACGATAATAGCAATACAATCGCACATACATTAATAGAGAAAAAGAAAAAAGAT
GGCAAAGATATTCAACTAACTATTGATGCTAAAGTTCAAAAGAGTATTTATAACAACATG
AAAAATGATTATGGCTCAGGTACTGCTATCCACCCTCAAACAGGTGAATTATTAGCACTT
GTAAGCACACCTTCATATGACGTCTATCCATTTATGTATGGCATGAGTAACGAAGAATAT
AATAAATTAACCGAAGATAAAAAAGAACCTCTGCTCAACAAGTTCCAGATTACAACTTCA
CCAGGTTCAACTCAAAAAATATTAACAGCAATGATTGGGTTAAATAACAAAACATTAGAC
GATAAAACAAGTTATAAAATCGATGGTAAAGGTTGGCAAAAAGATAAATCTTGGGGTGGT
TACAACGTTACAAGATATGAAGTGGTAAATGGTAATATCGACTTAAAACAAGCAATAGAA
TCATCAGATAACATTTTCTTTGCTAGAGTAGCACTCGAATTAGGCAGTAAGAAATTTGAA
AAAGGCATGAAAAAACTAGGTGTTGGTGAAGATATACCAAGTGATTATCCATTTTATAAT
GCTCAAATTTCAAACAAAAATTTAGATAATGAAATATTATTAGCTGATTCAGGTTACGGA
CAAGGTGAAATACTGATTAACCCAGTACAGATCCTTTCAATCTATAGCGCATTAGAAAAT
AATGGCAATATTAACGCACCTCACTTATTAAAAGACACGAAAAACAAAGTTTGGAAGAAA
AATATTATTTCCAAAGAAAATATCAATCTATTAACTGATGGTATGCAACAAGTCGTAAAT
AAAACACATAAAGAAGATATTTATAGATCTTATGCAAACTTAATTGGCAAATCCGGTACT
GCAGAACTCAAAATGAAACAAGGAGAAACTGGCAGACAAATTGGGTGGTTTATATCATAT
GATAAAGATAATCCAAACATGATGATGGCTATTAATGTTAAAGATGTACAAGATAAAGGA
ATGGCTAGCTACAATGCCAAAATCTCAGGTAAAGTGTATGATGAGCTATATGAGAACGGT
AATAAAAAATACGATATAGATGAATAA
>mecA_A010_NL_004
ATGAAAAAGATAAAAATTGTTCCACTTATTTTAATAGTTGTAGTTGTCGGGTTTGGTATA
TATTTTTATGCTTCAAAAGATAAAGAAATTAATAATACTATTGATGCAATTGAAGATAAA
AATTTCAAACAAGTTTATAAAGATAGCAGTTATATTTCTAAAAGCGATAATGGTGAAGTT
GAAATGACTGAACGTCCGATAAAAATATATAATAGTTTAGGCGTTAAAGATATAAACATT
CAGGATCGTAAAATAAAAAAAGTATCTAAAAATAAAAAACGAGTAGATGCTCAATATAAA
ATTAAAACAAACTACGGTAACATTGATCGCAACGTTCAATTTAATTTTGTTAAAGAAGAT
GGTATGTGGAAGTTAGATTGGGATCATAGCGTCATTATTCCAGGAATGCAGAAAGACCAA
AGCATACATATTGAAAATTTAAAATCAGAACGTGGTAAAATTTTAGACCGAAACAATGTG
GAATTGGCCAATACAGGAACAGCATATGAGATAGGCATCGTTCCAAAGAATGTATCTAAA
AAAGATTATAAAGCAATCGCTAAAGAACTAAGTATTTCTGAAGACTATATCAAACAACAA
ATGGATCAAAATTGGGTACAAGATGATACCTTCGTTCCACTTAAAACCGTTAAAAAAATG
GATGAATATTTAAGAGATTTCACAAAAAAATTTCATCTTACAACTAATGAAACAGAAAGT
CGTAACTATCCTCTAGGAAAAGCGACTTCACATCTATTAGGTTATGTTGGTCCCATTAAC
TCTGAAGAATTAAAACAAAAAGAATATAAAGGCTATAAAGATGATGCAGTTATTGGTAAA
AAGGGACTCGAAAAACTTTACGATAAAAAGCTCCAACATGAAGATGGCTATCGTGTCACA
ATCGTTGACGATAATAGCAATACAATCGCACATACATTAATAGAGAAAAAGAAAAAAGAT
GGCAAAGATATTCAACTAACTATTGATGCTAAAGTTCAAAAGAGTATTTATAACAACATG
AAAAATGATTATGGCTCAGGTACTGCTATCCACCCTCAAACAGGTGAATTATTAGCACTT
GTAAGCACACCTTCATATGACGTCTATCCATTTATGTATGGCATGAGTAACGAAGAATAT
AATAAATTAACCGAAGATAAAAAAGAACCTCTGCTCAACAAGTTCCAGATTACAACCTCA
CCAGGTTCAACTCAAAAAATATTAACAGCAATGATTGGGTTAAATAACAAAACATTAGAC
GATAAAACAAGTTATAAAATCGATGGTAAAGGTTGGCAAAAAGATAAATCTTGGGGTGGT
TACAACGTTACAAGATATGAAGTGGTAAATGGTAATATCGACTTAAAACAAGCAATAGAA
TCATCAGATAACATTTTCTTTGCTAGAGTAGCACTCGAATTAGGCAGTAAGAAATTTGAA
AAAGGCATGAAAAAACTAGGTGTTGGTGAAGATATACCAAGTGATTATCCATTTTATAAT
GCTCAAATTTCAAACAAAAATTTAGATAATGAAATATTATTAGCTGATTCAGGTTACGGA
CAAGGTGAAATACTGATTAACCCAGTACAGATCCTTTCAATCTATAGCGCATTAGAAAAT
AATGGCAATATTAACGCACCTCACTTATTAAAAGACACGAAAAACAAAGTTTGGAAGAAA
AATATTATTTCCAAAGAAAATATCAATCTATTAACTGATGGTATGCAACAAGTCGTAAAT
AAAACACATAAAGAAGATATTTATAGATCTTATGCAAACTTAATTGGCAAATCCGGTACT
GCAGAACTCAAAATGAAACAAGGAGAAACTGGCAGACAAATTGGGTGGTTTATATCATAT
GATAAAGATAATCCAAACATGATGATGGCTATTAATGTTAAAGATGTACAAGATAAAGGA
ATGGCTAGCTACAATGCCAAAATCTCAGGTAAAGTGTATGATGAGCTATATGAGAACGGT
AATAAAAAATACGATATAGATGAATAA
>mecA_A010_NL_005
ATGAAAAAGATAAAAATTGTTCCACTTATTTTAATAGTTGTAGTTGTCGGGTTTGGTATA
TATTTTTATGCTTCAAAAGATAAAGAAATTAATAATACTATTGATGCAATTGAAGATAAA
AATTTCAAACAAGTTTATAAAGATAGCAGTTATATTTCTAAAAGCGATAATGGTGAAGTT
GAAATGACTGAACGTCCGATAAAAATATATAATAGTTTAGGCGTTAAAGATATAAACATT
CAGGATCGTAAAATAAAAAAAGTATCTAAAAATAAAAAACGAGTAGATGCTCAATATAAA
ATTAAAACAAACTACGGTAACATTGATCGCAACGTTCAATTTAATTTTGTTAAAGAAGAT
GGTATGTGGAAGTTAGATTGGGATCATAGCGTCATTATTCCAGGAATGCAGAAAGACCAA
AGCATACATATTGAAAATTTAAAATCAGAACGTGGTAAAATTTTAGACCGAAACAATGTG
GAATTGGCCAATACAGGAACAGCATATGAGATAGGCATCGTTCCAAAGAATGTATCTAAA
AAAGATTATAAAGCAATCGCTAAAGAACTAAGTATTTCTGAAGACTATATCAAACAACAA
ATGGATCAAAATTGGGTACAAGATGATACCTTCGTTCCACTTAAAACCGTTAAAAAAATG
GATGAATATTTAAGAGATTTCACAAAAAAATTTCATCTTACAACTAATGAAACAGAAAGT
CGTAACTATCCTCTAGGAAAAGCGACTTCACATCTATTAGGTTATGTTGGTCCCATTAAC
TCTGAAGAATTAAAACAAAAAGAATATAAAGGCTATAAAGATGATGCAGTTATTGGTAAA
AAGGGACTCGAAAAACTTTACGATAAAAAGCTCCAACATGAAGATGGCTATCGTGTCACA
ATCGTTGACGATAATAGCAATACAATCGCACATACATTAATAGAGAAAAAGAAAAAAGAT
GGCAAAGATATTCAACTAACTATTGATGCTAAAGTTCAAAAGAGTATTTATAACAACATG
AAAAATGATTATGGCTCAGGTACTGCTATCCACCCTCAAACAGGTGAATTATTAGCACTT
GTAAGCACACCTTCATATGACGTCTATCCATTTATGTATGGCATGAGTAACGAAGAATAT
AATAAATTAACCGAAGATAAAAAAGAACCTCTGCTCAACAAGTTCCAGATTACAACTTCA
CCAGGTTCAACTCAAAAAATATTAACAGCAATGATTGGGTTAAATAACAAAACATTAGAC
GATAAAACAAGTTATAAAATCGATGGTAAAGGTTGGCAAAAAGATAAATCTTGGGGTGGT
TACAACGTTACAAGATATGAAGTGGTAAATGGTAATATCGACTTAAAACAAGCAATAGAA
TCATCAGATAACATTTTCTTTGCTAGAGTAGCACTCGAATTAGGCAGTAAGAAATTTGAA
AAAGGCATGAAAAAACTAGGTGTTGGTGAAGATATACCAAGTGATTATCCATTTTATAAT
GCTCAAATTTCAAACAAAAATTTAGATAATGAAATATTATTAGCTGATTCAGGTTACGGA
CAAGGTGAAATACTGATTAACCCAGTACAGATCCTTTCAATCTATAGCGCATTAGAAAAT
AATGGCAATATTAACGCACCTCACTTATTAAAAGACACGAAAAACAAAGTTTGGAAGAAA
AATATTATTTCCAAAGAAAATATCAATCTATTAACTGATGGTATGCAACAAGTCGTAAAT
AAAACACATAAAGAAGATATTTATAGATCTTATGCAAACTTAATTGGCAAATCCGGTACT
GCAGAACTCAAAATGAAACAAGGAGAAACTGGCAGACAAATTGGGTGGTTTATATCATAT
GATAAAGATAATCCAAACATGATGATGGCTATTAATGTTAAAGATGTACAAGATAAAGGA
ATGGCTAGCTACAATGCCAAAATCTCAGGTAAAGTGTATGATGAGCTATATGAGAACGGT
AATAAAAAATACGATATAGATGAATAA
>mecA_A013_NL_006
ATGAAAAAGATAAAAATTGTTCCACTTATTTTAATAGTTGTAGTTGTCGGGTTTGGTATA
TATTTTTATGCTTCAAAAGATAAAGAAATTAATAATACTATTGATGCAATTGAAGATAAA
AATTTCAAACAAGTTTATAAAGATAGCAGTTATATTTCTAAAAGCGATAATGGTGAAGTA
GAAATGACTGAACGTCCGATAAAAATATATAATAGTTTAGGCGTTAAAGATATAAACATT
CAGGATCGTAAAATAAAAAAAGTATCTAAAAATAAAAAACGAGTAGATGCTCAATATAAA
ATTAAAACAAACTACGGTAACATTGATCGCAACGTTCAATTTAATTTTGTTAAAGAAGAT
GGTATGTGGAAGTTAGATTGGGATCATAGCGTCATTATTCCAGGAATGCAGAAAGACCAA
AGCATACATATTGAAAATTTAAAATCAGAACGTGGTAAAATTTTAGACCGAAACAATGTG
GAATTGGCCAATACAGGAACAGCATATGAGATAGGCATCGTTCCAAAGAATGTATCTAAA
AAAGATTATAAAGCAATCGCTAAAGAACTAAGTATTTCTGAAGACTATATCAAACAACAA
ATGGATCAAAATTGGGTACAAGATGATACCTTCGTTCCACTTAAAACCGTTAAAAAAATG
GATGAATATTTAAGAGATTTCGCAAAAAAATTTCATCTTACAACTAATGAAACAGAAAGT
CGTAACTATCCTCTAGGAAAAGCGACTTCACATCTATTAGGTTATGTTGGTCCCATTAAC
TCTGAAGAATTAAAACAAAAAGAATATAAAGGCTATAAAGATGATGCAGTTATTGGTAAA
AAGGGACTCGAAAAACTTTACGATAAAAAGCTCCAACATGAAGATGGCTATCGTGTCACA
ATCGTTGACGATAATAGCAATACAATCGCACATACATTAATAGAGAAAAAGAAAAAAGAT
GGCAAAGATATTCAACTAACTATTGATGCTAAAGTTCAAAAGAGTATTTATAACAACATG
AAAAATGATTATGGCTCAGGTACTGCTATCCACCCTCAAACAGGTGAATTATTAGCACTT
GTAAGCACACCTTCATATGACGTCTATCCATTTATGTATGGCATGAGTAACGAAGAATAT
AATAAATTAACCGAAGATAAAAAAGAACCTCTGCTCAACAAGTTCCAGATTACAACTTCA
CCAGGTTCAACTCAAAAAATATTAACAGCAATGATTGGGTTAAATAACAAAACATTAGAC
GATAAAACAAGTTATAAAATCGATGGTAAAGGTTGGCAAAAAGATAAATCTTGGGGTGGT
TACAACGTTACAAGATATGAAGTGGTAAATGGTAATATCGACTTAAAACAAGCAATAGAA
TCATCAGATAACATTTTCTTTGCTAGAGTAGCACTCGAATTAGGCAGTAAGAAATTTGAA
AAAGGCATGAAAAAACTAGGTGTTGGTGAAGATATACCAAGTGATTATCCATTTTATAAT
GCTCAAATTTCAAACAAAAATTTAGATAATGAAATATTATTAGCTGATTCAGGTTACGGA
CAAGGTGAAATACTGATTAACCCAGTACAGATCCTTTCAATCTATAGCGCATTAGAAAAT
AATGGCAATATTAACGCACCTCACTTATTAAAAGACACGAAAAACAAAGTTTGGAAGAAA
AATATTATTTCCAAAGAAAATATCAATCTATTAACTGATGGTATGCAACAAGTCGTAAAT
AAAACACATAAAGAAGATATTTATAGACCTTATGCAAACTTAATTGGCAAATCCGGTACT
GCAGAACTCAAAATGAAACAAGGAGAAACTGGCAGACAAATTGGGTGGTTTATATCATAT
GATAAAGATAATCCAAACATGATGATGGCTATTAATGTTAAAGATGTACAAGATAAAGGA
ATGGCTAGCTACAATGCCAAAATCTCAGGTAAAGTGTATGATGAGCTATATGAGAACGGT
AATAAAAAATACGATATAGATGAATAA
>mecA_A007_NL_007
ATGAAAAAGATAAAAATTGTTCCACTTATTTTAATAGTTGTAGTTGTCGGGTTTGGTATA
TATTTTTATGCTTCAAAAGATAAAGAAATTAATAATACTATTGATGCAATTGAAGATAAA
AATTTCAAACAAGTTTATAAAGATAGCAGTTATATTTCTAAAAGCGATAATGGTGAAGTA
GAAATGACAGAACGTCCGATAAAAATATATAATAGTTTAGGCGTTAAAGATATAAACATT
CAGGATCGTAAAATAAAAAAAGTATCTAAAAATAAAAAACGAGTAGATGCTCAATATAAA
ATTAAAACAAACTACGGTAACATTGATCGCAACGTTCAATTTAATTTTGTTAAAGAAGAT
GGTATGTGGAAGTTAGATTGGGATCATAGCGTCATTATTCCAGGAATGCAGAAAGACCAA
AGCATACATATTGAAAATTTAAAATCAGAACGTGGTAAAATTTTAGACCGAAACAATGTG
GAATTGGCCAATACAGGAACAGCATATGAGATAGGCATCGTTCCAAAGAATGTATCTAAA
AAAGATTATAAAGCAATCGCTAAAGAACTAAGTATTTCTGAAGACTATATCAAACAACAA
ATGGATCAAAATTGGGTACAAGATGATACCTTCGTTCCACTTAAAACCGTTAAAAAAATG
GATGAATATTTAAGAGATTTCGCAAAAAAATTTCATCTTACAACTAATGAAACAGAAAGT
CGTAACTATCCTCTAGGAAAAGCGACTTCACATCTATTAGGTTATGTTGGTCCCATTAAC
TCTGAAGAATTAAAACAAAAAGAATATAAAGGCTATAAAGATGATGCAGTTATTGGTAAA
AAGGGACTCGAAAAACTTTACGATAAAAAGCTCCAACATGAAGATGGCTATCGTGTCACA
ATCGTTGACGATAATAGCAATACAATCGCACATACATTAATAGAGAAAAAGAAAAAAGAT
GGCAAAGATATTCAACTAACTATTGATGCTAAAGTTCAAAAGAGTATTTATAACAACATG
AAAAATGATTATGGCTCAGGTACTGCTATCCACCCTCAAACAGGTGAATTATTAGCACTT
GTAAGCACACCTTCATATGACGTCTATCCATTTATGTATGGCATGAGTAACGAAGAATAT
AATAAATTAACCGAAGATAAAAAAGAACCTCTGCTCAACAAGTTCCAGATTACAACTTCA
CCAGGTTCAACTCAAAAAATATTAACAGCAATGATTGGGTTAAATAACAAAACATTAGAC
GATAAAACAAGTTATAAAATCGATGGTAAAGGTTGGCAAAAAGATAAATCTTGGGGTGGT
TACAACGTTACAAGATATGAAGTGGTAAATGGTAATATCGACTTAAAACAAGCAATAGAA
TCATCAGATAACATTTTCTTTGCTAGAGTAGCACTCGAATTAGGCAGTAAGAAATTTGAA
AAAGGCATGAAAAAACTAGGTGTTGGTGAAGATATACCAAGTGATTATCCATTTTATAAT
GCTCAAATTTCAAACAAAAATTTAGATAATGAAATATTATTAGCTGATTCAGGTTACGGA
CAAGGTGAAATACTGATTAACCCAGTACAGATCCTTTCAATCTATAGCGCATTAGAAAAT
AATGGCAATATTAACGCACCTCACTTATTAAAAGACACGAAAAACAAAGTTTGGAAGAAA
AATATTATTTCCAAAGAAAATATCAATCTATTAACTGATGGTATGCAACAAGTCGTAAAT
AAAACACATAAAGAAGATATTTATAGATCTTATGCAAACTTAATTGGCAAATCCGGTACT
GCAGAACTCAAAATGAAACAAGGAGAAACTGGCAGACAAATTGGGTGGTTTATATCATAT
GATAAAGATAATCCAAACATGATGATGGCTATTAATGTTAAAGATGTACAAGATAAAGGA
ATGGCTAGCTACAATGCCAAAATCTCAGGTAAAGTGTATGATGAGCTATATGAGAACGGT
AATAAAAAATACGATATAGATGAATAA
>mecA_A014_NL_008
ATGAAAAAGATAAAAATTGTTCCACTTATTTTAATAGTTGTAGTTGTCGGGTTTGGTATA
TATTTTTATGCTTCAAAAGATAAAGAAATTAATAATACTATTGATGCAATTGAAGATAAA
AATTTCAAACAAGTTTATAAAGATAGCAGTTATATTTCTAAAAGCAATAATGGTGAAGTA
GAAATGACTGAACGTCCGATAAAAATATATAATAGTTTAGGCGTTAAAGATATAAACATT
CAGGATCGTAAAATAAAAAAAGTATCTAAAAATAAAAAACGAGTAGATGCTCAATATAAA
ATTAAAACAAACTACGGTAACATTGATCGCAACGTTCAATTTAATTTTGTTAAAGAAGAT
GGTATGTGGAAGTTAGATTGGGATCATAGCGTCATTATTCCAGGAATGCAGAAAGACCAA
AGCATACATATTGAAAATTTAAAATCAGAACGTGGTAAAATTTTAGACCGAAACAATGTG
GAATTGGCCAATACAGGAACAGCATATGAGATAGGCATCGTTCCAAAGAATGTATCTAAA
AAAGATTATAAAGCAATCGCTAAAGAACTAAGTATTTCTGAAGACTATATCAAACAACAA
ATGGATCAAAATTGGGTACAAGATGATACCTTCGTTCCACTTAAAACCGTTAAAAAAATG
GATGAATATTTAAGAGATTTCGCAAAAAAATTTCATCTTACAACTAATGAAACAGAAAGT
CGTAACTATCCTCTAGGAAAAGCGACTTCACATCTATTAGGTTATGTTGGTCCCATTAAC
TCTGAAGAATTAAAACAAAAAGAATATAAAGGCTATAAAGATGATGCAGTTATTGGTAAA
AAGGGACTCGAAAAACTTTACGATAAAAAGCTCCAACATGAAGATGGCTATCGTGTCACA
ATCGTTGACGATAATAGCAATACAATCGCACATACATTAATAGAGAAAAAGAAAAAAGAT
GGCAAAGATATTCAACTAACTATTGATGCTAAAGTTCAAAAGAGTATTTATAACAACATG
AAAAATGATTATGGCTCAGGTACTGCTATCCACCCTCAAACAGGTGAATTATTAGCACTT
GTAAGCACACCTTCATATGACGTCTATCCATTTATGTATGGCATGAGTAACGAAGAATAT
AATAAATTAACCGAAGATAAAAAAGAACCTCTGCTCAACAAGTTCCAGATTACAACTTCA
CCAGGTTCAACTCAAAAAATATTAACAGCAATGATTGGGTTAAATAACAAAACATTAGAC
GATAAAACAAGTTATAAAATCGATGGTAAAGGTTGGCAAAAAGATAAATCTTGGGGTGGT
TACAACGTTACAAGATATGAAGTGGTAAATGGTAATATCGACTTAAAACAAGCAATAGAA
TCATCAGATAACATTTTCTTTGCTAGAGTAGCACTCGAATTAGGCAGTAAGAAATTTGAA
AAAGGCATGAAAAAACTAGGTGTTGGTGAAGATATACCAAGTGATTATCCATTTTATAAT
GCTCAAATTTCAAACAAAAATTTAGATAATGAAATATTATTAGCTGATTCAGGTTACGGA
CAAGGTGAAATACTGATTAACCCAGTACAGATCCTTTCAATCTATAGCGCATTAGAAAAT
AATGGCAATATTAACGCACCTCACTTATTAAAAGACACGAAAAACAAAGTTTGGAAGAAA
AATATTATTTCCAAAGAAAATATCAATCTATTAACTGATGGTATGCAACAAGTCGTAAAT
AAAACACATAAAGAAGATATTTATAGATCTTATGCAAACTTAATTGGCAAATCCGGTACT
GCAGAACTCAAAATGAAACAAGGAGAAACTGGCAGACAAATTGGGTGGTTTATATCATAT
GATAAAGATAATCCAAACATGATGATGGCTATTAATGTTAAAGATGTACAAGATAAAGGA
ATGGCTAGCTACAATGCCAAAATCTCAGGTAAAGTGTATGATGAGCTATATGAGAACGGT
AATAAAAAATACGATATAGATGAATAA
>mecA_A007_NL_009
ATGAAAAAGATAAAAATTGTTCCACTTATTTTAATAGTTGTAGTTGTCGGGTTTGGTATA
TATTTTTATGCTTCAAAAGATAAAGAAATTAATAATACTATTGATGCAATTGAAGATAAA
AATTTCAAACAAGTTTATAAAGATAGCAGTTATATTTCTAAAAGCGATAATGGTGAAGTA
GAAATGACTGAACGTCCGATAAAAATATATAATAGTTTAGGCGTTAAAGATATAAACATT
CAGGATCGTAAAATAAAAAAAGTATCTAAAAATAAAAAACGAGTAGATGCTCAATATAAA
ATTAAAACAAACTACGGTAACATTGATCGCAACGTTCAATTTAATTTTGTTAAAGAAGAT
GGTATGTGGAAGTTAGATTGGGATCATAGCGTCATTATTCCAGGAATGCAGAAAGACCAA
AGCATACATATTGAAAATTTAAAATCAGAACGTGGTAAAATTTTAGACCGAAACAATGTG
GAATTGGCCAATACAGGAACAGCATATGAGATAGGCATCGTTCCAAAGAATGTATCTAAA
AAAGATTATAAAGCAATCGCTAAAGAACTAAGTATTTCTGAAGACTATATCAAACAACAA
ATGGATCAAAATTGGGTACAAGATGATACCTTCGTTCCACTTAAAACCGTTAAAAAAATG
GATGAATATTTAAGAGATTTCGCAAAAAAATTTCATCTTACAACTAATGAAACAGAAAGT
CGTAACTATCCTCTAGGAAAAGCGACTTCACATCTATTAGGTTATGTTGGTCCCATTAAC
TCTGAAGAATTAAAACAAAAAGAATATAAAGGCTATAAAGATGATGCAGTTATTGGTAAA
AAGGGACTCGAAAAACTTTACGATAAAAAGCTCCAACATGAAGATGGCTATCGTGTCACA
ATCGTTGACGATAATAGCAATACAATCGCACATACATTAATAGAGAAAAAGAAAAAAGAT
GGCAAAGATATTCAACTAACTATTGATGCTAAAGTTCAAAAGAGTATTTATAACAACATG
AAAAATGATTATGGCTCAGGTACTGCTATCCACCCTCAAACAGGTGAATTATTAGCACTT
GTAAGCACACCTTCATATGACGTCTATCCATTTATGTATGGCATGAGTAACGAAGAATAT
AATAAATTAACCGAAGATAAAAAAGAACCTCTGCTCAACAAGTTCCAGATTACAACTTCA
CCAGGTTCAACTCAAAAAATATTAACAGCAATGATTGGGTTAAATAACAAAACATTAGAC
GATAAAACAAGTTATAAAATCGATGGTAAAGGTTGGCAAAAAGATAAATCTTGGGGTGGT
TACAACGTTACAAGATATGAAGTGGTAAATGGTAATATCGACTTAAAACAAGCAATAGAA
TCATCAGATAACATTTTCTTTGCTAGAGTAGCACTCGAATTAGGCAGTAAGAAATTTGAA
AAAGGCATGAAAAAACTAGGTGTTGGTGAAGATATACCAAGTGATTATCCATTTTATAAT
GCTCAAATTTCAAACAAAAATTTAGATAATGAAATATTATTAGCTGATTCAGGTTACGGA
CAAGGTGAAATACTGATTAACCCAGTACAGATCCTTTCAATCTATAGCGCATTAGAAAAT
AATGGCAATATTAACGCACCCCACTTATTAAAAGACACGAAAAACAAAGTTTGGAAGAAA
AATATTATTTCCAAAGAAAATATCAATCTATTAACTGATGGTATGCAACAAGTCGTAAAT
AAAACACATAAAGAAGATATTTATAGATCTTATGCAAACTTAATTGGCAAATCCGGTACT
GCAGAACTCAAAATGAAACAAGGAGAAACTGGCAGACAAATTGGGTGGTTTATATCATAT
GATAAAGATAATCCAAACATGATGATGGCTATTAATGTTAAAGATGTACAAGATAAAGGA
ATGGCTAGCTACAATGCCAAAATCTCAGGTAAAGTGTATGATGAGCTATATGAGAACGGT
AATAAAAAATACGATATAGATGAATAA
>mecA_A001_NL_010
ATGAAAAAGATAAAAATTGTTCCACTTATTTTAATAGTTGTAGTTGTCGGGTTTGGTATA
TATTTTTATGCTTCAAAAGATAAAGAAATTAATAATACTATTGATGCAATTGAAGATAAA
AATTTCAAACAAGTTTATAAAGATAGCAGTTATATTTCTAAAAGCGATAATGGTGAAGTA
GAAATGACTGAACGTCCGATAAAAATATATAATAGTTTAGGCGTTAAAGATATAAACATT
CAGGATCGTAAAATAAAAAAAGTATCTAAAAATAAAAAACGAGTAGATGCTCAATATAAA
ATTAAAACAAACTACGGTAACATTGATCGCAACGTTCAATTTAATTTTGTTAAAGAAGAT
GGTATGTGGAAGTTAGATTGGGATCATAGCGTCATTATTCCAGGAATGCAGAAAGACCAA
AGCATACATATTGAAAATTTAAAATCAGAACGTGGTAAAATTTTAGACCGAAACAATGTG
GAATTGGCCAATACAGGAACAGCATATGAGATAGGCATCGTTCCAAAGAATGTATCTAAA
AAAGATTATAAAGCAATCGCTAAAGAACTAAGTATTTCTGAAGACTATATCAAACAACAA
ATGGATCAAAATTGGGTACAAGATGATACCTTCGTTCCACTTAAAACCGTTAAAAAAATG
GATGAATATTTAAGTGATTTCGCAAAAAAATTTCATCTTACAACTAATGAAACAGAAAGT
CGTAACTATCCTCTAGGAAAAGCGACTTCACATCTATTAGGTTATGTTGGTCCCATTAAC
TCTGAAGAATTAAAACAAAAAGAATATAAAGGCTATAAAGATGATGCAGTTATTGGTAAA
AAGGGACTCGAAAAACTTTACGATAAAAAGCTCCAACATGAAGATGGCTATCGTGTCACA
ATCGTTGACGATAATAGCAATACAATCGCACATACATTAATAGAGAAAAAGAAAAAAGAT
GGCAAAGATATTCAACTAACTATTGATGCTAAAGTTCAAAAGAGTATTTATAACAACATG
AAAAATGATTATGGCTCAGGTACTGCTATCCACCCTCAAACAGGTGAATTATTAGCACTT
GTAAGCACACCTTCATATGACGTCTATCCATTTATGTATGGCATGAGTAACGAAGAATAT
AATAAATTAACCGAAGATAAAAAAGAACCTCTGCTCAACAAATTCCAGATTACAACTTCA
CCAGGTTCAACTCAAAAAATATTAACAGCAATGATTGGGTTAAATAACAAAACATTAGAC
GATAAAACAAGTTATAAAATCGATGGTAAAGGTTGGCAAAAAGATAAATCTTGGGGTGGT
TACAACGTTACAAGATATGAAGTGGTAAATGGTAATATCGACTTAAAACAAGCAATAGAA
TCATCAGATAACATTTTCTTTGCTAGAGTAGCACTCGAATTAGGCAGTAAGAAATTTGAA
AAAGGCATGAAAAAACTAGGTGTTGGTGAAGATATACCAAGTGATTATCCATTTTATAAT
GCTCAAATTTCAAACAAAAATTTAGATAATGAAATATTATTAGCTGATTCAGGTTACGGA
CAAGGTGAAATACTGATTAACCCAGTACAGATCCTTTCAATCTATAGCGCATTAGAAAAT
AATGGCAATATTAACGCACCTCACTTATTAAAAGACACGAAAAACAAAGTTTGGAAGAAA
AATATTATTTCCAAAGAAAATATCAATCTATTAACTGATGGTATGCAACAAGTCGTAAAT
AAAACACATAAAGAAGATATTTATAGATCTTATGCAAACTTAATTGGCAAATCCGGTACT
GCAGAACTCAAAATGAAACAAGGAGAAACTGGCAGACAAATTGGGTGGTTTATATCATAT
GATAAAGATAATCCAAACATGATGATGGCTATTAATGTTAAAGATGTACAAGATAAAGGA
ATGGCTAGCTACAATGCCAAAATCTCAGGTAAAGTGTATGATGAGCTATATGAGAACGGT
AATAAAAAATACGATATAGATGAATAA
>mecA_A001_NL_011
ATGAAAAAGATAAAAATTGTTCCACTTATTTTAATAGTAGTAGTTGTCGGGTTTGGTATA
TATTTTTATGCTTCAAAAGATAAAGAAATTAATAATACTATTGATGCAATTGAAGATAAA
AATTTCAAACAAGTTTATAAAGATAGCAGTTATATTTCTAAAAGCGATAATGGTGAAGTA
GAAATGACTGAACGTCCGATAAAAATATATAATAGTTTAGGCGTTAAAGATATAAACATT
CAGGATCGTAAAATAAAAAAAGTATCTAAAAATAAAAAACGAGTAGATGCTCAATATAAA
ATTAAAACAAACTACGGTAACATTGATCGCAACGTTCAATTTAATTTTGTTAAAGAAGAT
GGTATGTGGAAGTTAGATTGGGATCATAGCGTCATTATTCCAGGAATGCAGAAAGACCAA
AGCATACATATTGAAAATTTAAAATCAGAACGTGGTAAAATTTTAGACCGAAACAATGTG
GAATTGGCCAATACAGGAACAGCATATGAGATAGGCATCGTTCCAAAGAATGTATCTAAA
AAAGATTATAAAGCAATCGCTAAAGAACTAAGTATTTCTGAAGACTATATCAAACAACAA
ATGGATCAAAATTGGGTACAAGATGATACCTTCGTTCCACTTAAAACCGTTAAAAAAATG
GATGAATATTTAAGTGATTTCGCAAAAAAATTTCATCTTACAACTAATGAAACAGAAAGT
CGTAACTATCCTCTAGGAAAAGCGACTTCACATCTATTAGGTTATGTTGGTCCCATTAAC
TCTGAAGAATTAAAACAAAAAGAATATAAAGGCTATAAAGATGATGCAGTTATTGGTAAA
AAGGGACTCGAAAAACTTTACGATAAAAAGCTCCAACATGAAGATGGCTATCGTGTCACA
ATCGTTGACGATAATAGCAATACAATCGCACATACATTAATAGAGAAAAAGAAAAAAGAT
GGCAAAGATATTCAACTAACTATTGATGCTAAAGTTCAAAAGAGTATTTATAACAACATG
AAAAATGATTATGGCTCAGGTACTGCTATCCACCCTCAAACAGGTGAATTATTAGCACTT
GTAAGCACACCTTCATATGACGTCTATCCATTTATGTATGGCATGAGTAACGAAGAATAT
AATAAATTAACCGAAGATAAAAAAGAACCTCTGCTCAACAAGTTCCAGATTACAACTTCA
CCAGGTTCAACTCAAAAAATATTAACAGCAATGATTGGGTTAAATAACAAAACATTAGAC
GATAAAACAAGTTATAAAATCGATGGTAAAGGTTGGCAAAAAGATAAATCTTGGGGTGGT
TACAACGTTACAAGATATGAAGTGGTAAATGGTAATATCGACTTAAAACAAGCAATAGAA
TCATCAGATAACATTTTCTTTGCTAGAGTAGCACTCGAATTAGGCAGTAAGAAATTTGAA
AAAGGCATGAAAAAACTAGGTGTTGGTGAAGATATACCAAGTGATTATCCATTTTATAAT
GCTCAAATTTCAAACAAAAATTTAGATAATGAAATATTATTAGCTGATTCAGGTTACGGA
CAAGGTGAAATACTGATTAACCCAGTACAGATCCTTTCAATCTATAGCGCATTAGAAAAT
AATGGCAATATTAACGCACCTCACTTATTAAAAGACACGAAAAACAAAGTTTGGAAGAAA
AATATTATTTCCAAAGAAAATATCAATCTATTAACTGATGGTATGCAACAAGTCGTAAAT
AAAACACATAAAGAAGATATTTATAGATCTTATGCAAACTTAATTGGCAAATCCGGTACT
GCAGAACTCAAAATGAAACAAGGAGAAACTGGCAGACAAATTGGGTGGTTTATATCATAT
GATAAAGATAATCCAAACATGATGATGGCTATTAATGTTAAAGATGTACAAGATAAAGGA
ATGGCTAGCTACAATGCCAAAATCTCAGGTAAAGTGTATGATGAGCTATATGAGAACGGT
AATAAAAAATACGATATAGATGAATAA
>mecA_A001_NL_012
ATGAAAAAGATAAAAATTGTTCCACTTATTTTAATAGTTGTAGTTGTCGGGTTTGGTATA
TATTTTTATGCTTCAAAAGATAAAGAAATTAATAATACTATTGATGCAATTGAAGATAAA
AATTTCAAACAAGTTTATAAAGATAGCAGTTATATTTCTAAAAGCGATAATGGTGAAGTA
GAAATGACTGAACGTCCGATAAAAATATATAATAGTTTAGGCGTTAAAGATATAAACATT
CAGGATCGTAAAATAAAAAAAGTATCTAAAAATAAAAAACGAGTAGATGCTCAATATAAA
ATTAAAACAAACTACGGTAACATTGATCGCAACGTTCAATTTAATTTTGTTAAAGAAGAT
GGTATGTGGAAGTTAGATTGGGATCATAGCGTCATTATTCCAGGAATGCAGAAAGACCAA
AGCATACATATTGAAAATTTAAAATCAGAACGTGGTAAAATTTTAGACCGAAACAATGTG
GAATTGGCCAATACAGGAACAGCATATGAGATAGGCATCGTTCCAAAGAATGTATCTAAA
AAAGATTATAAAGCAATCGCTAAAGAACTAAGTATTTCTGAAGACTATATCAAACAACAA
ATGGATCAAAATTGGGTACAAGATGATACCTTCGTTCCACTTAAAACCGTTAAAAAAATG
GATGAATATTTAAGTGATTTCGCAAAAAAATTTCATCTTACAACTAATGAAACAGAAAGT
CGTAACTATCCTCTAGGAAAAGCGACTTCACATCTATTAGGTTATGTTGGTCCCATTAAC
TCTGAAGAATTAAAACAAAAAGAATATAAAGGCTATAAAGATGATGCAGTTATTGGTAAA
AAGGGACTCGAAAAACTTTACGATAAAAAGCTCCAACATGAAGATGGCTATCGTGTCACA
ATCGTTGACGATAATAGCAATACAATCGCACATACATTAATAGAGAAAAAGAAAAAAGAT
GGCAAAGATATTCAACTAACTATTGATGCTAAAGTTCAAAAGAGTATTTATAACAACATG
AAAAATGATTATGGCTCAGGTACTGCTATCCACCCTCAAACAGGTGAATTATTAGCACTT
GTAAGCACACCGTCATATGACGTCTATCCATTTATGTATGGCATGAGTAACGAAGAATAT
AATAAATTAACCGAAGATAAAAAAGAACCTCTGCTCAACAAGTTCCAGATTACAACTTCA
CCAGGTTCAACTCAAAAAATATTAACAGCAATGATTGGGTTAAATAACAAAACATTAGAC
GATAAAACAAGTTATAAAATCGATGGTAAAGGTTGGCAAAAAGATAAATCTTGGGGTGGT
TACAACGTTACAAGATATGAAGTGGTAAATGGTAATATCGACTTAAAACAAGCAATAGAA
TCATCAGATAACATTTTCTTTGCTAGAGTAGCACTCGAATTAGGCAGTAAGAAATTTGAA
AAAGGCATGAAAAAACTAGGTGTTGGTGAAGATATACCAAGTGATTATCCATTTTATAAT
GCTCAAATTTCAAACAAAAATTTAGATAATGAAATATTATTAGCTGATTCAGGTTACGGA
CAAGGTGAAATACTGATTAACCCAGTACAGATCCTTTCAATCTATAGCGCATTAGAAAAT
AATGGCAATATTAACGCACCTCACTTATTAAAAGACACGAAAAACAAAGTTTGGAAGAAA
AATATTATTTCCAAAGAAAATATCAATCTATTAACTGATGGTATGCAACAAGTCGTAAAT
AAAACACATAAAGAAGATATTTATAGATCTTATGCAAACTTAATTGGCAAATCCGGTACT
GCAGAACTCAAAATGAAACAAGGAGAAACTGGCAGACAAATTGGGTGGTTTATATCATAT
GATAAAGATAATCCAAACATGATGATGGCTATTAATGTTAAAGATGTACAAGATAAAGGA
ATGGCTAGCTACAATGCCAAAATCTCAGGTAAAGTGTATGATGAGCTATATGAGAACGGT
AATAAAAAATACGATATAGATGAATAA
>mecA_A001_NL_013
ATGAAAAAGATAAAAATTGTTCCACTTATTTTAATAGTTGTAGTTGTCGGGTTTGGTATA
TATTTTTATGCTTCAAAAGATAAAGAAATTAATAATACTATTGATGCAATTGAAGATAAA
AATTTCAAACAAGTTTATAAAGATAGCAGTTATATTTCTAAAAGCGATAATGGTGAAGTA
GAAATGACTGAACGTCCGATAAAAATATATAATAGTTTAGGCGTTAAAGATATAAACATT
CAGGATCGTAAAATAAAAAAAGTATCTAAAAATAAAAAACGAGTAGATGCTCAATATAAA
ATTAAAACAAACTACGGTAACATTGATCGCAACGTTCAATTTAATTTTGTTAAAGAAGAT
GGTATGTGGAAGTTAGATTGGGATCATAGCGTCATTATTCCAGGAATGCAGAAAGACCAA
AGCATACATATTGAAAATTTAAAATCAGAACGTGGTAAAATTTTAGACCGAAACAATGTG
GAATTGGCCAATACAGGAACAGCATATGAGATAGGCATCGTTCCAAAGAATGTATCTAAA
AAAGATTATAAAGCAATCGCTAAAGAACTAAGTATTTCTGAAGACTATATCAAACAACAA
ATGGATCAAAATTGGGTACAAGATGATACCTTCGTTCCACTTAAAACCGTTAAAAAAATG
GATGAATATTTAAGTGATTTCGCAAAAAAATTTCATCTTACAACTAATGAAACAGAAAGT
CGTAACTATCCTCTAGGAAAAGCGACTTCACATCTATTAGGTTATGTTGGTCCCATTAAC
TCTGAAGAATTAAAACAAAAAGAATATAAAGGCTATAAAGATGATGCAGTTATTGGTAAA
AAGGGACTCGAAAAACTTTACGATAAAAAGCTCCAACATGAAGATGGCTATCGTGTCACA
ATCGTTGACGATAATAGCAATACAATCGCACATACATTAATAGAGAAAAAGAAAAAAGAT
GGCAAAGATATTCAACTAACTATTGATGCTAAAGTTCAAAAGAGTATTTATAACAACATG
AAAAATGATTATGGCTCAGGTACTGCTATCCACCCTCAAACAGGTGAATTATTAGCACTT
GTAAGCACACCTTCATATGATGTCTATCCATTTATGTATGGCATGAGTAACGAAGAATAT
AATAAATTAACCGAAGATAAAAAAGAACCTCTGCTCAACAAGTTCCAGATTACAACTTCA
CCAGGTTCAACTCAAAAAATATTAACAGCAATGATTGGGTTAAATAACAAAACATTAGAC
GATAAAACAAGTTATAAAATCGATGGTAAAGGTTGGCAAAAAGATAAATCTTGGGGTGGT
TACAACGTTACAAGATATGAAGTGGTAAATGGTAATATCGACTTAAAACAAGCAATAGAA
TCATCAGATAACATTTTCTTTGCTAGAGTAGCACTCGAATTAGGCAGTAAGAAATTTGAA
AAAGGCATGAAAAAACTAGGTGTTGGTGAAGATATACCAAGTGATTATCCATTTTATAAT
GCTCAAATTTCAAACAAAAATTTAGATAATGAAATATTATTAGCTGATTCAGGTTACGGA
CAAGGTGAAATACTGATTAACCCAGTACAGATCCTTTCAATCTATAGCGCATTAGAAAAT
AATGGCAATATTAACGCACCTCACTTATTAAAAGACACGAAAAACAAAGTTTGGAAGAAA
AATATTATTTCCAAAGAAAATATCAATCTATTAACTGATGGTATGCAACAAGTCGTAAAT
AAAACACATAAAGAAGATATTTATAGATCTTATGCAAACTTAATTGGCAAATCCGGTACT
GCAGAACTCAAAATGAAACAAGGAGAAACTGGCAGACAAATTGGGTGGTTTATATCATAT
GATAAAGATAATCCAAACATGATGATGGCTATTAATGTTAAAGATGTACAAGATAAAGGA
ATGGCTAGCTACAATGCCAAAATCTCAGGTAAAGTGTATGATGAGCTATATGAGAACGGT
AATAAAAAATACGATATAGATGAATAA
>mecA_A015_NL_014
ATGAAAAAGATAAAAATTGTTCCACTTATTTTAATAGTTGTAGTTGTCGGGTTTGGTATA
TATTTTTATGCTTCAAAAGATAAAGAAATTAATAATACTATTGATGCAATTGAAGATAAA
AATTTCAAACAAGTTTATAAAGATAGCAGTTATATTTCTAAAAGCGATAATGGTGAAGTA
GAAATGACTGAACGTCCGATAAAAATATATAATAGTTTAGGCGTTAAAGATATAAACATT
CAGGATCGTAAAATAAAAAAAGTATCTAAAAATAAAAAACGAGTAGATGCTCAATATAAA
ATTAAAACAAACTACGGTAACATTGATCGCAACGTTCAATTTAATTTTGTTAAAGAAGAT
GGTATGTGGAAGTTAGATTGGGATCATAGCGTCATTATTCCAGGAATGCAGAAAGACCAA
AGCATACATATTGAAAATTTAAAATCAGAACGTGGTAAAATTTTAGACCGAAACAATGTG
GAATTGGCCAATACAGGAACAGCATATGAGATAGGCATCGTTCCAAAGAATGTATCTAAA
AAAGATTATAAAGCAATCGCTAAAGAACTAAGTATTTCTGAAGACTATATCAAACAACAA
ATGGATCAAAATTGGGTACAAGATGATACCTTCGTTCCACTTAAAACCGTTAAAAAAATG
GATGAATATTTAAGTGATTTCGCAAAAAAATTTCATCTTACAACTAATGAAACAGAAAGT
CGTAACTATCCTCTAGGAAAAGCGACTTCACATCTATTAGGTTATGTTGGTCCCATTAAC
TCTGAAGAATTAAAACAAAAAGAATATAAAGGCTATAAAGATGATGCAGTTATTGGTAAA
AAGGGACTCGAAAAACTTTACGATAAAAAGCTCCAACATGAAGATGGCTATCGTGTCACA
ATCGTTGACGATAATAGCAATACAATCGCACATACATTAATAGAGAAAAAGAAAAAAGAT
GGCAAAGATATTCAACTAACTATTGATGCTAAAGTTCAAAAGAGTATTTATAACAACATG
AAAAATGATTATGGCTCAGGTACTGCTATCCACCCTCAAACAGGTGAATTATTAGCACTT
GTAAGCACACCTTCATATGACGTCTATCCATTTATGTATGGCATGAGTAACGAAGAATAT
AATAAATTAACCGAAGATAAAAAAGAACCTCTGCTCAACAAGTTCCAGATTACAACTTCA
CCAGGTTCAACTCAAAAAATATTAACAGCAATGATTGGGTTAAATAACAAAACATTAGAC
GATAAAACAAGTTATAAAATCGATGGTAAAGGTTGGCAAAAAGATAAATCTTGGGGTGGT
TACAACGTTACAAGATATGAAGTGGTAAATGGTAATATCGACTTAAAACAAGCAATAGAA
TCATCAGATAACATTTTCTTTGCTAGAGTAGCACTCGAATTAGGCAGTAAGAAATTTGAA
AAAGGCATGAAAAAACTAGGTGTTGGTGAAGATATACCAAGTGATTATCCATTTTATAAT
GCTCAAATTTCAAACAAAAATTTAGATAATGAAATATTATTAGCTGATTCAGGTTACGGA
CAAGGTGAAATACTGATTAACCCAGTACAGATCCTTTCAATCTATAGCGCATTAGAAAAT
AATGGCAATATTAACGCACCTCACTTATTAAAAGACACGAAAAACAAAGTTTGGAAGAAA
AATATTATTTCCAAAGAAAATATCAATCTATTAACTGATGGTATGCAACAAGTCGTAAAT
AAAACACATAAAGAAGTTATTTATAGATCTTATGCAAACTTAATTGGCAAATCCGGTACT
GCAGAACTCAAAATGAAACAAGGAGAAACTGGCAGACAAATTGGGTGGTTTATATCATAT
GATAAAGATAATCCAAACATGATGATGGCTATTAATGTTAAAGATGTACAAGATAAAGGA
ATGGCTAGCTACAATGCCAAAATCTCAGGTAAAGTGTATGATGAGCTATATGAGAACGGT
AATAAAAAATACGATATAGATGAATAA
>mecA_A016_NL_015
ATGAAAAAGATAAAAATTGTTCCACTTATTTTAATAGTTGTAGTTGTCGGGTTTGGTATA
TATTTTTATGCTTCAAAAGATAAAGAAATTAATAATACTATTGATGCAATTGAAGATAAA
AATTTCAAACAAGTTTATAAAGATAGCAGTTATATTTCTAAAAGCGATAATGGTGAAGTA
GAAATGACTGAACGTCCGATAAAAATATATAATAGTTTAGGCGTTAAAGATATAAACATT
CAGGATCGTAAAATAAAAAAAGTATCTAAAAATAAAAAACGAGTAGATGCTCAATATAAA
ATTAAAACAAACTACGGTAACATTGATCGCAACGTTCAATTTAATTTTGTTAAAGAAGAT
GGTATGTGGAAGTTAGATTGGGATCATAGCGTCATTATTCCAGGAATGCAGAAAGACCAA
AGCATACATATTGAAAAATTAAAATCAGAACGTGGTAAAATTTTAGACCGAAACAATGTG
GAATTGGCCAATACAGGAACAGCATATGAGATAGGCATCGTTCCAAAGAATGTATCTAAA
AAAGATTATAAAGCAATCGCTAAAGAACTAAGTATTTCTGAAGACTATATCAAACAACAA
ATGGATCAAAATTGGGTACAAGATGATACCTTCGTTCCACTTAAAACCGTTAAAAAAATG
GATGAATATTTAAGTGATTTCGCAAAAAAATTTCATCTTACAACTAATGAAACAGAAAGT
CGTAACTATCCTCTAGGAAAAGCGACTTCACATCTATTAGGTTATGTTGGTCCCATTAAC
TCTGAAGAATTAAAACAAAAAGAATATAAAGGCTATAAAGATGATGCAGTTATTGGTAAA
AAGGGACTCGAAAAACTTTACGATAAAAAGCTCCAACATGAAGATGGCTATCGTGTCACA
ATCGTTGACGATAATAGCAATACAATCGCACATACATTAATAGAGAAAAAGAAAAAAGAT
GGCAAAGATATTCAACTAACTATTGATGCTAAAGTTCAAAAGAGTATTTATAACAACATG
AAAAATGATTATGGCTCAGGTACTGCTATCCACCCTCAAACAGGTGAATTATTAGCACTT
GTAAGCACACCTTCATATGACGTCTATCCATTTATGTATGGCATGAGTAACGAAGAATAT
AATAAATTAACCGAAGATAAAAAAGAACCTCTGCTCAACAAGTTCCAGATTACAACTTCA
CCAGGTTCAACTCAAAAAATATTAACAGCAATGATTGGGTTAAATAACAAAACATTAGAC
GATAAAACAAGTTATAAAATCGATGGTAAAGGTTGGCAAAAAGATAAATCTTGGGGTGGT
TACAACGTTACAAGATATGAAGTGGTAAATGGTAATATCGACTTAAAACAAGCAATAGAA
TCATCAGATAACATTTTCTTTGCTAGAGTAGCACTCGAATTAGGCAGTAAGAAATTTGAA
AAAGGCATGAAAAAACTAGGTGTTGGTGAAGATATACCAAGTGATTATCCATTTTATAAT
GCTCAAATTTCAAACAAAAATTTAGATAATGAAATATTATTAGCTGATTCAGGTTACGGA
CAAGGTGAAATACTGATTAACCCAGTACAGATCCTTTCAATCTATAGCGCATTAGAAAAT
AATGGCAATATTAACGCACCTCACTTATTAAAAGACACGAAAAACAAAGTTTGGAAGAAA
AATATTATTTCCAAAGAAAATATCAATCTATTAACTGATGGTATGCAACAAGTCGTAAAT
AAAACACATAAAGAAGATATTTATAGATCTTATGCAAACTTAATTGGCAAATCCGGTACT
GCAGAACTCAAAATGAAACAAGGAGAAACTGGCAGACAAATTGGGTGGTTTATATCATAT
GATAAAGATAATCCAAACATGATGATGGCTATTAATGTTAAAGATGTACAAGATAAAGGA
ATGGCTAGCTACAATGCCAAAATCTCAGGTAAAGTGTATGATGAGCTATATGAGAACGGT
AATAAAAAATACGATATAGATGAATAA
>mecA_A017_NL_016
ATGAAAAAGATAAAAATTGTTCCACTTATTTTAATAGTTGTAGTTGTCGGGTTTGGTATA
TATTTTTATGCTTCAAAAGATAAAGAAATTAATAATACTATTGATGCAATTGAAGATAAA
AATTTCAAACAAGTTTATAAAGATAGCAGTTATATTTCTAAAAGCGATAATGGTGAAGTA
GAAATGACTGAACGTCCGATAAAAATATATAATAGTTTAGGCGTTAAAGATATAAACATT
CAGGATCGTAAAATAAAAAAAGTATCTAAAAATAAAAAACGAGTAGATGCTCAATATAAA
ATTAAAACAAACTACGGTAACATTGATCGCAACGTTCAATTTAATTTTGTTAAAGAAGAT
[truncated: 3,213 more rows]

## Sheet: Fosfomycin resistance genes
>fosB_A007_NL_02
ATGGAAATAACAAGTGTTAATCACATTTGTTTTTCAGTAAGTGATTTAAATACCTCTATA
CAATTTTATAAAGATATTTTACAAGGTGACTTATTAGTATCAGGTAGAACGACAGCATAT
TTAACTATTGGTCATACTTGGATAGCACTGAATCAAGAAAAAAATATACCAAGGAATGAA
ATAAGTCATTCCTATACCCACGTTGCTTTCTCCATAGATGAAGAAGATTTTCAAAAGTGG
ATTCAATGGCTTAAAGAGAATCAAGTAAATATTTTAAAAGGGCGACCAAGAGACATTAAA
GACAAAAAATCGATATATTTTACAGATCCGGACGGGCATAAAATTGAATTACATACTGGG
ACATTAAAAGATAGAATAGAATATTATAAATGTGAGAAGACGCATATGCAATTATACGAT
GAGTTTTGA
>fosB_A002_RF_02
ATGATTAAAGGAATAAATCATATTACTTATTCGGTTTCTAATATAGCTAAATCAATTGAA
TTTTACAGAGATATTTTAGGGGCTGACATTTTAGTTGAAAGTGAGACCTCGGCCTATTTT
AATTTAGGTGGTATATGGTTAGCTTTGAACGAAGAAAAAAATATTCCTAGAAGCGAAATT
AAATATTCGTATACTCATATAGCATTTACAATTTCAGATAACGATTTTGAAGATTGGTAT
AACTGGTTGAAAGAAAATGAAGTAAATATTCTTGAAGGTAGAGATAGAGATATTAGAGAT
AAAAAATCAATATATTTCACTGATTTAGATGGTCATAAATTAGAATTGCATACAGGAAGT
TTAGAAGATAGATTGAGTTATTATAAAGAGGCTAAACCTCATATGAATTTTTATATTTAA

## Sheet: Fusidic acid resistance genes
>fusB_A001_RF_01
ATGAAAACAATGATTTATCCTCACCAATATAATTATATCAGATCGGTTATTTTAAGATTG
AAAAATGTATATAAAACGGTAAATGATAAAGAAACCGTCAAAGTTATTCAATCGGAAACC
TATAATGATATTAATGAGATTTTTGGTCATATAGATGACGATATTGAAGAATCTTTAAAA
GTATTAATGAACATCAGATTATCAAACAAAGAAATTGAAGCAATACTTAATAAATTTTTA
GAATATGTAGTACCTTTTGAACTACCTAGTCCGCAAAAACTTCAGAAAGTATTTAAGAAA
GTTAAAAAAATAAAAATACCTCAATTTGAAGAATATGATTTGAAGGTAAGTTCATTTGTA
GGATGGAATGAACTTGCATCAAATCGGAAATATATAATATATTACGATGAAAAAAAACAA
TTAAAAGGACTTTATGGAGAAATTTCTAATCAGGTTGTAAAGGGGTTCTGCACAATTTGT
AATAAAGAATCTAATGTTTCATTATTCATGAAAAAGTCAAAAACCAATTCGGATGGTCAA
TATGTAAAAAAAGGTGACTATATATGTCGAGATAGCATTCATTGTAATAAACAATTAACA
GATATTAATCAGTTTTATAATTTTATTGATAAACTAGATTAA
>fusC_A001_RF_01
ATGAATAAAATAGAAGTGTATAAGTTTGTTAAAGTAAAGCAGTTAGTATATCAATTGATT
AAGTTATATCGTACAAACGATATGAATTCCCATAAAACACAAAAAGATTTTTTACTAAAT
GAAATTAATGATATCTTTAAAGAAAAAGATATTGATATCTCGGACTTTATTACATCGATT
GACGATGTAAAATTAACTAAGAAAAAAGCAGAACATCTTTTAAATGAATTAAAAGTGTAC
ATCCAAGATTTTGAAATACCTTCATCAAGTCAACTGGAGAAAATTTTTCGTAAAGTAAAA
AAATTAAAGAGACCAGATATAAATTTAATTGATACAAAAGAAATTTCATATTTAGGATGG
AATGATAATTCTTCTAACCGAAAATATATCGTTTATAAAAATTTAGATGATAAATTCGAA
GGTATATATGGCGAAATTTCACCAAATAAAGTAAAAGGATTCTGTAAAATTTGTAATCAG
GAATCTGATACATCACTCTTTCTCAATAAAACTAAACATAATAAGAGTAGTGGAACATAT
ACTAAAAAAGGAGATTACATTTGTTATGACAGTTTTAAATGTAATCAGAACCTAGATGAT
ATAAATAATCTTTACGAATTTATTGTTAAAATAAAATAG
>fusC_A001_NL_01
ATGAATAAAATAGAAGTGTATAAGTTTGTTAAAGTAAAGCAGTTAGTATATCAATTGATT
AAGTTATATCGTACAAACGATATGAATTCCCATAAAACACAAAAAGATTTTTTACTAAAT
GAAATTAATGATATCTTTAAAGAAAAAGATATTGATATCTCGGACTTTATTACATCGATT
GACGATGTAAAATTAACTAAGAAAAAAGCAGAACATCTTTTAAATGAATTAAAAGTGTAC
ATCCAAGATTTTGAAATACCTTCATCAAGTCAACTGGAGAAAATTTTTCGTAAAGTAAAA
AAATTAAAGAGACCAGATATAAATTTAATTGATACAAAAGAAATTTCATATTTAGGATGG
AATGATAATTCTTCTAACCGAAAATATATCGTTTATAAAAATTTAGATGATAAATTCGAA
GGTATATATGGCGAAATTTCACCAAATAAAGTAAAAGGATTCTGTAAAATTTGTAATCAG
GAATCCGATACATCACTCTTTCTCAATAAAACTAAACATAATAAGAGTAGTGGAACATAT
ACTAAAAAAGGAGATTACATTTGTTATGACAGTTTTAAATGTAATCAGAACCTAGATGAT
ATAAATAATCTTTACGAATTTATTGTTAAAATAAAATAG
>fusC_A002_NL_02
ATGAATAAAATAGCAGTGTATAAGTTTGTTAAAGTAAAGCAGTTAGTATATCAATTGATT
AAGTTATATCGTACAAACGATATGAATTCCCATAAAACACAAAAAGATTTTTTACTAAAT
GAAATTAATGATATCTTTAAAGAAAAAGAGATTGATATCTCGGACTTTATTACATCGATT
GACGATGTAAAATTAACTAAGAAAAAAGCAGAACATCTTTTAAATGAATTAAAAGTGTAC
ATCCAAGATTTTGAAATACCTTCATCAAGTCAACTGGAGAAAATTTTTCCTAAAGTAAAA
AAATTAAAGAGACCAGATATAAATTTAATTGATACAAAAGAAATTTCATATTTAGGATGG
AATGATAATTCTTCTAACCGAAAATATATCGTTTATAAAAATTTAGATGATAAATTCGAA
GGTATATATGGCGAAATTTCACCAAATAAAGTAAAAGGATTCTGTAAAATTTGTAATCAG
GAATCTGATACATCACTCTTTCTCAATAAAACTAAACATAATAAGAGTAGTGGAACTTAT
ACTAAAAAAGGAGATTACATTTGTTATGACAGTTTTAAATGTAATCAGAACCTAGATGAT
ATAAATAATCTTTACGAATTTATTGTTAAAACAAAATAG
>fusC_A001_NL_03
ATGAATAAAATAGAAGTGTATAAGTTTGTTAAAGTAAAGCAGTTAGTATATCAATTGATT
AAGTTATATCGTACAAACGATATGAATTCTCATAAAACACAAAAAGATTTTTTACTAAAT
GAAATTAATGATATCTTTAAAGAAAAAGATATTGATATCTCGGACTTTATTACATCGATT
GACGATGTAAAATTAACTAAGAAAAAAGCAGAACATCTTTTAAATGAATTAAAAGTGTAC
ATCCAAGATTTTGAAATACCTTCATCAAGTCAACTGGAGAAAATTTTTCGTAAAGTAAAA
AAATTAAAGAGACCAGATATAAATTTAATTGATACAAAAGAAATTTCATATTTAGGATGG
AATGATAATTCTTCTAACCGAAAATATATCGTTTATAAAAATTTAGATGATAAATTCGAA
GGTATATATGGCGAAATTTCACCAAATAAAGTAAAAGGATTCTGTAAAATTTGTAATCAG
GAATCTGATACATCACTCTTTCTCAATAAAACTAAACATAATAAGAGTAGTGGAACATAT
ACTAAAAAAGGAGATTACATTTGTTATGACAGTTTTAAATGTAATCAGAACCTAGATGAT
ATAAATAATCTTTACGAATTTATTGTTAAAATAAAATAG
>fusC_A003_NL_04
ATGAATAAAATAGAAGTGTATAAGTTTGTTAAAGTAAAGCAGTTAATATATCAATTGATT
AAGTTATATCGTACAAACGATATGAATTCTCATAAAACACAAAAAGATTTTTTACTAAAT
GAAATTAATGATATCTTTAAAGAAAAAGATATTGATATCTCGGACTTTATTACATCGATT
GACGATGTAAAATTAACTAAGAAAAAAGCAGAACATCTTTTAAATGAATTAAAAGTGTAC
ATCCAAGATTTTGAAATACCTTCATCAAGTCAACTGGAGAAAATTTTTCGTAAAGTAAAA
AAATTAAAGAGACCAGATATAAATTTAATTGATACAAAAGAAATTTCATATTTAGGATGG
AATGATAATTCTTCTAACCGAAAATATATCGTTTATAAAAATTTAGATGATAAATTCGAA
GGTATATATGGCGAAATTTCACCAAATAAAGTAAAAGGATTCTGTAAAATTTGTAATCAG
GAATCTGATACATCACTCTTTCTCAATAAAACTAAACATAATAAGAGTAGTGGAACATAT
ACTAAAAAAGGAGATTACATTTGTTATGACAGTTTTAAATGTAATCAGAACCTAGATGAT
ATAAATAATCTTTACGAATTTATTGTTAAAATAAAATAG
>fusC_A001_NL_05
ATGAATAAAATAGAAGTGTATAAGTTTGTTAAAGTAAAGCAGTTAGTATATCAATTGATT
AAGTTATATCGTACAAACGATATGAATTCCCATAAAACACAAAAAGATTTTTTACTAAAT
GAAATTAATGATATCTTTAAAGAAAAAGATATTGATATCTCGGACTTTATTACATCGATT
GACGATGTAAAATTAACTAAGAAAAAAGCAGAACATCTTTTAAATGAATTAAAAGTGTAC
ATCCAAGATTTTGAAATACCTTCATCAAGTCAACTGGAGAAAATTTTTCGTAAAGTAAAA
AAATTAAAAAGACCAGATATAAATTTAATTGATACAAAAGAAATTTCATATTTAGGATGG
AATGATAATTCTTCTAACCGAAAATATATCGTTTATAAAAATTTAGATGATAAATTCGAA
GGTATATATGGCGAAATTTCACCAAATAAAGTAAAAGGATTCTGTAAAATTTGTAATCAG
GAATCTGATACATCACTCTTTCTCAATAAAACTAAACATAATAAGAGTAGTGGAACATAT
ACTAAAAAAGGAGATTACATTTGTTATGACAGTTTTAAATGTAATCAGAACCTAGATGAT
ATAAATAATCTTTACGAATTTATTGTTAAAATAAAATAG
>fusC_A001_NL_06
ATGAATAAAATAGAAGTGTATAAGTTTGTTAAAGTAAAGCAGTTAGTATATCAATTGATT
AAGTTATATCGTACAAACGATATGAATTCCCATAAAACACAAAAAGATTTTTTACTAAAT
GAAATTAATGATATCTTTAAAGAAAAAGATATTGATATCTCGGACTTTATTACATCGATT
GACGATGTAAAATTAACTAAGAAAAAAGCAGAACATCTTTTAAATGAATTAAAAGTGTAC
ATCCAAGATTTTGAAATACCTTCATCAAGTCAACTGGAGAAAATTTTTCGTAAAGTAAAA
AAATTAAAGAGACCAGATATAAATTTAATTGATACAAAAGAAATTTCATATTTAGGATGG
AATGATAATTCTTCTAACCGAAAATATATCGTTTATAAAAATTTAGATGATAAATTCGAA
GGTATATATGGCGAAATTTCACCAAATAAAGTAAAAGGATTCTGTAAAATTTGTAATCAG
GAATCTGATACATCACTCTTTCTCAATAAAACAAAACATAATAAGAGTAGTGGAACATAT
ACTAAAAAAGGAGATTACATTTGTTATGACAGTTTTAAATGTAATCAGAACCTAGATGAT
ATAAATAATCTTTACGAATTTATTGTTAAAATAAAATAG
>fusC_A004_NL_07
ATGAATAAAATAGAAGTGTATGAGTTTGTTAAAGTAAAGCAGTTAGTATATCAATTGATT
AAGTTATATCGTACAAACGATATGAATTCCCATAAAACACAAAAAGATTTTTTACTAAAT
GAAATTAATGATATCTTTAAAGAAAAAGATATTGATATCTCGGACTTTATTACATCGATT
GACGATGTAAAATTAACTAAGAAAAAAGCAGAACATCTTTTAAATGAATTAAAAGTGTAC
ATCCAAGATTTTGAAATACCTTCATCAAGTCAGCTGGAGAAAATTTTTCGTAAAGTAAAA
AAATTAAAGAGACCAGATATAAATTTAATTGATACAAAAGAAATTTCATATTTAGGATGG
AATGATAATTCTTCTAACCGAAAATATATCGTTTATAAAAATTTAGATGATAAATTCGAA
GGTATATATGGCGAAATTTCACCAAATAAAGTAAAAGGATTCTGTAAAATTTGTAATCAG
GAATCTGATACATCACTCTTTCTCAATAAAACTAAACATAATAAGAGTAGTGGAACATAT
ACTAAAAAAGGAGATTATATTTGTTATGACAGTTTTAAATGTAATCAGAACCTAGATGAT
ATAAATAATCTTTACGAATTTATTGTTAAAATAAAATAG
>fusC_A005_NL_08
ATGAATAAAATAGAAGTGTATAAGTTTGTTAAAGTAAAGCAGTTAGTATATCAATTGATT
AAGTTATATCGTACAAACGATATGAATTCCCATAAAACACAAAAAGATTTTTTACTAAAT
GAAATTAATGATATCTTTAAAGAAAAAGATATTGATATCTCGGACTTTATTACATCGATT
GACGATGTAAAATTAACTAAGAAAAAAGCAGAACATCTTTTAAATGAATTAAAAGTGTAC
ATCCAAGATTTTGAAATACCTTCATCAAGTCAACTGGAGAAAATTTTTCGTAAAGTAAAA
AAATTAAAGAAACCAGATATAAATTTAATTGATACAAAAGAAATTTCATATTTAGGATGG
AATGATAATTCTTCTAACCGAAAATATATCGTTTATAAAAATTTAGATGATAAATTCGAA
GGTATATATGGCGAAATTTCACCAAATAAAGTAAAAGGATTCTGTAAAATTTGTAATCAG
GAATCTGATACATCACTCTTTCTCAATAAAACTAAACATAATAAGAGTAGTGGAACATAT
ACTAAAAAAGGAGATTACATTTGTTATGACAGTTTTAAATGTAATCAGAACCTAGATGAT
ATAAATAATCTTTACGAATTTATTGTTAAAATAAAATAG
>fusC_A006_NL_09
ATGAATAAAATAGTAGTGTATAAGTTTGTTAAAGTAAAGCAGTTAGTATATCAATTGATT
AAGTTATATCGTACAAACGATATGAATTCCCATAAAACACAAAAAGATTTTTTACTAAAT
GAAATTAATGATATCTTTAAAGAAAAAGAGATTGATATCTCGGACTTTATTACATCGATT
GACGATGTAAAATTAACTAAGAAAAAAGCAGAACATCTTTTAAATGAATTAAAAGTGTAC
ATCCAAGATTTTGAAATACCTTCATCAAGTCAACTGGAGAAAATTTTTCCTAAAGTAAAA
AAATTAAAGAGACCAGATATAAATTTAATTGATACAAAAGAAATTTCATATTTAGGATGG
AATGATAATTCTTCTAACCGAAAATATATCGTTTATAAAAATTTAGATGATAAATTCGAA
GGTATATATGGCGAAATTTCACCAAATAAAGTAAAAGGATTCTGTAAAATTTGTAATCAG
GAATCTGATACATCACTCTTTCTCAATAAAACTAAACATAATAAGAGTAGTGGAACTTAT
ACTAAAAAAGGAGATTACATTTGTTATGACAGTTTTAAATGTAATCAGAACCTAGATGAT
ATAAATAATCTTTACGAATTTATTGTTAAAACAAAATAG

## Sheet: MLSB resistance genes
>erm(A)_A003_NL_01
ATGAACCAGAAAAACCCTAAAGACACGCAAAATTTTATTACTTCTAAAAAGCATGTAAAA
GAAATATTGAATCACACGAATATCAGTAAACAAGACAACGTAATAGAAATCGGATCAGGA
AAAGGACATTTTACCAAAGAGCTAGTCAAAATGAGTCGATCAGTTACTGCTATAGAAATT
GATGGAGGCTTATGTCAAGTGACTAAAGAAGCGGTAAACCCCTCTGAGAATATAAAAGTG
ATTCAAACGGATATTCTAAAATTTTCCTTCCCAAAACATATAAACTATAAGATATATGGT
AATATTCCTTATAACATCAGTACGGATATTGTCAAAAGAATTACCTTTGAAAGTCAGGCT
AAATATAGCTATCTTATCGTTGAGAAGGGATTTGCGAAAAGATTGCAAAATCTGCAACGA
GCTTTGGGTTTACTATTAATGGTGGAGATGGATATAAAAATGCTCAAAAAAGTACCACCA
CTATATTTTCATCCTAAGCCAAGTGTAGACTCTGTATTGATTGTTCTTGAACGACATCAA
CCATTGATTTCAAAGAAGGACTACAAAAAGTATCGATCTTTTGTTTATAAGTGGGTAAAC
CGTGAATATCGTGTTCTTTTCACTAAAAACCAATTCCGACAGGCTTTGAAGCATGCAAAT
GTCACTAATATTAATAAACTATCGAAGGAACAATTTCTTTCTATTTTCAATAGTTACAAA
TCGTTTCACTAA
>erm(A)_A001_NL_02
ATGAACCAGAAAAACCCTAAAGACACGCAAAATTTTATTACTTCTAAAAAGCATGTAAAA
GAAATATTGAATCACACGAATATCAGTAAACAAGACAACGTAATAGAAATCGGATCAGGA
AAAGGACATTTTACCAAAGAGCTAGTCAAAATGAGTCGATCAGTTACTGCTATAGAAATT
GATGGAGGCTTATGTCAAGTGACTAAAGAAGCGGTAAACCCCTCTGAGAATATAAAAGTG
ATTCAAACGGATATTCTAAAATTTTCCTTCCCAAAACATATAAACTATAAGATATATGGT
AATATTCCTTATAACATCAGTACGGATATTGTCAAAAGAATTACCTTTGAAAGTCAGGCT
AAATATAGCTATCTTATCGTTGAGAAGGGATTTGCGAAAAGATTGCAAAATCTGCAACGA
GCTTTGGGTTTACTATTAATGGTGGAGATGGATATAAAAATGCTCAAAAAAGTACCACCA
CTATATTTTCATCCTAAGCCAAGTGTAGACTCTGTATTGATTGTTCTTGAGCGACATCAA
CCATTGATTTCAAAGAAGGACTACAAAAAGTATCGATCTTTTGTTTATAAGTGGGTAAAC
CGTGAATATCGTGTTCTTTTCACTAAAAACCAATTCCGACAGGCTTTGAAGCATGCAAAT
GTCACTAATATTAATAAACTATCGAAGGAACAATTTCTTTCTATTTTCAATAGTTACAAA
TTGTTTCACTAA
>erm(A)_A004_NL_03
ATTAACCAGAAAAACCCTAAAGACACGCAAAATTTTATTACTTCTAAAAAGCATGTAAAA
GAAATATTGAATCACACGAATATCAGTAAACAAGACAACGTAATAGAAATCGGATCAGGA
AAAGGACATTTTACCAAAGAGCTAGTCAAAATGAGTCGATCAGTTACTGCTATAGAAATT
GATGGAGGCTTATGTCAAGTGACTAAAGAAGCGGTAAACCCCTCTGAGAATATAAAAGTG
ATTCAAACGGATATTCTAAAATTTTCCTTCCCAAAACATATAAACTATAAGATATTTGGT
AATATTCCTTATAACATCAGTACGGATATTGTCAAAAGAATTACCTTTGAAAGTCAGGCT
AAATATAGCTATCTTATCGTTGAGAAGGGATTTGCGAAAAGATTGCAAAATCTGCAACGA
GCTTTGGGTTTACTATTAATGGTGGAGATGGATATAAAAATGCTCAAAAAAGTACCACCA
CTATATTTTCATCCTAAGCCAAGTGTAGACTCTGTATTGATTGTTCTTGAACGACATCAA
CCATTGATTTCAAAGAAGGACTACAAAAAGTATCGATCTTTTGTTTATAAGTGGGTAAAC
CGTGAATATCGTGTTCTTTTCACTAAAAACCAATTCCGACAGGCTTTGAAGCATGCAAAT
GTCACTAATATTAATAAACTATCGAAGGAACAATTTCTTTCTATTTTCAATAGTTACAAA
TTGTTTCACTAA
>erm(A)_A005_NL_04
ATTAACCAGAAAAACCCTAAAGACACGCAAAATTTTATTACTTCTAAAAAGCATGTAAAA
GAAATATTGAATCACACGAATATCAGTAAACAAGACAACGTAATAGAAATCGGATCAGGA
AAAGGACATTTTACCAAAGAGCTAGTCAAAATGAGTCGATCAGTTACTGCTATAGAAATT
GATGGAGGCTTATGTCAAGTGACTAAAGAAGCGGTAAACCCCTCTGAGAATATACAAGTG
ATTCAAACGGATATTCTAAAATTTTCCTTCCCAAAACATATAAACTATAAGATATTTGGT
AATATTCCTTATAACATCAGTACGGATATTGTCAAAAGAATTACCTTTGAAAGTCAGGCT
AAATATAGCTATCTTATCGTTGAGAAGGGATTTGCGAAAAGATTGCAAAATCTGCAACGA
GCTTTGGGTTTACTATTAATGGTGGAGATGGATATAAAAATGCTCAAAAAAGTACCACCA
CTATATTTTCATCCTAAGCCAAGTGTAGACTCTGTATTGATTGTTCTTGAACGACATCAA
CCATTGATTTCAAAGAAGGACTACAAAAAGTATCGATCTTTTGTTTATAAGTGGGTAAAC
CGTGAATATCGTGTTCTTTTCACTAAAAACCAATTCCGACAGGCTTTGAAGCATGCAAAT
GTCACTAATATTAATAAACTATCGAAGGAACAATTTCTTTCTATTTTCAATAGTTACAAA
TTGTTTCACTAA
>erm(A)_A001_NL_06
ATGAACCAGAAAAACCCTAAAGACACGCAAAATTTTATTACTTCTAAAAAGCATGTAAAA
GAAATATTGAATCACACGAATATCAGTAAACAAGACAACGTAATAGAAATCGGATCAGGA
AAAGGACATTTTACCAAAGAGCTAGTCAAAATGAGTCGATCAGTTACTGCTATAGAAATT
GATGGAGGCTTATGTCAAGTGACTAAAGAAGCGGTAAACCCCTCTGAGAATATAAAAGTG
ATTCAAACGGATATTCTAAAATTTTCCTTCCCAAAACATATAAACTATAAGATATATGGT
AATATTCCTTATAACATCAGTACGGATATTGTCAAAAGAATTACCTTTGAAAGTCAGGCT
AAATATAGCTATCTTATCGTTGAGAAGGGATTTGCGAAAAGATTGCAAAATCTGCAACGA
GCTTTGGGTTTACTATTAATGGTGGAGATGGATATAAAAATGCTCAAAAAAGTACCACCA
CTATATTTTCATCCTAAGCCAAGTGTAGACTCTGTATTGATTGTTCTTGAACGACATCAA
CCATTGATTTCAAAGAAGGACTACAAAAAGTATTGATCTTTTGTTTATAAGTGGGTAAAC
CGTGAATATCGTGTTCTTTTCACTAAAAACCAATTCCGACAGGCTTTGAAGCATGCAAAT
GTCACTAATATTAATAAACTATCGAAGGAACAATTTCTTTCTATTTTCAATAGTTACAAA
TTGTTTCACTAA
>erm(A)_A007_NL_07
ATGAACCAGAAAAACCCTAAAGACACGCAAAATTTTATTACTTCTAAAAAGCATGTAAAA
GAAATATTGAATCACACGAATATCAGTAAACAAGACAACGTAATAGAAATCGGATCAGGA
AAAGGACATTTTACCAAAGAGCTAGTCAAAATGAGTCGATCAGTTACTGCTATAGAAATT
GATGGAGGCTTATGTCAAGTGACTAAAGAAGCGGTAAACCCCTCTGAGAATATAAAAGTG
ATTCAAACGGATATTCTAAAATTTTCCTTCCCAAAACATATAAACTATAAGATATATGGT
AATATTCCTTATAACATCAGTACGGATATTGTCAAAAGAATTACCTTTGAAAGTCAGGCT
AAATATAGCTATCTTATCGTTGAGAAGGGATTTGCGAAAAGATTGCAAAATCTGCAACGA
GCTTTGGGTTTACTATTAATGGTGGAGATGGATATAAAAATGCTCAAAAAAGTACCACCA
CTATATTTTCATCCTAAGCCAAGTGTAGACTCTGTATTGATTGTTCTTGAACGACATCAA
CCATTGATTTTAAAGAAGGACTACAAAAAGTATCGATCTTTTGTTTATAAGTGGGTAAAC
CGTGAATATCGTGTTCTTTTCACTAAAAACCAATTCCGACAGGCTTTGAAGCATGCAAAT
GTCACTAATATTAATAAACTATCGAAGGAACAATTTCTTTCTATTTTCAATAGTTACAAA
TTGTTTCACTAA
>erm(A)_A008_NL_08
ATGAACCAGAAAAACCCTAAAGACACGCAAAATTTTATTACTTCTAAAAAGCATGTAAAA
GAATTATTGAATCACACGAATATCAGTAAACAAGACAACGTAATAGAAATCGGATCAGGA
AAAGGACATTTTACCAAAGAGCTAGTCAAAATGAGTCGATCAGTTACTGCTATAGAAATT
GATGGAGGCTTATGTCAAGTGACTAAAGAAGCGGTAAACCCCTCTGAGAATATAAAAGTG
ATTCAAACGGATATTCTAAAATTTTCCTTCCCAAAACATATAAACTATAAGATATATGGT
AATATTCCTTATAACATCAGTACGGATATTGTCAAAAGAATTACCTTTGAAAGTCAGGCT
AAATATAGCTATCTTATCGTTGAGAAGGGATTTGCGAAAAGATTGCAAAATCTGCAACGA
GCTTTGGGTTTACTATTAATGGTGGAGATGGATATAAAAATGCTCAAAAAAGTACCACCA
CTATATTTTCATCCTAAGCCAAGTGTAGACTCTGTATTGATTGTTCTTGAACGACATCAA
CCATTGATTTCAAAGAAGGACTACAAAAAGTATCGATCTTTTGTTTATAAGTGGGTAAAC
CGTGAATATCGTGTTCTTTTCACTAAAAACCAATTCCGACAGGCTTTGAAGCATGCAAAT
GTCACTAATATTAATAAACTATCGAAGGAACAATTTCTTTCTATTTTCAATAGTTACAAA
TTGTTTCACTAA
>erm(A)_A001_NL_09
ATGAACCAGAAAAACCCTAAAGACACGCAAAATTTTATTACTTCTAAAAAGCATGTAAAA
GAAATATTGAATCACACGAATATCAGTAAACAAGACAACGTAATAGAAATCGGATCAGGA
AAAGGACATTTTACCAAAGAGCTAGTCAAAATGAGTCGATCAGTTACTGCTATAGAAATT
GATGGAGGCTTATGTCAAGTGACTAAAGAAGCGGTAAACCCCTCTGAGAATATAAAAGTG
ATTCAAACGGATATTCTAAAATTTTCCTTCCCAAAACATATAAACTATAAGATATATGGT
AATATCCCTTATAACATCAGTACGGATATTGTCAAAAGAATTACCTTTGAAAGTCAGGCT
AAATATAGCTATCTTATCGTTGAGAAGGGATTTGCGAAAAGATTGCAAAATCTGCAACGA
GCTTTGGGTTTACTATTAATGGTGGAGATGGATATAAAAATGCTCAAAAAAGTACCACCA
CTATATTTTCATCCTAAGCCAAGTGTAGACTCTGTATTGATTGTTCTTGAACGACATCAA
CCATTGATTTCAAAGAAGGACTACAAAAAGTATCGATCTTTTGTTTATAAGTGGGTAAAC
CGTGAATATCGTGTTCTTTTCACTAAAAACCAATTCCGACAGGCTTTGAAGCATGCAAAT
GTCACTAATATTAATAAACTATCGAAGGAACAATTTCTTTCTATTTTCAATAGTTACAAA
TTGTTTCACTAA
>erm(A)_A009_NL_10
ATGAACCAGAAAAACCCTAAAGACACGCAAAATTTTATTACTTCTAAAAAGCATGTAAAA
GAAATATTGAATCACACGAATATCAGTAAACAAGACAACGTAATAGAAATCGGATCAGGA
AAAGGACATTTTACCAAAGAGCTAGTCAAAATGAGTCGATCAGTTACTGCTATAGAAATT
GATGGAGGCTTATGTCAAGTGACTAAAGAAGCGGTAAACCCCTCTGAGAATATAAAAGTG
ATTCAAACGGATATTCTAAAATTTTCCTTCCCAAAACATATAAACTATAAGATATATGGT
AATATTCCTTATAACATCAGTACGGATATTGTCAAAAGAATTACCTTTGAAAGTCAGGCT
AAATATAGCTATCTTATCGTTGAGAAGGGATTTGCGAAAAGATTGCAAAATCTGCAACGA
GCTTTGGGTTTACTATTAATGGTGGAGATGGATATAAAAATGCTCAAAAAAGTACCACCA
CTATATTTTCATCCTAAGCCAAGTGTAGACTCTGTATTGATTGTTCTTGAACGACATCAA
CCATTGATTTCAAAGAAGGACTACAAAAAGTATCGATCTTTTGTTTATAAGTGGGTAAAC
CGTGAATATCGTGTTCTTTTCACTAAAAACCAATTCCGACAGGCTTTGAAGCATGCAAAT
GTCACTAATATTAATAAACTATCGAAGGAACAATTTCTTTCTATTTTCAATAGTTACAGA
TTGTTTCACTAA
>erm(A)_A001_RF_01
ATGAACCAGAAAAACCCTAAAGACACGCAAAATTTTATTACTTCTAAAAAGCATGTAAAA
GAAATATTGAATCACACGAATATCAGTAAACAAGACAACGTAATAGAAATCGGATCAGGA
AAAGGACATTTTACCAAAGAGCTAGTCAAAATGAGTCGATCAGTTACTGCTATAGAAATT
GATGGAGGCTTATGTCAAGTGACTAAAGAAGCGGTAAACCCCTCTGAGAATATAAAAGTG
ATTCAAACGGATATTCTAAAATTTTCCTTCCCAAAACATATAAACTATAAGATATATGGT
AATATTCCTTATAACATCAGTACGGATATTGTCAAAAGAATTACCTTTGAAAGTCAGGCT
AAATATAGCTATCTTATCGTTGAGAAGGGATTTGCGAAAAGATTGCAAAATCTGCAACGA
GCTTTGGGTTTACTATTAATGGTGGAGATGGATATAAAAATGCTCAAAAAAGTACCACCA
CTATATTTTCATCCTAAGCCAAGTGTAGACTCTGTATTGATTGTTCTTGAACGACATCAA
CCATTGATTTCAAAGAAGGACTACAAAAAGTATCGATCTTTTGTTTATAAGTGGGTAAAC
CGTGAATATCGTGTTCTTTTCACTAAAAACCAATTCCGACAGGCTTTGAAGCATGCAAAT
GTCACTAATATTAATAAACTATCGAAGGAACAATTTCTTTCTATTTTCAATAGTTACAAA
TTGTTTCACTAA
>erm(B)_A004_NL_02
ATGAACAAAAATATAAAATATTCTCAAAACTTTTTAACGAGTGAAAAAGTACTCAACCAA
ATAATAAAACAATTGAATTTAAAAGAAACCGATACCGTTTACGAAATTGGAACAGGTAAA
GGGCATTTAACGACGAAACTGGCTAAAATAAGTAAACAGGTAACGTCTATTGAATTAGAC
AGTCATCTATTCAACTTATCGTCAGAAAAATTAAAACTGAACATTCGTGTCACTTTAATT
CACCAAGATATTCTACAGTTTCAATTCCCTAACAAACAGAGGTATAAAATTGTTGGGAAT
ATCCCTTACCATTTAAGCACACAAATTATTAAAAAAGTGGTTTTTGAAAGCCATGCGTCT
GACATCTATCTGATTGTTGAAGAAGGATTCTACAAGCGTACCTTGGATATTCACCGAACA
CTAGGGTTGCTCTTGCACACTCAAGTCTCGATTCAGCAATTGCTTAAGCTGCCAGCGGAA
TGCTTTCATCCTAAACCAAAAGTAAACAGTGTCTTAATAAAACTTACCCGCCATACCACA
GATGTTCCAGATAAATATTGGAAGCTATATACGTACTTTGTTTCAAAATGGGTCAATCGA
GAATATCGTCAACTGTTTACTAAAAATCAGTTTCATCAAGCAATGAAACACGCCAAAGTA
AACAATTTAAGTACCGTTACTTATGAGCAAGTATTGTCTATTTTTAATAGTTATCTATTA
TTTAACGGGAGGAAA
>erm(B)_A010_NL_03
ATGAACAAAAATATAAAATATTCTCAAAACTTTTTAACGAGTGAAAAAGTACTCAACCAA
ATAATAAAACAATTGAATTTAAAAGAAACCGATACCGTTTACGAAATTGGAACAGGTAAA
GGGCATTTAACGACGAAACTGGCTAAAATAAGTAAACAGGTAACGTCTATTGAATTAGAC
AGTCATCTATTCAACTTATCGTCAGAAAAATTAAAACTGAACATTCGTGTCACTTTAATT
CACCAAGATATTCTACAGTTTCAATTCCCTAACAAACAGAGGTATAAAATTGTTGGGAAT
ATTCCTTACCATTTAAGCACACAAATTATTAAAAAAGTGGTTTTTGAAAGCCATGCGTCT
GACATCTATCTGATTGTTGAAGAAGGATTCTACAAGCGTACCTTGAATATTCACCGAACA
CTAGGGTTGCTCTTGCACACTCAAGTCTCGATTCAGCAATTGCTTAAGCTGCCAGCGGAA
TGCTTTCATCCTAAACCAAAAGTAAACAGTGTCTTAATAAAACTTACCCGCCATACCACA
GATGTTCCAGATAAATATTGGAAGCTATATACGTACTTTGTTTCAAAATGGGTCAATCGA
GAATATCGTCAACTGTTTACTAAAAATCAGTTTCATCAAGCAATGAAACACGCCAAAGTA
AACAATTTAAGTACCGTTACTTATGAGCAAGTATTGTCTATTTTTAATAGTTATCTATTA
TTTAACGGGAGGAAA
>erm(B)_A004_RF_10
ATGAACAAAAATATAAAATATTCTCAAAACTTTTTAACGAGTGAAAAAGTACTCAACCAA
ATAATAAAACAATTGAATTTAAAAGAAACCGATACCGTTTACGAAATTGGAACAGGTAAA
GGGCATTTAACGACGAAACTGGCTAAAATAAGTAAACAGGTAACGTCTATTGAATTAGAC
AGTCATCTATTCAACTTATCGTCAGAAAAATTAAAACTGAACATTCGTGTCACTTTAATT
CACCAAGATATTCTACAGTTTCAATTCCCTAACAAACAGAGGTATAAAATTGTTGGGAAT
ATTCCTTACCATTTAAGCACACAAATTATTAAAAAAGTGGTTTTTGAAAGCCATGCGTCT
GACATCTATCTGATTGTTGAAGAAGGATTCTACAAGCGTACCTTGGATATTCACCGAACA
CTAGGGTTGCTCTTGCACACTCAAGTCTCGATTCAGCAATTGCTTAAGCTGCCAGCGGAA
TGCTTTCATCCTAAACCAAAAGTAAACAGTGTCTTAATAAAACTTACCCGCCATACCACA
GATGTTCCAGATAAATATTGGAAGCTATATACGTACTTTGTTTCAAAATGGGTCAATCGA
GAATATCGTCAACTGTTTACTAAAAATCAGTTTCATCAAGCAATGAAACACGCCAAAGTA
AACAATTTAAGTACCGTTACTTATGAGCAAGTATTGTCTATTTTTAATAGTTATCTATTA
TTTAACGGGAGGAAA
>erm(B)_A006_RF_12
ATGAACAAAAATATAAAATATTCTCAAAACTTTTTAACGAGTGAAAAAGTACTCAACCAA
ATAATAAAACAATTGAATTTAAAAGAAACCGATACCGTTTACGAAATTGGAACAGGTAAA
GGGCATTTAACGACGAAACTGGCTAAAATAAGTAAACAGGTAACGTCTATTGAATTAGAC
AGTCATCTATTCAACTTATCGTCAGAAAAATTAAAACTGAATACTCGTGTCACTTTAATT
CACCAAGATATTCTACAGTTTCAATTCCCTAACAAACAGAGGTATAAAATTGTTGGGAGT
ATTCCTTACCATTTAAGCACACAAATTATTAAAAAAGTGGTTTTTGAAAGCCATGCGTCT
GACATCTATCTGATTGTTGAAGAAGGATTCTACAAGCGTACCTTGGATATTCACCGAACA
CTAGGGTTGCTCTTGCACACTCAAGTCTCGATTCAGCAATTGCTTAAGCTGCCAGCGGAA
TGCTTTCATCCTAAACCAAAAGTAAACAGTGTCTTAATAAAACTTACCCGCCATACCACA
GATGTTCCAGATAAATATTGGAAGCTATATACGTACTTTGTTTCAAAATGGGTCAATCGA
GAATATCGTCAACTGTTTACTAAAAATCAGTTTCATCAAGCAATGAAACACGCCAAAGTA
AACAATTTAAGTACCGTTACTTATGAGCAAGTATTGTCTATTTTTAATAGTTATCTATTA
TTTAACGGGAGGAAA
>erm(B)_A009_RF_23
ATGAACAAAAATATAAAATATTCTCAAAACTTTTTAACGAGTGAAAAAGTACTCAACCAA
ATAATAAAACAATTGAATTTAAAAGAAACCGATACCGTTTACGAAATTGGAACAGGTAAA
GGGCATTTAACGACGAAACTGGCTAAAATAAGTAAACAGGTAACGTCTATTGAATTAGAC
AGTCATCTATTCAACTTATCGTCAGAAAAATTAAAACTGAATACTCGTGTCACTTTAATT
CACCAAGATATTCTACAGTTTCAATTCCCTAACAAACAGAGGTATAAAATTGTTGGGAAT
ATTCCTTACCATTTAAGCACACAAATTATTAAAAAAGTGGTTTTTGAAAGCCGTGCGTCT
GACATCTATCTGATTGTTGAAGAAGGATTCTACAAGCGTACCTTGGATATTCACCGAACA
CTAGGGTTGCTCTTGCACACTCAAGTCTCGATTCAGCAATTGCTTAAGCTGCCAGCGGAA
TGCTTTCATCCTAAACCAAAAGTAAACAGTGTCTTAATAAAACTTACCCGCCATACCACA
GATGTTCCAGATAAATATTGGAAGCTATATACGTACTTTGTTTCAAAATGGGTCAATCGA
GAATATCGTCAACTGTTTACTAAAAATCAGTTTCATCAAGCAATGAAACACGCCAAAGTA
AACAATTTAAGTACCATTACTTATGAGCAAGTATTGTCTATTTTTAATAGTTATCTATTA
TTTAACGGGAGGAAA
>erm(C)_A001_RF_01
ATGAACGAGAAAAATATAAAACACAGTCAAAACTTTATTACTTCAAAACATAATATAGAT
AAAATAATGACAAATATAAGATTAAATGAACATGATAATATCTTTGAAATCGGCTCAGGA
AAAGGCCATTTTACCCTTGAATTAGTAAAGAGGTGTAATTTCGTAACTGCCATTGAAATA
GACCATAAATTATGCAAAACTACAGAAAATAAACTTGTTGATCACGATAATTTCCAAGTT
TTAAACAAGGATATATTGCAGTTTAAATTTCCTAAAAACCAATCCTATAAAATATATGGT
AATATACCTTATAACATAAGTACGGATATAATACGCAAAATTGTTTTTGATAGTATAGCT
AATGAGATTTATTTAATCGTGGAATACGGGTTTGCTAAAAGATTATTAAATACAAAACGC
TCATTGGCATTACTTTTAATGGCAGAAGTTGATATTTCTATATTAAGTATGGTTCCAAGA
GAATATTTTCATCCTAAACCTAAAGTGAATAGCTCACTTATCAGATTAAGTAGAAAAAAA
TCAAGAATATCACACAAAGATAAACAAAAGTATAATTATTTCGTTATGAAATGGGTTAAC
AAAGAATACAAGAAAATATTTACAAAAAATCAATTTAACAATTCCTTAAAACATGCAGGA
ATTGACGATTTAAACAATATTAGCTTTGAACAATTCTTATCTCTTTTCAATAGCTATAAA
TTATTTAATAAGTAA
>erm(C)_A002_RF_02
ATGAACGAGAAAAATATAAAACACAGTCAAAACTTTATTACTTCAAAACATAATATAGAT
AAAATAATGACAAATATAAGATTAAATGAACATGATAATATCTTTGAAATCGGCTCAGGA
AAAGGCCATTTTACCCTTGAATTAGTACAGAGGTGTAATTTCGTAACTGCCATTGAAATA
GACCATAAATTATGCAAAACTACAGAAAATAAACTTGTTGATCACGATAATTTCCAAGTT
TTAAACAAGGATATATTGCAGTTTAAATTTCCTAAAAACCAATCCTATAAAATATTTGGT
AATATACCTTATAACATAAGTACAGATATAATACGCAAAATTGTTTTTGATAGTATAGCT
GATGAGATTTATTTAATCGTGGAATACGGGTTTGCTAAAAGATTATTAAATACAAAACGC
TCATTGGCATTACTTTTAATGGCAGAAGTTGATATTTCTATATTAAGTATGGTTCCAAGA
GAATATTTTCATCCTAAACCTAAAGTGAATAGCTCACTTATCAGATTAAATAGAAAAAAA
TCAAGAATATCACACAAAGATAAACAGAAGTATAATTATTTCGTTATGAAATGGGTTAAC
AAAGAATACAAGAAAATATTTACAAAAAATCAATTTAACAATTCCTTAAAACATGCAGGA
ATTGACGATTTAAACAATATTAGCTTTGAACAATTCTTATCTCTTTTCAATAGCTATAAA
TTATTTAATAAGTAA
>erm(C)_A003_RF_03
ATGAACGAGAAAAATATAAAACACAGTCAAAACTTTATTACTTCAAAACATAATATAGAT
AAAATAATGACAAATATAAGATTAAATGAACATGATAATATCTTTGAAATCGGCTCAGGA
AAAGGGCATTTTACCCTTGAATTAGTACAGAGGTGTAATTTCGTAACTGCCATTGAAATA
GACCATAAATTATGCAAAACTACAGAAAATAAACTTGTTGATCACGATAATTTCCAAGTT
TTAAACAAGGATATATTGCAGTTTAAATTTCCTAAAAACCAATCCTATAAAATATTTGGT
AATATACCTTATAACATAAGTACGGATATAATACGCAAAATTGTTTTTGATAGTATAGCT
GATGAGATTTATTTAATCGTGGAATACGGGTTTGCTAAAAGATTATTAAATACAAAACGC
TCATTGGCATTATTTTTAATGGCAGAAGTTGATATTTCTATATTAAGTATGGTTCCAAGA
GAATATTTTCATCCTAAACCTAGAGTGAATAGCTCACTTATCAGATTAAATAGAAAAAAA
TCAAGAATATCACACAAAGATAAACAGAAGTATAATTATTTCGTTATGAAATGGGTTAAC
AAAGAATACAAGAAAATATTTACAAAAAATCAATTTAACAATTCCTTAAAACATGCAGGA
ATTGACGATTTAAACAATATTAGCTTTGAACAATTCTTATCTCTTTTCAATAGCTATAAA
TTATTTAATAAGTAA
>erm(C)_A007_NL_01
ATGAACGAGAAAAATATAAAACACAGTCAAAACTTTATTACTTCAAAACATAATATAGAT
AAAATAATGACAAATATAAGATTAAATGAACATGATAATATCTTTGAAATCGGCTCAGGA
AAAGGGCATTTTACCCTTGAATTAGTACAGAGGTGTAATTTCGTAACTGCCATTGAAATA
GACCATAAATTATGCAAAACTACAGAAAATAAACTTGTTGATCACGATAATTTCCAAGTT
TTAAACAAGGATATATTGCAGTTTAAATTTCCTAAAAACCAATCCTATAAAATATTTGGT
AATATACCTTATAACATAAGTACGGATATAATACGCAAAATTGTTTTTGATAGTATAGCT
GATGAGATTTATTTAATCGTGGAATACGGTTTTGCTAAAAGATTATTAAATACAAAACGC
TCATTGGCATTATTTTTAATGGCAGAAGTTGATATTTCTATATTAAGTATGGTTCCAAGA
GAATATTTTCATCCTAAACCTAAAGTGAATAGCTCACTTATCAGATTAAATAGAAAAAAA
TCAAGAATATCACACAAAGATAAACAGAAGTATAATTATTTCGTTATGAAATGGGTTAAC
AAAGAATACAAGAAAATATTTACAAAAAATCAATTTAACAATTCCTTAAAACATGCAGGA
ATTGACGATTTAAACAATATTAGCTTTGAACAATTCTTATCTCTTTTCAATAGCTATAAA
TTATTTAATAAGTAA
>erm(C)_A011_NL_02
ATGAACGAGAAAAATATAAAACACAGTCAAAACTTTATTACTTCAAAACATAATATAGAT
AAAATAATGACAAATATAAGATTAAATGAACATGATAATATCTTTGAAATCGGCTCAGGA
AAAGGCCATTTTACCCTTGAATTAGTACAGAGGTGTAATTTCGTAACTGCCATTGAAATA
GACCATAAATTATGCAAAATTACAGAAAATAAACTTGTTGATCACGATAATTTCCAAGTT
TTAAACAAGGATATATTGCAGTTTAAATTTCCTAAAAACCAATCCTATAAAATATTTGGT
AATATACCTTATAACATAAGTACGGATATAATACGCAAAATTGTTTTTGATAGTATAGCT
AATGAGATTTATTTAATCGTGGAATACGGGTTTGCTAAAAGATTATTAAATACAAAACGC
TCATTGGCATTACTTTTAATGGCAGAAGTTGATATTTCTATATTAAGTATGGTTCCAAGA
GAATATTTTCATCCTAAACCTAAAGTGAATAGCTCACTTATCAGATTAAGTAGAAAAAAA
TCAAGAATATCACACAAAGATAAACAGAAGTATAATTATTTCGTTATGAAATGGGTTAAC
AAAGAATACAAGAAAATATTTACAAAAAATCAATTTAACAATTCCTTAAAACATGCAGGA
ATTGACGATTTAAACAATATTAGCTTTGAACAATTCTTATCTCTTTTCAATAGCTATAAA
TTATTTAATAAGTAA
>erm(C)_A012_NL_03
ATGAACGAGAAAAATATAAAACACAGTCAAAACTTTATTACTTCAAAACATAATATAGAT
AAAATAATGACAAATATAAGATTAAATGAACATGATAATATCTTTGAAATCGGCTCAGGA
AAAGGGCATTTTACCCTTGAATTAGTACAGAGGTGTAATTTCGTAACTGCCATTGAAATA
GACCATAAATTATGCAAAACTACAGAAAATAAACTTGTTGATCACGATAATTTCCAAGTT
TTAAACAAGGATATATTGCAGTTTAAATTTCCTAAAAACCAATCCTATAAAATATTTGGT
AATATACCTTATAACATAAGTACGGATATAATACGCAAAATTGTTTTTGATAGTATAGCT
GATGAGATTTATTTAATCGTGGAATACGAGTTTGCTAAAAGATTATTAAATACAAAACGC
TCATTGGCATTATTTTTAATGGCAGAAGTTGATATTTCTATATTAAGTATGGTTCCAAGA
GAATATTTTCATCCTAAACCTAAAGTGAATAGCTCACTTATCAGATTAAATAGAAAAAAA
TCAAGAATATCACACAAAGATAAACAGAAGTATAATTATTTCGTTATGAAATGGGTTAAC
AAAGAATACAAGAAAATATTTACAAAAAATCAATTTAACAATTCCTTAAAACATGCAGGA
ATTGACGATTTAAACAATATTAGCTTTGAACAATTCTTATCTCTTTTCAATAGCTATAAA
TTATTTAATAAGTAA
>erm(C)_A013_NL_05
ATGAACGAGAAAAATATAAAACACAGTCAAAACTTTATTACTTCAAAACATAATATAGAT
AAAATAATGACAAATATAAGATTAAATGAACATGATAATATCTTTGAAATCGGCTCAGGA
AAAGGGCATTTTACCCTTGAATTAGTACAGAGGTGTAATTTCGTAACTGCCATTGAAATA
GACCATAAATTATGCAAAACTACAGAAAATAAACTTGTTGATCACGATAATTTCCAAGTT
TTAAACAAGGATATATTGCAGTTTAAATTTCCTAAAAACCAATCCTATAAAATATTTGGT
AATATACCTTATAACATAAGTACGGATATAATACGCAAAATTGTTTTTGATAGTATAGCT
GATGAGATTTATTTAATCGTGGAATACGGGTTTGCTAAAAGATTATTAAATACAAAATGC
TCATTGGCATTATTTTTAATGGCAGAAGTTGATATTTCTATATTAAGTATGGTTCCAAGA
GAATATTTTCATCCTAAACCTAAAGTGAATAGCTCACTTATCAGATTAAATAGAAAAAAA
TCAAGAATATCACACAAAGATAAACAGAAGTATAATTATTTCGTTATGAAATGGGTTAAC
AAAGAATACAAGAAAATATTTACAAAAAATCAATTTAACAATTCCTTAAAACATGCAGGA
ATTGACGATTTAAACAATATTAGCTTTGAACAATTCTTATCTCTTTTCAATAGCTATAAA
TTATTTAATAAGTAA
>erm(C)_A014_NL_06
ATGAACAAAAAAAATATAAAAGACAGTCAAAACTTTATTACTTCGAAACGTAATATAGAT
AAAATAATGACAAATATAAGCTTAAATGAACATGATAATATCTTTGAAATTGGCTCAGGA
AAAGGGCATTTTACCCTTGAATTAGTACAAAGGTGTAATTTCGTAACTGCTATTGAAATA
GACCATAAATTATGCAAGACTACAGAAAATAAACTTGTTAATCACGATAATTTTCAAGTT
TTAAACAAGGATATATTGCAGTTTAAATTTCCTAAAAACCAATCCTATAAAATATTTGGT
AGTATACCTTACAACATAAGTACGGATATAATACGCAAAGTTGTTTTTGAAAGTATAGCT
GATGAGAGTTATTTAATCGTGGAATACGGGTTTGCTAAAAGGTTATTGAATACAAAGCGC
TCATTGGCGTTACTTTTAATGGCAGAAGTTGATATTTCTATATTAAGTATGGTTCCAAGA
GAATATTTTCATCCTAAACCTAAAGTGAATAGCTCGCTTATCAGATTAAATAGAAAAAAA
TCAAGAATATCGTACAAAGATAAACAGAAGTATAATTATTTCGTTATGAAATGGGTTAAC
AAAGAATACAAGAAAATATTTACAAAGAATCAATTTAACAAATCCTTAAAACATGCGGGA
ATTGACGATTTAAACAATATTAGCTTTGAGCAATTCTTGTCTCTTTTCAATAGCTATAAA
TTATTTAATAAGTAA
>erm(C)_A015_NL_07
ATGAACAAAAAAAATATAAAAGATAGTCAAAACTTTATTACTTCAAAGCATCATATAAAT
GAAATTTTGAGAAATGTACATTTAAATACAAATGATAATATTATTGAGATTGGTTCAGGG
AAAGGTCATTTCACGTTTGAATTAGCTAAAAGGTGTAATTATGTAACCGCCATTGAAATA
GATCCTAAATTATGTAGGATAACTAAAAACAAACTTATTGAATATGAGAACTTCCAGGTT
ATCAATAAAGATATTTTACAATTTAAGTTTCCTAAAAATAAGTCATATAAGATATATGGA
AATATACCCTACAATATAAGTACAGATATAATTCGAAAAATTGTTTTTGAAAGCACAGCT
ACAGAAAGTTATTTAATAGTGGAATATGGATTTGCTAAAAGGTTGCTAAATACAAATCGT
TCACTAGCACTATTTTTAATGACAGAAGTTGATATATCCATATTAAGTAAAATCCCTAGA
GAATACTTTCATCCAAAACCTAGAGTTAATAGCTCGTTAATTGTATTAAAAAGACACCCT
TCAAAAATATCACTCAAAGATAGAAAACAATATGAAAATTTTGTTATGAAATGGGTTAAC
AAAGAATACATAAAACTATTTTCCAAAAACCAATTTTATCAAGCCTTAAAATATGCAAGA
ATTGACGATTTAAACAATATTAGCTTTGAACAATTCTTATCTCTTTTCAATAGCTATAAA
TTATTTAATAAGTAA
>erm(C)_A016_NL_08
ATGAACAAAAAAAATATAAAAGATAGTCAAAACTTTATTACTTCAAAGCATCATATAAAT
GAAATTTTGAGAAATGTACATTTAAATACAAATGATAATATTATTGAGATTGGTTCAGGG
AAAGGTCATTTCACGTTTGAATTAGCTAAAAGGTGTAATTATGTAACCGCCATTGAAATA
GATCCTAAATTATGTAGGATAACTAAAAACAAACTTATTGAATATGAGAACTTCCAGGTT
ATCAATAAAGATATTTTACAATTTAAGTTTCCTAAAAATAAGTCATATAAGATATATGGA
AATATACCCTACAATATAAGTACAGATATAATTCGAAAAATTGTTTTTGAAAGCACAGCT
ACAGAAAGTTATTTAATAGTGGAATATGGATTTGCTAAAAGGTTGCTAAATACAAATCGT
TCACTAGCACTATTTTTAATGACAGAAGTTGATATTTCTATATTAAGTATGGTTCCAAGA
GAATATTTTCATCCTAAACCTAAAGTGAATAGCTCACTTATCAGATTAAATAGAAAAAAA
TCAAGAATATCACACAAAGATAAACAGAAGTATAATTATTTCGTTATGAAATGGGTTAAC
AAAGAATACAAGAAAATATTTACAAAAAATCAATTTAACAATTCCTTAAAACATGCAGGA
ATTGACGATTTAAACAATATTAGCTTTGAACAATTCTTATCTCTTTTCAATAGCTATAAA
TTATTTAATAAGTAA
>erm(C)_A017_NL_09
ATGAACGAGAAAAATATAAAACACAGTCAAAACTTTATTACTTCAAAACATAATATAGAT
AAAAAAATGACAAATATAAGATTAAATGAACATGATAATATCTTTGAAATCGGCTCAGGA
AAAGGGCATTTTACCCTTGAATTAGTACAGAGGTGTAATTTCGTAACTGCCATTGAAATA
GACCATAAATTATGCAAAACTACAGAAAATAAACTTGTTGATCACGATAATTTCCAAGTT
TTAAACAAGGATATATTGCAGTTTAAATTTCCTAAAAACCAATCCTATAAAATATTTGGT
AATATACCTTATAACATAAGTACGGATATAATACGCAAAATTGTTTTTGATAGTATAGCT
GATGAGATTTATTTAATCGTGGAATACGGTTTTGCTAAAAGATTATTAAATACAAAACGC
TCATTGGCATTATTTTTAATGGCAGAAGTTGATATTTCTATATTAAGTATGGTTCCAAGA
GAATATTTTCATCCTAAACCTAAAGTGAATAGCTCACTTATCAGATTAAATAGAAAAAAA
TCAAGAATATCACACAAAGATAAACAGAAGTATAATTATTTCGTTATGAAATGGGTTAAC
AAAGAATACAAGAAAATATTTACAAAAAATCAATTTAACAATTCCTTAAAACATGCAGGA
ATTGACGATTTAAACAATATTAGCTTTGAACAATTCTTATCTCTTTTCAATAGCTATAAA
TTATTTAATAAGTAA
>erm(C)_A018_NL_10
ATGAACGAGAAAAATATAAAACACAGTCAAAACTTTATTACTTCGAAACATAATATAGAT
AAAATAATGACAAATATAAGATTAAATGAACATGATAATATCTTTGAAATCGGCTCAGGA
AAAGGCCATTTTACCCTTGAATTAGTACAAAGGTGTAATTTCGTAACTGCCATTGAAATA
GACCATAAATTATGCAAAACTACAGAACATAAACTTGTTGATCACGATAATTTTCAAGTT
TTTAACAAGGATATATTGCAGTTTAAATTTCCTAAAAACCAATCCTATAAAATATTTGGT
AATATACCTTATAACATAAGTACGGATATAATACGCAAAATTGTTTTTGATAGTATAGCT
GATGAGATTTATTTAATCGTGGAATACGGGTTTGCTAAAAGATTATTAAATACAAAACGC
TCATTGGCATTATTTTTAATGGCAGAAGTTGATATTTCTATATTAAGTATGGTTCCAAGA
GAATATTTTCATCCTAAACCTAAAGTGAATAGCTCACTTATCAGATTAAATAGAAAAAAA
TCAAGAATATCACACAAAGATAAACAGAAGTATAATTATTTCGTTATGAAATGGGTTAAC
AAAGAATACAAGAAAATATTTACAAAAAATCAATTTAACAATTCCTTAAAACATGCAGGA
ATTGACGATTTAAACAATATTAGCTTTGAACAATTCTTATCTCTTTTCAATAGCTATAAA
TTATTTAATAAGTAA
>erm(C)_A007_NL_11
ATGAACGAGAAAAATATAAAACACAGTCAAAACTTTATTACTTCAAAACATAATATAGAT
AAAATAATGACAAATATAAGATTAAATGAACATGATAATATCTTTGAAATCGGCTCAGGA
AAAGGGCATTTTACCCTTGAATTAGTACAGAGGTGTAATTTCGTAACTGCCATTGAAATA
GACCATAAATTATGCAAAACTACAGAAAATAAACTTGTTGATCACGATAATTTCCAAGTT
TTAAACAAGGATATATTGCAGTTTAAATTTCCTAAAAACCAATCCTATAAAATATTTGGT
AATATACCTTATAACATAAGCACGGATATAATACGCAAAATTGTTTTTGATAGTATAGCT
GATGAGATTTATTTAATCGTGGAATACGGGTTTGCTAAAAGATTATTAAATACAAAACGC
TCATTGGCATTATTTTTAATGGCAGAAGTTGATATTTCTATATTAAGTATGGTTCCAAGA
GAATATTTTCATCCTAAACCTAAAGTGAATAGCTCACTTATCAGATTAAATAGAAAAAAA
TCAAGAATATCACACAAAGATAAACAGAAGTATAATTATTTCGTTATGAAATGGGTTAAC
AAAGAATACAAGAAAATATTTACAAAAAATCAATTTAACAATTCCTTAAAACATGCAGGA
ATTGACGATTTAAACAATATTAGCTTTGAACAATTCTTATCTCTTTTCAATAGCTATAAA
TTATTTAATAAGTAA
>erm(C)_A019_NL_12
ATGAGCGAGAAAAATATAAAACACAGTCAAAACTTTATTACTTCAAAACATAATATAGAT
AAAATAATGACAAATATAAGATTAAATGAACATGATAATATCTTTGAAATCGGCTCAGGA
AAAGGGCATTTTACCCTTGAATTAGTACAGAGGTGTAATTTCGTAACTGCCATTGAAATA
GACCATAAATTATGCAAAACTACAGAAAATAAACTTGTTGATCACGATAATTTCCAAGTT
TTAAACAAGGATATATTGCAGTTTAAATTTCCTAAAAACCAATCCTATAAAATATTTGGT
AATATACCTTATAACATAAGTACGGATATAATACGCAAAATTGTTTTTGATAGTATAGCT
GATGAGATTTATTTAATCGTGGAATACGGGTTTGCTAAAAGATTATTAAATACAAAACGC
TCATTGGCATTATTTTTAATGGCAGAAGTTGATATTTCTATATTAAGTATGGTTCCAAGA
GAATATTTTCATCCTAAACCTAAAGTGAATAGCTCACTTATCAGATTAAATAGAAAAAAA
TCAAGAATATCACACAAAGATAAACAGAAGTATAATTATTTCGTTATGAAATGGGTTAAC
AAAGAATACAAGAAAATATTTACAAAAAATCAATTTAACAATTCCTTAAAACATGCAGGA
ATTGACGATTTAAACAATATTAGCTTTGAACAATTCTTATCTCTTTTCAATAGCTATAAA
TTATTTAATAAGTAA
>erm(C)_A020_NL_13
ATGAACGAGAAAAATATAAAACACAGTCAAAACTTTATTACTTCAAAACATAATATAGAT
AAAATAATGACAAATATAAGATTAAATGAACATGATAATATCTTTGAAATCGGCTCAGGA
AAAGGGCATTTTACCCTTGAATTAGTACAGAGGTGTAATTTCGTAACTGCCATTGAAATA
GACCATAAATTATGCAAAACTACAGAAAATAAACTTGTTGATCACGATAATTTCCAAGTT
TTAAACAAGGATATATTGCAGTTTAAATTTCCTAAAAACCAATCCTATAAAATATTTGGT
AATATACCTTATAACATAAGTACGGATATAATACGCAAAATTGTTTTTGATAGTATAGCT
GATGAGATTTATTTAATCGTGGAATACGGGTTTGCTAAAAGATTATTAAATACAAAACGC
TCATTGGCATTATTTTTAATGGCAGAAGTTGATATTTCTATATTAAGTATGGTTCCAAGA
GAATATTTTCATCCTAAACCTAAAGTGAATAGCTCACTTATCAGATTAAATAGAAAAAAA
TCAAGAATATCACACAAAGATAAACATAAGTATAATTATTTCGTTATGAAATGGGTTAAC
AAAGAATACAAGAAAATATTTACAAAAAATCAATTTAACAATTCCTTAAAACATGCAGGA
ATTGACGATTTAAACAATATTAGCTTTGAACAATTCTTATCTCTTTTCAATAGCTATAAA
TTATTTAATAAGTAA
>erm(C)_A007_NL_14
ATGAACGAAAAAAATATAAAACACAGTCAAAACTTTATTACTTCAAAACATAATATAGAT
AAAATAATGACAAATATAAGATTAAATGAACATGATAATATCTTTGAAATCGGCTCAGGA
AAAGGGCATTTTACCCTTGAATTAGTACAGAGGTGTAATTTCGTAACTGCCATTGAAATA
GACCATAAATTATGCAAAACTACAGAAAATAAACTTGTTGATCACGATAATTTCCAAGTT
TTAAACAAGGATATATTGCAGTTTAAATTTCCTAAAAACCAATCCTATAAAATATTTGGT
AATATACCTTATAACATAAGTACGGATATAATACGCAAAATTGTTTTTGATAGTATAGCT
GATGAGATTTATTTAATCGTGGAATACGGGTTTGCTAAAAGATTATTAAATACAAAACGC
TCATTGGCATTATTTTTAATGGCAGAAGTTGATATTTCTATATTAAGTATGGTTCCAAGA
GAATATTTTCATCCTAAACCTAAAGTGAATAGCTCACTTATCAGATTAAATAGAAAAAAA
TCAAGAATATCACACAAAGATAAACAGAAGTATAATTATTTCGTTATGAAATGGGTTAAC
AAAGAATACAAGAAAATATTTACAAAAAATCAATTTAACAATTCCTTAAAACATGCAGGA
ATTGACGATTTAAACAATATTAGCTTTGAACAATTCTTATCTCTTTTCAATAGCTATAAA
TTATTTAATAAGTAA
>erm(C)_A021_NL_15
ATGAACGAGAAAAATATAAAACACAGTCAAAACTTTATTACTTCAAAACATAATATAGAT
AAAATAATGACAAATATAAGATTAAATGAACATGATAATATCTTTGAAATCGGCTCAGGA
AAAGGGCATTTTACCCTTGAATTAGTACAGAGGTGTAATTTCGTAACTGCCATTGAAATA
GACCATAAATTACGCAAAACTACAGAAAATAAACTTGTTGATCACGATAATTTCCAAGTT
TTAAACAAGGATATATTGCAGTTTAAATTTCCTAAAAACCAATCCTATAAAATATTTGGT
AATATACCTTATAACATAAGTACGGATATAATACGCAAAATTGTTTTTGATAGTATAGCT
GATGAGATTTATTTAATCGTGGAATACGGGTTTGCTAAAAGATTATTAAATACAAAACGC
TCATTGGCATTATTTTTAATGGCAGAAGTTGATATTTCTATATTAAGTATGGTTCCAAGA
GAATATTTTCATCCTAAACCTAAAGTGAATAGCTCACTTATCAGATTAAATAGAAAAAAA
TCAAGAATATCACACAAAGATAAACAGAAGTATAATTATTTCGTTATGAAATGGGTTAAC
AAAGAATACAAGAAAATATTTACAAAAAATCAATTTAACAATTCCTTAAAACATGCAGGA
ATTGACGATTTAAACAATATTAGCTTTGAACAATTCTTATCTCTTTTCAATAGCTATAAA
TTATTTAATAAGTAA
>erm(C)_A022_NL_16
ATGAACGAGAAAAATATAAAACACAGTCAAAACTTTATTACTTCAAAACATAATATAGAT
AAAATAATGACAAATATAAGATTAAATGAACATGATAATATCTTTGAAATCGGCTCAGGA
AAAGGGCATTTTACCCTTGAATTAGTACAGAGGTGTAATTTCGTAACTGCCATTGAAATA
GACCATAAATTATGCAAAACTACAGAAAATAAACTTGTTGATCACGATAATTTCCAAGTT
TTAAACAAGGATATATTGCAGTTTAAATTTCCTAAAAACCAATCCTATAAAATATTTGGT
AATATACCTTATAACATAAGTACGGATATAATACGCAAAATTGTTTTTGATAGTATAGCT
GATGAGATTTATTTAATCGTGGAATACGGGTTTGCTAAAAGATTATTAAATACAAAACGC
TCATTGGCATTATTTTTAATGGCAGAAGTTGATATTTCTATATTAAGTATGGTTCCAAGA
GAATATTTTCATCCTAAACCTAAAGTGAATAGCTCACTTATCAGATTAAATAGAAAAAAA
TCAAGAATATCACACAAAGATAAACAGAAGTATAATTATTTCGTTATGAAATGGGTTAAC
AAAGAATACAAGAAAATATTTACAAAAAATCAATTTAACAATTCCTTAAAACATGCAGGA
ATTGACGATTTAAACAATATTAGCTTTAAACAATTCTTATCTCTTTTCAATAGCTATAAA
TTATTTAATAAGTAA
>erm(C)_A007_NL_17
ATGAACGAGAAAAATATAAAACACAGTCAAAACTTTATTACTTCAAAACATAATATAGAT
AAAATAATGACAAATATAAGATTAAATGAACATGATAATATCTTTGAAATCGGCTCAGGA
AAAGGGCATTTTACCCTTGAATTAGTACAGAGGTGTAATTTCGTAACTGCCATTGAAATA
GACCATAAATTATGCAAAACTACAGAAAATAAACTTGTTGATCACGATAATTTCCAAGTT
TTAAATAAGGATATATTGCAGTTTAAATTTCCTAAAAACCAATCCTATAAAATATTTGGT
AATATACCTTATAACATAAGTACGGATATAATACGCAAAATTGTTTTTGATAGTATAGCT
GATGAGATTTATTTAATCGTGGAATACGGTTTTGCTAAAAGATTATTAAATACAAAACGC
TCATTGGCATTATTTTTAATGGCAGAAGTTGATATTTCTATATTAAGTATGGTTCCAAGA
GAATATTTTCATCCTAAACCTAAAGTGAATAGCTCACTTATCAGATTAAATAGAAAAAAA
TCAAGAATATCACACAAAGATAAACAGAAGTATAATTATTTCGTTATGAAATGGGTTAAC
AAAGAATACAAGAAAATATTTACAAAAAATCAATTTAACAATTCCTTAAAACATGCAGGA
ATTGACGATTTAAACAATATTAGCTTTGAACAATTCTTATCTCTTTTCAATAGCTATAAA
TTATTTAATAAGTAA
>erm(C)_A023_NL_18
ATGAACGAGAAAAATATAAAACACAGTCAAAACTTTATTACTTCGAAACATAATATAGAT
AAAATAATGACAAATATAAGATTAAATGAACATGATAATATCTTTGAAATCGGCTCAGGA
AAAGGCCATTTTACCCTTGAATTAGTACAAAGGTGTAATTTCGTAACTGCCATTGAAATA
GACCATAAATTATGCAAAACTACAGAACATAAACTTGTTGATCACGATAATTTTCAAGTT
TTTAACAAGGATATATTGCAGTTTAAATTTCCTAAAAACCAATCCTATAAAATATTTGGT
AATATACCTTATAACATAAGTACGGATATAATACGCAAAATTGTTTTTGATAGTATAGCT
AATGAGATTTATTTAATCGTGGAATACGGGTTTGCTAAAAGATTATTAAATACAAAACGC
TCATTGGCATTACTTTTAATGGCAGAAGTTGATATTTCTATATTAAGTATGGTTCCAAGA
GAATATTTTCATCCTAAACCTAAAGTGAATAGCTCACTTATCAGATTAAATAGAAAAAAA
TCAAGAATATCACACAAAGATAAACAGAAGTATAATTATTTCGTTATGAAATGGGTTAAC
AAAGAATACAAGAAAATATTTACAAAAAATCAATTTAACAATTCCTTAAAACATGCAGGA
ATTGACGATTTAAACAATATTAGCTTTGAACAATTCTTATCTCTTTTCAATAGCTATAAA
TTATTTAATAAGTAA
>erm(C)_A007_NL_19
ATGAACGAGAAAAATATAAAACACAGTCAAAACTTTATTACTTCAAAACATAATATAGAT
AAAATAATGACAAATATAAGATTAAATGAACATGATAATATCTTTGAAATCGGCTCAGGA
AAAGGGCATTTTACCCTTGAATTAGTACAAAGGTGTAATTTCGTAACTGCCATTGAAATA
GACCATAAATTATGCAAAACTACAGAAAATAAACTTGTTGATCACGATAATTTCCAAGTT
TTAAACAAGGATATATTGCAGTTTAAATTTCCTAAAAACCAATCCTATAAAATATTTGGT
AATATACCTTATAACATAAGTACGGATATAATACGCAAAATTGTTTTTGATAGTATAGCT
GATGAGATTTATTTAATCGTGGAATACGGGTTTGCTAAAAGATTATTAAATACAAAACGC
TCATTGGCATTATTTTTAATGGCAGAAGTTGATATTTCTATATTAAGTATGGTTCCAAGA
GAATATTTTCATCCTAAACCTAAAGTGAATAGCTCACTTATCAGATTAAATAGAAAAAAA
TCAAGAATATCACACAAAGATAAACAGAAGTATAATTATTTCGTTATGAAATGGGTTAAC
AAAGAATACAAGAAAATATTTACAAAAAATCAATTTAACAATTCCTTAAAACATGCAGGA
ATTGACGATTTAAACAATATTAGCTTTGAACAATTCTTATCTCTTTTCAATAGCTATAAA
TTATTTAATAAGTAA
>erm(C)_A024_NL_20
ATGAACGAGAAAAATATAAAACACAGTCAAAACTTTATTACTTCAAAACATAATATAGAT
AAAATAATGACAAATATAAGATTAAATGAACATGATAATATCTTTGAAATCGGCTCAGGA
AAAGGGCATTTTACCCTTGAATTAGTACAGAGGTGTAATTTCGTAACTGCCATTGAAATA
GACCATAAATTATGCAAAACTACAGAAAATAAACTTGTTGATCACGATAATTTCCAAGTT
TTAAACAAGGATATATTGCAGTTTAAATTTCCTAAAAACCAATCCTATAAAATATTTGGT
AATATACCTTATAACATAAGTACGGATATAATACGCAAAATTGTTTTTGATAGTATAGCT
GATGAGATTTATTTAATCGTGGAATACGGGTTTGCTAAAAGATTATTAAATACAAAACGC
TCATTGGCATTATTTTTAATGGCAGAAGTTGATATTTCTATATTAAGTATGGTTCCAAGA
GAATATTTTCATCCTAAACCTAAAGTGAATAGCTCACTTATCAGATTAAATAGAAAAAAA
TCAAGAATATCACACAAAGATAAACAGAAGTATAATTATTTCGTTATGAAATGGGTTAAC
AAAGAATACAAGAAAATATTTACAAAAAATCAATTTAGCAATTCCTTAAAACATGCAGGA
ATTGACGATTTAAACAATATTAGCTTTGAACAATTCTTATCTCTTTTCAATAGCTATAAA
TTATTTAATAAGTAA
>erm(C)_A025_NL_21
ATGAACGAGAAAAATATAAAACACAGTCAAAACTTTATTACTTCAAAACATAATATAGAT
AAAATAATGACAAATATAAGATTAAATGAACATGATAATATCTTTGAAATCGGCTCAGGA
AAAGGGGATTTTACCCTTGAATTAGTACAGAGGTGTAATTTCGTAACTGCCATTGAAATA
GACCATAAATTATGCAAAACTACAGAAAATAAACTTGTTGATCACGATAATTTCCAAGTT
TTAAACAAGGATATATTGCAGTTTAAATTTCCTAAAAACCAATCCTATAAAATATTTGGT
AATATACCTTATAACATAAGTACGGATATAATACGCAAAATTGTTTTTGATAGTATAGCT
GATGAGATTTATTTAATCGTGGAATACGGGTTTGCTAAAAGATTATTAAATACAAAACGC
TCATTGGCATTATTTTTAATGGCAGAAGTTGATATTTCTATATTAAGTATGGTTCCAAGA
GAATATTTTCATCCTAAACCTAAAGTGAATAGCTCACTTATCAGATTAAATAGAAAAAAA
TCAAGAATATCACACAAAGATAAACAGAAGTATAATTATTTCGTTATGAAATGGGTTAAC
AAAGAATACAAGAAAATATTTACAAAAAATCAATTTAACAATTCCTTAAAACATGCAGGA
ATTGACGATTTAAACAATATTAGCTTTGAACAATTCTTATCTCTTTTCAATAGCTATAAA
TTATTTAATAAGTAA
>erm(C)_A026_NL_22
ATGAACGAGAAAAATATAAAACACAGTCAAAACTTTATTACTTCAAAACATAATATAGAT
AAAATAATGACAACTATAAGATTAAATGAACATGATAATATCTTTGAAATCGGCTCAGGA
AAAGGGCATTTTACCCTTGAATTAGTACAGAGGTGTAATTTCGTAACTGCCATTGAAATA
GACCATAAATTATGCAAAACTACAGAAAATAAACTTGTTGATCACGATAATTTCCAAGTT
TTAAACAAGGATATATTGCAGTTTAAATTTCCTAAAAACCAATCCTATAAAATATTTGGT
AATATACCTTATAACATAAGTACGGATATAATACGCAAAATTGTTTTTGATAGTATAGCT
GATGAGATTTATTTAATCGTGGAATACGGTTTTGCTAAAAGATTATTAAATACAAAACGC
TCATTGGCATTATTTTTAATGGCAGAAGTTGATATTTCTATATTAAGTATGGTTCCAAGA
GAATATTTTCATCCTAAACCTAAAGTGAATAGCTCACTTATCAGATTAAATAGAAAAAAA
TCAAGAATATCACACAAAGATAAACAGAAGTATAATTATTTCGTTATGAAATGGGTTAAC
AAAGAATACAAGAAAATATTTACAAAAAATCAATTTAACAATTCCTTAAAACATGCAGGA
ATTGACGATTTAAACAATATTAGCTTTGAACAATTCTTATCTCTTTTCAATAGCTATAAA
TTATTTAATAAGTAA
>erm(T)_A002_RF_02
ATGAACAAAAAAAATATAAAAGATAGTCAAAACTTTATTACTTCAAAGCATCATATAAAT
GAAATTTTGAGAAATGTACATTTAAATACAAATGATAATATTATTGAGATTGGTTCAGGG
AAAGGTCATTTCACGTTTGAATTAGCTAAAAGGTGTAATTATGTAACCGCCATTGAAATA
GATCCTAAATTATGTAGGATAACTAAAAACAAACTTATTGAATATGAGAACTTCCAGGTT
ATCAATAAAGATATTTTACAATTTAAGTTTCCTAAAAATAAGTCATATAAGATATATGGA
AATATACCCTACAATATAAGTACAGATATAATTCGAAAAATTGTTTTTGAAAGCACAGCT
ACAGAAAGTTATTTAATAGTGGAATATGGATTTGCTAAAAGGTTGCTAAATACAAATCGT
TCACTAGCACTATTTTTAATGACAGAAGTTGATATATCCATATTAAGTAAAATCCCTAGA
GAATACTTTCATCCAAAACCTAGAGTTAATAGCTCGTTAATTGTATTAAAAAGACACCCT
TCAAAAATATCACTCAAAGATAGAAAACAATATGAAAATTTTGTTATGAAATGGGTTAAC
AAAGAATACATAAAACTATTTTCCAAAAACCAATTTTATCAAGCCTTAAAATATGCAAGA
ATTGACGATTTAAACAATATTAGCTTTGAACAATTCTTGTCTCTTTTCAATAGCTATAAA
TTATTTAATAGATAA
>lnu(A)_A001_NL_01
ATGAAAAATAATAATGTAACAGAAAAAGAATTATTTTATATTTTAGATTTATTTGAACAC
ATGAAAGTAACTTATTGGTTAGATGGTGGCTGGGGGGTAGATGTATTAACTGGAAAACAA
CAAAGAGAACACAGAGATATAGATATAGATTTTGACGCTCAACACACTCAAAAAGTTATA
CAAAAATTAGAAGATATAGGATACAAAATAGAAGTTGATTGGATGCCTTCACGTATGGAA
CTTAAGCATGAAGAATATGGGTATTTAGATATTCATCCTATAAATCTAAATGATGATGGA
TCAATTACCCAAGCAAACCCAGAAGGTGGTAATTATGTTTTCCAAAATGACTGGTTTTCA
GAAACTAATTACAAAGATCGAAAAATACCATGTATTTCAAAAGAAGCTCAACTTCTTTTT
CATTCTGGTTATGATTTAACAGAAACAGACCATTTTGATATAAAAAATTTAAAATCAATA
ACATAA
>lnu(A)_A003_NL_03
ATGAAAAATAATAATGTAACAGAAAAAGATTTATTTTATATTTTAGATTTATTTGAACAC
ATGAAAGTAACTTATTGGTTAGATGGTGGCTGGGGGGTAGATGTATTAACTGGAAAACAA
CAAAGAGAACACAGAGATATAGATATAGATTTTGACGCTCAACACACTCAAAAAGTTATA
CAAAAATTAGAAGATATAGGATACAAAATAGAAGTTGATTGGATGCCTTCACGTATGGAA
CTTAAGCATGAAGAATATGGGTATTTAGATATTCATCCTATAAATCTAAATGATGATGGA
TCAATTACCCAAGCAAACCCAGAAGGTGGTAATTATGTTTTCCAAAATGACTGGTTTTCA
GAAACTAATTACAAAGGTCGAAAAATACCATGTATTTCAAAAGAAGCTCAACTTCTTTTT
CATTCTGGTTATGATTTAACAGAAAAAGACCATTTTGATATAAAAAATTTAAAATCAATA
ACATAA
>lnu(A)_A004_NL_04
ATGAAAATTAATAATGTAACAGAAAAGGATTTATTTTATATTTTAGACTTATTTGAAAAA
ATGGAAGTAACTTATTGGTTAGATGGAGGTTGGGGTGTAGATGTATTAACTGGAAAACAA
CAAAGAGAACACAGAGATATAGATATAGATTTTGACGCCCAACACACTCAAAAAGTTATA
CAAAAATTAGAAGATATAGGATATAAAATAGAAGTTGATTGGATGCCTTCACGCATGGAA
CTTAAACATAAAAAATATGGATATTTAGATATTCATCCCATAAATTTAAATGATGATGGT
TCCATTACTCAAGCAAATCCAGAAGGTGGCAATTACGTTTTTCAAAATGAATGGTTTTCA
GAAACTAATTATAAAGGTCGAAAAATACCATGTATTTCAAAAGAAGCTCAGCTTCTTTTT
CATTCTGGTTATGACTTAACAGAAAAAGACCATTTTGATATAAAAAATTTAAAATCAATA
ACATAA
>lnu(A)_A005_NL_05
ATGAAAATTAATAATGTAACAGAAAAGGATTTATTTTATATTTTAGACTTATTTGAAAAA
ATGGAAGTAACTTATTGGTTAGATGGAGGTTGGGGTGTAGATGTATTAACTGGAAAACAA
CAAAGAGAACACAGAGATATAGATATAGATTTTGACGCCCAACACACTCAAAATGTTATA
CAAAAATTAGAAGATATAGGATATAAAATAGAAGTTGATTGGATGCCTTCACGCATGGAA
CTTAAACATAAAAAATATGGATATTTAGATATTCATCCCATAAATTTAAATGATGATGGT
TCCATTACTCAAGCAAATCCAGAAGGTGGCAATTACGTTTTTCAAAATGAATGGTTTTCA
GAAACTAATTATAAAGGTCGAAAAATACCATGTATTTCAAAAGAAGCTCAGCTTCTTTTT
CATTCTGGTTATGACTTAACAGAAAAAGACCATTTTGATATAAAAAATTTAAAATCAATA
ACATAA
>lnu(A)_A003_NL_06
ATGAAAAATAATAATGTAACAGAAAAAGATTTATTTTATATTTTAGATTTATTTGAACAC
ATGAAAGTAACTTATTGGCTAGATGGTGGCTGGGGGGTAGATGTATTAACTGGAAAACAA
CAAAGAGAACACAGAGATATAGATATAGATTTTGACGCTCAACACACTCAAAAAGTTATA
CAAAAATTAGAAGATATCGGATACAAAATAGAAGTTGATTGGATGCCTTCACGTATGGAA
CTTAAGCATGAAGAATATGGGTATTTAGATATTCATCCTATAAATCTAAATGATGATGGA
TCAATTACCCAAGCAAACCCAGAAGGTGGTAATTATGTTTTCCAAAATGACTGGTTTTCA
GAAACTAATTACAAAGGTCGAAAAATACCATGTATTTCAAAAGAAGCTCAACTTCTTTTT
CATTCTGGTTATGATTTAACAGAAAAAGACCATTTTGATATAAAAAATTTAAAATCAATA
ACATAA
>lnu(A)_A004_NL_07
ATGAAAATTAATAATGTAACAGAAAAGGATTTATTTTATATTTTAGACTTATTTGAAAAA
ATGGAAGTAACTTATTGGTTAGATGGAGGTTGGGGTGTAGATGTATTAACTGGAAAACAA
CAAAGAGAACACAGAGATATAGATATAGATTTTGACGCTCAACACACTCAAAAAGTTATA
CAAAAATTAGAAGATATAGGATATAAAATAGAAGTTGATTGGATGCCTTCACGCATGGAA
CTTAAACATAAAAAATATGGATATTTAGATATTCATCCCATAAATTTAAATGATGATGGT
TCCATTACTCAAGCAAATCCAGAAGGTGGCAATTACGTTTTTCAAAATGAATGGTTTTCA
GAAACTAATTATAAAGGTCGAAAAATACCATGTATTTCAAAAGAAGCTCAGCTTCTTTTT
CATTCTGGTTATGACTTAACAGAAAAAGACCATTTTGATATAAAAAATTTAAAATCAATA
ACATAA
>lsa(A)_A003_NL_01
ATGTCGAAAATTGAACTAAAACAACTATCTTTTGCCTATGATAATCAAGAAGCGTTGCTT
TTTGATCAGGCAAATATCACGATGGATACCAATTGGAAATTAGGATTGATTGGCCGCAAT
GGCCGTGGGAAAACAACCTTATTAAGATTGTTACAAAAGCAGTTGGATTACCAAGGAGAG
ATTCTTCATCAAGTCGATTTCGTCTATTTTCCACAAACAGTTGCAGAAGAACAACAGCTC
ACTTATTATGTCTTACAAGAGGTGACTTCTTTTGAACAGTGGAAATTAGAACGAGAATTA
ACGCTTTTAAACGTTGATCCTGAAGTTTTATGGCGGCCCTTTTCTTCTTTATCAGGCGGC
GAAAAGACGAAAGTTTTATTAGGTCTTCTTTTTATTGAAGAAAATGCCTTTCCTTTAATT
GACGAGCCAACAAATCATTTAGATCTAGCTGGCAGACAACAAGTGGCTGAATATTTGAAG
AAAAAGAAACACGGGTTTATTTTAGTCAGCCACGATCGGGCATTTGTTGATGAAGTGGTT
GATCATATTTTGGCGATTGAAAAAAGTCAATTGACACTGTACCAAGGGGATTTTTCTATT
TATGAAGAGCAAAAAAAATTAAGAGATGCTTTTGAACTGGCAGAAAATGAAAAAATCAAA
AAAGAAGTCAATCGCTTGAAAGAAACCGCTCGTAAAAAAGCGGAATGGTCGATGAACCGT
GAAGGTGATAAGTACGGCAATGCTAAAGAAAAAGGAAGCGGGGCGATTTTTGATACAGGA
GCCATTGGTGCCCGGGCAGCGCGCGTAATGAAGCGCTCGAAACACATTCAACAACGTGCC
GAAACACAATTAGCAGAAAAAGAAAAACTATTAAAAGATCTTGAGTATATTGATCCTTTG
TCAATGGATTATCAGCCAACGCATCACAAAACATTATTGACGGTGGAAGAGCTTCGTCTA
GGCTACGAGAAAAATTGGCTATTTACGCCAATTTCTTTTTCAATAAACGCAGGAGAAATT
GTTGGAATAACAGGGAAAAATGGCTCAGGAAAATCGAGCTTGATTCAGTATTTATTGGAT
AATTTTTCTGGGGATTCAGAAGGCGAAGCCACTTTGGCTCACCAATTAACCATTTCTTAT
GTGCGCCAAGATTATGAAGACAATCAAGGAACTTTATCCGAATTTGCAGAGAAAAATCAG
TTAGATTACACCCAATTTTTAAATAACTTACGAAAACTTGGGATGGAGCGCGCTGTTTTC
ACTAATCGAATTGAACAAATGAGTATGGGGCAACGGAAAAAAGTCGAAGTAGCCAAATCA
TTGTCTCAATCAGCTGAACTTTATATTTGGGATGAACCCCTTAATTACTTGGATGTGTTT
AATCATCAACAATTAGAAGCGCTAATCTTATCTGTGAAGCCTGCAATGCTAGTGATTGAG
CATGATGCACATTTCATGAAGAAAATAACAGATAAAAAAATTGCCTTGAAATCATAA
>lsa(A)_A006_NL_02
ATGTCGAAAATTGAACTAAAACAACTATCTTTTGCCTATGATAATCAAGAAGCGTTGCTT
TTTGATCAGGCAAATATCACGATGGATACCAATTGGAAATTAGGATTGATTGGCCGCAAT
GGCCATGGGAAAACAACCTTATTAAGATTGTTACAAAAGCAGTTGGATTACCAAGGAGAG
ATTCTTCATCAAGTCGATTTCGTCTATTTTCCACAAACAGTTGCAGAAGAACAACAGCTC
ACTTATTATGTCTTACAAGAGGTGACTTCTTTTGAACAGTGGGAATTAGAACGAGAATTA
ACGCTTTTAAACGTTGATCCTGAAGTTTTATGGCGGCCCTTTTCTTCTTTATCAGGCGGC
GAAAAGACGAAAGTTTTATTAGGTCTTCTTTTTATTGAAGAAAAGGCCTTTCCTTTAATT
GACGAGCCAACAAATCACTTAGATCTAGCTGGCAGACAACAAGTGGCTGAATATTTGAAG
AAAAAGAAACATGGATTTATTTTAGTCAGCCACGATCGGGCATTTGTTGATGAAGTGGTC
GACCATATTTTGGCGATTGAAAAAAGTCAATTGACGCTGTATCAAGGGAATTTTTCTATT
TATGAAGAGCAAAAAAAATTAAGAGATGCTTTTGAACTAGCAGAAAATGAAAAAATCAAA
AAAGAAGTCAATCGCTTGAAAGAAACCGCTCGTAAAAAAGCGGAATGGTCGATGAACCGT
GAAGGTGATAAGTACGGCAACGCTAAGGAAAAAGGAAGCGGGGCGATTTTTGATACAGGA
GCCATTGGTGCCCGGGCAGCGCGCGTAATGAAGCGCTCGAAACACATTCAACAACGTGCC
GAAACACAATTAGCAGAAAAAGAAAAACTATTAAAAGATCTTGAGTATATTGATCCTTTG
TCAATGGATTATCAGCCAACGCATCACAAAACATTATTGACGGTGGAAGAGCTTCGTCTG
GGCTACGAGAAAAATTGGCTATTTGCGCCACTTTCTTTTTCAATAAACGCAGGAGAAATT
GTTGGAATAACAGGGAAAAATGGCTCAGGAAAATCGAGCTTAATTCAGTATTTATTGGAT
AATTTTTCCGGGGATTCAGAAGGCGAAGCCACTTTGGCTCACCAATTAACCATTTCTTAT
GTGCGCCAAGATTATGAAGACAATCAAGGAACTTTATCCGAATTTGCAGAGAAAAATCAG
TTAGATTACACCCAATTTTTAAATAACTTACGAAAACTTGGGATGGAGCGCGCTGTTTTC
ACTAATCGAATTGAACAAATGAGTATGGGGCAACGGAAAAAAGTCGAAGTAGCCAAATCA
TTGTCTCAATCAGCTGAACTTTATATTTGGGATGAACCCCTTAATTACTTGGATGTGTTT
AATCATCAACAATTAGAAGCGCTAATCTTATCTGTGAAGCCTGCAATGCTAGTGATTGAG
CATGATGCACATTTCATGAAGAAAATAACAGATAAAAAAATTGCCTTGAAATCATAA
>lsa(A)_A007_NL_03
ATGTCGAAAATTGAACTAAAACAACTATCTTTTGCCTATGATAATCAAGAAGTATTGCTT
TTTGATCAGGCAAATATCACGATGGATACCAATTGGAAATTAGGATTGATTGGCCGCAAT
GGCCGTGGGAAAACAACCTTATTAAGATTGTTACAAAAGCAGTTGGATTACCAAGGAGAG
ATTCTTCATCAAGTCGATTTCGTCTATTTTCCACAAACAGTTGCAGAAGAACAACAGCTC
ACTTATTATGTCTTACAAGAGGTGACTTCTTTTGAACAGTGGGAATTAGAACGAGAATTA
ACGCTTTTAAACGTTGATCCTGAAGTTTTATGGCGGCCCTTTTCTTCTTTATCAGGCGGC
GAAAAGACGAAAGTTTTATTAGGTCTTCTTTTTATTGAAGAAAATGCCTTTCCTTTAATT
GACGAGCCAACAAATCATTTAGATCTAGCTGGCAGACAACAAGTGGCTGAATATTTGAAG
AAAAAGAAACACGGGTTTATTTTAGTCAGCCACGATCGGGCATTTGTTGATGAAGTGGTT
GATCATATTTTGGCGATTGAAAAAAGTCAATTGACGCTGTATCAAGGGAATTTTTCTATT
TATGAAGAGCAAAAAAAATTAAGAGATGCTTTTGAACTAGCAGAAAATGAAAAAATCAAA
AAAGAAGTCAATCGCTTGAAAGAAACCGCTCGTAAAAAAGCGGAATGGTCGATGAACCGT
GAAGGTGATAAGTACGGCAATGCTAAAGAAAAAGGAAGCGGGGCGATTTTTGATACAGGA
GCCATTGGTGCCCGGGCAGCGCGCGTAATGAAGCGCTCGAAACACATTCAACAACGTGCC
GAAACACAATTAGCAGAAAAAGAAAAACTATTAAAAGATCTTGAGTATACTGATCCTTTG
TCAATGGATTATCAGCCAACGCATCACAAAACATTATTGACGGTGGAAGAGCTTCGTCTA
GGCTACGAGAAAAATTGGCTATTTGCGCCACTTTCTTTTTCAATAAACGCGGGAGAAATT
GTTGGAATAACAGGAAAAAATGGCTCAGGAAAATCGAGCTTGATTCAGTATTTGTTGGGG
AATTTTTCTGGAGATTCAGAAGGCGAAGCCACTTTGGCTCACCAATTAACCATTTCTTAT
GTGCGCCAAGATTATGAAGACAATCAAGGAACTTTATCCGAATTTGCAGAGAAAAATCAG
TTAGATTACACTCAATTTTTAAATAACTTACGAAAACTTGGGATGGAGCGCGCCGTTTTC
ACTAATCGAATTGAACAAATGAGTATGGGGCAACGGAAAAAAGTCGAAGTAGCCAAATCA
TTGTCTCAATCAGCTGAACTTTATATTTGGGATGAACCCCTTAATTACTTGGATGTGTTT
AATCATCAACAATTAGAAGCGCTAATCTTATCTGTGAAGCCTGCAATGCTAGTGATTGAG
CATGATGCACATTTCATGAAGAAAATAACAGATAAAAAAATTGTCTTGAAATCATAA
>lsa(A)_A008_NL_04
ATGTCGAAAATTGAACTAAAACAACTATCTTTTGCCTATGATAATCAAGAAGTATTGCTT
TTTGATCAGGCAAATATCACGATGGATACCAATTGGAAATTAGGATTGATTGGCCGCAAT
GGCCGTGGGAAAACAACCTTATTAAGATTGTTACAAAAGCAGTTGGATTACCAAGGAGAG
ATTCTTCATCAAGTCGATTTCGTCTATTTTCCACAAACAGTTGCAGAAGAACAACAGCTC
ACTTATTATGTCTTACAAGAGGTGACTTCTTTTGAACAGTGGGAATTAGAACGAGAATTA
ACGCTTTTAAACGTTGATCCTGAAGTTTTATGGCGGCCCTTTTCTTCTTTATCAGGCGGC
GAAAAGACGAAAGTTTTATTAGGTCTTCTTTTTATTGAAGAAAATGCCTTTCCTTTAATT
GACGAGCCAACAAATCACTTAGATCTAGCTGGCAGACAACAAGTGGCTGAATATTTGAAG
AAAAAGAAACACGGGTTTATTTTAGTCAGCCACGATCGGGCATTTGTTGATGAAGTGGTT
GATCATATTTTGGCGATTGAAAAAAGTCAATTGACACTGTATCAAGGGAATTTTTCTATT
TATGAAGAGCAAAAAAAATTAAGAGATGCTTTTGAATTGGCAGAAAATGAAAAAATCAAA
AAAGAAGTCAATCGCTTGAAAGAAACCGCTCGTAAAAAAGCGGAATGGTCGATGAACCGT
GAAGGTGATAAGTACGGCAACGCTAAGGAAAAAGGGAGCGGGGCGATTTTTGATACAGGA
GCCATTGGTGCCCGGGCAGCGCGCGTAATGAAGCGCTCGAAACACATTCAACAACGCGCC
GAAACACAATTAGCAGAAAAAGAAAAACTATTAAAAGATCTTGAGTATATTGATCCTTTG
TCAATGGATTATCAGCCAACGCATCACAAAACATTATTGACGGTGGAAGAGCTTCGTCTA
GGCTACGAGAAAAATTGGCTATTTGCGCCACTTTCTTTTTCAATAAACGCGGGAGAAATT
GTTGGAATAACAGGGAAAAATGGCTCAGGAAAATCGAGCTTAATTCAGTATTTATTGGAT
AATTTTTCTGGGGATTCAGAAGGCGAAGCCACTTTGGCTCACCAATTAACCATTTCTTAT
GTGCGCCAAGATTATGAAGACAATCAAGGAACTTTATCCGAATTTGCAGAGAAAAATCAG
TTAGATTACACCCAATTTTTAAATAACTTACGAAAACTTGGGATGGAGCGTGCCGTTTTC
ACTAATCGAATTGAACAAATGAGTATGGGGCAACGGAAAAAAGTCGAAGTAGCCAAATCA
TTGTCTCAATCAGCAGAGCTTTATATTTGGGATGAACCCCTTAATTACTTGGATGTGTTT
AATCATCAACAATTAGAAGCGCTAATCTTATCTGTGAAGCCTGCAATGCTAGTGATTGAG
CATGATGCGCATTTCATGAAGAAAATAACGGATAAAAAAATTGTCTTGAAATCATAA
>lsa(A)_A009_NL_05
ATGTCGAAAATTGAACTAAAACAACTATCTTTTGCCTATGATAATCAAGAAGTATTGCTT
TTTGATCAGGCAAATATCACGATGGATACCAATTGGAAATTAGGATTGATTGGCCGCAAT
GGCCGTGGGAAAACAACATTATTAAGATTGTTACAAAAGCAGTTGGATTACCAAGGAGAG
ATTCTTCATCAAGTCGATTTCGTCTATTTTCCACAAACAGTTGCAGAAGAACAACAGCTC
ACTTATTATGTCTTACAAGAGGTGACTTCTTTTGAACAGTGGGAATTAGAACGAGAATTA
ACGCTTTTAAACGTTGATCCTGAAGTTTTATGGCGGCCCTTTTCTTCTTTATCAGGCGGC
GAAAAGACGAAAGTTTTATTAGGTCTTCTTTTTATTGAAGAAAATGCCTTTCCTTTAATT
GACGAGCCAACAAATCACTTAGATCTAGCTGGCAGACAACAAGTGGCTGAATATTTGAAG
AAAAAGAAACACGGGTTTATTTTAGTCAGCCACGATCGGGCATTTGTTGATGAAGTGGTT
GATCATATTTTGGCGATTGAAAAAAGTCAATTGACGCTGTATCAAGGGAATTTTTCTATT
TATGAAGAGCAAAAAAAATTAAGAGATGCTTTTGAACTAGCAGAAAATGAAAAAATCAAA
AAAGAAGTCAATCGCTTGAAAGAAACCGCTCGTAAAAAAGCGGAATGGTCGATGAACCGT
GAAGGTGATAAGTACGGCAATGCTAAAGAAAAAGGGAGCGGGGCGATTTTTGATACAGGA
GCCATTGGTGCCCGGGCAGCGCGCGTAATGAAGCGCTCGAAACACATTCAACAACGCGCC
GAAACACAATTAGCAGAAAAAGAAAAACTATTAAAAGATATTGAGTATATTGATTCTTTG
TCAATGGATTATCAGCCAACGCATCACAAAACATTATTGACGGTGGAAGAGCTTCGTCTG
GGCTACGAGAAAAATTGGCTATTTGCGCCAATTTCTTTTTCAATAAACGCGGGAGAAATT
GTTGGAATAACAGGAAAAAATGGCTCAGGAAAATCGAGCTTGATTCAGTATTTGTTGGGG
GATTTTTCTGGAGATTCAGAAGGAGAAGCCACTTTGGCTCACCAATTAACCATTTCTTAT
GTGCGCCAAGATTATGAAGACAATCAAGGAACTTTATCTGAATTTGCAGAGAAAAATCAG
TTAGATTACACCCAATTTTTAAATAACTTACGAAAACTTGGGATGGAGCGCGCCGTTTTC
ACTAATCGAATTGAACAAATGAGTATGGGCCAACGAAAAAAAGTCGAAGTAGCCAAATCA
TTGTCTCAATCAGCTGAGCTTTATATTTGGGATGAACCCCTTAATTACTTGGATGTGTTT
AATCATCAACAATTAGAAGCGCTAATCTTATCTGTGAAGCCTGCAATGCTAGTGATTGAG
CATGATGCGCATTTCATGAAGAAAATAACGGATAAAAAAATTGTCTTGAAATCATAA
>lsa(A)_A010_NL_06
ATGTCGAAAATTGAACTAAAACAACTATCTTTTGCCTATGATAATCAAGAAGCGTTGCTT
TTTGATCAGGCAAATATCACGATGGATACCAATTGGAAATTAGGATTGATTGGCCGCAAT
GGCCGTGGGAAAACAACCTTATTAAGATTGTTACAAAAGCAGTTGGATTACCAAGGAGAG
ATTCTTCATCAAGTCGATTTCGTCTATTTTCCACAAACAGTTGCAGAAGAACAACAGCTC
ACTTATTATGTCTTACAAGAGGTGACTTCTTTTGAACAGTGGGAATTAGAACGAGAATTA
ACGCTTTTAAACGTTGATCCTGAAGTTTTATGGCGGCCCTTTTCTTCTTTATCAGGCGGC
GAAAAGACGAAAGTTTTATTAGGTCTTCTTTTTATTGAAGAAAATGCCTTTCCTTTAATT
GACGAGCCAACAAATCACTTAGATCTAGCTGGCAGACAACAAGTGGCTGAATATTTGAAG
AAAAAGAAACACGGGTTTATTTTAGTCAGCCACGATCGGGCATTTGTTGATGAAGTGGTT
GATCATATTTTGGCGATTGAAAAAAGTCAATTGACACTGTATCAAGGGAATTTTTCTATT
TATGAAGAGCAAAAAAAATTAAGAGATGCTTTTGAATTGGCAGAAAATGAAAAAATCAAA
AAAGAAGTCAATCGCTTGAAAGAAACCGCTCGTAAAAAAGCGGAATGGTCGATGAACCGT
GAAGGTGATAAGTACGGCAACGCTAAGGAAAAAGGGAGCGGGGCGATTTTTGATACAGGA
GCCATTGGTGCCCGGGCAGCGCGCGTAATGAAGCGCTCGAAACACATTCAACAACGCGCC
GAAACACAATTAGCAGAAAAAGAAAAACTATTAAAAGATCTTGAGTATATTGATCCTTTG
TCAATGGATTATCAGCCAACGCATCACAAAACATTATTGACGGTGGAAGAGCTTCGTCTA
GGCTACGAGAAAAATTGGCTATTTGCGCCACTTTCTTTTTCAATAAACGCGGGAGAAATT
GTTGGAATAACAGGGAAAAATGGCTCAGGAAAATCGAGCTTAATTCAGTATTTATTGGAT
AATTTTTCTGGGGATTCAGAAGGCGAAGCCACTTTGGCTCACCAATTAACCATTTCTTAT
GTGCGCCAAGATTATGAAGACAATCAAGGAACTTTATCCGAATTTGCAGAGAAAAATCAG
TTAGATTACACCCAATTTTTAAATAACTTACGAAAACTTGGGATGGAGCGTGCCGTTTTC
ACTAATCGAATTGAACAAATGAGTATGGGGCAACGGAAAAAAGTCGAAGTAGCCAAATCA
TTGTCTCAATCAGCAGAGCTTTATATTTGGGATGAACCCCTTAATTACTTGGATGTGTTT
AATCATCAACAATTAGAAGCGCTAATCTTATCTGTGAGGCCTGCAATGCTAGTGATTGAG
CATGATGCGCATTTCATGAAGAAAATAACGGATAAAAAAATTGTCTTGAAATCATAA
>lsa(A)_A011_NL_07
ATGTCGAAAATTGAACTAAAACAACTATCTTTTGCCTATGATAATCAAGAAGTATTGCTT
TTTGATCAGGCAAATATCACGATGGATACCAATTGGAAATTAGGATTGATTGGCCGCAAT
GGCCGTGGGAAAACAACCTTATTAAGATTGTTACAAAAGCAGTTGGATTACCAAGGAGAG
ATTCTTCATCAAGTCGATTTCGTCTATTTTCCACAAACAGTTGCAGAAGAACAACAGCTC
ACTTATTATGTCTTACAAGAGGTGACTTCTTTTGAACAGTGGGAATTAGAACGAGAATTA
ACGCTTTTAAACGTTGATCCTGAAGTTTTATGGCGGCCCTTTTCTTCTTTATCAGGCGGC
GAAAAGACGAAAGTTTTATTAGGTCTTCTTTTTATTGAAGAAAATGCCTTTCCTTTAATT
GACGAGCCAACAAATCATTTAGATCTAGCTGGCAGACAACAAGTGGCTGAATATTTGAAG
AAAAAGAAACATGGATTTATTTTAGTCAGCCACGATCGGGCATTTGTTGATGAAGTGGTT
GATCATATTTTGGCGATTGAAAAAAGTCAATTGACACTGTACCAAGGGGATTTTTCTATT
TATGAAGAGCAAAAAAAATTAAGAGATGCTTTTGAACTGGCAGAAAATGAAAAAATCAAA
AAAGAAGTCAATCGCTTGAAAGAAACCGCTCGTAAAAAAGCGGAATGGTCGATGAACCGT
GAAGGTGATAAGTACGGCAATGCTAAAGAAAAAGGGAGCGGGGCGATTTTTGATACAGGA
GCCATTGGTGCCCGGGCAGCGCGCGTAATGAAGCGCTCGAAACACATTCAACAACGTGCC
GAAACACAATTAGCAGAAAAAGAAAAACTATTAAAAGATCTTGAGTATATTGATCCTTTG
TCAATGGATTATCAGCCAACGCATCACAAAACATTATTGACGGTGGAAGAGCTTCGTCTA
GGCTACGAGAAAAATTGGCTATTTGCGCCACTTTCTTTTTCAATAAACGCGGGAGAAATT
GTTGGAATAACAGGAAAAAATGGCTCAGGAAAATCGAGCTTGATTCAGTATTTGTTGGGG
GATTTTTCTGGGGATTCAGAAGGCGAAGCCACTTTGGCTCACCAATTAACCATTTCTTAT
GTGCGCCAAGATTATGAAGACAATCAAGGAACTTTATCCGAATTTGCAGAGAAAAATCAG
TTAGATTACACCCAATTTTTAAATAACTTACGAAAACTTGGGATGGAGCGCGCCGTTTTC
ACTAATCGAATTGAACAAATGAGTATGGGGCAACGGAAAAAAGTCGAAGTAGCCAAATCA
TTGTCTCAATCAGCTGAACTTTATATTTGGGATGAACCCCTTAATTACTTGGATGTGTTT
AATCATCAACAATTAGAAACGCTAATCTTATCTGTGAAGCCTGCAATGCTAGTGATTGAG
CATGATGCGCATTTCATGAAGAAAATAACGGATAAAAAAATTGCCTTGAAATCATAA
>lsa(E)_A002_NL_01
ATGTCCTTAATAAATGTTTCAAATCTAACTTTTTCATATGAAGGAAGTTATGACAATATT
TTTGAAAATGTAAGTTTTCAGATAGATACAGATTGGAAACTCGGTTTTATTGGAAGAAAC
GGACGCGGTAAAACTACTTTCTTAAATTTACTGCTTGGCAAATATGCGTATTCCGGCAAT
ATAAGTTCTACAGTTAAGTTTGAGTATTTTCCTTATGATGTGGAAGATAAGAGTCTATAT
ACAATTGAAGTAATGAAGAGTATTTGTACGGAATGTATGGATTGGGAGATTTTTCGTGAA
ATATCATTGCTTGATGTTCAAGAAGATGCTTTATATCGTCCGTTTAATACATTGTCAAAT
GGTGAGCAAACGAAGGTCCTTCTTGCAGCTTTATTCCTTACAGCGAGTTGTTTCCTGCTT
ATTGATGAACCTACAAACCATCTTGACATCGATGCACGTAATGTAGTGCAAAACTATTTG
AAACGCAAGAAGGGGTTTATTTTGGTATCTCATGATAGAAGCTTACTTGATCAATGTGTT
GACCATATACTATCTATCAATAAAACGAATATCGAAATCCAAAAGGGAAATTTTCCTTCT
TGGTGGGAGAACAAAACGTTACAAGATAATTTTGAACTGGCAGAAAACAAGAAACTCCTT
AAAGAAATAGGAAGGTTGTCTTATGCAGCAAAACGTAGTTCAAACTGGTCAAATAAAGTA
GAAAAAAGTAAATATGGAACAACAAATTCTGGTTCAAAACTGGATAAGGGTTATGTTGGA
CATAAGGCTGCAAAAGCGATGAAACGTGCCAAAAATATTGAGTCAAGACATCAGGAAGCC
GTTTTACAAAAATCAGAACTGCTCCACAACATTGAACAATATGATGACTTAAAAATTTCA
CCACTTGAATTTCACAAAGAGTGCTTAATAGAAGCGAATGATTTATCATTGTCTTATGGA
GATAAAGAAGTATGCAGTAATCTTAATTTCAGAGTCAATATTGGTGATAGAGTTGCCATT
ATCGGAAAAAATGGGAGTGGTAAGTCTAGTATCCTAAAATTGATTAATGGAGATGATATT
AAATTTACCGGAAATTTTATGCTAGCAAGTGGACTAAAAATTTCTTATATTTCGCAAGAT
ACTTCATATTTAAAAGGTAATCTATCTGAATTTGCCTATAATAATAAGATCGATGAAACT
CTATTTAAAACGATTCTTCGTAAACTGGATTTTAATAGAGAGCAGTTTGATAAGAACATG
GTGGATTTTAGTGCTGGTCAGAAAAAGAAAGTACTAATTGCTAAAAGCCTTTGTGAAAGT
GCACATTTGTATATATGGGATGAGCCATTGAACTATATTGATATTTTTTCACGTATCCAA
ATTGAAAAAATGATTTTGGAATATTGTCCTACACTATTGTTTGTGGAGCATGATGATGCT
TTTTGCAATAACATTTGTACGAAAAATATTAATTTAGGTTTGTAG
>lsa(E)_A003_NL_02
ATGTCCTTAATAAATGTTTCAAATCTAACTTTTTCATATGAAGGAAGTTATGACAATATT
TTTGAAAATGTAAGTTTTCAGATAGATACAGATTGGAAACTCGGTTTTATTGGAAGAAAC
GGACGCGGTAAAACTACTTTCTTAAATTTACTGCTTGGCAAATATGCGTATTCCAGCAAT
ATAAGTTCTACAGTTAAGTTTGAGTATTTTCCTTATGATGTGGAAGATAAGAGTCTATAT
ACAATTGAAGTAATGAAGAGTATTTGTACGGAATGTATGGATTGGGAGATTTTTCGTGAA
ATATCATTGCTTGATGTTCAAGAAGATGCTTTATATCGTCCGTTTAATACATTGTCAAAT
GGTGAGCAAACGAAGGTCCTTCTTGCAGCTTTATTCCTTACAGCGAGTTGTTTCCTGCTT
ATTGATGAACCTACAAACCATCTTGACATCGATGCACGTAATGTAGTGCAAAACTATTTG
AAACGCAAGAAGGGGTTTATTTTGGTATCTCATGATAGAAGCTTACTTGATCAATGTGTT
GACCATATACTATCTATCAATAAAACGAATATCGAAATCCAAAAGGGAAATTTTCCTTCT
TGGTGGGAGAACAAAACGTTACAAGATAATTTTGAACTGGCAGAAAACAAGAAACTCCTT
AAAGAAATAGGAAGGTTGTCTTATGCAGCAAAACGTAGTTCAAACTGGTCAAATAAAGTA
GAAAAAAGTAAATATGGAACAACAAATTCTGGTTCAAAACTGGATAAGGGTTATGTTGGA
CATAAGGCTGCAAAAGCGATGAAACGTGCCAAAAATATTGAGTCAAGACATCAGGAAGCC
GTTTTACAAAAATCAGAACTGCTCCACAACATTGAACAATATGATGACTTAAAAATTTCA
CCACTTGAATTTCACAAAGAGTGCTTAATAGAAGCGAATGATTTATCATTGTCTTATGGA
GATAAAGAAGTATGCAGTAATCTTAATTTCAGAGTCAATATTGGTGATAGAGTTGCCATT
ATCGGAAAAAATGGGAGTGGTAAGTCTAGTATCCTAAAATTGATTAATGGAGATGATATT
AAATTTACCGGAAATTTTATGCTAGCAAGTGGACTAAAAATTTCTTATATTTCGCAAGAT
ACTTCATATTTAAAAGGTAATCTATCTGAATTTGCCTATAATAATAAGATCGATGAAACT
CTATTTAAAACGATTCTTCGTAAACTGGATTTTAATAGAGAGCAGTTTGATAAGAACATG
GTGGATTTTAGTGCTGGTCAGAAAAAGAAAGTACTAATTGCTAAAAGCCTTTGTGAAAGT
GCACATTTGTATATATGGGATGAGCCATTGAACTATATTGATATTTTTTCACGTATCCAA
ATTGAAAAAATGATTTTGGAATATTGTCCTACACTATTGTTTGTGGAGCATGATGATGCT
TTTTGCAATAACATTTGTACGAAAAATATTAATTTAGGTTTGTAG
>lsa(E)_A004_NL_03
ATGTCCTTAATAAATGTTTCAAATCTAACTTTTTCATATGAAGGAAGTTATGACAATATT
TTTGAAAATGTAAGTTTTCAGATAGATACAGATTGGAAACTCGGTTTTATTGGAAGAAAC
GGACGCGGTAAAACTACTTTCTTAAATTTACTGCTTGGCAAATATGCGTATTCCGGCAAT
ATAAGTTCTACAGTTAAGTTTGAGTATTTTCCTTATGATGTGGAAGATAAGAGTCTATAT
ACAATTGAAGTAATGAAGAGTATTTGTACGGAATGTATGGATTGGGAGATTTTTCGTGAA
ATATCATTGCTTGATGTTCAAGAAGATGCTTTATATCGTCCGTTTAATACATTGTCAAAT
GGTGAGCAAACGAAGGTCCTTCTTGCAGCTTTATTCCTTACAGCGAGTTGTTTCCTGCTT
ATTGATGAACCTACAAACCATCTTGACATCGATGCACGTAATGTAGTGCAAAACTATTTG
AAACGCAAGAAGGGGTTTATTTTGGTATCTCATGATAGAAGCTTACTTGATCAATGTGTT
GACCATATACTATCTATCAATAAAACGAATATCGAAATCCAAAAGGGAAATTTTACTTCT
TGGTGGGAGAACAAAACGTTACAAGATAATTTTGAACTGGCAGAAAACAAGAAACTCCTT
AAAGAAATAGGAAGGTTGTCTTATGCAGCAAAACGTAATTCAAACTGGTCAAATAAAGTA
GAAAAAAGTAAATATGGAACAACAAATTCTGGTTCAAAACTGGATAAGGGTTATGTTGGA
CATAAGGCTGCAAAAGCGATGAAACGTGCCAAAAATATTGAGTCAAGACATCAGGAAGCC
GTTTTACAAAAATCAGAACTGCTCCACAACATTGAACAATATGATGACTTAAAAATTTCA
CCACTTGAATTTCACAAAGAGTGCTTAATAGAAGCGAATGATTTATCATTGTCTTATGGA
GATAAAGAAGTATGCAGTAATCTTAATTTCAGAGTCAATATTGGTGATAGAGTTGCCATT
ATCGGAAAAAATGGGAGTGGTAAGTCTAGTATCCTAAAATTGATTAATGGAGATGATATT
AAATTTACCGGAAATTTTATGCTAGCAAGTGGACTAAAAATTTCTTATATTTCGCAAGAT
ACTTCATATTTAAAAGGTAATCTATCTGAATTTGCCTATAATAATAAGATCGATGAAACT
CTATTTAAAACGATTCTTCGTAAACTGGATTTTAATAGAGAGCAGTTTGATAAGAACATG
GTGGATTTTAGTGCTGGTCAGAAAAAGAAAGTACTAATTGCTAAAAGCCTTTGTGAAAGT
GCACATTTGTATATATGGGATGAGCCATTGAACTATATTGATATTTTTTCACGTATCCAA
ATTGAAAAAATGATTTTGGAATATTGTCCTACACTATTGTTTGTGGAGCATGATGATGCT
TTTTGCAATAACATTTGTACGAAAAATATTAATTTAGGTTTGTAG
>lsa(E)_A001_RF_01
ATGTCCTTAATAAATGTTTCAAATCTAACTTTTTCATATGAAGGAAGTTATGACAATATT
TTTGAAAATGTAAGTTTTCAGATAGATACAGATTGGAAACTCGGTTTTATTGGAAGAAAC
GGACGCGGTAAAACTACTTTCTTAAATTTACTGCTTGGCAAATATGCGTATTCCGGCAAT
ATAAGTTCTACAGTTAAGTTTGAGTATTTTCCTTATGATGTGGAAGATAAGAGTCTATAT
ACAATTGAAGTAATGAAGAGTATTTGTACGGAATGTATGGATTGGGAGATTTTTCGTGAA
ATATCATTGCTTGATGTTCAAGAAGATGCTTTATATCGTCCGTTTAATACATTGTCAAAT
GGTGAGCAAACGAAGGTCCTTCTTGCAGCTTTATTCCTTACAGCGAGTTGTTTCCTGCTT
ATTGATGAACCTACAAACCATCTTGACATCGATGCACGTAATGTAGTGCAAAACTATTTG
AAACGCAAGAAGGGGTTTATTTTGGTATCTCATGATAGAAGCTTACTTGATCAATGTGTT
GACCATATACTATCTATCAATAAAACGAATATCGAAATCCAAAAGGGAAATTTTACTTCT
TGGTGGGAGAACAAAACGTTACAAGATAATTTTGAACTGGCAGAAAACAAGAAACTCCTT
AAAGAAATAGGAAGGTTGTCTTATGCAGCAAAACGTAGTTCAAACTGGTCAAATAAAGTA
GAAAAAAGTAAATATGGAACAACAAATTCTGGTTCAAAACTGGATAAGGGTTATGTTGGA
CATAAGGCTGCAAAAGCGATGAAACGTGCCAAAAATATTGAGTCAAGACATCAGGAAGCC
GTTTTACAAAAATCAGAACTGCTCCACAACATTGAACAATATGATGACTTAAAAATTTCA
CCACTTGAATTTCACAAAGAGTGCTTAATAGAAGCGAATGATTTATCATTGTCTTATGGA
GATAAAGAAGTATGCAGTAATCTTAATTTCAGAGTCAATATTGGTGATAGAGTTGCCATT
ATCGGAAAAAATGGGAGTGGTAAGTCTAGTATCCTAAAATTGATTAATGGAGATGATATT
AAATTTACCGGAAATTTTATGCTAGCAAGTGGACTAAAAATTTCTTATATTTCGCAAGAT
ACTTCATATTTAAAAGGTAATCTATCTGAATTTGCCTATAATAATAAGATCGATGAAACT
CTATTTAAAACGATTCTTCGTAAACTGGATTTTAATAGAGAGCAGTTTGATAAGAACATG
GTGGATTTTAGTGCTGGTCAGAAAAAGAAAGTACTAATTGCTAAAAGCCTTTGTGAAAGT
GCACATTTGTATATATGGGATGAGCCATTGAACTATATTGATATTTTTTCACGTATCCAA
ATTGAAAAAATGATTTTGGAATATTGTCCTACACTATTGTTTGTGGAGCATGATGATGCT
TTTTGCAATAACATTTGTACGAAAAATATTAATTTAGGTTTGTAG
>mph(C)_A006_NL_01
ATGACTCGACATAATGAAATTATTAAATGTGCAGAAAAATATCAATTACACATCCAACCT
CAAACAATCTCATTGAATGAATCGGGACTTGATTTTCAAGTTGCATTTGGAAAAGATAAA
CATGGAGTAGAATGGGTTTTGAGACTACCAAGAAGACCTGACGTTTATAAACGAACAAAA
CCCGAAAAACAAACGGTAGACTTCTTACAGAAGAATGTTTCATTTGAAATACCGAAGTGG
AAAGTACATGCAAAAGACCTTATTGCTTACCCAAAACTTACAGGTAAACCCGCAGCCACA
ATAGATCCAGAAATACAAAATTATGTATGGGAAATTGAACACAAACCATTACCAGAAAAC
TTTATTAACACATTAGCTGAAACACTCGTAGATTTACACAACATACCAGAAGAAAACATT
AACGTTCAGCATATAAATATCAAAACCATACAAGAAATAAAAAATGACTTTCAAAGAAGA
ATGAATAAAGTTAAAGAAACTTATGGCGTATCAGATGAATTATGGAACAGATGGAAACAA
TGGTTAGAAAACGACGAACTATGGCCTCGACATGCGACCATGATACATGGGGACTTACAT
CCAGGACATATAATGGTAGATAACCAAGCAAACGTCACAGGTCTCATAGACTGGACTGAA
GCAACCCACTCCGACCCATCAATGGACTTTATAGGACACCATCGTGTATTCGACGACGAA
GGATTAGAGCAACTTATAACAGCATACGGTAAAGCTGGAGGTGAAATATGGCCACGAATG
AAAGAGCATATAATAGAACTCAATGCAGTATTCCCAATGTTTATCGCTGAGTTTGCTATG
AAATCAGGAGAATCGGCGTATGAAACGATGGCATTGAAAGAGTTAGGTATGAAAGAGTAG
>mph(C)_A008_NL_03
ATGACTCGACATAATGAAATTATTAAATGTGCAGAAAAATATCAATTACACATCCAACCT
CAAACAATCTCATTGAATGAATCGGGACTTGATTTTCAAGTTGCATTTGGAAAAGATAAA
CATGGAGTAGAATGGGTTTTGAGACTACCAAGAAGACCTGACGTTTATAAACGAACAAAA
CCCGAAAAACAAACGGTAGACTTCTTACAGAAGAATGTTTCATTTGAAATACCGAAGTGG
AAAGTACATGCAAAAGACCTTATTGCTTACCCAAAACTTACAGGTAAACCCGCAGCCACA
ATAGATCCAGAAATACAAAATTATGTATGGGAAATTGAACACAAACCATTACCAGAAAAC
TTTATTAACACATTAGCTGAAACACTCGTAGATTTACACAACATACCAGAAGAAAACATT
AACGTTCAGCATATAAATATCAAAACCATACAAGAAATAAAAAATGACTTTCAAAGAAGA
ATGAATAAAGTTAAAGAAACTTATGGCGTATCAGATGGATTATGGAACAGATGGAAACAA
TGGTTAGAAAACGACGAACTATGGCCTCGACATGCGACCATGATACATGGGGACTTACAT
CCAGGACATATAATGGTAGATAACCAAGCAAACGTCACAGGTCTCATAGACTGGACTGAA
GCAACCCACTCCGACCCATCAATGGACTTTATAGGACACCATCGTGTATTCGACGACGAA
GGATTAGAGCAACTTATAACAGCATACGGTAAAGCTGGAGGTGAAATATGGCCACGAATG
AAAGAGCATATAATAGAACTCAATGCAGTATTCCCAATGTTTATCGCTGAGTTTGCTATG
GAATCAGGAGAATCGGCGTATGAAACGATGGCATTGAAAGAGTTAGGTATGAAAGAGTAG
>mph(C)_A009_NL_04
ATGACTCGACATAATGAAATTATTAAATGTGCAGAAAAATATCAATTACACATCCAACCT
CAAACAATCTCATTGAATGAATCGGGACTTGATTTTCAAGTTGCATTTGGAAAAGATAAA
CATGGAGTAGAATGGGTTTTGAGACTACCAAGAAGACCTGACGTTTATAAACGAACAAAA
CCCGAAAAACAAACGGTAGACTTCTTACAGAAGAATGTTTCATTTGAAATACCGAAGTGG
AAAGTACATGCAAAAGACCTTATTGCTTACCCAAAACTTACAGGTAAACCCGCAGCCACA
ATAGATCCAGAAATACAAAATTATGTATGGGAAATTGAACACAAACCATTACCAGAAAAC
TTTATTAACACATTAGCTGAAACACTCGTAGATTTACACAACATACCAGAAGAAAACATT
AACGTTCAGCATATAAATATCAAAACCATACAAGAAATAAAAAATGACTTTCAAAGAAGA
ATGAATAAAGTTAAAGAAACTTATGGCGTATCAGATGAATTATGGAACAGATGGAAACAA
TGGTTAGAAAACGACGAACTATGGCCTCGACATGCGACCATGATACATGGGGACTTACAT
CCAGGACATATAATGGTAGATAACCAAGCAAACGTCACAGGTCTCATAGACTGGACTGAA
GCAACCCACTCCGACCCATCAATGGACTTTATAGGACACCATCGTGTATTCGACGACGAA
GGATTAGAGCAACTTATAATAGCATACGGTAAAGCTGGAGGTGAAATATGGCCACGAATG
AAAGAGCATATAATAGAACTCAATGCAGTATTCCCAATGTTTATCGCTGAGTTTGCTATG
AAATCAGGAGAATCGGCGTATGAAACGATGGCATTGAAAGAGTTAGGTATGAAAGAGTAG
>mph(C)_A010_NL_05
ATGACTCGACATAATGAAATTATTAAATGTGCAGAAAAATATCAATTACACATCCAACCT
CAAACAATCTCATTGAATGAATCGGGACTTGATTTTCAAGTTGCATTTGGAAAAGATAAA
CATGGAGTAGAATGGGTTTTGAGACTACCAAGAAGACCTGACGTTTATAAACGAACAAAA
CCCGAAAAACAAACGGTAGACTTCTTACAGAAGAATGTTTCATTTGAAATACCGAAGTGG
AAAGTACATGCAAAAGACCTTATTGCTTACCCAAAACTTACAGGTAAACCCGCAGCCACA
ATAGATCCAGAAATACAAAATTATGTATGGGAAATTGAACACAAACCATTACCAGAAAAC
TTTATTAACACATTAGCTGAAACACTCGTAGATTTACACAACATACCAGAAGAAAACATT
AACGTTCAGCATATAAATATCAAAACCATACAAGAAATAAAAAATGACTTTCAAAGAAGA
ATGAATAAAGTTAAAGAAACTTATGGCGTATCAGATGAATTAAGGAACAGATGGAAACAA
TGGTTAGAAAACGACGAACTATGGCCTCGACATGCGACCATGATACATGGGGACTTACAT
CCAGGACATATAATGGTAGATAACCAAGCAAACGTCACAGGTCTCATAGACTGGACTGAA
GCAACCCACTCCGACCCATCAATGGACTTTATAGGACACCATCGTGTATTCGACGACGAA
GGATTAGAGCAACTTATAACAGCATACGGTAAAGCTGGAGGTGAAATATGGCCACGAATG
AAAGAGCATATAATAGAACTCAATGCAGTATTCCCAATGTTTATCGCTGAGTTTGCTATG
GAATCAGGAGAATCGGCGTATGAAACGATGGCATTGAAAGAGTTAGGTATGAAAGAGTAG
>mph(C)_A011_NL_06
ATGACTCGACATAATGAAATTATTAAATGTGCAGAAAAATATCAATTACACATCCAACCT
CAAACAATCTCATTGAATGAATCGGGACTTGATTTTCAAGTTGCATTTGGAAAAGATAAA
CATGGAGTAGAATGGGTTTTGAGACTACCAAGAAGACCTGACGTTTATAAACGAACAAAA
CCCGAAAAACAAACGGTAGACTTCTTACAGAAGAATGTTTCATTTGAAATACCGAAGTGG
AAAGTACATGCAAAAGACCTTATTGCTTACCCAAAACTTACAGGTAAACCCGCAGCCACA
ATAGATCCAGAAATACAAAATTATGTATGGGAAATTGAACACAAACCATTACCAGAAAAC
TTTATTAACACATTAGCTGAAACACTCGTAGATTTACACAACATACCAGAAGAAAACATT
AACGTTCAGCATATAAATATCAAAACCATACAAGAAATAAAAAATGACTTTCAAAGAAGA
ATGAATAAAGTTAAAGAAACTTATGGCGTATCAGATGAATTATGGAACAGATGGAAACAA
TGGTTAGAAAACGACGAACTATGGACTCGACATGCGACCATGATACATGGGGACTTACAT
CCAGGACATATAATGGTAGATAACCAAGCAAACGTCACAGGTCTCATAGACTGGACTGAA
GCAACCCACTCCGACCCATCAATGGACTTTATAGGACACCATCGTGTATTCGACGACGAA
GGATTAGAGCAACTTATAACAGCATACGGTAAAGCTGGAGGTGAAATATGGCCACGAATG
AAAGAGCATATAATAGAACTCAATGCAGTATTCCCAATGTTTATCGCTGAGTTTGCTATG
GAATCAGGAGAATCGGCGTATGAAACGATGGCATTGAAAGAGTTAGGTATGAAAGAGTAG
>mph(C)_A012_NL_07
ATGACTCGACATAATGAAATTATTAAATGTGCAGAAAAATATCAATTACACATCCAACCT
CAAACAATCTCATTGAATGAATCGGGACTTGATTTTCAAGTTGCATTTGGAAAAGATAAA
CATGGAGTAGAATGGGTTTTGAGACTACCAAGAAGACCTGACGTTTATAAACGAACAAAA
CCCGAAAAACAAACGGTAGACTTCTTACAGAAGAATGTTTCATTTGAAATACCGAAGTGG
AAAGTACGTGCAAAAGACCTTATTGCTTACCCAAAACTTACAGGTAAACCCGCAGCCACA
ATAGATCCAGAAATACAAAATTATGTATGGGAAATTGAACACAAACCATTACCAGAAAAC
TTTATTAACACATTAGCTGAAACACTCGTAGATTTACACAACATACCAGAAGAAAACATT
AACGTTCAGCATATAAATATCAAAACCATACAAGAAATAAAAAATGACTTTCAAAGAAGA
ATGAATAAAGTTAAAGAAACTTATGGCGTATCAGATGAATTATGGAACAGATGGAAACAA
TGGTTAGAAAACGACGAACTATGGCCTCGACATGCGACCATGATACATGGGGACTTACAT
CCAGGACATATAATGGTAGATAACCAAGCAAACGTCACAGGTCTCATAGACTGGACTGAA
GCAACCCACTCCGACCCATCAATGGACTTTATAGGACACCATCGTGTATTCGACGACGAA
GGATTAGAGCAACTTATAACAGCATACGGTAAAGCTGGAGGTGAAATATGGCCACGAATG
AAAGAGCATATAATAGAACTCAATGCAGTATTCCCAATGTTTATCGCTGAGTTTGCTATG
AAATCAGGAGAATCGGCGTATGAAACGATGGCATTGAAAGAGTTAGGTATGAAAGAGTAG
>mph(C)_A013_NL_09
ATGACTCGACATAATGAAATTATTAAATGTGCAGAAAAATATCAATTACACATCCAACCT
CAAACAATCTCATTGAATGAATCGGGACTTGATTTTCAAGTTGCATTTGGAAAAGATAAA
CATGGAGTAGAATGGGTTTTGAGACTACCAAGAAGACCTGACGTTTATAAACGAACAAAA
CCCGAAAAACAAACGGTAGACTTCTTACAGAAGAATGTTTCATTTGAAATACCGAAGTGG
AAAGTACATGCAAAAGACCTTATTGCTTACCCAAAACTTACAGGTAAACCCGCAGCCACA
ATAGATCCAGAAATACAAAATTATGTATGGGAAATTGAACACAAACCATTACCAGAAAAC
TTTATTAACACATTAGCTGAAACACTCGTAGATTTACACAACATACCAGAAGAAAACATT
AACGTTCAGCATATAAATATCAAAACCATACAAGAAATAAAAAATGACTTTCAAAGAAGA
ATGAATAAAGTTAAAGAAACTTATGGCGTATCAGATGAATTATGGAACAGATGGAAACAA
TGGTTAGAAAACGACGAACTATGGCCTCGACATGCGACCATGATACATGGGGACTTACAT
CCAGGACATATAATGGTAGATAACCAAGAAAACGTCACAGGTCTCATAGACTGGACTGAA
GCAACCCACTCCGACCCATCAATGGACTTTATAGGACACCATCGTGTATTCGACGACGAA
GGATTAGAGCAACTTATAACAGCATACGGTAAAGCTGGAGGTGAAATATGGCCACGAATG
AAAGAGCATATAATAGAACTCAATGCAGTATTCCCAATGTTTATCGCTGAGTTTGCTATG
GAATCAGGAGAATCGGCGTATGAAACGATGGCATTGAAAGAGTTAGGTATGAAAGAGTAG
>mph(C)_A014_NL_10
ATGACTCGACATAATGAAATTATTAAATGTGCAGAAAAATATCAATTACACATCCAACCT
CAAACAATCTCATTGAATGAATCGGGACTTGATTTTCAAGTTGCATTTGGAAAAGATAAA
CATGGAGTAGAATGGGTTTTGAGACTACCAAGAAGACCTGACGTTTATAAACGAACAAAA
CCCGAAAAACAAACGGTAGACTTCTTACAGAAGAATGTTTCATTTGAAATACCGAAGTGG
AAAGTACATGCAAAAGACCTTATTGCTTACCCAAAACTTACAGGTAAACCCGCAGCCACA
ATAGATCCAGAAATACAAAATTATGTATGGGAAATTGAACACAAACCATTACCAGAAAAC
TTTATTAACACATTAGCTGAAACACTCGTAGATTTACACAACATACCAGAAGAAAACATT
AACGTTCAGCATATAAATATCAAAACCATACAAGAAATAAAAAATGACTTTCAAAGAAGA
ATGAATAAAGTTAAAGAAACTTATGGCGTATCAGATGAATTATGGAACAGATGGAAACAA
TGGTTAGAAAACGACGAACTATGGCCTCGACATGCGACCATGATACATGGGGACTTACAT
CCAGGACATATAATGGTAGATAACCAAGCAAACGTCACAGGTCTCATAGACTGGACTGAA
GCAACCCACTCCGACCCATCAATGGACTTTATAGGACACCATCGTGTATTCGACGACGAA
GGATTAGAGCAACTTATAACAGCATACGGTAAAACTGGAGGTGAAATATGGCCACGAATG
AAAGAGCATATAATAGAACTCAATGCAGTATTCCCAATGTTTATCGCTGAGTTTGCTATG
GAATCAGGAGAATCGGCGTATGAAACGATGGCATTGAAAGAGTTAGGTATGAAAGAGTAG
>mph(C)_A015_NL_11
ATGACTCGACATAATGAAATTATTAAATGTGCAGAAAAATATCAATTACACATCCAACCT
CAAACAATCTCATTGAATGAATCGGGACTTGATTTTCAAGTTGCATTTGGAAAAGATAAA
CATGGAGTAGAATGGGTTTTGAGACTACCAAGAAGACCTGACGTTTATAAACGAACAAAA
CCCGAAAAACAAACGGTAGACTTCTTACAGAAGAATGTTTCATTTGAAATACCGAAGTGG
AAAGTACATGCAAAAGACCTTATTGCTTACCCAAAACTTACAGGTAAACCCGCAGCCACA
ATAGATCCAGAAATACAAAATTATGTATGGGAAATTGAACACAAACCATTACCAGAAAAC
TTTATTAACACATTAGCTGAAACACTCGTAGATTTACACAACATACCAGAAGAAAACATT
AACGTTCAGCATATAAATATCAAAACCATACAAGAAATAAAAAATGACTTTCAAAGAAGA
ATGAATAAAGTTAAAGAAACTTATGGCGTATCAGATGAATTATGGAACAGATGGAAACAA
TGGTTAGAAAACGACGAACTATGGCCTCGACATGCGACCATGATACATGGGGACTTACAT
CCAGGACATATAATGGTAGATAACCAAGCAAACGTCACAGGTCTCATAGACTGGACTGAA
GCAACCCACTCCGACCCATCAATGGACTTTATAGGACACCATCGTGTATTCGACGACGAA
GGATTAGAGCAACTTATAACAGCATACGGTAAAGCTGGAGGTGAAATATGGCCACGAATG
AAAGAGCATATAATAGAACTCAATGCAGTATTCCCAATGTTTATCGTTGAGTTTGCTATG
GAATCAGGAGAATCGGCGTATGAAACGATGGCATTGAAAGAGTTAGGTATGAAAGAGTAG
>mph(C)_A002_RF_02
ATGACTCGACATAATGAAATTATTAAATGTGCAGAAAAATATCAATTACACATCCAACCT
CAAACAATCTCATTGAATGAATCGGGACTTGATTTTCAAGTTGCATTTGGAAAAGATAAA
CATGGAGTAGAATGGGTTTTGAGACTACCAAGAAGACCTGACGTTTATAAACGAACAAAA
CCCGAAAAACAAACGGTAGACTTCTTACAGAAGAATGTTTCATTTGAAATACCGAAGTGG
AAAGTACATGCAAAAGACCTTATTGCTTACCCAAAACTTACAGGTAAACCCGCAGCCACA
ATAGATCCAGAAATACAAAATTATGTATGGGAAATTGAACACAAACCATTACCAGAAAAC
TTTATTAACACATTAGCTGAAACACTCGTAGATTTACACAACATACCAGAAGAAAACATT
AACGTTCAGCATATAAATATCAAAACCATACAAGAAATAAAAAATGACTTTCAAAGAAGA
ATGAATAAAGTTAAAGAAACTTATGGCGTATCAGATGAATTATGGAACAGATGGAAACAA
TGGTTAGAAAACGACGAACTATGGCCTCGACATGCGACCATGATACATGGGGACTTACAT
CCAGGACATATAATGGTAGATAACCAAGCAAACGTCACAGGTCTCATAGACTGGACTGAA
GCAACCCACTCCGACCCATCAATGGACTTTATAGGACACCATCGTGTATTCGACGACGAA
GGATTAGAGCAACTTATAACAGCATACGGTAAAGCTGGAGGTGAAATATGGCCACGAATG
AAAGAGCATATAATAGAACTCAATGCAGTATTCCCAATGTTTATCGCTGAGTTTGCTATG
GAATCAGGAGAATCGGCGTATGAAACGATGGCATTGAAAGAGTTAGGTATGAAAGAGTAG
>msr(A)_A003_NL_01
ATGGAACAATATACAATTAAATTTAACCAAATCAATCATAAATTGACAGATTTACGATCA
CTTAACATCGATCATCTTTATGCTTACCAATTTGAAAAAATAGCACTTATTGGGGGTAAT
GGTACTGGCAAAACCACATTACTAAATATGATTGCTCAAAAAACAAAACCAGAATCTGGA
ACAGTTGAAACGAATGGCGAAATTCAATATTTTGAACAGCTTAACATGGATGTGGAAAAT
GATTTTAACACGTTAGACGGTAGTTTAATGAGTGAACTCCATATACCTATGCATACAACC
GACAGTATGAGTGGTGGTGAAAAAGCAAAATATAAATTAGCTAATGTCATATCAAATTAT
AGTCCGATATTACTTTTAGATGAACCTACAAATCACTTGGATAAAATTGGTAAAGATTAT
CTGAATAATATTTTAAAATATTACTATGGTACTTTAATTATAGTAAGTCACGATAGAGCA
CTTATAGACCAAATTGCTGACACAATTTGGGATATACAAGAAGATGGCACAATAAGAGTG
TTTAAAGGTAATTACACACAGTATCAAAATCAATATGAACAAGAACAGTTAGAACAACAA
CGTAAATATGAACAGTATATAAGTGAAAAACAAAGATTGTCCCAAGCCAGTAAAGCTAAA
CGAAATCAAGCGCAACAAATGGCACAAGCATCATCAAAACAAAAAAATAAAAGTATAGCA
CCAGATCGTTTAAGTGCATCAAAACAAAAAGGCACGGTTGAGAAGGCTGCTCAAAAACAA
GCTAAGCATATTGAAAAAAGAATGGAACATTTGGAAGAAGTTGAAAAACCACAAAGTTAT
CATGAATTCAATTTTCCACAAAATAAAATTTATGATATCCATAATAATTATCCAATCATT
GCACAAAATCTAACATTGGTTAAAGGAAGTCAAAAACTGCTAACACAAGTACGATTCCAA
ATACCATATGGCAAAAATATAGCGCTCGTAGGTGCAAATGGTGTAGGTAAGACAACTTTA
CTTGAAGCTATTTACCACCAAATAGAGGGAATTGATTGTTCTCCTAAAGTGCAAATGGCA
TACTATCGTCAACTTGCTTATGAAGACATGCGTGACGTTTCATTATTGCAATATTTAATG
GATGAAACGGATTCATCAGAATCATTCAGTAGAGCTATTTTAAATAACTTGGGTTTAAAT
GAAGCACTTGAGCGTTCTTGTAATGTTTTGAGTGGTGGGGAAAGAACGAAATTATCGTTA
GCAGTATTATTTTCAACGAAAGCGAATATGTTAATTTTGGATGAACCAACTAATTTTTTA
GATATTAAAACATTAGAAGCATTAGAAATGTTTATGAATAAATATCCTGGAATCATTTTG
TTTACATCACATGATACAAGGTTTGTTAAACATGTATCAGATAAAAAATGGGAATTAACA
GGACAATCTATTCATGATATAACTTAA
>msr(A)_A005_NL_02
ATGGAACAATATACAATTAAATTTAACCAAATCAATCATAAATTGACAGATTTACGATCA
CTTAACATCGGTCATCTTTACGCTTACCAATTTGAAAAAATAGCACTTATTGGGGGTAAT
GGTACTGGCAAAACCACATTACTAAATATGATTGCTCAAAAAACAAAACCAGAATCTGGA
ACAGTTGAAACGGTTGGCGAAATTCAATATTTTGAACAGCTTAACATGGATGTGGAAAAT
GATTTTAACACGTTAGACGGTAGTTTAATGAGTGAACTCCATATACCTATGCATACAACC
GACAGTATGAGTGGTGGTGAAAAAGCAAAATATAAATTAGCTAATGTCATATCAAATTAT
AGTCCGATATTACTTTTAGATGAACCTACAAATCACTTGGATAAAATTGGTAAAGATTAT
CTGAAAAATATTTTAAAATATTACTATGGTACTTTAATTATAGTAAGTCATGATAGAGCA
CTTATAGACCAAATTGCTGACACAATTTGGGATATACAAGAAGATGGCACAATAAGAGTG
TTTAAAGGTAATTACACACAGTATCAAAATCAATATGAACAAGAACAGTTAGAACAACAA
CGTCAATATGAACAGTATATAAGTGAAAAACAAAGATTGTCCCAAGCCAGTAAAGCTAAA
CGAAATCAAGCGCAACAAATGGCACAAGCATCATCAAAACAAAAAAACAAAAGTATAGCA
CCAGATCGTTTAAGTGCATCAAAACAAAAAGGCACGGTTGAGAAGGCTGCTCAAAAACAA
GCTAAGCATATTGAAAAAAGAATGGAACATTTGGAAGAAGTTGAAAAACCACAAAGTTAT
CATGAATTCAATTTCCCACAAAATAAAATTTATGATATCCATAATAATTATCCAATCATT
GCACAAAATCTAACATTGGTTAAAGGAAGTCAAAAACTGCTAACACAAGTACGATTCCAA
ATACCATATGGCAAAAATATAGCGCTCGTAGGTGCAAATGGTGTAGGTAAGACAACTTTA
CTTGAAGCTATTTACCACCAAATAGAGGGAATTGATTGTTCTCCTAAAGTGCAAATGGCA
TACTATCGTCAACTTGCTTATGAAGACATGCGTGACGTTTCATTATTGCAATATTTAATG
GATGAAACGGATTCATCAGAATCATTCAGTAGAGCTATTTTAAATAACTTGGGTTTAAAT
GAAGCACTTGATCGTTCTTGTAATGTTTTGAGTGGTGGGGAAAGAACGAAATTATCGTTA
GCAGTATTATTTTCAACGAAAGCGAATATGTTAATTTTGGATGAACCAACTAATTTTTTA
GATATTAAAACATTAGAAGCATTAGAAATGTTTATGAATAAATATCCTGGAATCATTTTG
TTTACATCACATGATACAAGGTTTGTTAAACATGTATCAGATAAAAAATGGGAATTAACA
GGACAATCTATTCATGATATAACTTAA
>msr(A)_A004_NL_03
ATGGAACAATATACAATTAAATTTAACCAAATCAATCATAAATTGACAGATTTACGATCA
CTTAACATCGGTCATCTTTACGCTTACCAATTTGAAAAAATAGCACTTATTGGGGGTAAT
GGTACTGGCAAAACCACATTACTAAATATGATTGCTCAAAAAACAAAACCAGAATCTGGA
ACAGTTGAAACGGTTGGCGAAATTCAATATTTTGAACAGCTTAACATGGATGTGGAAAAT
GATTTTAACACGTTAGACGGTAGTTTAATGAGTGAACTCCATATACCTATGCATACAACC
GACAGTATGAGTGGTGGTGAAAAAGCAAAATATAAATTAGCTAATGTCATATCAAATTAT
AGTCCGATATTACTTTTAGATGAACCTACAAATCACTTGGATAAAATTGGTAAAGATTAT
CTGAAAAATATTTTAAAATATTACTATGGTACTTTAATTATAGTAAGTCATGATAGAGCA
CTTATAGACCAAATTGCTGACACAATTTGGGATATACAAGAAGATGGCACAATAAGAGTG
TTTAAAGGTAATTACACACAGTATCAAAATCAATATGAACAAGAACAGTTAGAACAACAA
CGTCAATATGAACAGTATATAAGTGAAAAACAAAGATTGTCCCAAGCCAGTAAAGCTAAA
CGAAATCAAGCGCAACAAATGGCACAAGCATCATCAAAACAAAAAAACAAAAGTATAGCA
CCAGATCGTTTAAGTGCATCAAAACAAAAAGGCACGGTTGAGAAGGCTGCTCAAAAACAA
GCTAAGCATATTGAAAAAAGAATGGAACATTTGGAAGAAGTTGAAAAACCACAAAGTTAT
CATGAATTCAATTTCCCACAAAATAAAATTTATGATATCCATAATAATTATCCAATCATT
GCACAAAATCTAACATTGGTTAAAGGAAGTCAAAAACTGCTAACACAAGTACGATTCCAA
ATACCATATGGCAAAAATATAGCGCTCGTAGGTGCAAATGGTGTAGGTAAGACAACTTTA
CTTGAAGCTATTTACCACCAAATAGAGGGAATTGATTGTTCTCCTAAAGTGCAAATGGCA
TACTATCGTCAACTTGCTTATGAAGACATGCGTGACGTTTCATTATTGCAATATTTAATG
GATGAAACGGATTCATCAGAATCATTCAGTAGAGCTATTTTAAATAACTTGGGTTTAAAT
GAAGCACTTGATCGTTCTTGTAATGTTTTGAGTGGTGGGGAAAGAACGAAATTATCGTTA
GCAGTATTATTTTCAACGAAAGCGAATATGTTAATTTTGGATGAACCAACTAATTTTTTA
GATATTAAAACATTAGAAGCATTAGAAATGTTTATGAATAAATATCCTGGAATCATTTTG
TTTACATCACATGATACAAGGTTTGTTAAACATGTATCAGATAAAAAATGGGAATTAACA
GGACAATCTCTTCATGATATAACTTAA
>msr(A)_A006_NL_04
ATGGAACAATATACAATTAAATTTAACCAAATCAATCATAAATTGACAGATTTACGATCA
CTTAACATCGGTCATCTTTACGCTTACCAATTTGAAAAAATAGCACTTATTGGGGGTAAT
GGTACTGGCAAAACCACATTACTAAATATGATTGCTCAAAAAACAAAACCAGAATCTGGA
ACAGTTGAAACGGTTGGCGAAATTCAATATTTTGAACAGCTTAACATGGATGTGGAAAAT
GATTTTAACACGTTAGACGGTAGTTTAATGAGTGAACTCCATATACCTATGCATACAACC
GACAGTATGAGTGGTGGTGAAAAAGCAAAATATAAATTAGCTAATGTCATATCAAATTAT
AGTCCGATATTACTTTTAGATGAACCTACAAATCACTTGGATAAAATTGGTAAAGATTAT
CTGAAAAATATTTTAAAATATTACTATGGTACTTTAATTATAGTAAGTCATGATAGAGCA
CTTATAGACCAAATTGCTGACACAATTTGGGATATACAAGAAGATGGCACAATAAGAGTG
TTTAAAGGTAATTACACACAGTATCAAAATCAATATGAACAAGAACAGTTAGAACAACAA
CGTCAATATGAACAGTATATAAGTGAAAAACAAAGATTGTCCCAAGCCAGTAAAGCTAAA
CGAAATCAAGCGCAACAAATGGCACAAGCATCATCAAAACAAAAAAACAAAAGTATAGAA
CCAGATCGTTTAAGTGCATCAAAACAAAAAGGCACGGTTGAGAAGGCTGCTCAAAAACAA
GCTAAGCATATTGAAAAAAGAATGGAACATTTGGAAGAAGTTGAAAAACCACAAAGTTAT
CATGAATTCAATTTCCCACAAAATAAAATTTATGATATCCATAATAATTATCCAATCATT
GCACAAAATCTAACATTGGTTAAAGGAAGTCAAAAACTGCTAACACAAGTACGATTCCAA
ATACCATATGGCAAAAATATAGCGCTCGTAGGTGCAAATGGTGTAGGTAAGACAACTTTA
CTTGAAGCTATTTACCACCAAATAGAGGGAATTGATTGTTCTCCTAAAGTGCAAATGGCA
TACTATCGTCAACTTGCTTATGAAGACATGCGTGACGTTTCATTATTGCAATATTTAATG
GATGAAACGGATTCATCAGAATCATTCAGTAGAGCTATTTTAAATAACTTGGGTTTAAAT
GAAGCACTTGATCGTTCTTGTAATGTTTTGAGTGGTGGGGAAAGAACGAAATTATCGTTA
GCAGTATTATTTTCAACGAAAGCGAATATGTTAATTTTGGATGAACCAACTAATTTTTTA
GATATTAAAACATTAGAAGCATTAGAAATGTTTATGAATAAATATCCTGGAATCATTTTG
TTTACATCACATGATACAAGGTTTGTTAAACATGTATCAGATAAAAAATGGGAATTAACA
GGACAATCTCTTCATGATATAACTTAA
>msr(A)_A004_NL_05
ATGGAACAATATACAATTAAATTTAACCAAATCAATCATAAATTAACAGATTTACGATCA
CTTAACATCGGTCATCTTTACGCTTACCAATTTGAAAAAATAGCACTTATTGGGGGTAAT
GGTACTGGCAAAACCACATTACTAAATATGATTGCTCAAAAAACAAAACCAGAATCTGGA
ACAGTTGAAACGGTTGGCGAAATTCAATATTTTGAACAGCTTAACATGGATGTGGAAAAT
GATTTTAACACGTTAGACGGTAGTTTAATGAGTGAACTCCATATACCTATGCATACAACC
GACAGTATGAGTGGTGGTGAAAAAGCAAAATATAAATTAGCTAATGTCATATCAAATTAT
AGTCCGATATTACTTTTAGATGAACCTACAAATCACTTGGATAAAATTGGTAAAGATTAT
CTGAAAAATATTTTAAAATATTACTATGGTACTTTAATTATAGTAAGTCATGATAGAGCA
CTTATAGACCAAATTGCTGACACAATTTGGGATATACAAGAAGATGGCACAATAAGAGTG
TTTAAAGGTAATTACACACAGTATCAAAATCAATATGAACAAGAACAGTTAGAACAACAA
CGTCAATATGAACAGTATATAAGTGAAAAACAAAGATTGTCCCAAGCCAGTAAAGCTAAA
CGAAATCAAGCGCAACAAATGGCACAAGCATCATCAAAACAAAAAAACAAAAGTATAGCA
CCAGATCGTTTAAGTGCATCAAAACAAAAAGGCACGGTTGAGAAGGCTGCTCAAAAACAA
GCTAAGCATATTGAAAAAAGAATGGAACATTTGGAAGAAGTTGAAAAACCACAAAGTTAT
CATGAATTCAATTTCCCACAAAATAAAATTTATGATATCCATAATAATTATCCAATCATT
GCACAAAATCTAACATTGGTTAAAGGAAGTCAAAAACTGCTAACACAAGTACGATTCCAA
ATACCATATGGCAAAAATATAGCGCTCGTAGGTGCAAATGGTGTAGGTAAGACAACTTTA
CTTGAAGCTATTTACCACCAAATAGAGGGAATTGATTGTTCTCCTAAAGTGCAAATGGCA
TACTATCGTCAACTTGCTTATGAAGACATGCGTGACGTTTCATTATTGCAATATTTAATG
GATGAAACGGATTCATCAGAATCATTCAGTAGAGCTATTTTAAATAACTTGGGTTTAAAT
GAAGCACTTGATCGTTCTTGTAATGTTTTGAGTGGTGGGGAAAGAACGAAATTATCGTTA
GCAGTATTATTTTCAACGAAAGCGAATATGTTAATTTTGGATGAACCAACTAATTTTTTA
GATATTAAAACATTAGAAGCATTAGAAATGTTTATGAATAAATATCCTGGAATCATTTTG
TTTACATCACATGATACAAGGTTTGTTAAACATGTATCAGATAAAAAATGGGAATTAACA
GGACAATCTCTTCATGATATAACTTAA
>msr(A)_A007_NL_06
ATGGAACAATATACAATTAAATTTAACCAAATCAATCATAAATTGACAGATTTACGATCA
CTTAACATCGGTCATCTTTACGCTTACCAATTTGAAAAAATAGCACTTATTGGGGGTAAT
GGTACTGGCAAAACCACATTACTAAATATGATTGCTCAAAAAACAAAACCAGAATCTGGA
ACAGTTGAAACGGTTGGCGAAATTCAATATTTTGAACAGCTTAACATGGATGTGGAAAAT
GATTTTAACACGTTAGACGGTAGTTTAATGAGTGAACTCCATATACCTATGCATACAACC
GACAGTATGAGTGGTGGTGAAAAAGCAAAATATAAATTAGCTAATGTCATATCAAATTAT
AGTCCGATATTACTTTTAGATGAACCTACAAATCACTTGGATAAAATTGGTAAAGATTAT
CTGAAAAATATTTTAAAATATTACTATGGTACTTTAATTATAGTAAGTCATGATAGAGCA
CTTATAGACCAAATTGCTGACACAATTTGGGATATACAAGAAGATGGCACAATAAGAGTG
TTTAAAGGTAATTACACACAGTATCAAAATCAATATGAACAAGAACAGTTAGAACAACAA
CGTCAATATGAACAGTATATAAGTGAAAAACAAAGATTGTCCCAAGCCAGTAAAGCTAAA
CGAAATCAAGCGCAACAAATGGCACAAGCATTATCAAAACAAAAAAACAAAAGTATAGCA
CCAGATCGTTTAAGTGCATCAAAACAAAAAGGCACGGTTGAGAAGGCTGCTCAAAAACAA
GCTAAGCATATTGAAAAAAGAATGGAACATTTGGAAGAAGTTGAAAAACCACAAAGTTAT
CATGAATTCAATTTCCCACAAAATAAAATTTATGATATCCATAATAATTATCCAATCATT
GCACAAAATCTAACATTGGTTAAAGGAAGTCAAAAACTGCTAACACAAGTACGATTCCAA
ATACCATATGGCAAAAATATAGCGCTCGTAGGTGCAAATGGTGTAGGTAAGACAACTTTA
CTTGAAGCTATTTACCACCAAATAGAGGGAATTGATTGTTCTCCTAAAGTGCAAATGGCA
TACTATCGTCAACTTGCTTATGAAGACATGCGTGACGTTTCATTATTGCAATATTTAATG
GATGAAACGGATTCATCAGAATCATTCAGTAGAGCTATTTTAAATAACTTGGGTTTAAAT
GAAGCACTTGATCGTTCTTGTAATGTTTTGAGTGGTGGGGAAAGAACGAAATTATCGTTA
GCAGTATTATTTTCAACGAAAGCGAATATGTTAATTTTGGATGAACCAACTAATTTTTTA
GATATTAAAACATTAGAAGCATTAGAAATGTTTATGAATAAATATCCTGGAATCATTTTG
TTTACATCACATGATACAAGGTTTGTTAAACATGTATCAGATAAAAAATGGGAATTAACA
GGACAATCTCTTCATGATATAACTTAA
>msr(A)_A008_NL_07
ATGGAACAATATACAATTAAATTTAACCAAATCAATCATAAATTGACAGATTTACGATCA
CTTAACATCGGTCATCTTTACGCTTACCAATTTGAAAAAATAGCACTTATTGGGGGTAAT
GGTACTGGCAAAACCACATTACTAAATATGATTGCTCAAAAAACAAAACCAGAATCTGGA
ACAGTTGAAACGGTTGGCGAAATTCAATATTTTGAACAGCTTAACATGGATGTGGAAAAT
GATTTTAACACGTTAGACGGTAGTTTAATGAGTGAACTCCATATACCTATGCATACAACC
AACAGTATGAGTGGTGGTGAAAAAGCAAAATATAAATTAGCTAATGTCATATCAAATTAT
AGTCCGATATTACTTTTAGATGAACCTACAAATCACTTGGATAAAATTGGTAAAGATTAT
CTGAAAAATATTTTAAAATATTACTATGGTACTTTAATTATAGTAAGTCATGATAGAGCA
CTTATAGACCAAATTGCTGACACAATTTGGGATATACAAGAAGATGGCACAATAAGAGTG
TTTAAAGGTAATTACACACAGTATCAAAATCAATATGAACAAGAACAGTTAGAACAACAA
CGTCAATATGAACAGTATATAAGTGAAAAACAAAGATTGTCCCAAGCCAGTAAAGCTAAA
CGAAATCAAGCGCAACAAATGGCACAAGCATCATCAAAACAAAAAAACAAAAGTATAGCA
CCAGATCGTTTAAGTGCATCAAAACAAAAAGGCACGGTTGAGAAGGCTGCTCAAAAACAA
GCTAAGCATATTGAAAAAAGAATGGAACATTTGGAAGAAGTTGAAAAACCACAAAGTTAT
CATGAATTCAATTTCCCACAAAATAAAATTTATGATATCCATAATAATTATCCAATCATT
GCACAAAATCTAACATTGGTTAAAGGAAGTCAAAAACTGCTAACACAAGTACGATTCCAA
ATACCATATGGCAAAAATATAGCGCTCGTAGGTGCAAATGGTGTAGGTAAGACAACTTTA
CTTGAAGCTATTTACCACCAAATAGAGGGAATTGATTGTTCTCCTAAAGTGCAAATGGCA
TACTATCGTCAACTTGCTTATGAAGACATGCGTGACGTTTCATTATTGCAATATTTAATG
GATGAAACGGATTCATCAGAATCATTCAGTAGAGCTATTTTAAATAACTTGGGTTTAAAT
GAAGCACTTGATCGTTCTTGTAATGTTTTGAGTGGTGGGGAAAGAACGAAATTATCGTTA
GCAGTATTATTTTCAACGAAAGCGAATATGTTAATTTTGGATGAACCAACTAATTTTTTA
GATATTAAAACATTAGAAGCATTAGAAATGTTTATGAATAAATATCCTGGAATCATTTTG
TTTACATCACATGATACAAGGTTTGTTAAACATGTATCAGATAAAAAATGGGAATTAACA
GGACAATCTCTTCATGATATAACTTAA
>msr(A)_A009_NL_08
ATGGAACAATATACAATTAAATTTAACCAAATCAATCATAAATTGACAGATTTACGATCA
CTTAACATCGGTCATCTTTACGCTTACCAATTTGAAAAAATAGCACTTATTGGGGGTAAT
GGTACTGGCAAAACCACATTACTAAATATGATTGCTCAAAAAACAAAACCAGAATCTGGA
ACAGTTGAAACGGTTGGCGAAATTCAATATTTTGAACAGCTTAACATGGATGTGGAAAAT
GATTTTAACACGTTAGACGGTAGTTTAATGAGTGAACTCCATATACCTATGCATACAACC
GACAGTATGAGTGGTGGTGAAAAAGCAAAATATAAATTAGCTAATGTCATATCAAATTAT
AGTCCGATATTACTTTTAGATGAACCTACAAATCACTTGGATAAAATTGGTAAAGATTAT
CTGAAAAATATTTTAAAATATTACTATGGTACTTTAATTATAGTAAGTCATGATAGAGCA
CTTATAGACCAAATTGCTGACACAATTTGGGATATACAAGAAGATGGCACAATAAGAGTG
TTTAAAGGTAATTACACACAGTATCAAAATCAATATGAACAAGAACAGTTAGAACAACAA
CGTCAATATGAACAGTATATAAGTGAAAAACAAAGATTGTCCCAAGCCAGTAAAGCTAAA
CGAAATCAAGCGCAACAAATGGCACAAGCATCATCAAAACAAAAAAACAAAAGTATAGCA
CCAGATCGTTTAAGTGCATCAAAACAAAAAGGCACGGTTGAGAAGGCTGCTCAAAAACAA
GCTAAGCATATTGAAAAAAGAATGGAACATTTGGAAGAAGTTGAAAAACCACAAAGTTAT
CATGAATTCAATTTCCCACAAAATAAAATTTATGATATCCATAATAATTATCCAATCATT
GCACAAAATCTAACATTGGTTAAAGGAAGTCAAAAACTGCTAACACAAGTACGATTCCAA
ATACCATATGGCAAAAATATAGCGCTCGTAGGTGCAAATGGTGTAGGTAAGACAACTTTA
CTTGAAACTATTTACCACCAAATAGAGGGAATTGATTGTTCTCCTAAAGTGCAAATGGCA
TACTATCGTCAACTTGCTTATGAAGACATGCGTGACGTTTCATTATTGCAATATTTAATG
GATGAAACGGATTCATCAGAATCATTCAGTAGAGCTATTTTAAATAACTTGGGTTTAAAT
GAAGCACTTGATCGTTCTTGTAATGTTTTGAGTGGTGGGGAAAGAACGAAATTATCGTTA
GCAGTATTATTTTCAACGAAAGCGAATATGTTAATTTTGGATGAACCAACTAATTTTTTA
GATATTAAAACATTAGAAGCATTAGAAATGTTTATGAATAAATATCCTGGAATCATTTTG
TTTACATCACATGATACAAGGTTTGTTAAACATGTATCAGATAAAAAATGGGAATTAACA
GGACAATCTCTTCATGATATAACTTAA
>msr(A)_A010_NL_09
ATGGAACAATATACAATTAAATTTAACCAAATCAATCATAAATTGACAGATTTACGATCA
CTTAACATCGGTCATCTTTACGCTTACCAATTTGAAAAAATAGCACTTATTGGGGGTAAT
GGTACTGGCAAAACCACATTACTAAATATGATTGTTCAAAAAACAAAACCAGAATCTGGA
ACAGTTGAAACGGTTGGCGAAATTCAATATTTTGAACAGCTTAACATGGATGTGGAAAAT
GATTTTAACACGTTAGACGGTAGTTTAATGAGTGAACTCCATATACCTATGCATACAACC
GACAGTATGAGTGGTGGTGAAAAAGCAAAATATAAATTAGCTAATGTCATATCAAATTAT
AGTCCGATATTACTTTTAGATGAACCTACAAATCACTTGGATAAAATTGGTAAAGATTAT
CTGAAAAATATTTTAAAATATTACTATGGTACTTTAATTATAGTAAGTCATGATAGAGCA
CTTATAGACCAAATTGCTGACACAATTTGGGATATACAAGAAGATGGCACAATAAGAGTG
TTTAAAGGTAATTACACACAGTATCAAAATCAATATGAACAAGAACAGTTAGAACAACAA
CGTCAATATGAACAGTATATAAGTGAAAAACAAAGATTGTCCCAAGCCAGTAAAGCTAAA
CGAAATCAAGCGCAACAAATGGCACAAGCATCATCAAAACAAAAAAACAAAAGTATAGCA
CCAGATCGTTTAAGTGCATCAAAACAAAAAGGCACGGTTGAGAAGGCTGCTCAAAAACAA
GCTAAGCATATTGAAAAAAGAATGGAACATTTGGAAGAAGTTGAAAAACCACAAAGTTAT
CATGAATTCAATTTCCCACAAAATAAAATTTATGATATCCATAATAATTATCCAATCATT
GCACAAAATCTAACATTGGTTAAAGGAAGTCAAAAACTGCTAACACAAGTACGATTCCAA
ATACCATATGGCAAAAATATAGCGCTCGTAGGTGCAAATGGTGTAGGTAAGACAACTTTA
CTTGAAGCTATTTACCACCAAATAGAGGGAATTGATTGTTCTCCTAAAGTGCAAATGGCA
TACTATCGTCAACTTGCTTATGAAGACATGCGTGACGTTTCATTATTGCAATATTTAATG
GATGAAACGGATTCATCAGAATCATTCAGTAGAGCTATTTTAAATAACTTGGGTTTAAAT
GAAGCACTTGATCGTTCTTGTAATGTTTTGAGTGGTGGGGAAAGAACGAAATTATCGTTA
GCAGTATTATTTTCAACGAAAGCGAATATGTTAATTTTGGATGAACCAACTAATTTTTTA
GATATTAAAACATTAGAAGCATTAGAAATGTTTATGAATAAATATCCTGGAATCATTTTG
TTTACATCACATGATACAAGGTTTGTTAAACATGTATCAGATAAAAAATGGGAATTAACA
GGACAATCTCTTCATGATATAACTTAA
>msr(A)_A003_NL_10
ATGGAACAATATACAATTAAATTTAACCAAATCAATCATAAATTGACAGATTTACGATCA
CTTAACATCGATCATCTTTATGCTTACCAATTTGAAAAAATAGCACTTATTGGGGGTAAT
GGTACTGGCAAAACCACATTACTAAATATGATTGCTCAAAAAACAAAACCAGAATCTGGA
ACAGTTGAAACGAATGGCGAAATTCAATATTTTGAACAGCTTAACATGGATGTGGAAAAT
GATTTTAACACGTTAGACGGTAGTTTAATGAGTGAACTCCATATACCTATGCATACAACC
GACAGTATGAGTGGTGGTGAAAAAGCAAAATATAAATTAGCTAATGTCATATCAAATTAT
AGTCCGATATTACTTTTAGATGAACCTACAAATCACTTGGATAAAATTGGTAAAGATTAT
CTGAATAATATTTTAAAATATTACTATGGTACTTTAATTATAGTAAGTCACGATAGAGCA
CTTATAGACCAAATTGCTGACACAATTTGGGATATACAAGAAGATGGCACAATAAGAGTG
TTTAAAGGTAATTACACACAGTATCAAAATCAATATGAACAAGAACAGTTAGAACAACAA
CGTAAATATGAACAGTATATAAGTGAAAAACAAAGATTGTCCCAAGCCAGTAAAGCTAAA
CGAAATCAAGCGCAACAAATGGCACAAGCATCATCAAAACAAAAAAATAAAAGTATAGCA
CCAGATCGTTTAAGTGCATCAAAACAAAAAGGCACGGTTGAGAAGGCTGCTCAAAAACAA
GCTAAGCATATTGAAAAAAGAATGGAACATTTGGAAGAAGTTGAAAAACCACAAAGTTAT
CATGAATTCAATTTTCCACAAAATAAAATTTATGATATCCATAATAATTATCCAATCATT
GCACAAAATCTAACATTGGTTAAAGGAAGTCAAAAACTGCTAACACAAGTACGATTCCAA
ATACCATATGGCAAAAATATAGCGCTCGTAGGTGCAAATGGTGTAGGTAAGACAACTTTA
CTTGAAGCTATTTACCACCAAATAGAGGGAATTGATTGTTCTCCTAAAGTGCAAATGGCA
TACTATCGTCAACTTGCTTATGAAGACATGCGTGACGTTTCATTATTGCAATATTTAATG
GATGAAACGGATTCATCAGAATCATTCAGTAGAGCTATTTTAAATAACTTGGGTTTAAAT
GAAGCACTTGAACGTTCTTGTAATGTTTTGAGTGGTGGGGAAAGAACGAAATTATCGTTA
GCAGTATTATTTTCAACGAAAGCGAATATGTTAATTTTGGATGAACCAACTAATTTTTTA
GATATTAAAACATTAGAAGCATTAGAAATGTTTATGAATAAATATCCTGGAATCATTTTG
TTTACATCACATGATACAAGGTTTGTTAAACATGTATCAGATAAAAAATGGGAATTAACA
GGACAATCTATTCATGATATAACTTAA
>msr(A)_A011_NL_11
ATGGAACAATATACAATTAAATTTAACCAAATCAATCATAAATTGACAGATTTACGATCA
CTTAACATCGGTCATCTTTACGCTTACCAATTTGAAAAAATAGCACTTATTGGGGGTAAT
GGTACTGGCAAAACCACATTACTAAATATGATTGCTCAAAAAACAAAACCAGAATCTGGA
ACAGTTGAAACGGTTGGCGAAATTCAATATTTTGAACAGCTTAACATGGATGTGGAAAAT
GATTTTAACACGTTAGACGGTAGTTTAATGAGTGAACTCCATATACCTATGCATACAACC
GACAGTATGAGTGGTGGTGAAAAAGCAAAATATAAATTAGCTAATGTCATATCAAATTAT
AGTCCGATATTACTTTTAGATGAACCTACAAATCACTTGGATAAAATTGGTAAAGATTAT
CTGAAAAATATTTTAAAATATTACTATGGTACTTTAATTATAGTAAGTCATGATAGAGCA
CTTATAGACCAAATTGCTGACACAATTTGGGATATACAAGAAGATGGCACAATAAGAGTG
TTTAAAGGTAATTACACACAGTATCAAAATCAATATGAACAAGAACAGTTAGAACAACAA
CGTCAATATGAACAGTATATAAGTGAAAAACAAAGATTGTCCCAAGCCAGTAAAGCTAAA
CGAAATCAAGCGCAACAAATGGCACAAGCATCATCAAAACAAAAAAACAAAAGTATAGCA
CCAGATCGTTTAAGTGCATCAAAACAAAAAGGCACGGTTGAGAAGGCTGCTCAAAAACAA
GCTAAGCATATTGAAAAAAGAATGGAACATTTGGAAGAAGTTGAAAAACCACAAAGTTAT
CATGAATTCAATTTCCCACCAAATAAAATTTATGATATCCATAATAATTATCCAATCATT
GCACAAAATCTAACATTGGTTAAAGGAAGTCAAAAACTGCTAACACAAGTACGATTCCAA
ATACCATATGGCAAAAATATAGCGCTCGTAGGTGCAAATGGTGTAGGTAAGACAACTTTA
CTTGAAGCTATTTACCACCAAATAGAGGGAATTGATTGTTCTCCTAAAGTGCAAATGGCA
TACTATCGTCAACTTGCTTATGAAGACATGCGTGACGTTTCATTATTGCAATATTTAATG
GATGAAACGGATTCATCAGAATCATTCAGTAGAGCTATTTTAAATAACTTGGGTTTAAAT
GAAGCACTTGATCGTTCTTGTAATGTTTTGAGTGGTGGGGAAAGAACGAAATTATCGTTA
GCAGTATTATTTTCAACGAAAGCGAATATGTTAATTTTGGATGAACCAACTAATTTTTTA
GATATTAAAACATTAGAAGCATTAGAAATGTTTATGAATAAATATCCTGGAATCATTTTG
TTTACATCACATGATACAAGGTTTGTTAAACATGTATCAGATAAAAAATGGGAATTAACA
GGACAATCTCTTCATGATATAACTTAA
>vga(A)_A002_NL_02
ATGAAAATACTGTTAGAGGGACTTCATATAAAACATTATGTTCAAGATCGTTTATTGTTG
AACATAAATCGCCTAAAGATTTATCAGAATGATCGTATTGGTTTAATTGGTAAAAATGGA
AGTGGAAAAACAACGTTACTTCACATATTATATAAAAAAATTGTGCCTGAAGAAGGTATT
GTAAAACAATTTTCACATTGTGAACTTATTCCTCAATTGAAGCTCATAGAATCAACTAAA
AGTGGTGGTGAAGTAACACGAAACTATATTCGGCAAGCGCTTGATAAAAATCCAGAACTG
CTATTAGCAGATGAACCAACAACTAACTTAGATAATAACTATATAGAAAAATTAGAACAG
GATTTAAAAAATTGGCATGGAGCATTTATTATAGTTTCACATGATCGCGCTTTTTTAGAT
AACTTATGTACTACTATATGGGAAATTGACGAGGGGAGAATAACTGAATATAAGGGGAAT
TATAGTAACTATGTTGAACAAAAAGAATTAGAAAGACATCGAGAAGAATTAGAATATGAA
AAATATGAAAAAGAAAAGAAACGATTGGAAAAAGCTATAAATATAAAAGAACAGAAAGCT
CAACGAGCAACTAAAAAACCGAAAAACTTAAGTTCATCTGAAGGCAAAATAAAAGTAACA
AAGCCATACTTTGCAAGTAAGCAAAAGAAGTTACGAAAAACTGTAAAATCTCTAGAAACC
AGACTAGAAAAACTTGAAAGGGTCGAAAAGAGAAACGAACTTCCTCCACTTAAAATGGAT
TTAGTGAACTTAGAAAGTGTAAAAAATAGAACTATAATACGTGGTGAAGATGTCTCGGGT
ACAATTGAAGGACGGGTATTGTGGAAAGCAAAAAGTTTTAGTATTCGCGGAGGAGACAAG
ATGGCAATTATCGGATCTAATGGTACAGGAAAGACAACGTTTATTAAAAAAATTGTGCAT
GGGAATCCTGGTATTTCATTATCGCCATCTGTCAAAATCGGTTATTTTAGCCAAAAAATA
GATACATTAGAATTAGATAAGAGTATTTTAGAAAATGTTCAATCTTCTTCACAACAAAAT
GAAACTCTTATTCGAACTATTCTAGCTAGAATGCATTTTTTTAGAGATGATGTTTATAAA
CCAATAAGTGTCTTAAGTGGTGGAGAGCGAGTTAAAGTAGCACTAACTAAAGTATTCTTA
AGTGAAGTTAATACGTTGGTACTAGATGAACCAACAAACTTTCTTGATATGGAAGCTATA
GAGGCGTTTGAATCTTTGTTAAAGGAATATAATGGCAGTATAATCTTTGTATCTCACGAT
CGTAAATTTATCGAAAAAGTAGCCACTCGAATAATGACAATTGATAATAAAGAAATAAAA
ATATTTGATGGCACATATGAACAATTTAAACAAGCTGAAAAGCCAACAAGGAATATTAAA
GAAGATAAAAAACTTTTACTTGAGACAAAAATTACAGAAGTACTCAGTCGATTGAGTATT
GAACCTTCGGAAGAATTAGAACAAGAGTTTCAAAACTTAATAAATGAAAAAAGAAATTTA
GATAAATAA
>vga(A)_A003_NL_03
ATGAAAATACTGTTAGAGGGACTTCATATAAAACATTATGTTCAAGATCGTTTATTGTTG
AACATAAATCGCCTAAAGATTTATCAGAATGATCGTATTGGTTTAATTGGTAAAAATGGA
AGTGGAAAAACAACGTTACTTCACATATTATATAAAAAAATTGTGCCTGAAGAAGGTATT
GTAAAACAATTTTCACATTGTGAACTTATTCCTCAATTGAAGCTCATAGAATCAACTAAA
AGTGGTGGTGAAGTAACACGAAACTATATTCGGCAAGCGCTTGATAAAAATCCAGAACTG
CTATTAGCAGATGAACCAACAACTAACTTAGATAATAACTATATAGAAAAATTAGAACAG
GATTTAAAAAATTGGCATGGAGCATTTATTATAGTTTCACATGATCGCGCTTTTTTAGAT
AACTTATGTACTACTATATGGGAAATTGACGAGGGGAGAATAACTGAATATAAGGGGAAT
TATAGTAACTATGTTGAACAAAAAGAATTAGAAAGACATCGAGAAGAATTAGAATATGAA
AAATATGAAAAAGAAAAGAAACGATTGGAAAAAGCTATAAATATAAAAGAACAGAAAGCT
CAACGAGCAACTAAAAAACCGAAAAACTTAAGTTCATCTGAAGGCAAAATAAAAGGAACA
AAGCCATACTTTGCAAGTAAGCAAAAGAAGTTACGAAAAACTGTAAAATCTCTAGAAACC
AGACTAGAAAAACTTGAAAGGGTCGAAAAGAGAAACGAACTTCCTCCACTTAAAATGGAT
TTAGTGAACTTAGAAAGTGTAAAAAATAGAACTATAATACGTGGTGAAGATGTCTCGGGT
ACAATTGAAGGACGGGTATTGTGGAAAGCAAAAAGTTTTAGTATTCGCGGAGGAGACAAG
ATGGCAATTATCGGATCTAATGGTACAGGAAAGACAACGTTTATTAAAAAAATTGTGCAT
GGAAATCCTGGTATTTCATTATCGCCATCTGTCAAAATCGGTTATTTTAGCCAAAAAATA
GATACATTAGAATTAGATAAGAGCATTTTAGAAAATGTTCAATCTTCTTCACAACAAAAT
GAAACTCTTATTCGAACTATTCTAGCTAGAATGCATTTTTTTAGAGATGATGTTTATAAA
CCAATAAGTGTCTTAAGTGGTGGAGAGCGAGTTAAAGTAGCACTAACTAAAGTATTCTTA
AGTGAAGTTAATACGTTGGTACTAGATGAACCAACAAACTTTCTTGATATGGAAGCTATA
GAGGCGTTTGAATCTTTGTTAAAGGAATATAATGGCAGTATAATTTTTGTATCTCACGAT
CGTAAATTTATCGAAAAAGTAGCCACTCGAATAATGACAATTGATAATAAAGAAATAAAA
ATATTTGATGGCACATATGAACAATTTAAACAAGCTGAAAAGCCAACAAGGAATATTAAA
GAAGATAAAAAACTTTTACTTGAGACAAAAATTACAGAAGTACTCAGTCGATTGAGTATT
GAACCTTCGGAAGAATTAGAACAAGAGTTTCAAAACTTAATAAATGAAAAAAGAAATTTG
GATAAATAA
>vga(A)LC_A002_RF_02
ATGAAAATACTGTTAGAGGGACTTCATATAAAACATTATGTTCAAGATCGTTTATTGTTG
AACATAAATCGCCTAAAGATTTATCAGAATGATCGTATTGGTTTAATTGGTAAAAATGGA
AGTGGAAAAACAACGTTACTTCACATATTATATAAAAAAATTGTGCCTGAAGAAGGTATT
GTAAAACAATTTTCACATTGTGAACTTATTCCTCAATTGAAGCTCATAGAATCAACTAAA
AGTGGTGGTGAAGTAACACGAAACTATATTCGGCAAGCGCTTGATAAAAATCCAGAACTG
CTATTAGCAGATGAACCAACAACTAACTTAGATAATAACTATATAGAAAAATTAGAACAG
GATTTAAAAAATTGGCATGGAGCATTTATTATAGTTTCACATGATCGCGCTTTTTTAGAT
AACTTATGTACTACTATATGGGAAATTGACGAGGGGAGAATAACTGAATATAAGGGGAAT
TATAGTAACTATGTTGAACAAAAAGAATTAGAAAGACATCGAGAAGAATTAGAATATGAA
AAATATGAAAAAGAAAAGAAACGATTGGAAAAAGCTATAAATATAAAAGAACAGAAAGCT
CAACGAGCAACTAAAAAACCGAAAAACTTAAGTTCATCTGAAGGCAAAATAAAAGTAACA
AAGCCATACTTTGCAAGTAAGCAAAAGAAGTTACGAAAAACTGTAAAATCTCTAGAAACC
AGACTAGAAAAACTTGAAAGGGTCGAAAAGAGAAACGAACTTCCTCCACTTAAAATGGAT
TTAGTGAACTTAGAAAGTGTAAAAAATAGAACTATAATACGTGGTGAAGATGTCTCGGGT
ACAATTGAAGGACGGGTATTGTGGAAAGCAAAAAGTTTTAGTATTCGCGGAGGAGACAAG
ATGGCAATTATCGGATCTAATGGTACAGGAAAGACAACGTTTATTAAAAAAATTGTGCAT
GGGAATCCTGGTATTTCATTATCGCCATCTGTCAAAATCGGTTATTTTAGCCAAAAAATA
GATACATTAGAATTAGATAAGAGTATTTTAGAAAATGTTCAATCTTCTTCACAACAAAAT
GAAACTCTTATTCGAACTATTCTAGCTAGAATGCATTTTTTTAGAGATGATGTTTATAAA
CCAATAAGTGTCTTAAGTGGTGGAGAGCGAGTTAAAGTAGCACTAACTAAAGTATTCTTA
AGTGAAGTTAATACGTTGGTACTAGATGAACCAACAAACTTTCTTGATATGGAAGCTATA
GAGGCGTTTGAATCTTTGTTAAAGGAATATAATGGCAGTATAATCTTTGTATCTCACGAT
CGTAAATTTATCGAAAAAGTAGCCACTCGAATAATGACAATTGATAATAAAGAAATAAAA
ATATTTGATGGCACATATGAACAATTTAAACAAGCTGAAAAGCCAACAAGGAATATTAAA
GAAGATAAAAAACTTTTACTTGAGACAAAAATTACAGAAGTACTCAGTCGATTGAGTATT
GAACCTTCGGAAGAATTAGAACAAGAGTTTCAAAACTTAATAAATGAAAAAAGAAATTTA
GATAAATAA
>vga(A)LC_A003_RF_03
ATGAAAATACTGTTAGAGGGACTTCATATAAAACATTATGTTCAAGATCGTTTATTGTTG
AACATAAATCGCCTAAAGATTTATCAGAATGATCGTATTGGTTTAATTGGTAAAAATGGA
AGTGGAAAAACAACGTTACTTCACATATTATATAAAAAAATTGTGCCTGAAGAAGGTATT
GTAAAACAATTTTCACATTGTGAACTTATTCCTCAATTGAAGCTCATAGAATCAACTAAA
AGTGGTGGTGAAGTAACACGAAACTATATTCGGCAAGCGCTTGATAAAAATCCAGAACTG
CTATTAGCAGATGAACCAACAACTAACTTAGATAATAACTATATAGAAAAATTAGAACAG
GATTTAAAAAATTGGCATGGAGCATTTATTATAGTTTCACATGATCGCGCTTTTTTAGAT
AACTTATGTACTACTATATGGGAAATTGACGAGGGGAGAATAACTGAATATAAGGGGAAT
TATAGTAACTATGTTGAACAAAAAGAATTAGAAAGACATCGAGAAGAATTAGAATATGAA
AAATATGAAAAAGAAAAGAAACGATTGGAAAAAGCTATAAATATAAAAGAACAGAAAGCT
CAACGAGCAACTAAAAAACCGAAAAACTTAAGTTCATCTGAAGGCAAAATAAAAGGAACA
AAGCCATACTTTGCAAGTAAGCAAAAGAAGTTACGAAAAACTGTAAAATCTCTAGAAACC
AGACTAGAAAAACTTGAAAGGGTCGAAAAGAGAAACGAACTTCCTCCACTTAAAATGGAT
TTAGTGAACTTAGAAAGTGTAAAAAATAGAACTATAATACGTGGTGAAGATGTCTCGGGT
ACAATTGAAGGACGGGTATTGTGGAAAGCAAAAAGTTTTAGTATTCGCGGAGGAGACAAG
ATGGCAATTATCGGATCTAATGGTACAGGAAAGACAACGTTTATTAAAAAAATTGTGCAT
GGAAATCCTGGTATTTCATTATCGCCATCTGTCAAAATCGGTTATTTTAGCCAAAAAATA
GATACATTAGAATTAGATAAGAGCATTTTAGAAAATGTTCAATCTTCTTCACAACAAAAT
GAAACTCTTATTCGAACTATTCTAGCTAGAATGCATTTTTTTAGAGATGATGTTTATAAA
CCAATAAGTGTCTTAAGTGGTGGAGAGCGAGTTAAAGTAGCACTAACTAAAGTATTCTTA
AGTGAAGTTAATACGTTGGTACTAGATGAACCAACAAACTTTCTTGATATGGAAGCTATA
GAGGCGTTTGAATCTTTGTTAAAGGAATATAATGGCAGTATAATTTTTGTATCTCACGAT
CGTAAATTTATCGAAAAAGTAGCCACTCGAATAATGACAATTGATAATAAAGAAATAAAA
ATATTTGATGGCACATATGAACAATTTAAACAAGCTGAAAAGCCAACAAGGAATATTAAA
GAAGATAAAAAACTTTTACTTGAGACAAAAATTACAGAAGTACTCAGTCGATTGAGTATT
GAACCTTCGGAAGAATTAGAACAAGAGTTTCAAAACTTAATAAATGAAAAAAGAAATTTG
GATAAATAA
>vga(A)V_A002_NL_01
ATGAAAATATTGTTAGAGGCTCTTCGTATAAAACACTATGTTCAAGATCGTTTACTGTTG
AACATAGATCAATTACAGATTTATCAGAATGACCGAATTGGGTTAGTTGGTGGAAATGGC
AGTGGAAAAACAACGTTACTTCACATATTGGATGAAAAGCTTTTTCCTGAAGAAGGTACT
GTAACTCAGTATTCACGGTGCGAACTCATTCCACAATTGAAACATATGGAAACAACAAAA
AGTGGTGGTGAAGTAACACGAAAATATATTCAGCAAGCACTTGATAAAAACCCAGAACTG
TTACTAGCAGATGAACCGACAACTAACCTTGATACAAATTATATAGAAAACTTAGAGCGA
AAATTAAAGGACTGGCATGGAGCATTTATCATCGTTTCACATGATCGTGCTTTCTTAGAT
ACTCTTTGTACGAGTATATGGGAAATCAAAGACGGGGGTATAACCGAATACAAAGGGAAC
TATAGTGACTATATTGAGCAGAAAGAATTAGAAAATCGCCAAGAGCAATTAGCACATGAA
AAATATGAAAAAGAAAAGAAACAGTTAGAAGAGGCCATAAAGTTAAAAGAAGAGAAAGCT
CAACGAGCTACTAAGAAACCGAAAAATATAAGTTCATCGGAAGCAAGGCTAAAAGGAGCG
AAGCCATACTTCGCAAATAAACAGAAGAAGTTACGGAAAACGGCAAAAGCTCTAGAAACT
AGACTGGATAAGCTTGAAAAGGTAGAAAAAACAAAAGAACTACCCCCACTTAAAATGGAT
TTATTGAATTCAGAGACTTTTAAAAATCGGATTATACTCCGTGTTGAAGATGTTTCGGGT
GTAATTGAGGAACGAGTATTGTGGAAAGCAGCTAGTTTTTACGTTCGAGGAGGAGATAAG
CTGGCAATTATCGGCTCTAACGGTACGGGCAAGACCACCTTTATTAAAAAAATTGTTCAG
GATAAGCCAGGTATTTCATTTTCACCATCTGTTAAAATTGGTTACTTTAGCCAGAATCTA
GACATATTAGAGCTCGACAAGACTATTTTAGAAAACGTCCAATCTTCTTCACGGCAAAAT
GAAACTCTTATTCGAACCATTCTAGCGAGAATGCATTTTTTCAGAGATGATGTTCATAAA
CCAGTAAATGTCTTAAGTGGTGGAGAGCGAGTTAAGGTAGCACTAACTAAAGTGTTCTTA
AGTGATGTTAATACGTTAGTATTAGATGAACCAACAAACTTTCTTGATATGGAGGCTATA
GAGGCGTTTGAATCCTTATTAGAGGAGTATGAAGGAAGCGTAATTTTTGTCTCCCATGAT
CGTAGGTTTATCGAAAAAATAGCTACCCGAATCATGATGATTGATAATAAAGAAATTAAA
ATATTTGAAGGAACATATGACCAATTTAAAGCTAAACAAGCTAGGGAGGAAACACGGGAT
ATAAAAGAGGATAAAAAACTTTTACTTGAAACAAGGATTACTGAGATACTCAGTCGATTG
AGTATTGAACCTTCGGAGGAATTAGAAAAAGAGTTCCAAAACCTAATTAACGAGAAAAGA
AATTTAGATAATTGA
>vga(A)V_A004_NL_02
ATGAAAATATTGTTAGAGGCTCTTCGTATAAAACACTATGTTCAAGATCGTTTACTGTTG
AACATAGATCAATTACAGATTTATCAGAATGACCGAATTGGGTTAGTTGGTGGAAATGGC
AGTGGAAAAACAACGTTACTTCACATATTGGATGAAAAGCTTTTTCCTGAAGAAGGTACT
GTAACTCAGTATTCACGGTGCGAACTCATTCCACAATTGAAACATATGGAAACAACAAAA
AGTGGTGGTGAAGTAACACGAAAATATATTCAGCAAGCACTTGATAAAAACCCAGAACTG
TTACTAGCAGATGAACCGACAACTAACCTTGATACAAATTATATAGAAAACTTAGAGCGA
AAATTAAAGGACTGGCATGGAGCATTTATCATCGTTTCACATGATCGTGCTTTCTTAGAT
ACTCTTTGTACGAGTATATGGGAAATCAAAGAAGGGGGTATAACCGAATACAAAGGGAAC
TATAGTGACTATATTGAGCAGAAAGAATTAGAAAATCGCCAAGAGCAATTAGCACATGAA
AAATATGAAAAAGAAAAGAAACAGTTAGAAGAGGCCATAAAGTTAAAAGAAGAGAAAGCT
CAACGAGCTACTAAGAAACCGAAAAATATAAGTTCATCGGAAGCAAGGCTAAAAGGAGCG
AAGCCATACTTCGCAAATAAACAGAAGAAGTTACGGAAAACGGCAAAAGCTCTAGAAACT
AGACTGGATAAGCTTGAAAAGGTAGAAAAAACAAAAGAACTACCCCCACTTAAAATGGAT
TTATTGAATTCAGAGACTTTTAAAAATCGGATTATACTCCGTGTTGAAGATGTTTCGGGT
GTAATTGAGGAACGAGTATTGTGGAAAGCAGCTAGTTTTTACGTTCGAGGAGGAGATAAG
CTGGCAATTATCGGCTCTAACGGTACGGGCAAGACCACCTTTATTAAAAAAATTGTTCAG
GATAAGCCAGGTATTTCATTTTCACCATCTGTTAAAATTGGTTACTTTAGCCAGAATCTA
GACATATTAGAGCTCGACAAGACTATTTTAGAAAACGTCCAATCTTCTTCACGGCAAAAT
GAAACTCTTATTCGAACCATTCTAGCGAGAATGCATTTTTTCAGAGATGATGTTCATAAA
CCAGTAAATGTCTTAAGTGGTGGAGAGCGAGTTAAGGTAGCACTAACTAAAGTGTTCTTA
AGTGATGTTAATACGTTAGTATTAGATGAACCAACAAACTTTCTTGATATGGAGGCTATA
GAGGCGTTTGAATCCTTATTAGAGGAGTATGAAGGAAGCGTAATTTTTGTCTCCCATGAT
CGTAGGTTTATCGAAAAAATAGCTACCCGAATCATGATGATTGATAATAAAGAAATTAAA
ATATTTGAAGGAACATATGACCAATTTAAAGCTAAACAAGCTAGGGAGGAAACACGGGAT
ATAAAAGAGGATAAAAAACTTTTACTTGAAACAAGGATTACTGAGATACTCAGTCGATTG
AGTATTGAACCTTCGGAGGAATTAGAAAAAGAGTTCCAAAACCTAATTAACGAGAAAAGA
AATTTAGATAATTGA
>vga(A)V_A003_NL_03
ATGAAAATATTGTTAGAGGCTCTTCGTATAAAACACTATGTTCAAGATCGTTTACTGTTG
AACATAGATCAATTACAGATTTATCAGAATGACCGAATTGGGTTAGTTGGTGGAAATGGC
AGTGGAAAAACAACGTTACTTCACATATTGGATGAAAAGCTTTTTCCTGAAGAAGGTACT
GTAACTCAGTATTCACGGTGCGAACTCATTCCACAATTGAAACATATGGAAACAACAAAA
AGTGGTGGTGAAGTAACACGAAAATATATTCAGCAAGCACTTGATAAAAACCCAGAACTG
TTACTAGCAGATGAACCGACAACTAACCTTGATACAAATTATATTGAAAACTTAGAGCGA
AAATTAAAGGACTGGCATGGAGCATTTATCATCGTTTCACATGATCGTGCTTTCTTAGAT
ACTCTTTGTACGAGTATATGGGAAATCAAAGACGGGGGTATAACCGAATACAAAGGGAAC
TATAGTGACTATATTGAGCAGAAAGAATTAGAAAATCGCCAAGAGCAATTAGCACATGAA
AAATATGAAAAAGAAAAGAAACAGTTAGAAGAGGCCATAAAGTTAAAAGAAGAGAAAGCT
CAACGAGCTACTAAGAAACCGAAAAATATAAGTTCATCGGAAGCAAGGCTAAAAGGAACG
AAGCCATACTTCGCAAATAAACAGAAGAAGTTACGGAAAACGGCAAAAGCTCTAGAAACT
AGACTGGATAAGCTTGAAAAGGTAGAAAAAACAAAAGAACTACCCCCACTTAAAATGGAT
TTATTGAATTCAGAGACTTTTAAAAATCGGATTATACTCCGTGTTGAAGATGTTTCGGGT
GTAATTGAGGAACGAGTATTGTGGAAAGCAGCTAGTTTTTACGTTCGAGGAGGAGATAAG
CTGGCAATTATCGGCTCTAACGGTACGGGCAAGACCACCTTTATTAAAAAAATTGTTCAG
GATAAGCCAGGTATTTCATTTTCACCATCTGTTAAAATTGGTTACTTTAGCCAGAATCTA
GACATATTAGAGCTCGACAAGACTATTTTAGAAAACGTCCAATCTTCTTCACGGCAAAAT
GAAACTCTTATTCGAACCATTCTAGCGAGAATGCATTTTTTCAGAGATGATGTTCATAAA
CCAGTAAATGTCTTAAGTGGTGGAGAGCGAGTTAAGGTAGCACTAACTAAAGTGTTCTTA
AGTGATGTTAATACGTTAGTATTAGATGAACCAACAAACTTTCTTGATATGGAGGCTATA
GAGGCGTTTGAATCCTTATTAGAGGAGTATGAAGGAAGCGTAATTTTTGTCTCCCATGAT
CGTAGGTTTATCGAAAAAATAGCTACCCGAATCATGATGATTGATAATAAAGAAATTAAA
ATATTTGAAGGAACATATGACCAATTTAAAGCTAAACAAGCTAGGGAGGAAACACGGGAT
ATAAAAGAGGATAAAAAACTTTTACTTGAAACAAGGATTACTGAGATACTCAGTCGATTG
AGTATTGAACCTTCGGAGGAATTAGAAAAAGAGTTCCAAAACCTAATTAACGAGAAAAGA
AATTTAGATAATTGA
>vga(A)V_A002_NL_04
ATGAAAATATTGTTAGAGGCTCTTCGTATAAAACACTATGTTCAAGATCGTTTACTGTTG
AACATAGATCAATTACAGATTTATCAGAATGACCGAATTGGGTTAGTTGGTGGAAATGGC
AGTGGAAAAACAACGTTACTTCACATATTGGATGAAAAGCTTTTTCCTGAAGAAGGTACT
GTAACTCAGTATTCACGGTGCGAACTCATTCCACAATTGAAACATATGGAAACAACAAAA
AGTGGTGGTGAAGTAACACGAAAATATATTCAGCAAGCACTTGATAAAAACCCAGAACTG
TTACTAGCAGATGAACCGACAACTAACCTTGATACAAATTATATTGAAAACTTAGAGCGA
AAATTAAAGGACTGGCATGGAGCATTTATCATCGTTTCACATGATCGTGCTTTCTTAGAT
ACTCTTTGTACGAGTATATGGGAAATCAAAGACGGGGGTATAACCGAATACAAAGGGAAC
TATAGTGACTATATTGAGCAGAAAGAATTAGAAAATCGCCAAGAGCAATTAGCACATGAA
AAATATGAAAAAGAAAAGAAACAGTTAGAAGAGGCCATAAAGTTAAAAGAAGAGAAAGCT
CAACGAGCTACTAAGAAACCGAAAAATATAAGTTCATCGGAAGCAAGGCTAAAAGGAGCG
AAGCCATACTTCGCAAATAAACAGAAGAAGTTACGGAAAACGGCAAAAGCTCTAGAAACT
AGACTGGATAAGCTTGAAAAGGTAGAAAAAACAAAAGAACTACCCCCACTTAAAATGGAT
TTATTGAATTCAGAGACTTTTAAAAATCGGATTATACTCCGTGTTGAAGATGTTTCGGGT
GTAATTGAGGAACGAGTATTGTGGAAAGCAGCTAGTTTTTACGTTCGAGGAGGAGATAAG
CTGGCAATTATCGGCTCTAACGGTACGGGCAAGACCACCTTTATTAAAAAAATTGTTCAG
GATAAGCCAGGTATTTCATTTTCACCATCTGTTAAAATTGGTTACTTTAGCCAGAATCTA
GACATATTAGAGCTCGACAAGACTATTTTAGAAAACGTCCAATCTTCTTCACGGCAAAAT
GAAACTCTTATTCGAACCATTCTAGCGAGAATGCATTTTTTCAGAGATGATGTTCATAAA
CCAGTAAATGTCTTAAGTGGTGGAGAGCGAGTTAAGGTAGCACTAACTAAAGTGTTCTTA
AGTGATGTTAATACGTTAGTATTAGATGAACCAACAAACTTTCTTGATATGGAGGCTATA
GAGGCGTTTGAATCCTTATTAGAGGAGTATGAAGGAAGCGTAATTTTTGTCTCCCATGAT
CGTAGGTTTATCGAAAAAATAGCTACCCGAATCATGATGATTGATAATAAAGAAATTAAA
ATATTTGAAGGAACATATGACCAATTTAAAGCTAAACAAGCTAGGGAGGAAACACGGGAT
ATAAAAGAGGATAAAAAACTTTTACTTGAAACAAGGATTACTGAGATACTCAGTCGATTG
AGTATTGAACCTTCGGAGGAATTAGAAAAAGAGTTCCAAAACCTAATTAACGAGAAAAGA
AATTTAGATAATTGA
>vga(A)V_A005_NL_06
ATGAAAATATTGTTAGAGGCTCTTCGTATAAAACACTATGTTCAAGATCGTTTACTGTTG
AACATAGATCAATTACAGATTTATCAGAATGACCGAATTGGGTTAGTTGGTGGAAATGGC
AGTGGAAAAACAACGTTACTTCACATATTGGATGAAAAGCTTTTTCCTGAAGAAGGTACT
GTAACTCAGTATTCACGGTGCGAACTCATTCCACAATTGAAACATATGGAAACAACAAAA
AGTGGTGGTGAAGTAACACGAAAATATATTCAGCAAGCACTTGATAAAAACCCAGAACTG
TTACTAGCAGATGAACCGACAACTAACCTTGATACAAATTATATAGAAAACTTAGAGCGA
AAATTAAAGGACTGGCATGGAGCGTTTATCATCGTTTCACATGATCGTGCTTTCTTAGAT
ACTCTTTGTACGAGTATATGGGAAATCAAAGACGGGGGTATAACCGAATACAAAGAGAAC
TATAGTGACTATATTGAGCAGAAAGAATTAGAAAATCGCCAAGAGCAATTAGCACATGAA
AAATATGAAAAAGAAAAGAAACAGTTAGAAGAGGCCATAAAGTTAAAAGAAGAGAAAGCT
CAACGAGCTACTAAGAAACCGAAAAATATAAGTTCATCGGAAGCAAGGCTAAAAGGAGCG
AAGCCATACTTCGCAAATAAACAGAAGAAGTTACGGAAAACGGCAAAAGCTCTAGAAACT
AGACTGGATAAGCTTGAAAAGGTAGAAAAAACAAAAGAACTACCCCCACTTAAAATGGAT
TTATTGAATTCAGAGACTTTTAAAAATCGGATTATACTCCGTGTTGAAGATGTTTCGGGT
GTAATTGAGGAACGAGTATTGTGGAAAGCAGCTAGTTTTTACGTTCGAGGAGGAGATAAG
CTGGCAATTATCGGCTCTAACGGTACGGGCAAGACCACCTTTATTAAAAAAATTGTTCAG
GATAAGCCAGGTATTTCATTTTCACCATCTGTTAAAATTGGTTACTTTAGCCAGAATCTA
GACATATTAGAGCTCGACAAGACTATTTTAGAAAACGTCCAATCTTCTTCACGGCAAAAT
GAAACTCTTATTCGAACCATTCTAGCGAGAATGCATTTTTTCAGAGATGATGTTCATAAA
CCAGTAAATGTCTTAAGTGGTGGAGAGCGAGTTAAGGTAGCACTAACTAAAGTGTTCTTA
AGTGATGTTAATACGTTAGTATTAGATGAACCAACAAACTTTCTTGATATGGAGGCTATA
GAGGCGTTTGAATCCTTATTAGAGGAGTATGAAGGAAGCGTAATTTTTGTCTCCCATGAT
CGTAGGTTTATCGAAAAAATAGCTACCCGAATCATGATGATTGATAATAAAGAAATTAAA
ATATTTGAAGGAACATATGACCAATTTAAAGCTAAACAAGCTAGGGAGGAAACACGGGAT
ATAAAAGAGGATAAAAAACTTTTACTTGAAACAAGGATTACTGAGATACTCAGTCGATTG
AGTATTGAACCTTCGGAGGAATTAGAAAAAGAGTTCCAAAACCTAATTAACGAGAAAAGA
AATTTAGATAATTGA
>vga(E)_A002_NL_01
ATGTTATTATTTGAAGGTACATCATTGAAAAAACACATACAAGACAGATTATTATTTGAT
ATAGATTTAATACAAGTACATGAACATCAGCGAATAGGATTAGTAGGTAGGAATGGAACG
GGGAAAACAAGTCTATTAAAAATTATTACAGGTGAAGAACTAGTTGATGGAGGGAATGTT
AATCATTTTACCTCTGTAAAATTAGTACCACAATTTAAAGAAACAAGATCGGAGAAAAGT
GGTGGAGAAATAACGCAACAATATTTGCAATTAGCATTTAATGAAAAGCCAGGATTATTA
ATTTTAGATGAACCAACGACTCATTTAGATACACAAAGAATTGATTGGTTAGAAAAGAAA
TTAGCAAACTATCAAGGAGCATTTGTTGTCGTATCACATGATCGGACATTTCTAAATAAT
GTGTGTACTGAAATATGGGAAATAGAAGATGGTAGTCTAAACGCGTTTAAAGGGGATTAT
AATGCTTATGCGGAACAAAAGGAATTAATAAAAACACAGCAGCAGATTGCATTTGAAAAG
TACGAACGAGAGAAAAAGCAATTAGAAAAAGCAATACGACAAAAAGAGGAAAGAGCACAG
CGAGCAACAAAGAAACCTAAAAATCTGAGTTCTTCAGAGGCAAGAATAACAGGAGCTAAA
ACCCATTATGCCAATATGCAGAAAAAGTTGAGGGGTTCTGCAAAAGCATTAGAAACAAGG
TTGGAACAACTGGATAGGATTGACAAGGTGAAAGAACTACCTGAAATTAAGATGGATATA
TTAAATAAAGAAAGTCTAACAAACCAGTCTGTGTTACGCGCTGAAAACATTAAGGGAGAG
GTTGACGGACGTAAGCTTTGGAATCCCTTTAGTTTATATTTATATGGCGGCGATAAAGTT
GCTATCATTGGGAAAAATGGCACGGGTAAAACAACCTTACTTAAAAAAATAGTTGAGCGA
GATGAAAGAATAGCAATCCCAGAAAAGGTGAGGATAGGTTATTTTTCCCAACACCTCACA
ATTCTCGATGATGATAAAACAATCATAGAAAATATACAATTGACCTCTAGTCAGGATGAA
ACATTAATTAGAACAGTTTTAGCAAGAATGCATTTTTGGGATGAAGATGTCTATAAAAAG
GTCGGCATATTAAGTGGTGGTGAAAAAGTAAAAGTAGCACTAGCTAAACTATTCTTAAGT
GACGTGAATATGCTGGTGTTAGATGAACCTACAAATTTTTTAGATATTGAATCTTTAGAA
GCGCTAGAAACATTAATGAAAAGTTATCATGGAACGATTCTATTTGTTACTCACGACCGA
ACGTTAGTAACAAATATAGCTACAAAAATAATTGATATAAAAGATGGTAAGATAACAGTA
TTCGATGGATCATACGAAGCATATGAAGAGTGGTTAGAGAATCAAACAAAGTCCAACAAT
GATGATCAACTTTTACTAATCGAAACTAAAATATCTGACGTTCTGGGTAGGTTGAGTTTG
GAGCCTTCACGAGAGTTAGAAGATGAATTTCAAAGATTATTGAAAGAAAAGAAAGAACTG
ACTAAAAAACTATAA
>vga(E)_A003_NL_02
ATGTTATTATTTGAAGGTACATCATTGAAAAAACACATACAAGACAGATTATTATTTGAT
ATAGATTTAATACAAGTACATGAACATCAGCGAATAGGATTAGTAGGTAGGAATGGAACG
GGGAAAACAAGTCTATTAAAAATTATTACAGGTGAAGAACTAGTTGATGGAGGGAATGTT
AATCATTTTACCTCTGTAAAATTAGTACCACAATTTAAAGAAACAAGATCGGAGAAAAGT
GGTGGAGAAATAACGCAACAATATTTGCAATTAGCATTTAATGAAAAGCCAGGATTATTA
ATTTTAGATGAACCAACGACTCATTTAGATACACAAAGAATTGATTGGTTAGAAAAGAAA
TTAGCAAACTATCAAGGAGCATTTGTTGTCGTATCACATGATCGGACATTTCTAAATAAT
GTGTGTACTGAAATATGGGAAATAGAAGATGGTAGTCTAAACGCGTTTAAAGGGGATTAT
AATGCTTATGCGGAACAAAAGGAATTAATAAAAACACAGCAGCAGATTGCATTTGAAAAG
TACGAACGAGAGAAAAAGCAATTAGAAAAAGCAATACGACAAAAAGAGGAAAGAGCACAG
CGAGCAACAAAGAAACCTAAAAATCTGAGTTCTTCAGAGGCAAGAATAACAGGAGCTAAA
ACCCATTATGCCAATATACAGAAAAAGTTGAGGGGTTCTGCAAAAGCATTAGAAACAAGG
TTGGAACAACTGGATAGGATTGACAAGGTGAAAGAACTACCTGAAATTAAGATGGATATA
TTAAATAAAGAAAGTCTAACAAACCAGTCTGTGTTACGCGCTGAAAACATTAAGGGAGAG
GTTGACGGACGTAAGCTTTGGAATCCCTTTAGTTTATATTTATATGGCGGCGATAAAGTT
GCTATCATTGGGAAAAATGGCACGGGTAAAACAACCTTACTTAAAAAAATAGTTGAGCGA
GATGAAAGAATAGCAATCCCAGAAAAGGTGAGGATAGGTTATTTTTCCCAACACCTCACA
ATTCTCGATGATGATAAAACAATCATAGAAAATATACAATTGACCTCTAGTCAGGATGAA
ACATTAATTAGAACAGTTTTAGCAAGAATGCATTTTTGGGATGAAGATGTCTATAAAAAG
GTCGGCATATTAAGTGGTGGTGAAAAAGTAAAAGTAGCACTAGCTAAACTATTCTTAAGT
GACGTGAATATGCTGGTGTTAGATGAACCTACAATTTTTTTAGATATTGAATCTTTAGAA
GCGCTAGAAACATTAATGAAAAGTTATCATGGAACGATTCTATTTGTTACTCACGACCGA
ACGTTAGTAACAAATATAGCTACAAAAATAATTGATATAAAAGATGGTAAGATAACAGTA
TTCGATGGATCATACGAAGCATATGAAGAGTGGTTAGAGAATCAAACAAAGTCCAACAAT
GATGATCAACTTTTACTAATCGAAACTAAAATATCTGACGTTCTGGGTAGGTTGAGTTTG
GAGCCTTCACGAGAGTTAGAAGATGAATTTCAAAGATTATTGAAAGAAAAGAAAGAACTG
ACTAAAAAACTATAA
>vga(E)_A005_NL_05
ATGTTATTATTTGAAGGTACATCATTGAAAAAACACATACAAGACAGATTATTATTTGAT
ATAGATTTAATACAAGTACATGAACATCAGCGAATAGGATTAGTAGGTAGGAATGGAACG
GGGAAAACAAGTCTATTAAAAATTATTACAGGTGAAGAACTAGTTGATGGAGGGAATGTT
AATCATTTTACCTCTGTAAAATTAGTACCACAATTTAAAGAAACAAGATCGGAGAAAAGT
GGTGGAGAAATAACGCAACAATATTTGCAATTAGCATTTAATGAAAAGCCAGGATTATTA
ATTTTAGATGAACCAACGACTCATTTAGATACACAAAGAATTGATTGGTTAGAAAAGAAA
TTAGCAAACTATCAAGGAGCATTTGTTGTCGTATCACATGATCGGACATTTCTAAATAAT
GTGTGTACTGAAATATGGGAAATAGAAGATGGTAGTCTAAACGCGTTTAAAGGGGATTAT
AATGCTTATGCGGAACAAAAGGAATTAATAAAAACACAGCAGCAGATTGCATTTGAAAAG
TACGAACGAGAGAAAAAGCAATTAGAAAAAGCAATACGACAAAAAGAGGAAAGAGCACAG
CGAGCAACAAAGAAACCTAAAAATCTGAGTTCTTCAGAGGCAAGAATAACAGGAGCTAAA
ACCCATTATGCCAATATACAGAAAAAGTTGAGGGGTTCTGCAAAAGCATTAGAAACAAGG
TTGGAACAACTGGATAGGATTGACAAGGTGAAAGAACTACCTGAAATTAAGATGGATATA
TTAAATAAAGAAAGTCTAACAAACCAGTCTGTGTTACGCGCTGAAAACATTAAGGGAGAG
GTTGACGGACGTAAGCTTTGGAATCCCTTTAGTTTATATTTATATGGCGGCGATAAAGTT
GCTATCATTGGGAAAAATGGCACGGGTAAAACAACCTTACTTAAAAAAATAGTTGAGCGA
GATGAAAGAATAGCAATCCCAGAAAAGGTGAGGATAGGTTATTTTTCCCAACACCTCACA
ATTCTCGATGATGATAAAACAATCATAGAAAATATACAATTGACCTCTAGTCAGGATGAA
ACATTAATTAGAACAGTTTTAGCAAGAATGCATTTTTGGGATGAAGATGTCTATAAAAAG
GTCGGCATATTAAGTGGTGGTGAAAAAGTAAAAGTAGCACTAGCTAAACTATTCTTAAGT
GACGTGAATATGCTGGTGTTAGATGAACCTACAAATTTTTTAGATATTGAATCTTTAGAA
GCGCTAGAAACATTAATGAAAAGTTATCATGGAACGATTCTATTTGTTACTCACGACCGA
ACGTTAGTAACAAATATAGCTACAAAAATAATTGATATAAAAGATGGTAAGATAACAGTA
TTCGATGGATCATACGAAGCATATGAAGAGTGGTTAGAGAATCAAACAAAGTCCAACAAT
GATGATCAACTTTTACTAATCGAAACTAAAATATCTGACGTTCTGGGTAGCTTGAGTTTG
GAGCCTTCACGAGAGTTAGAAGATGAATTTCAAAGATTATTGAAAGAAAAGAAAGAACTG
ACTAAAAAACTATAA
>vga(E)_A006_NL_06
ATGTTATTATTTGAAGGTACATCATTGAAAAAACACATACAAGACAGATTATTATTTGAT
ATAGATTTAATACAAGTACATGAACATCAGCGAATAGGATTAGTAGGTAGGAATGGAACG
GGGAAAACAAGTCTATTAAAAATTATTACAGGTGAAGAACTAGTTGATGGAGGGAATGTT
AATCATTTTACCTCTGTAAAATTAGTACCACAATTTAAAGAAACAAGATCGGAGAAAAGT
GGTGGAGAAATAACGCAACAATATTTGCAATTAGCATTTAATGAAAAGCCAGGATTATTA
ATTTTAGATGAACCAACGACTCATTTAGATACACAAAGAATTGATTGGTTAGAAAAGAAA
TTAGCAAACTATCAAGGAGCATTTGTTGTCGTATCACATGATCGGACATTTCTAAATAAT
GTGTGTACTGAAATATGGGAAATAGAAGATGGTAGTCTAAACGCGTTTAAAGGGGATTAT
AATGCTTATGCGGAACAAAAGGAATTAATAAAAACACAGCAGCAGATTGCATTTGAAAAG
TACGAACGAGAGAAAAAGCAATTAGAAAAAGCAATACGACAAAAAGAGGAAAGAGCACAG
CGAGCAACAAAGAAACCTAAAAATCTGAGTTCTTCAGAGGCAAGAATAACAGGAGCTAAA
ACCCATTATGCCAATATACAGAAAAAGTTGAGGGGTTCTGCAAAAGCATTAGAAACAAGG
TTGGAACAACTGGATAGGATTGACAAGGTGAAAGAACTACCTGAAATTAAGATGGATATA
TTAAATAAAGAAAGTCTAACAAACCAGTCTGTGTTACGCGCTGAATACATTAAGGGAGAG
GTTGACGGACGTAAGCTTTGGAATCCCTTTAGTTTATATTTATATGGCGGCGATAAAGTT
GCTATCATTGGGAAAAATGGCACGGGTAAAACAACCTTACTTAAAAAAATAGTTGAGCGA
GATGAAAGAATAGCAATCCCAGAAAAGGTGAGGATAGGTTATTTTTCCCAACACCTCACA
ATTCTCGATGATGATAAAACAATCATAGAAAATATACAATTGACCTCTAGTCAGGATGAA
ACATTAATTAGAACAGTTTTAGCAAGAATGCATTTTTGGGATGAAGATGTCTATAAAAAG
GTCGGCATATTAAGTGGTGGTGAAAAAGTAAAAGTAGCACTAGCTAAACTATTCTTAAGT
GACGTGAATATGCTGGTGTTAGATGAACCTACAAATTTTTTAGATATTGAATCTTTAGAA
GCGCTAGAAACATTAATGAAAAGTTATCATGGAACGATTCTATTTGTTACTCACGACCGA
ACGTTAGTAACAAATATAGCTACAAAAATAATTGATATAAAAGATGGTAAGATAACAGTA
TTCGATGGATCATACGAAGCATATGAAGAGTGGTTAGAGAATCAAACAAAGTCCAACAAT
GATGATCAACTTTTACTAATCGAAACTAAAATATCTGACGTTCTGGGTAGGTTGAGTTTG
GAGCCTTCACGAGAGTTAGAAGATGAATTTCAAAGATTATTGAAAGAAAAGAAAGAACTG
ACTAAAAAACTATAA
>vga(E)_A007_NL_07
ATGTTATTATTTGAAGGTACATCATTGAAAAAACACATACAAGACAGATTATTATTTGAT
ATAGATTTAATACAAGTACATGAACATCAGCGAATAGGATTAGTAGGTAGGAATGGAACG
GGGAAAACAAGTCTATTAAAAATTATTACAGGTGAAGAACTAGTTGATGGAGGGAATGTT
AATCATTTTACCTCTGTAAAATTAGTACCACAATTTAAAGAAACAAGATCGGAGAAAAGT
GGTGGAGAAATAACGCAACAATATTTGCAATTAGCATTTAATGAAAAGCCAGGATTATTA
ATTTTAGATGAACCAACGACTCATTTAGATACACAAAGAATTGATTGGTTAGAAAAGAAA
TTAGCAAACTATCAAGGAGCATTTGTTGTCGTATCACATGATCGGACATTTCTAAATAAT
GTGTGTACTGAAATATGGGAAATAGAAGATGGTAGTCTAAACGCGTTTAAAGGGGATTAT
AATGCTTATGCGGAACAAAAGGAATTAATAAAAACACAGCAGCAGATTGCATTTGAAAAG
TACGAACGAGAGAAAAAGCAATTAGAAAAAGCAATACGACAAAAAGAGGAAAGAGCACAG
CGAGCAACAAAGAAACCTAAAAATCTGAGTTCTTCAGAGGCAAGAATAACAGGAGCTAAA
ACCCATTATGCCAATATACAGAAAAAGTTGAGGGGTTCTGCAAAAGCATTAGAAACAAGG
TTGGAACAACTGGATAGGATTGACAAGGTGAAAGAACTACCTGAAATTAAGATGGATATA
TTAAATAAAGAAAGTCTAACAAACCAGTCTGTGTTACGCTCTGAAAACATTAAGGGAGAG
GTTGACGGACGTAAGCTTTGGAATCCCTTTAGTTTATATTTATATGGCGGCGATAAAGTT
GCTATCATTGGGAAAAATGGCACGGGTAAAACAACCTTACTTAAAAAAATAGTTGAGCGA
GATGAAAGAATAGCAATCCCAGAAAAGGTGAGGATAGGTTATTTTTCCCAACACCTCACA
ATTCTCGATGATGATAAAACAATCATAGAAAATATACAATTGACCTCTAGTCAGGATGAA
ACATTAATTAGAACAGTTTTAGCAAGAATGCATTTTTGGGATGAAGATGTCTATAAAAAG
GTCGGCATATTAAGTGGTGGTGAAAAAGTAAAAGTAGCACTAGCTAAACTATTCTTAAGT
GACGTGAATATGCTGGTGTTAGATGAACCTACAAATTTTTTAGATATTGAATCTTTAGAA
GCGCTAGAAACATTAATGAAAAGTTATCATGGAACGATTCTATTTGTTACTCACGACCGA
ACGTTAGTAACAAATATAGCTACAAAAATAATTGATATAAAAGATGGTAAGATAACAGTA
TTCGATGGATCATACGAAGCATATGAAGAGTGGTTAGAGAATCAAACAAAGTCCAACAAT
GATGATCAACTTTTACTAATCGAAACTAAAATATCTGACGTTCTGGGTAGGTTGAGTTTG
GAGCCTTCACGAGAGTTAGAAGATGAATTTCAAAGATTATTGAAAGAAAAGAAAGAACTG
ACTAAAAAACTATAA
>vga(E)_A001_RF_01
ATGTTATTATTTGAAGGTACATCATTGAAAAAACACATACAAGACAGATTATTATTTGAT
ATAGATTTAATACAAGTACATGAACATCAGCGAATAGGATTAGTAGGTAGGAATGGAACG
GGGAAAACAAGTCTATTAAAAATTATTACAGGTGAAGAACTAGTTGATGGAGGGAATGTT
AATCATTTTACCTCTGTAAAATTAGTACCACAATTTAAAGAAACAAGATCGGAGAAAAGT
GGTGGAGAAATAACGCAACAATATTTGCAATTAGCATTTAATGAAAAGCCAGGATTATTA
ATTTTAGATGAACCAACGACTCATTTAGATACACAAAGAATTGATTGGTTAGAAAAGAAA
TTAGCAAACTATCAAGGAGCATTTGTTGTCGTATCACATGATCGGACATTTCTAAATAAT
GTGTGTACTGAAATATGGGAAATAGAAGATGGTAGTCTAAACGCGTTTAAAGGGGATTAT
AATGCTTATGCGGAACAAAAGGAATTAATAAAAACACAGCAGCAGATTGCATTTGAAAAG
TACGAACGAGAGAAAAAGCAATTAGAAAAAGCAATACGACAAAAAGAGGAAAGAGCACAG
CGAGCAACAAAGAAACCTAAAAATCTGAGTTCTTCAGAGGCAAGAATAACAGGAGCTAAA
ACCCATTATGCCAATATACAGAAAAAGTTGAGGGGTTCTGCAAAAGCATTAGAAACAAGG
TTGGAACAACTGGATAGGATTGACAAGGTGAAAGAACTACCTGAAATTAAGATGGATATA
TTAAATAAAGAAAGTCTAACAAACCAGTCTGTGTTACGCGCTGAAAACATTAAGGGAGAG
GTTGACGGACGTAAGCTTTGGAATCCCTTTAGTTTATATTTATATGGCGGCGATAAAGTT
GCTATCATTGGGAAAAATGGCACGGGTAAAACAACCTTACTTAAAAAAATAGTTGAGCGA
GATGAAAGAATAGCAATCCCAGAAAAGGTGAGGATAGGTTATTTTTCCCAACACCTCACA
ATTCTCGATGATGATAAAACAATCATAGAAAATATACAATTGACCTCTAGTCAGGATGAA
ACATTAATTAGAACAGTTTTAGCAAGAATGCATTTTTGGGATGAAGATGTCTATAAAAAG
GTCGGCATATTAAGTGGTGGTGAAAAAGTAAAAGTAGCACTAGCTAAACTATTCTTAAGT
GACGTGAATATGCTGGTGTTAGATGAACCTACAAATTTTTTAGATATTGAATCTTTAGAA
GCGCTAGAAACATTAATGAAAAGTTATCATGGAACGATTCTATTTGTTACTCACGACCGA
ACGTTAGTAACAAATATAGCTACAAAAATAATTGATATAAAAGATGGTAAGATAACAGTA
TTCGATGGATCATACGAAGCATATGAAGAGTGGTTAGAGAATCAAACAAAGTCCAACAAT
GATGATCAACTTTTACTAATCGAAACTAAAATATCTGACGTTCTGGGTAGGTTGAGTTTG
GAGCCTTCACGAGAGTTAGAAGATGAATTTCAAAGATTATTGAAAGAAAAGAAAGAACTG
ACTAAAAAACTATAA

## Sheet: Mupirocin resistance genes
>mupA_A001_NL_01
TTGACAAAGAAATATTTAAACACCCAGAATGAAATATCATCATTTTGGAATACTCAAAAG
ATATTTAAAAAATCAATTGACAATAGAAAAGGACAGGAAAGTTTTGTTTTTTATGACGGC
CCCCCAACTGCAAATGGCCTTCCTCATGCTGGCCATGTTCTTGGAAGAGTAATCAAGGAT
TTAGTTGCAAGATTAAAAACTATGCAAGGTTTTTATGTAGAAAGAAAAGCAGGATGGGAT
ACCCATGGCTTACCAGTTGAATTAGAGGTTGAAAAAAAAATTGGAATTAAAGGAAAACAA
GACATTGAAAAGTATGGAATAGAAAATTTTATAAATGAATGTAAAAAAAGTGTATTTAAT
TATGAAAAAGAATGGCGGGATTTTTCTAAAGATTTAGGATACTGGGTTGACATGGACTCC
CCCTATATAACTCTTGAGAATAATTATATTGAAAGTGTATGGAATATATTATCTACATTC
CATAAAAAAGGACTATTATATAAGGGACATAAGGTGACTCCTTATTGTACACATGATCAA
ACCGCTTTAAGTTCTCATGAAGTAGCGCAAGGCTATAAAAACGTTAAAGATTTATCAGCT
GTTGTTAAATTTCAACTTACAAATAGTAAAGATACTTATTTCTTAAGTTGGACTACCACT
CCCTGGACTTTGCCTGCAAATGTAGCATTAGCTATAAATAAAGATCTTAATTATTCAAAA
ATTCGGGTAGAAAATGAGTATTATATCTTAGCTACAGATCTAATTAATTCTATAATAACT
GAAAAATACGAAATTATTGATACCTTTTCAGGAAGTAATTTAATTAATTTAAAATACATT
CCTCCTTTTGAAAGCGACGGTTTAGTTAATGCATATTACGTTGTTGATGGAGAATTTGTT
ACTAACTCAGAAGGAACTGGTATTGTTCATATAGCACCAGCTCATGGGGAAGATGACTAC
CAATTGGTTTTAGAGCGTGATTTGGATTTCTTAAATGTTATAACAAGAGAAGGAGTATAT
AATGATAGGTTCCCTGAATTAGTTGGTAATAAAGCTAAAAATAGTGATATAGAAATCATA
AAATTATTATCCAAAAAACAACTTTTATATAAAAAACAAAAATATGAGCATAATTATCCT
CATTGTTGGAGATGTGGTAATCCTTTGATATATTATGCGATGGAAGGTTGGTTTATTAAA
ACAACTAATTTTAAGAATGAAATTATTAACAATAATAATAATATAGAGTGGTTTCCTTCT
CATATTAAGGAAGGGAGAATGGGAAATTTCTTAGAAAATATGGTTGATTGGAACATTGGT
AGAAATAGATATTGGGGAACACCATTAAATGTATGGATTTGCAATGATTGTAATCACGAA
TACGCACCAAGTAGTATTAAGGATTTACAAAATAATTCCATCAATAAAATTGATGAAGAT
ATTGAGTTGCATAGACCTTATGTTGATAATATCACTCTTAGTTGCCCTAAGTGTAATGGG
AAAATGTCTCGAGTAGAAGAAGTAATCGATGTTTGGTTTGATAGCGGCTCTATGCCGTTT
GCTCAGCATCATTATCCTTTTGATAACCAGAAAATTTTTAATCAACACTTTCCAGCTGAT
TTTATTGCAGAAGGAGTTGATCAAACGAGAGGCTGGTTTTACAGTTTACTAGTAATTTCT
ACTATTCTAAAAGGAAAATCTTCTTATAAACGTGCTTTATCTTTAGGACATATTCTAGAC
AGTAATGGTAAAAAAATGTCTAAAAGTAAAGGAAACGTTATTAATCCAACTGAATTAATT
AATAAGTACGGAGCCGATTCTTTAAGATGGGCCTTAATTTCGGATAGTGCTCCATGGAAT
AACAAAAGATTCTCAGAAAATATAGTAGCTCAGACCAAATCGAAATTTATAGATACGCTT
GATAATATTTATAAATTTTATAATATGTATAATAAAATAGATCACTATAATCCTAATAAT
GAAATTACAAAAAGTAGAAATACATTAGATAATTGGGCTCTTTCTCGCTTAAACACCTTA
ATAAAAGAAAGTAATATTTATGTAAATAATTACGATTTCACTTCCGCAGCCAGATTAATT
AACGAATATACCAATACAATAAGTAATTGGTATATTCGGAGATCGAGAGGACGATTTTGG
GAACAAGGAATTTCTAACGATAAAAAAGATGCGTACAATACGCTTTATGAAATTTTAACA
ACTTTATCAAGACTAGTGGCTCCATTTGTTCCATTTATATCTGAAAAAATCCATTATAAT
TTGACTGGAAAAAGTGTGCATTTACAAGATTATCCACAATATAAAGAAAGTTTTATTAAT
CAAGCATTGGAAGATGAAATGCATACCGTTATAAAAATTGTAGAATTATCTAGACAGGCT
CGCAAAAATGCAGATTTAAAAATTAAGCAACCTTTATCGAAAATGGTGATTAAACCTAAT
AGTCAATTAAACTTAAGTTTTTTACCTAATTACTATTCAATAATAAAAGACGAATTAAAT
ATAAAAAACATTGAATTAACTGATAATATTAATGACTATATTACCTATGAGCTTAAATTG
AATTTTTCTTCTGTGGGACCAAAACTAGGGAACAAAACGAAAAATATTCAAACATTGATA
GACTCCCTATCAGAGTATGATAAAAAAAGTTTAATTGAGTCTAATAACTTCAAAAGTTTA
TCTTCTGATGCTGAGTTAACTAAGGATGATTTTATAATTAAAACCTTACCTAAGGATAGT
TATCAACTCAGTGAAGATAATGACTGCGTTATATTATTAGATAAAAATTTATCTCCTGAA
TTAATTCGCGAAGGACATGCTAGAGAGCTCATTAGATTAATTCAACAATTAAGAAAAAAG
AAAAATTTACCAATAAATCAACGTATTGATATTTATATCGGTGTAACTGGGGAATTATTA
GAATCAATAAAAACCAATAAAAATATGTTTAAAGAAAATTTGCTGATTAAAAATATACAC
TTAAATGTTATAGATGAATATGAAAATACTATTCATTTTAATAATAAAGAAATAAAAATT
TCCTTATTATATTAA
>mupA_A002_NL_02
TTGACAAAGAAATATTTAAACACCCAGAATGAAATATCAGCATTTTGGAATACTCAAAAG
ATATTTAAAAAATCAATTGACAATAGAAAAGGACAGGAAAGTTTTGTTTTTTATGACGGC
CCCCCAACTGCAAATGGCCTTCCTCATGCTGGCCATGTTCTTGGAAGAGTAATCAAGGAT
TTAGTTGCAAGATTAAAAACTATGCAAGGTTTTTATGTAGAAAGAAAAGCAGGATGGGAT
ACCCATGGCTTACCAGTTGAATTAGAGGTTGAAAAAAAAATTGGAATTAAAGGAAAACAA
GACATTGAAAAGTATGGAATAGAAAATTTTATAAATGAATGTAAAAAAAGTGTATTTAAT
TATGAAAAAGAATGGCGGGATTTTTCTAAAGATTTAGGATACTGGGTTGACATGGACTCC
CCCTATATAACTCTTGAGAATAATTATATTGAAAGTGTATGGAATATATTATCTACATTC
CATAAAAAAGGACTATTATATAAGGGACATAAGGTGACTCCTTATTGTACACATGATCAA
ACCGCTTTAAGTTCTCATGAAGTAGCGCAAGGCTATAAAAACGTTAAAGATTTATCAGCT
GTTGTTAAATTTCAACTTACAAATAGTAAAGATACTTATTTCTTAAGTTGGACTACCACT
CCCTGGACTTTGCCTGCAAATGTAGCATTAGCTATAAATAAAGATCTTAATTATTCAAAA
ATTCGGGTAGAAAATGAGTATTATATCTTAGCTACAGATCTAATTAATTCTATAATAACT
GAAAAATACGAAATTATTGATACCTTTTCAGGAAGTAATTTAATTAATTTAAAATACATT
CCTCCTTTTGAAAGCGACGGTTTAGTTAATGCATATTACGTTGTTGATGGAGAATTTGTT
ACTAACTCAGAAGGAACTGGTATTGTTCATATAGCACCAGCTCATGGGGAAGATGACTAC
CAATTGGTTTTAGAGCGTGATTTGGATTTCTTAAATGTTATAACAAGAGAAGGAGTATAT
AATGATAGGTTCCCTGAATTAGTTGGTAATAAAGCTAAAAATAGTGATATAGAAATCATA
AAATTATTATCCAAAAAACAACTTTTATATAAAAAACAAAAATATGAGCATAATTATCCT
CATTGTTGGAGATGTGGTAATCCTTTGATATATTATGCGATGGAAGGTTGGTTTATTAAA
ACAACTAATTTTAAGAATGAAATTATTAACAATAATAATAATATAGAGTGGTTTCCTTCT
CATATTAAGGAAGGGAGAATGGGAAATTTCTTAGAAAATATGGTTGATTGGAACATTGGT
AGAAATAGATATTGGGGAACACCATTAAATGTATGGATTTGCAATGATTGTAATCACGAA
TACGCACCAAGTAGTATTAAGGATTTACAAAATAATTCCATCAATAAAATTGATGAAGAT
ATTGAGTTGCATAGACCTTATGTTGATAATATCACTCTTAGTTGCCCTAAGTGTAATGGG
AAAATGTCTCGAGTAGAAGAAGTAATCGATGTTTGGTTTGATAGCGGCTCTATGCCGTTT
GCTCAGCATCATTATCCTTTTGATAACCAGAAAATTTTTAATCAACACTTTCCAGCTGAT
TTTATTGCAGAAGGAGTTGATCAAACGAGAGGCTGGTTTTACAGTTTACTAGTAATTTCT
ACTATTCTAAAAGGAAAATCTTCTTATAAACGTGCTTTATCTTTAGGACATATTCTAGAC
AGTAATGGTAAAAAAATGTCTAAAAGTAAAGGAAACGTTATTAATCCAACTGAATTAATT
AATAAGTACGGAGCCGATTCTTTAAGATGGGCCTTAATTTCGGATAGTGCTCCATGGAAT
AACAAAAGATTCTCAGAAAATATAGTAGCTCAGACCAAATCGAAATTTATAGATACGCTT
GATAATATTTATAAATTTTATAATATGTATAATAAAATAGATCACTATAATCCTAATAAT
GAAATTACAAAAAGTAGAAATACATTAGATAATTGGGCTCTTTCTCGCTTAAACACCTTA
ATAAAAGAAAGTAATATTTATGTAAATAATTACGATTTCACTTCCGCAGCCAGATTAATT
AACGAATATACCAATACAATAAGTAATTGGTATATTCGGAGATCGAGAGGACGATTTTGG
GAACAAGGAATTTCTAACGATAAAAAAGATGCGTACAATACGCTTTATGAAATTTTAACA
ACTTTATCAAGACTAGTGGCTCCATTTGTTCCATTTATATCTGAAAAAATCCATTATAAT
TTGACTGGAAAAAGTGTGCATTTACAAGATTATCCACAATATAAAGAAAGTTTTATTAAT
CAAGCATTGGAAGATGAAATGCATACCGTTATAAAAATTGTAGAATTATCTAGACAGGCT
CGCAAAAATGCAGATTTAAAAATTAAGCAACCTTTATCGAAAATGGTGATTAAACCTAAT
AGTCAATTAAACTTAAGTTTTTTACCTAATTACTATTCAATAATAAAAGACGAATTAAAT
ATAAAAAACATTGAATTAACTGATAATATTAATGACTATATTACCTATGAGCTTAAATTG
AATTTTTCTTCTGTGGGACCAAAACTAGGGAACAAAACGAAAAATATTCAAACATTGATA
GACTCCCTATCAGAGTATGATAAAAAAAGTTTAATTGAGTCTAATAACTTCAAAAGTTTA
TGTTCTGATGCTGAGTTAACTAAGGATGATTTTATAATTAAAACCTTACCTAAGGATAGT
TATCAACTCAGTGAAGATAATGACTGCGTTATATTATTAGATAAAAATTTATCTCCTGAA
TTAATTCGCGAAGGACATGCTAGAGAGCTCATTAGATTAATTCAACAATTAAGAAAAAAG
AAAAATTTACCAATAAATCAACGTATTGATATTTATATCGGTGTAACTGGGGAATTATTA
GAATCAATAAAAACCAATAAAAATATGTTTAAAGAAAATTTGCTGATTAAAAATATACAC
TTAAATGTTATAGATGAATATGAAAATACTATTCATTTTAATAATAAAGAAATAAAAATT
TCCTTATTATATTAA
>mupA_A003_NL_03
TTGACAAAGAAATATTTAAACACCCAGAATGAAATATCAGCATTTTGGAATACTCAAAAG
ATATTTAAAAAATCAATTGACAATAGAAAAGGACAGGAAAGTTTTGTTTTTTATGACGGC
CCCCCAACTGCAAATGGCCTTCCTCATGCTGGCCATGTTCTTGGAAGAGTAATCAAGGAT
TTAGTTGCAAGATTAAAAACTATGCAAGGTTTTTATGTAGAAAGAAAAGCAGGATGGGAT
ACCCATGGCTTACCAGTTGAATTAGAGGTTGAAAAAAAAATTGGAATTAAAGGAAAACAA
GACATTGAAAAGTATGGAATAGAAAATTTTATAAATGAATGTAAAAAAAGTGTATTTAAT
TATGAAAAAGAATGGCGGGATTTTTCTAAAGATTTAGGATACTGGGTTGACATGGACTCC
CCCTATATAACTCTTGAGAATAATTATATTGAAAGTGTATGGAATATATTATCTACATTC
CATAAAAAAGGACTATTATATAAGGGACATAAGGTGACTCCTTATTGTACACATGATCAA
ACCGCTTTAAGTTCTCATGAAGTAGCGCAAGGCTATAAAAACGTTAAAGATTTATCAGCT
GTTGTTAAATTTCAACTTACAAATAGTAAAGATACTTATTTCTTAAGTTGGACTACCACT
CCCTGGACTTTGCCTGCAAATGTAGCATTAGCTATAAATAAAGATCTTAATTATTCAAAA
ATTCGGGTAGAAAATGAGTATTATATCTTAGCTACAGATCTAATTAATTCTATAATAACT
GAAAAATACGAAATTATTGATACCTTTTCAGGAAGTAATTTAATTAATTTAAAATACATT
CCTCCTTTTGAAAGCGACGGTTTAGTTAATGCATATTACGTTGTTGATGGAGAATTTGTT
ACTAACTCAGAAGGAACTGGTATTGTTCATATAGCACCAGCTCATGGGGAAGATGACTAC
CAATTGGTTTTAGAGCGTGATTTGGATTTCTTAAATGTTATAACAAGAGAAGGAGTATAT
AATGATAGGTTCCCTGAATTAGTTGGTAATAAAGCTAAAAATAGTGATATAGAAATCATA
AAATTATTATCCAAAAAACAACTTTTATATAAAAAACAAAAATATGAGCATAATTATCCT
CATTGTTGGAGATGTGGTAATCCTTTGATATATTATGCGATGGAAGGTTGGTTTATTAAA
ACAACTAATTTTAAGAATGAAATTATTAACAATAATAATAATATAGAGTGGTTTCCTTCT
CATATTAAGGAAGGGAGAATGGGAAATTTCTTAGAAAATATGGTTGATTGGAACATTGGT
AGAAATAGATATTGGGGAACACCATTAAATGTATGGATTTGCAATGATTGTAATCACGAA
TACGCACCAAGTAGTATTAAGGATTTACAAAATAATTCCATCAATAAAATTGATGAAGAT
ATTGAGTTGCATAGACCTTATGTTGATAATATCACTCTTAGTTGCCCTAAGTGTAATGGG
AAAATGTCTCGAGTAGAAGAAGTAATCGATGTTTGGTTTGATAGCGGCTCTATGCCGTTT
GCTCAGCATCATTATCCTTTTGATAACCAGAAAATTTTTAATCAACACTTTCCAGCTGAT
TTTATTGCAGAAGGAGTTGATCAAACGAGAGGCTGGTTTTACAGTTTACTAGTAATTTCT
ACTATTCTAAAAGGAAAATCTTCTTATAAACGTGCTTTATCTTTAGGACATATTCTAGAC
AGTAATGGTAAAAAAATGTCTAAAAGTAAAGGAAACGTTATTAATCCAACTGAATTAATT
AATAAGTACGGAGCCGATTCTTTAAGATGGGCCTTAATTTCGGATAGTGCTCCATGGAAT
AACAAAAGATTCTCAGAAAATATAGTAGCTCAGACCAAATCGAAATTTATAGATACGCTT
GATAATATTTATAAATTTTATAATATGTATAATAAAATAGATCACTATAATCCTAATAAT
GAAATTACAAAAAGTAGAAATACATTAGATAATTGGGCTCTTTCTCGCTTAAACACCTTA
ATAAAAGAAAGTAATATTTATGTAAATAATTACGATTTCACTTCCGCAGCCAGATTAATT
AACGAATATACCAATACAATAAGTAATTGGTATATTCGGAGATCGAGAGGACGATTTTGG
GAACAAGGAATTTCTAACGATAAAAAAGATGCGTACAATACGCTTTATGAAATTTTAACA
ACTTTATCAAGACTAGTGGCTCCATTTGTTCCATTTATATCTGAAAAAATCCATTATAAT
TTGACTGGAAAAAGTGTGCATTTACAAGATTATCCACAATATAAAGAAAGTTTTATTAAT
CAAGCATTGGAAGATGAAATGCATACCGTTATAAAAATTGTAGAATTATCTAGACAGGCT
CGCAAAAATGCAGATTTAAAAATTAAGCAACCTTTATCGAAAATGGTGATTAAACCTAAT
AGTCAATTAAACTTAAGTTTTTTACCTAATTACTATTCAATAATAAAAGACGAATTAAAT
ATAAAAAACATTGAATTAACTGATAATATTAATGACTATATTACCTATGAGCTTAAATTG
AATTTTTCTTCTGTGGGACCAAAACTAGGGAACAAAACGAAAAATATTCAAACATTGACA
GACTCCCTATCAGAGTATGATAAAAAAAGTTTAATTGAGTCTAATAACTTCAAAAGTTTA
TCTTCTGATGCTGAGTTAACTAAGGATGATTTTATAATTAAAACCTTACCTAAGGATAGT
TATCAACTCAGTGAAGATAATGACTGCGTTATATTATTAGATAAAAATTTATCTCCTGAA
TTAATTCGCGAAGGACATGCTAGAGAGCTCATTAGATTAATTCAACAATTAAGAAAAAAG
AAAAATTTACCAATAAATCAACGTATTGATATTTATATCGGTGTAACTGGGGAATTATTA
GAATCAATAAAAACCAATAAAAATATGTTTAAAGAAAATTTGCTGATTAAAAATATACAC
TTAAATGTTATAGATGAATATGAAAATACTATTCATTTTAATAATAAAGAAATAAAAATT
TCCTTATTATATTAA
>mupA_A004_NL_04
TTGACAAAGAAATATTTAAACACCCAGAATGAAATATCAGTATTTTGGAATACTCAAAAG
ATATTTAAAAAATCAATTGACAATAGAAAAGGACAGGAAAGTTTTGTTTTTTATGACGGC
CCCCCAACTGCAAATGGCCTTCCTCATGCTGGCCATGTTCTTGGAAGAGTAATCAAGGAT
TTAGTTGCAAGATTAAAAACTATGCAAGGTTTTTATGTAGAAAGAAAAGCAGGATGGGAT
ACCCATGGCTTACCAGTTGAATTAGAGGTTGAAAAAAAAATTGGAATTAAAGGAAAACAA
GACATTGAAAAGTATGGAATAGAAAATTTTATAAATGAATGTAAAAAAAGTGTATTTAAT
TATGAAAAAGAATGGCGGGATTTTTCTAAAGATTTAGGATACTGGGTTGACATGGACTCC
CCCTATATAACTCTTGAGAATAATTATATTGAAAGTGTATGGAATATATTATCTACATTC
CATAAAAAAGGACTATTATATAAGGGACATAAGGTGACTCCTTATTGTACACATGATCAA
ACCGCTTTAAGTTCTCATGAAGTAGCGCAAGGCTATAAAAACGTTAAAGATTTATCAGCT
GTTGTTAAATTTCAACTTACAAATAGTAAAGATACTTATTTCTTAAGTTGGACTACCACT
CCCTGGACTTTGCCTGCAAATGTAGCATTAGCTATAAATAAAGATCTTAATTATTCAAAA
ATTCGGGTAGAAAATGAGTATTATATCTTAGCTACAGATCTAATTAATTCTATAATAACT
GAAAAATACGAAATTATTGATACCTTTTCAGGAAGTAATTTAATTAATTTAAAATACATT
CCTCCTTTTGAAAGCGACGGTTTAGTTAATGCATATTACGTTGTTGATGGAGAATTTGTT
ACTAACTCAGAAGGAACTGGTATTGTTCATATAGCACCAGCTCATGGGGAAGATGACTAC
CAATTGGTTTTAGAGCGTGATTTGGATTTCTTAAATGTTATAACAAGAGAAGGAGTATAT
AATGATAGGTTCCCTGAATTAGTTGGTAATAAAGCTAAAAATAGTGATATAGAAATCATA
AAATTATTATCCAAAAAACAACTTTTATATAAAAAACAAAAATATGAGCATAATTATCCT
CATTGTTGGAGATGTGGTAATCCTTTGATATATTATGCGATGGAAGGTTGGTTTATTAAA
ACAACTAATTTTAAGAATGAAATTATTAACAATAATAATAATATAGAGTGGTTTCCTTCT
CATATTAAGGAAGGGAGAATGGGAAATTTCTTAGAAAATATGGTTGATTGGAACATTGGT
AGAAATAGATATTGGGGAACACCATTAAATGTATGGATTTGCAATGATTGTAATCACGAA
TACGCACCAAGTAGTATTAAGGATTTACAAAATAATTCCATCAATAAAATTGATGAAGAT
ATTGAGTTGCATAGACCTTATGTTGATAATATCACTCTTAGTTGCCCTAAGTGTAATGGG
AAAATGTCTCGAGTAGAAGAAGTAATCGATGTTTGGTTTGATAGCGGCTCTATGCCGTTT
GCTCAGCATCATTATCCTTTTGATAACCAGAAAATTTTTAATCAACACTTTCCAGCTGAT
TTTATTGCAGAAGGAGTTGATCAAACGAGAGGCTGGTTTTACAGTTTACTAGTAATTTCT
ACTATTCTAAAAGGAAAATCTTCTTATAAACGTGCTTTATCTTTAGGACATATTCTAGAC
AGTAATGGTAAAAAAATGTCTAAAAGTAAAGGAAACGTTATTAATCCAACTGAATTAATT
AATAAGTACGGAGCCGATTCTTTAAGATGGGCCTTAATTTCGGATAGTGCTCCATGGAAT
AACAAAAGATTCTCAGAAAATATAGTAGCTCAGACCAAATCGAAATTTATAGATACGCTT
GATAATATTTATAAATTTTATAATATGTATAATAAAATAGATCACTATAATCCTAATAAT
GAAATTACAAAAAGTAGAAATACATTAGATAATTGGGCTCTTTCTCGCTTAAACACCTTA
ATAAAAGAAAGTAATATTTATGTAAATAATTACGATTTCACTTCCGCAGCCAGATTAATT
AACGAATATACCAATACAATAAGTAATTGGTATATTCGGAGATCGAGAGGACGATTTTGG
GAACAAGGAATTTCTAACGATAAAAAAGATGCGTACAATACGCTTTATGAAATTTTAACA
ACTTTATCAAGACTAGTGGCTCCATTTGTTCCATTTATATCTGAAAAAATCCATTATAAT
TTGACTGGAAAAAGTGTGCATTTACAAGATTATCCACAATATAAAGAAAGTTTTATTAAT
CAAGCATTGGAAGATGAAATGCATACCGTTATAAAAATTGTAGAATTATCTAGACAGGCT
CGCAAAAATGCAGATTTAAAAATTAAGCAACCTTTATCGAAAATGGTGATTAAACCTAAT
AGTCAATTAAACTTAAGTTTTTTACCTAATTACTATTCAATAATAAAAGACGAATTAAAT
ATAAAAAACATTGAATTAACTGATAATATTAATGACTATATTACCTATGAGCTTAAATTG
AATTTTTCTTCTGTGGGACCAAAACTAGGGAACAAAACGAAAAATATTCAAACATTGATA
GACTCCCTATCAGAGTATGATAAAAAAAGTTTAATTGAGTCTAATAACTTCAAAATTTTA
TCTTCTGATGCTGAGTTAACTAAGGATGATTTTATAATTAAAACCTTACCTAAGGATAGT
TATCAACTCAGTGAAGATAATGACTGCGTTATATTATTAGATAAAAATTTATCTCCTGAA
TTAATTCGCGAAGGACATGCTAGAGAGCTCATTAGATTAATTCAACAATTAAGAAAAAAG
AAAAATTTACCAATAAATCAACGTATTGATATTTATATCGGTGTAACTGGGGAATTATTA
GAATCAATAAAAACCAATAAAAATATGTTTAAAGAAAATTTGCTGATTAAAAATATACAC
TTAAATGTTATAGATGAATATGAAAATACTATTCATTTTAATAATAAAGAAATAAAAATT
TCCTTATTATATTAA
>mupA_A008_RF_02
TTGACAAAGAAATATTTAAACACCCAGAATGAAATATCAGCATTTTGGAATACTCAAAAG
ATATTTAAAAAATCAATTGACAATAGAAAAGGACAGGAAAGTTTTGTTTTTTATGACGGC
CCCCCAACTGCAAATGGCCTTCCTCATGCTGGCCATGTTCTTGGAAGAGTAATCAAGGAT
TTAGTTGCAAGATTAAAAACTATGCAAGGTTTTTATGTAGAAAGAAAAGCAGGATGGGAT
ACCCATGGCTTACCAGTTGAATTAGAGGTTGAAAAAAAAATTGGAATTAAAGGAAAACAA
GACATTGAAAAGTATGGAATAGAAAATTTTATAAATGAATGTAAAAAAAGTGTATTTAAT
TATGAAAAAGAATGGCGGGATTTTTCTAAAGATTTAGGATACTGGGTTGACATGGACTCC
CCCTATATAACTCTTGAGAATAATTATATTGAAAGTGTATGGAATATATTATCTACATTC
CATAAAAAAGGACTATTATATAAGGGACATAAGGTGACTCCTTATTGTACACATGATCAA
ACCGCTTTAAGTTCTCATGAAGTAGCGCAAGGCTATAAAAACGTTAAAGATTTATCAGCT
GTTGTTAAATTTCAACTTACAAATAGTAAAGATACTTATTTCTTAAGTTGGACTACCACT
CCCTGGACTTTGCCTGCAAATGTAGCATTAGCTATAAATAAAGATCTTAATTATTCAAAA
ATTCGGGTAGAAAATGAGTATTATATCTTAGCTACAGATCTAATTAATTCTATAATAACT
GAAAAATACGAAATTATTGATACCTTTTCAGGAAGTAATTTAATTAATTTAAAATACATT
CCTCCTTTTGAAAGCGACGGTTTAGTTAATGCATATTACGTTGTTGATGGAGAATTTGTT
ACTAACTCAGAAGGAACTGGTATTGTTCATATAGCACCAGCTCATGGGGAAGATGACTAC
CAATTGGTTTTAGAGCGTGATTTGGATTTCTTAAATGTTATAACAAGAGAAGGAGTATAT
AATGATAGGTTCCCTGAATTAGTTGGTAATAAAGCTAAAAATAGTGATATAGAAATCATA
AAATTATTATCCAAAAAACAACTTTTATATAAAAAACAAAAATATGAGCATAATTATCCT
CATTGTTGGAGATGTGGTAATCCTTTGATATATTATGCGATGGAAGGTTGGTTTATTAAA
ACAACTAATTTTAAGAATGAAATTATTAACAATAATAATAATATAGAGTGGTTTCCTTCT
CATATTAAGGAAGGGAGAATGGGAAATTTCTTAGAAAATATGGTTGATTGGAACATTGGT
AGAAATAGATATTGGGGAACACCATTAAATGTATGGATTTGCAATGATTGTAATCACGAA
TACGCACCAAGTAGTATTAAGGATTTACAAAATAATTCCATCAATAAAATTGATGAAGAT
ATTGAGTTGCATAGACCTTATGTTGATAATATCACTCTTAGTTGCCCTAAGTGTAATGGG
AAAATGTCTCGAGTAGAAGAAGTAATCGATGTTTGGTTTGATAGCGGCTCTATGCCGTTT
GCTCAGCATCATTATCCTTTTGATAACCAGAAAATTTTTAATCAACACTTTCCAGCTGAT
TTTATTGCAGAAGGAGTTGATCAAACGAGAGGCTGGTTTTACAGTTTACTAGTAATTTCT
ACTATTCTAAAAGGAAAATCTTCTTATAAACGTGCTTTATCTTTAGGACATATTCTAGAC
AGTAATGGTAAAAAAATGTCTAAAAGTAAAGGAAACGTTATTAATCCAACTGAATTAATT
AATAAGTACGGAGCCGATTCTTTAAGATGGGCCTTAATTTCGGATAGTGCTCCATGGAAT
AACAAAAGATTCTCAGAAAATATAGTAGCTCAGACCAAATCGAAATTTATAGATACGCTT
GATAATATTTATAAATTTTATAATATGTATAATAAAATAGATCACTATAATCCTAATAAT
GAAATTACAAAAAGTAGAAATACATTAGATAATTGGGCTCTTTCTCGCTTAAACACCTTA
ATAAAAGAAAGTAATATTTATGTAAATAATTACGATTTCACTTCCGCAGCCAGATTAATT
AACGAATATACCAATACAATAAGTAATTGGTATATTCGGAGATCGAGAGGACGATTTTGG
GAACAAGGAATTTCTAACGATAAAAAAGATGCGTACAATACGCTTTATGAAATTTTAACA
ACTTTATCAAGACTAGTGGCTCCATTTGTTCCATTTATATCTGAAAAAATCCATTATAAT
TTGACTGGAAAAAGTGTGCATTTACAAGATTATCCACAATATAAAGAAAGTTTTATTAAT
CAAGCATTGGAAGATGAAATGCATACCGTTATAAAAATTGTAGAATTATCTAGACAGGCT
CGCAAAAATGCAGATTTAAAAATTAAGCAACCTTTATCGAAAATGGTGATTAAACCTAAT
AGTCAATTAAACTTAAGTTTTTTACCTAATTACTATTCAATAATAAAAGACGAATTAAAT
ATAAAAAACATTGAATTAACTGATAATATTAATGACTATATTACCTATGAGCTTAAATTG
AATTTTTCTTCTGTGGGACCAAAACTAGGGAACAAAACGAAAAATATTCAAACATTGATA
GACTCCCTATCAGAGTATGATAAAAAAAGTTTAATTGAGTCTAATAACTTCAAAAGTTTA
TCTTCTGATGCTGAGTTAACTAAGGATGATTTTATAATTAAAACCTTACCTAAGGATAGT
TATCAACTCAGTGAAGATAATGACTGCGTTATATTATTAGATAAAAATTTATCTCCTGAA
TTAATTCGCGAAGGACATGCTAGAGAGCTCATTAGATTAATTCAACAATTAAGAAAAAAG
AAAAATTTACCAATAAATCAACGTATTGATATTTATATCGGTGTAACTGGGGAATTATTA
GAATCAATAAAAACCAATAAAAATATGTTTAAAGAAAATTTGCTGATTAAAAATATACAC
TTAAATGTTATAGATGAATATGAAAATACTATTCATTTTAATAATAAAGAAATAAAAATT
TCCTTATTATATTAA

[truncated: 3 more sheets: Oxazolidone resistance genes, Tetracycline resistance genes, Trimethoprim resistance genes]
