# Supplementary material for: Molecular characterization of MRSA collected during national surveillance between 2008 and 2019 in the Netherlands
Source: Commun Med (Lond). 2023 Sep 12;3:123. doi: 10.1038/s43856-023-00348-z (PMC10497500; doi:10.1038/s43856-023-00348-z)
Supplement: Supplementary file 2 — Supplementary Data 2 [file 43856_2023_348_MOESM2_ESM.xlsx]

## Sheet: Information
	These are the sequences of virulence genes among 4,798 MRSA isolates isolated from humans in the Netherlands 2008-2019.
	The syntax of the sequence name is: GeneName_AlleleName_VariantName
	Examples:
	>sak_A002_VF_02: This is the 2nd allelic sequence of the sak gene (A002), obtained from the 2nd sequence variant in VirulenceFinder database (VF_02).
	>sak_A002_NL_006: This is the same allelic sequence of the sak gene (A002), but now obtained from the 6th sequence variant found in the Dutch collection and not in the VirulenceFinder database (NL_006).
	Alleles are variants of the same gene that yield complete proteins with distinct amino acid composition
	Genes that yield incomplete proteins as the result of premature stops are excluded.
	The hlgB and lukD gene sequences are given without the stop codon. Reason is that not all hlgB and lukD sequences in the VirulenceFinder database carry a complete stop codon.
	All gene sequences are given in the forward orientation.

## Sheet: Virulence genes
	Virulence genes stratified by GG in 4,798 MRSA isolates from humans in the Netherlands 2008-2019
		GG	GG0001		GG0005		GG0008		GG0022		GG0030		GG0059		GG0080		GG0398		GG1045		GG2045		Other GGs		All GGs
		N	250		620		554		507		284		106		69		1516		103		114		675		4798
	Virulence	Gene	n	%	n	%	n	%	n	%	n	%	n	%	n	%	n	%	n	%	n	%	n	%	n	%
	HostImmunity	ACME	1	0.4	29	5	133	24	4	1	2	1					2	0.1			12	11	2	0.3	185	4
		sak	226	90	516	83	480	87	451	89	280	99	23	22	66	96	181	12	101	98	103	90	508	75	2935	61
		scn	227	91	514	83	481	87	451	89	280	99	104	98	67	97	182	12	101	98	103	90	565	84	3075	64
	Toxin	edinA			37	6																	2	0.3	39	1
		edinB													68	99							6	1	74	2
		edinC																					27	4	27	1
		eta															1	0.1					43	6	44	1
		etb																					27	4	27	1
		hlgA	249	99.6	620	100	553	99.8	239	47	281	99	105	99	69	100	1512	99.7	103	100	112	98	668	99	4511	94
		hlgB	248	99	617	99.5	546	99	507	100	284	100	105	99	69	100	1514	99.9	103	100	114	100	669	99	4776	99.5
		hlgC	250	100	614	99	544	98	502	99	283	99.6	106	100	67	97	1511	99.7	90	87	108	95	667	99	4742	99
		lukD	249	99.6	609	98	529	95							69	100							570	84	2026	42
		lukE	246	98	546	88	503	91							67	97							534	79	1896	40
		lukF-PV	43	17	118	19	389	70	102	20	221	78	70	66	57	83	111	7					167	25	1278	27
		lukS-PV	43	17	118	19	390	70	113	22	221	78	70	66	57	83	111	7					167	25	1290	27
		tst	5	2	61	10	19	3	314	62	45	16					2	0.1	1	1	5	4	10	1	462	10
	Exoenzyme	aur	248	99	602	97	535	97	506	99.8	283	99.6	106	100	69	100	1514	99.9	103	100	112	98	665	99	4743	99
		splA	248	99	620	100	455	82							69	100							489	72	1881	39
		splB	246	98	616	99	464	84							69	100							679	101	2074	43
		splE	72	29			454	82			251	88											330	49	1107	23
	Enterotoxin	sea	72	29	33	5	42	8	35	7	20	7	6	6			6	0.4			6	5	161	24	381	8
		seb	5	2	28	5	19	3					91	86	2	3	43	3			4	4	29	4	221	5
		sec	4	2	35	6	1	0.2	124	24	4	1							1	1	44	39	111	16	324	7
		seg			620	100			501	99	282	99							98	95	111	97	160	24	1772	37
		seh	249	99.6																					249	5
		sei			610	98			501	99	279	98							99	96	113	99	203	30	1805	38
		sej			301	49	130	23											92	89	2	2	2	0.3	527	11
		sek	71	28	3	0.5	345	62			1	0.4	89	84	2	3	3	0.2			7	6	13	2	534	11
		sel	5	2	36	6	1	0.2	120	24	4	1					3	0.2	1	1	52	46	65	10	287	6
		sem			608	98			492	97	275	97							100	97	114	100	205	30	1794	37
		sen			613	99			498	98	284	100							93	90	108	95	199	29	1795	37
		seo			614	99			502	99	279	98							39	38	114	100	203	30	1751	36
		sep	1	0.4	266	43	4	1			1	0.4	5	5			4	0.3					55	8	336	7
		seq	73	29	3	0.5	330	60			1	0.4	88	83	2	3	3	0.2			7	6	13	2	520	11
		ser			287	46	124	22											92	89	2	2	1	0.1	506	11
		seu									283	99.6											46	7	329	7

## Sheet: Gene-Allele-Variant-Top10GGs
	All variants of virulence genes stratified by GG in 4,798 MRSA isolates from humans in the Netherlands 2008-2019																													R, R isoform of lukS-PV with an arginine at amino acid position 176
																														H, H isoform of lukS-PV with a histidine at amino acid position 176
				GG	GG0001		GG0005		GG0008		GG0022		GG0030		GG0059		GG0080		GG0398		GG1045		GG2045		Other GGs		All GGs
				N	250		620		554		507		284		106		69		1516		103		114		675		4798
	Virulence class	Gene	Allele	Gene variant	n	%	n	%	n	%	n	%	n	%	n	%	n	%	n	%	n	%	n	%	n	%	n	%
	Host immunity	ACME	ACME_A004	ACME_VF_07					102	18.4116																	102	2.12589
				ACME_NL_02					1	0.180505																	1	0.020842
				ACME_NL_21					1	0.180505																	1	0.020842
				ACME_NL_10					1	0.180505																	1	0.020842
				ACME_NL_19					1	0.180505																	1	0.020842
			ACME_A003	ACME_VF_05			12	1.93548	1	0.180505	2	0.394477	1	0.352113					1	0.0659631			1	0.877193	1	0.148148	19	0.395998
			ACME-long_A001	ACME-long_VF_03			11	1.77419	1	0.180505	1	0.197239	1	0.352113					1	0.0659631					1	0.148148	16	0.333472
				ACME-long_NL_03																			1	0.877193			1	0.020842
			ACME_A005	ACME_NL_01					11	1.98556																	11	0.229262
			ACME-long_A003	ACME-long_NL_02																			5	4.38596			5	0.10421
			ACME_A006	ACME_NL_03																			5	4.38596			5	0.10421
			ACME_A013	ACME_NL_11			2	0.322581																			2	0.041684
			ACME_A016	ACME_NL_14					2	0.361011																	2	0.041684
			ACME-long_A005	ACME-long_NL_05			2	0.322581																			2	0.041684
			ACME_A019	ACME_NL_17					1	0.180505																	1	0.020842
			ACME_A010	ACME_NL_07			1	0.16129																			1	0.020842
			ACME_A021	ACME_NL_20					1	0.180505																	1	0.020842
			ACME_A007	ACME_NL_04					1	0.180505																	1	0.020842
			ACME_A011	ACME_NL_08	1	0.4																					1	0.020842
			ACME-long_A004	ACME-long_NL_04			1	0.16129																			1	0.020842
			ACME_A020	ACME_NL_18					1	0.180505																	1	0.020842
			ACME_A008	ACME_NL_05					1	0.180505																	1	0.020842
			ACME_A022	ACME_NL_22					1	0.180505																	1	0.020842
			ACME_A009	ACME_NL_06					1	0.180505																	1	0.020842
			ACME-long_A002	ACME-long_NL_01							1	0.197239															1	0.020842
			ACME_A017	ACME_NL_15					1	0.180505																	1	0.020842
			ACME_A012	ACME_NL_09					1	0.180505																	1	0.020842
			ACME_A018	ACME_NL_16					1	0.180505																	1	0.020842
			ACME_A014	ACME_NL_12					1	0.180505																	1	0.020842
			ACME_A015	ACME_NL_13					1	0.180505																	1	0.020842
		sak	sak_A009	sak_NL_001	1	0.4	51	8.22581	358	64.6209	62	12.2288	265	93.3099	9	8.49057	3	4.34783	141	9.30079	96	93.2039	92	80.7018	134	19.8519	1212	25.2605
				sak_NL_033																	2	1.94175					2	0.041684
				sak_NL_032																					2	0.296296	2	0.041684
				sak_NL_034																			1	0.877193			1	0.020842
				sak_NL_039							1	0.197239															1	0.020842
				sak_NL_037																			1	0.877193			1	0.020842
				sak_NL_027																					1	0.148148	1	0.020842
				sak_NL_030											1	0.943396											1	0.020842
				sak_NL_029									1	0.352113													1	0.020842
			sak_A002	sak_VF_02	78	31.2	194	31.2903	42	7.58123	3	0.591716	1	0.352113	7	6.60377	61	88.4058	9	0.593668			1	0.877193	244	36.1481	640	13.3389
				sak_NL_006			1	0.16129																			1	0.020842
				sak_NL_010											1	0.943396											1	0.020842
			sak_A005	sak_VF_05	141	56.4	74	11.9355	2	0.361011	128	25.2465	1	0.352113					12	0.791557			4	3.50877	70	10.3704	432	9.00375
				sak_VF_07			3	0.483871	8	1.44404	7	1.38067	6	2.11268	2	1.88679			6	0.395778							32	0.666945
				sak_NL_100	1	0.4																					1	0.020842
			sak_A001	sak_VF_01	1	0.4	137	22.0968					1	0.352113					2	0.131926					36	5.33333	177	3.68904
				sak_NL_099			1	0.16129																			1	0.020842
				sak_NL_106															1	0.0659631							1	0.020842
			sak_A008	sak_NL_002							151	29.783															151	3.14714
				sak_NL_041							1	0.197239															1	0.020842
			sak_A007	sak_VF_09							84	16.568															84	1.75073
			sak_A004	sak_VF_04	1	0.4	32	5.16129	9	1.62455	6	1.18343			1	0.943396			8	0.527704					4	0.592593	61	1.27136
			sak_A010	sak_NL_003			1	0.16129	36	6.49819					1	0.943396									1	0.148148	39	0.812839
			sak_A011	sak_NL_004			7	1.12903	9	1.62455	1	0.197239									1	0.970874	2	1.75439			20	0.41684
			sak_A045	sak_NL_084					8	1.44404																	8	0.166736
			sak_A012	sak_NL_005																					8	1.18519	8	0.166736
			sak_A046	sak_NL_085					5	0.902527																	5	0.10421
			sak_A023	sak_NL_019			4	0.645161																			4	0.0833681
			sak_A043	sak_NL_082									4	1.40845													4	0.0833681
			sak_A051	sak_NL_091							3	0.591716													1	0.148148	4	0.0833681
			sak_A059	sak_NL_102			3	0.483871																			3	0.0625261
			sak_A057	sak_NL_098																					2	0.296296	2	0.041684
			sak_A024	sak_NL_021															2	0.131926							2	0.041684
			sak_A029	sak_NL_026																	2	1.94175					2	0.041684
			sak_A033	sak_NL_036							2	0.394477															2	0.041684
			sak_A060	sak_NL_103			2	0.322581																			2	0.041684
			sak_A015	sak_NL_009																					2	0.296296	2	0.041684
			sak_A026	sak_NL_023					2	0.361011																	2	0.041684
			sak_A058	sak_NL_101	1	0.4																					1	0.020842
			sak_A013	sak_NL_007							1	0.197239															1	0.020842
			sak_A062	sak_NL_105																					1	0.148148	1	0.020842
			sak_A016	sak_NL_011													1	1.44928									1	0.020842
			sak_A014	sak_NL_008	1	0.4																					1	0.020842
			sak_A030	sak_NL_028					1	0.180505																	1	0.020842
			sak_A027	sak_NL_024									1	0.352113													1	0.020842
			sak_A031	sak_NL_031																					1	0.148148	1	0.020842
			sak_A028	sak_NL_025																			1	0.877193			1	0.020842
			sak_A032	sak_NL_035																			1	0.877193			1	0.020842
			sak_A047	sak_NL_086											1	0.943396											1	0.020842
			sak_A017	sak_NL_013			1	0.16129																			1	0.020842
			sak_A025	sak_NL_022							1	0.197239															1	0.020842
			sak_A034	sak_NL_038			1	0.16129																			1	0.020842
			sak_A003	sak_VF_03																					1	0.148148	1	0.020842
			sak_A035	sak_NL_040	1	0.4																					1	0.020842
			sak_A061	sak_NL_104			1	0.16129																			1	0.020842
			sak_A018	sak_NL_014													1	1.44928									1	0.020842
			sak_A063	sak_NL_107			1	0.16129																			1	0.020842
			sak_A044	sak_NL_083			1	0.16129																			1	0.020842
			sak_A021	sak_NL_017			1	0.16129																			1	0.020842
		scn	scn_A001	scn_VF_01	1	0.4	51	8.22581	409	73.8267	325	64.1026	232	81.6901	97	91.5094	2	2.89855	145	9.56464	101	98.0583	94	82.4561	52	7.7037	1509	31.4506
				scn_VF_02	80	32	183	29.5161	50	9.02527	1	0.197239			4	3.77358	62	89.8551	6	0.395778					201	29.7778	587	12.2343
				scn_NL_23					1	0.180505																	1	0.020842
			scn_A002	scn_VF_03	145	58	251	40.4839	19	3.4296	113	22.288	47	16.5493	3	2.83019	1	1.44928	28	1.84697			5	4.38596	271	40.1481	883	18.4035
				scn_NL_07																					2	0.296296	2	0.041684
				scn_NL_21							1	0.197239															1	0.020842
				scn_NL_15	1	0.4																					1	0.020842
			scn_A003	scn_NL_01			27	4.35484																			27	0.562734
			scn_A004	scn_NL_02			1	0.16129					1	0.352113											21	3.11111	23	0.479366
			scn_A005	scn_NL_03																					13	1.92593	13	0.270946
			scn_A008	scn_NL_06							6	1.18343															6	0.125052
			scn_A007	scn_NL_05																			4	3.50877			4	0.0833681
			scn_A006	scn_NL_04							3	0.591716													1	0.148148	4	0.0833681
			scn_A015	scn_NL_14													2	2.89855									2	0.041684
			scn_A017	scn_NL_17					1	0.180505																	1	0.020842
			scn_A014	scn_NL_13																					1	0.148148	1	0.020842
			scn_A021	scn_NL_24							1	0.197239															1	0.020842
			scn_A016	scn_NL_16																					1	0.148148	1	0.020842
			scn_A018	scn_NL_18					1	0.180505																	1	0.020842
			scn_A019	scn_NL_20																					1	0.148148	1	0.020842
			scn_A013	scn_NL_12			1	0.16129																			1	0.020842
			scn_A020	scn_NL_22							1	0.197239															1	0.020842
			scn_A009	scn_NL_08															1	0.0659631							1	0.020842
			scn_A022	scn_NL_25																					1	0.148148	1	0.020842
			scn_A010	scn_NL_09															1	0.0659631							1	0.020842
			scn_A012	scn_NL_11															1	0.0659631							1	0.020842
	Toxin	edinA	edinA_A001	edinA_VF_01			36	5.80645																	2	0.296296	38	0.791997
			edinA_A002	edinA_NL_01			1	0.16129																			1	0.020842
		edinB	edinB_A001	edinB_VF_01													66	95.6522							2	0.296296	68	1.41726
			edinB_A003	edinB_NL_03																					4	0.592593	4	0.0833681
			edinB_A002	edinB_NL_02													2	2.89855									2	0.041684
		edinC	edinC_A001	edinC_VF_01																					27	4	27	0.562734
		eta	eta_A001	eta_VF_01															1	0.0659631					43	6.37037	44	0.917049
		etb	etb_A001	etb_VF_01																					27	4	27	0.562734
		hlgA	hlgA_A001	hlgA_VF_21					531	95.8484																	531	11.0671
				hlgA_VF_02			274	44.1935																	101	14.963	375	7.81576
				hlgA_VF_06	234	93.6																			45	6.66667	279	5.81492
				hlgA_VF_01			277	44.6774																			277	5.77324
				hlgA_VF_03																					240	35.5556	240	5.00208
				hlgA_VF_07											103	97.1698											103	2.14673
				hlgA_VF_05																					75	11.1111	75	1.56315
				hlgA_NL_009			56	9.03226																			56	1.16715
				hlgA_VF_12																					41	6.07407	41	0.854523
				hlgA_NL_017																					24	3.55556	24	0.500208
				hlgA_NL_033	12	4.8																					12	0.250104
				hlgA_VF_08																					9	1.33333	9	0.187578
				hlgA_NL_007																					6	0.888889	6	0.125052
				hlgA_NL_021																					3	0.444444	3	0.0625261
				hlgA_NL_014					3	0.541516																	3	0.0625261
				hlgA_NL_028													2	2.89855									2	0.041684
				hlgA_NL_063																					1	0.148148	1	0.020842
				hlgA_NL_038											1	0.943396											1	0.020842
				hlgA_NL_086					1	0.180505																	1	0.020842
				hlgA_NL_041																					1	0.148148	1	0.020842
				hlgA_NL_015																					1	0.148148	1	0.020842
				hlgA_NL_043	1	0.4																					1	0.020842
				hlgA_NL_060			1	0.16129																			1	0.020842
			hlgA_A013	hlgA_NL_120															1482	97.7573							1483	30.9087
			hlgA_A005	hlgA_VF_11									271	95.4225													271	5.64819
				hlgA_VF_16							210	41.4201															210	4.37682
				hlgA_VF_13																			108	94.7368			108	2.25094
				hlgA_NL_031																	2	1.94175					2	0.041684
				hlgA_NL_051																			1	0.877193			1	0.020842
				hlgA_NL_057																			1	0.877193			1	0.020842
			hlgA_A018	hlgA_NL_006																	101	98.0583					101	2.10504
			hlgA_A002	hlgA_VF_04													64	92.7536									64	1.33389
				hlgA_NL_032													1	1.44928									1	0.020842
				hlgA_NL_046													1	1.44928									1	0.020842
			hlgA_A010	hlgA_VF_19																					43	6.37037	43	0.896207
			hlgA_A025	hlgA_NL_018							25	4.93097															25	0.52105
			hlgA_A017	hlgA_NL_005																					25	3.7037	25	0.52105
			hlgA_A014	hlgA_NL_002																					24	3.55556	24	0.500208
			hlgA_A009	hlgA_VF_18																					8	1.18519	8	0.166736
			hlgA_A026	hlgA_NL_019					8	1.44404																	8	0.166736
			hlgA_A066	hlgA_NL_078															5	0.329815							5	0.10421
			hlgA_A012	hlgA_NL_064																					3	0.444444	3	0.0625261
				hlgA_NL_053																					2	0.296296	2	0.041684
			hlgA_A048	hlgA_NL_055																					4	0.592593	4	0.0833681
			hlgA_A053	hlgA_NL_062			4	0.645161																			4	0.0833681
			hlgA_A015	hlgA_NL_003															4	0.263852							4	0.0833681
			hlgA_A024	hlgA_NL_016							3	0.591716															3	0.0625261
			hlgA_A049	hlgA_NL_056									3	1.05634													3	0.0625261
			hlgA_A064	hlgA_NL_075									3	1.05634													3	0.0625261
			hlgA_A011	hlgA_NL_076																					2	0.296296	2	0.041684
				hlgA_NL_027					1	0.180505																	1	0.020842
			hlgA_A031	hlgA_NL_026									3	1.05634													3	0.0625261
			hlgA_A040	hlgA_NL_042			3	0.483871																			3	0.0625261
			hlgA_A033	hlgA_NL_030															2	0.131926							2	0.041684
			hlgA_A021	hlgA_NL_011															2	0.131926							2	0.041684
			hlgA_A037	hlgA_NL_037																			2	1.75439			2	0.041684
			hlgA_A022	hlgA_NL_012															2	0.131926							2	0.041684
			hlgA_A058	hlgA_NL_069															2	0.131926							2	0.041684
			hlgA_A032	hlgA_NL_029															2	0.131926							2	0.041684
			hlgA_A008	hlgA_VF_17															2	0.131926							2	0.041684
			hlgA_A068	hlgA_NL_080															1	0.0659631							1	0.020842
			hlgA_A060	hlgA_NL_071					1	0.180505																	1	0.020842
			hlgA_A055	hlgA_NL_066																					1	0.148148	1	0.020842
			hlgA_A030	hlgA_NL_025															1	0.0659631							1	0.020842
			hlgA_A027	hlgA_NL_020																					1	0.148148	1	0.020842
			hlgA_A038	hlgA_NL_039					1	0.180505																	1	0.020842
			hlgA_A034	hlgA_NL_034																					1	0.148148	1	0.020842
			hlgA_A039	hlgA_NL_040															1	0.0659631							1	0.020842
			hlgA_A035	hlgA_NL_035											1	0.943396											1	0.020842
			hlgA_A023	hlgA_NL_013					1	0.180505																	1	0.020842
			hlgA_A062	hlgA_NL_073															1	0.0659631							1	0.020842
			hlgA_A041	hlgA_NL_044					1	0.180505																	1	0.020842
			hlgA_A028	hlgA_NL_023																					1	0.148148	1	0.020842
			hlgA_A042	hlgA_NL_045															1	0.0659631							1	0.020842
			hlgA_A036	hlgA_NL_036			1	0.16129																			1	0.020842
			hlgA_A043	hlgA_NL_047																					1	0.148148	1	0.020842
			hlgA_A054	hlgA_NL_065									1	0.352113													1	0.020842
			hlgA_A044	hlgA_NL_048					1	0.180505																	1	0.020842
			hlgA_A056	hlgA_NL_067					1	0.180505																	1	0.020842
			hlgA_A045	hlgA_NL_050																					1	0.148148	1	0.020842
			hlgA_A059	hlgA_NL_070			1	0.16129																			1	0.020842
			hlgA_A046	hlgA_NL_052							1	0.197239															1	0.020842
			hlgA_A061	hlgA_NL_072															1	0.0659631							1	0.020842
			hlgA_A047	hlgA_NL_054					1	0.180505																	1	0.020842
			hlgA_A063	hlgA_NL_074	1	0.4																					1	0.020842
			hlgA_A070	hlgA_NL_082																					1	0.148148	1	0.020842
			hlgA_A065	hlgA_NL_077																					1	0.148148	1	0.020842
			hlgA_A071	hlgA_NL_083																					1	0.148148	1	0.020842
			hlgA_A067	hlgA_NL_079															1	0.0659631							1	0.020842
			hlgA_A073	hlgA_NL_085	1	0.4																					1	0.020842
			hlgA_A069	hlgA_NL_081			1	0.16129																			1	0.020842
			hlgA_A075	hlgA_NL_088															1	0.0659631							1	0.020842
			hlgA_A052	hlgA_NL_061													1	1.44928									1	0.020842
			hlgA_A072	hlgA_NL_084					1	0.180505																	1	0.020842
			hlgA_A016	hlgA_NL_004															1	0.0659631							1	0.020842
			hlgA_A074	hlgA_NL_087			1	0.16129																			1	0.020842
			hlgA_A050	hlgA_NL_058					1	0.180505																	1	0.020842
			hlgA_A029	hlgA_NL_024			1	0.16129																			1	0.020842
			hlgA_A051	hlgA_NL_059																					1	0.148148	1	0.020842
		hlgB	hlgB_A004	hlgB_VF_09					539	97.2924							67	97.1014							121	17.9259	727	15.1521
				hlgB_VF_11			506	81.6129																			506	10.5461
				hlgB_VF_08	240	96																			152	22.5185	392	8.17007
				hlgB_NL_013																					128	18.963	128	2.66778
				hlgB_VF_17											105	99.0566											105	2.18841
				hlgB_NL_005			87	14.0323																			87	1.81326
				hlgB_NL_015																					61	9.03704	61	1.27136
				hlgB_VF_05																					14	2.07407	14	0.291788
				hlgB_NL_014																					9	1.33333	9	0.187578
				hlgB_NL_050	5	2																			1	0.148148	6	0.125052
				hlgB_NL_040																					2	0.296296	2	0.041684
				hlgB_NL_071			1	0.16129																			1	0.020842
				hlgB_NL_075	1	0.4																					1	0.020842
				hlgB_NL_044			1	0.16129																			1	0.020842
				hlgB_NL_059			1	0.16129																			1	0.020842
				hlgB_NL_056																					1	0.148148	1	0.020842
				hlgB_NL_057					1	0.180505																	1	0.020842
			hlgB_A001	hlgB_VF_02															1493	98.4828							1494	31.138
				hlgB_VF_01									275	96.831													275	5.73155
				hlgB_NL_028									2	0.704225													2	0.041684
				hlgB_NL_073															1	0.0659631							1	0.020842
				hlgB_NL_069									1	0.352113													1	0.020842
				hlgB_NL_033															1	0.0659631							1	0.020842
				hlgB_NL_035															1	0.0659631							1	0.020842
				hlgB_NL_042															1	0.0659631							1	0.020842
				hlgB_NL_052															1	0.0659631							1	0.020842
			hlgB_A010	hlgB_VF_18							497	98.0276															497	10.3585
			hlgB_A002	hlgB_VF_03																			110	96.4912			110	2.29262
				hlgB_NL_003																	103	100					103	2.14673
			hlgB_A014	hlgB_NL_001																					49	7.25926	49	1.02126
			hlgB_A009	hlgB_VF_16																					41	6.07407	41	0.854523
				hlgB_NL_034																					2	0.296296	2	0.041684
			hlgB_A016	hlgB_NL_006																					27	4	27	0.562734
			hlgB_A012	hlgB_NL_019																					19	2.81481	19	0.395998
			hlgB_A026	hlgB_NL_020																					17	2.51852	17	0.354314
			hlgB_A021	hlgB_NL_011			10	1.6129																			10	0.20842
			hlgB_A013	hlgB_NL_004																					6	0.888889	6	0.125052
				hlgB_NL_047																					1	0.148148	1	0.020842
				hlgB_NL_021																					1	0.148148	1	0.020842
			hlgB_A008	hlgB_VF_15																					8	1.18519	8	0.166736
			hlgB_A015	hlgB_NL_002															5	0.329815							5	0.10421
			hlgB_A025	hlgB_NL_018																					3	0.444444	3	0.0625261
			hlgB_A055	hlgB_NL_063									3	1.05634													3	0.0625261
			hlgB_A035	hlgB_NL_031			3	0.483871																			3	0.0625261
			hlgB_A050	hlgB_NL_055							2	0.394477															2	0.041684
			hlgB_A046	hlgB_NL_049							2	0.394477															2	0.041684
			hlgB_A017	hlgB_NL_007					2	0.361011																	2	0.041684
			hlgB_A019	hlgB_NL_009			2	0.322581																			2	0.041684
			hlgB_A047	hlgB_NL_051									2	0.704225													2	0.041684
			hlgB_A028	hlgB_NL_023																					2	0.296296	2	0.041684
			hlgB_A051	hlgB_NL_058							2	0.394477															2	0.041684
			hlgB_A020	hlgB_NL_010																			2	1.75439			2	0.041684
			hlgB_A022	hlgB_NL_012			2	0.322581																			2	0.041684
			hlgB_A039	hlgB_NL_038															2	0.131926							2	0.041684
			hlgB_A024	hlgB_NL_017															1	0.0659631							1	0.020842
			hlgB_A031	hlgB_NL_026	1	0.4																					1	0.020842
			hlgB_A030	hlgB_NL_025																			1	0.877193			1	0.020842
			hlgB_A033	hlgB_NL_029																					1	0.148148	1	0.020842
			hlgB_A045	hlgB_NL_048					1	0.180505																	1	0.020842
			hlgB_A063	hlgB_NL_074							1	0.197239															1	0.020842
			hlgB_A049	hlgB_NL_054															1	0.0659631							1	0.020842
			hlgB_A018	hlgB_NL_008							1	0.197239															1	0.020842
			hlgB_A053	hlgB_NL_061															1	0.0659631							1	0.020842
			hlgB_A036	hlgB_NL_032													1	1.44928									1	0.020842
			hlgB_A057	hlgB_NL_065			1	0.16129																			1	0.020842
			hlgB_A037	hlgB_NL_036					1	0.180505																	1	0.020842
			hlgB_A027	hlgB_NL_022													1	1.44928									1	0.020842
			hlgB_A038	hlgB_NL_037															1	0.0659631							1	0.020842
			hlgB_A048	hlgB_NL_053					1	0.180505																	1	0.020842
			hlgB_A058	hlgB_NL_066															1	0.0659631							1	0.020842
			hlgB_A029	hlgB_NL_024					1	0.180505																	1	0.020842
			hlgB_A059	hlgB_NL_067															1	0.0659631							1	0.020842
			hlgB_A052	hlgB_NL_060																					1	0.148148	1	0.020842
			hlgB_A061	hlgB_NL_070																					1	0.148148	1	0.020842
			hlgB_A054	hlgB_NL_062							1	0.197239															1	0.020842
			hlgB_A023	hlgB_NL_016									1	0.352113													1	0.020842
			hlgB_A056	hlgB_NL_064			1	0.16129																			1	0.020842
			hlgB_A043	hlgB_NL_045																					1	0.148148	1	0.020842
			hlgB_A032	hlgB_NL_027															1	0.0659631							1	0.020842
			hlgB_A044	hlgB_NL_046	1	0.4																					1	0.020842
			hlgB_A060	hlgB_NL_068			1	0.16129																			1	0.020842
			hlgB_A040	hlgB_NL_039															1	0.0659631							1	0.020842
			hlgB_A062	hlgB_NL_072			1	0.16129																			1	0.020842
			hlgB_A041	hlgB_NL_041															1	0.0659631							1	0.020842
			hlgB_A042	hlgB_NL_043																			1	0.877193			1	0.020842
			hlgB_A034	hlgB_NL_030							1	0.197239															1	0.020842
		hlgC	hlgC_A009	hlgC_VF_15															861	56.7942							861	17.945
				hlgC_VF_19															560	36.9393							561	11.6924
				hlgC_VF_14									280	98.5915													280	5.83576
				hlgC_NL_038															1	0.0659631							1	0.020842
				hlgC_NL_015															1	0.0659631							1	0.020842
				hlgC_NL_063															1	0.0659631							1	0.020842
				hlgC_NL_097															1	0.0659631							1	0.020842
			hlgC_A001	hlgC_VF_01			501	80.8065																			501	10.4419
				hlgC_VF_04	244	97.6																			43	6.37037	287	5.98166
				hlgC_NL_023																					145	21.4815	145	3.02209
				hlgC_NL_027																					75	11.1111	75	1.56315
				hlgC_VF_09													67	97.1014									67	1.39642
				hlgC_VF_03																					61	9.03704	61	1.27136
				hlgC_NL_006																					28	4.14815	28	0.583576
				hlgC_NL_048																					24	3.55556	24	0.500208
				hlgC_NL_003																					20	2.96296	20	0.41684
				hlgC_NL_025																					10	1.48148	10	0.20842
				hlgC_NL_009																					6	0.888889	6	0.125052
				hlgC_NL_079																					4	0.592593	4	0.0833681
				hlgC_NL_067																					2	0.296296	2	0.041684
				hlgC_NL_078	1	0.4																					1	0.020842
				hlgC_NL_099	1	0.4																					1	0.020842
				hlgC_NL_054																					1	0.148148	1	0.020842
				hlgC_NL_091	1	0.4																					1	0.020842
				hlgC_NL_098			1	0.16129																			1	0.020842
				hlgC_NL_094																					1	0.148148	1	0.020842
				hlgC_NL_071																					1	0.148148	1	0.020842
			hlgC_A003	hlgC_NL_001					524	94.5848																	524	10.9212
				hlgC_NL_024																					90	13.3333	90	1.87578
				hlgC_NL_028					8	1.44404																	8	0.166736
				hlgC_NL_082					1	0.180505																	1	0.020842
			hlgC_A011	hlgC_VF_17							500	98.6193															500	10.421
			hlgC_A007	hlgC_VF_12											89	83.9623											89	1.85494
				hlgC_NL_053											11	10.3774											11	0.229262
				hlgC_NL_029																					3	0.444444	3	0.0625261
				hlgC_NL_037											3	2.83019											3	0.0625261
				hlgC_NL_046											1	0.943396											1	0.020842
			hlgC_A012	hlgC_VF_18																			103	90.3509			103	2.14673
			hlgC_A019	hlgC_NL_007																	90	87.3786					90	1.87578
			hlgC_A018	hlgC_NL_004															67	4.41953							67	1.39642
				hlgC_NL_066									2	0.704225													2	0.041684
				hlgC_NL_043															1	0.0659631							1	0.020842
			hlgC_A022	hlgC_NL_010			53	8.54839																			53	1.10463
			hlgC_A014	hlgC_NL_022																					41	6.07407	41	0.854523
				hlgC_NL_084																					1	0.148148	1	0.020842
				hlgC_NL_045																					1	0.148148	1	0.020842
			hlgC_A023	hlgC_NL_011																					41	6.07407	41	0.854523
			hlgC_A027	hlgC_NL_016			25	4.03226																			25	0.52105
			hlgC_A034	hlgC_NL_031																					17	2.51852	17	0.354314
			hlgC_A037	hlgC_NL_034																					16	2.37037	16	0.333472
			hlgC_A028	hlgC_NL_018			15	2.41935																			15	0.31263
			hlgC_A049	hlgC_NL_057																					8	1.18519	8	0.166736
			hlgC_A066	hlgC_NL_081					5	0.902527																	5	0.10421
			hlgC_A015	hlgC_NL_047																					3	0.444444	3	0.0625261
				hlgC_NL_064			1	0.16129																			1	0.020842
				hlgC_NL_041			1	0.16129																			1	0.020842
			hlgC_A056	hlgC_NL_068																					4	0.592593	4	0.0833681
			hlgC_A048	hlgC_NL_056			4	0.645161																			4	0.0833681
			hlgC_A021	hlgC_NL_008			4	0.645161																			4	0.0833681
			hlgC_A042	hlgC_NL_044																					4	0.592593	4	0.0833681
			hlgC_A017	hlgC_NL_087					2	0.361011																	2	0.041684
				hlgC_NL_103																					1	0.148148	1	0.020842
			hlgC_A062	hlgC_NL_075															3	0.197889							3	0.0625261
			hlgC_A024	hlgC_NL_012			2	0.322581																			2	0.041684
			hlgC_A044	hlgC_NL_050																			2	1.75439			2	0.041684
			hlgC_A078	hlgC_NL_102	2	0.8																					2	0.041684
			hlgC_A058	hlgC_NL_070																					2	0.296296	2	0.041684
			hlgC_A002	hlgC_VF_02			2	0.322581																			2	0.041684
			hlgC_A046	hlgC_NL_052																					2	0.296296	2	0.041684
			hlgC_A047	hlgC_NL_055			2	0.322581																			2	0.041684
			hlgC_A025	hlgC_NL_013															2	0.131926							2	0.041684
			hlgC_A070	hlgC_NL_089																					1	0.148148	1	0.020842
			hlgC_A061	hlgC_NL_074																					1	0.148148	1	0.020842
			hlgC_A057	hlgC_NL_069																					1	0.148148	1	0.020842
			hlgC_A039	hlgC_NL_039																			1	0.877193			1	0.020842
			hlgC_A065	hlgC_NL_080			1	0.16129																			1	0.020842
			hlgC_A040	hlgC_NL_040							1	0.197239															1	0.020842
			hlgC_A055	hlgC_NL_065															1	0.0659631							1	0.020842
			hlgC_A041	hlgC_NL_042															1	0.0659631							1	0.020842
			hlgC_A059	hlgC_NL_072																					1	0.148148	1	0.020842
			hlgC_A008	hlgC_VF_13											1	0.943396											1	0.020842
			hlgC_A063	hlgC_NL_076																					1	0.148148	1	0.020842
			hlgC_A043	hlgC_NL_049															1	0.0659631							1	0.020842
			hlgC_A067	hlgC_NL_085																					1	0.148148	1	0.020842
			hlgC_A030	hlgC_NL_020															1	0.0659631							1	0.020842
			hlgC_A072	hlgC_NL_092											1	0.943396											1	0.020842
			hlgC_A045	hlgC_NL_051																					1	0.148148	1	0.020842
			hlgC_A026	hlgC_NL_014															1	0.0659631							1	0.020842
			hlgC_A031	hlgC_NL_021																					1	0.148148	1	0.020842
			hlgC_A035	hlgC_NL_032															1	0.0659631							1	0.020842
			hlgC_A032	hlgC_NL_026					1	0.180505																	1	0.020842
			hlgC_A060	hlgC_NL_073					1	0.180505																	1	0.020842
			hlgC_A033	hlgC_NL_030															1	0.0659631							1	0.020842
			hlgC_A036	hlgC_NL_033															1	0.0659631							1	0.020842
			hlgC_A073	hlgC_NL_093															1	0.0659631							1	0.020842
			hlgC_A064	hlgC_NL_077					1	0.180505																	1	0.020842
			hlgC_A074	hlgC_NL_095			1	0.16129																			1	0.020842
			hlgC_A029	hlgC_NL_019			1	0.16129																			1	0.020842
			hlgC_A076	hlgC_NL_100																					1	0.148148	1	0.020842
			hlgC_A068	hlgC_NL_086																			1	0.877193			1	0.020842
			hlgC_A016	hlgC_NL_083																					1	0.148148	1	0.020842
			hlgC_A071	hlgC_NL_090															1	0.0659631							1	0.020842
			hlgC_A020	hlgC_NL_005															1	0.0659631							1	0.020842
			hlgC_A038	hlgC_NL_036					1	0.180505																	1	0.020842
			hlgC_A054	hlgC_NL_062																			1	0.877193			1	0.020842
			hlgC_A075	hlgC_NL_096							1	0.197239															1	0.020842
			hlgC_A050	hlgC_NL_058															1	0.0659631							1	0.020842
			hlgC_A077	hlgC_NL_101															1	0.0659631							1	0.020842
			hlgC_A051	hlgC_NL_059																					1	0.148148	1	0.020842
			hlgC_A079	hlgC_NL_104	1	0.4																					1	0.020842
			hlgC_A052	hlgC_NL_060																					1	0.148148	1	0.020842
			hlgC_A053	hlgC_NL_061									1	0.352113													1	0.020842
		lukD	lukD_A003	lukD_VF_05					441	79.6029																	441	9.19133
				lukD_NL_02	172	68.8			48	8.66426																	220	4.58524
				lukD_VF_03													68	98.5507									68	1.41726
				lukD_NL_40					5	0.902527																	5	0.10421
				lukD_NL_20	4	1.6																					4	0.0833681
				lukD_NL_22	3	1.2																					3	0.0625261
				lukD_NL_45																					1	0.148148	1	0.020842
				lukD_NL_70	1	0.4																					1	0.020842
			lukD_A001	lukD_VF_01			558	90																	4	0.592593	562	11.7132
				lukD_VF_04																					74	10.963	74	1.54231
				lukD_NL_03																					25	3.7037	25	0.52105
				lukD_NL_41																					21	3.11111	21	0.437682
				lukD_NL_10			6	0.967742																			6	0.125052
				lukD_NL_06			4	0.645161																			4	0.0833681
				lukD_NL_19																					3	0.444444	3	0.0625261
				lukD_NL_38																					3	0.444444	3	0.0625261
				lukD_NL_68																					1	0.148148	1	0.020842
			lukD_A002	lukD_VF_02																					90	13.3333	90	1.87578
				lukD_NL_15																					55	8.14815	55	1.14631
				lukD_NL_21																					17	2.51852	17	0.354314
				lukD_NL_51																					2	0.296296	2	0.041684
			lukD_A010	lukD_NL_01																					127	18.8148	127	2.64694
			lukD_A019	lukD_NL_18	61	24.4																					61	1.27136
			lukD_A005	lukD_NL_04																					49	7.25926	49	1.02126
			lukD_A013	lukD_NL_08																					42	6.22222	42	0.875365
			lukD_A009	lukD_NL_17																					29	4.2963	29	0.604419
				lukD_NL_53																					1	0.148148	1	0.020842
			lukD_A014	lukD_NL_09			24	3.87097																			24	0.500208
			lukD_A011	lukD_NL_05					15	2.70758																	15	0.31263
			lukD_A026	lukD_NL_30			9	1.45161																			9	0.187578
			lukD_A031	lukD_NL_35																					8	1.18519	8	0.166736
			lukD_A012	lukD_NL_07																					5	0.740741	5	0.10421
			lukD_A022	lukD_NL_25					3	0.541516																	3	0.0625261
			lukD_A008	lukD_NL_11					3	0.541516																	3	0.0625261
			lukD_A038	lukD_NL_48																					2	0.296296	2	0.041684
			lukD_A044	lukD_NL_56	2	0.8																					2	0.041684
			lukD_A021	lukD_NL_24																					2	0.296296	2	0.041684
			lukD_A015	lukD_NL_12					2	0.361011																	2	0.041684
			lukD_A018	lukD_NL_16	1	0.4																					1	0.020842
			lukD_A046	lukD_NL_58																					1	0.148148	1	0.020842
			lukD_A042	lukD_NL_54					1	0.180505																	1	0.020842
			lukD_A024	lukD_NL_27			1	0.16129																			1	0.020842
			lukD_A057	lukD_NL_74	1	0.4																					1	0.020842
			lukD_A025	lukD_NL_28																					1	0.148148	1	0.020842
			lukD_A040	lukD_NL_50					1	0.180505																	1	0.020842
			lukD_A020	lukD_NL_23					1	0.180505																	1	0.020842
			lukD_A017	lukD_NL_14																					1	0.148148	1	0.020842
			lukD_A027	lukD_NL_31																					1	0.148148	1	0.020842
			lukD_A023	lukD_NL_26					1	0.180505																	1	0.020842
			lukD_A028	lukD_NL_32			1	0.16129																			1	0.020842
			lukD_A016	lukD_NL_13			1	0.16129																			1	0.020842
			lukD_A029	lukD_NL_33					1	0.180505																	1	0.020842
			lukD_A039	lukD_NL_49					1	0.180505																	1	0.020842
			lukD_A030	lukD_NL_34	1	0.4																					1	0.020842
			lukD_A041	lukD_NL_52					1	0.180505																	1	0.020842
			lukD_A048	lukD_NL_62			1	0.16129																			1	0.020842
			lukD_A043	lukD_NL_55			1	0.16129																			1	0.020842
			lukD_A049	lukD_NL_63					1	0.180505																	1	0.020842
			lukD_A045	lukD_NL_57																					1	0.148148	1	0.020842
			lukD_A051	lukD_NL_65																					1	0.148148	1	0.020842
			lukD_A047	lukD_NL_61			1	0.16129																			1	0.020842
			lukD_A053	lukD_NL_67																					1	0.148148	1	0.020842
			lukD_A055	lukD_NL_72	1	0.4																					1	0.020842
			lukD_A050	lukD_NL_64													1	1.44928									1	0.020842
			lukD_A032	lukD_NL_36			1	0.16129																			1	0.020842
			lukD_A052	lukD_NL_66																					1	0.148148	1	0.020842
			lukD_A033	lukD_NL_37					1	0.180505																	1	0.020842
			lukD_A054	lukD_NL_71	1	0.4																					1	0.020842
			lukD_A034	lukD_NL_39					1	0.180505																	1	0.020842
			lukD_A056	lukD_NL_73	1	0.4																					1	0.020842
			lukD_A035	lukD_NL_43					1	0.180505																	1	0.020842
			lukD_A058	lukD_NL_75																					1	0.148148	1	0.020842
			lukD_A036	lukD_NL_44			1	0.16129																			1	0.020842
			lukD_A037	lukD_NL_46					1	0.180505																	1	0.020842
		lukE	lukE_A001	lukE_VF_06	241	96.4			433	78.1588																	674	14.0475
				lukE_VF_01			499	80.4839																			499	10.4002
				lukE_NL_32																					120	17.7778	120	2.50104
				lukE_VF_03																					71	10.5185	71	1.47978
				lukE_VF_04													66	95.6522									66	1.37557
				lukE_NL_05																					62	9.18519	62	1.29221
				lukE_VF_05																					62	9.18519	62	1.29221
				lukE_NL_41					41	7.40072																	41	0.854523
				lukE_NL_44																					26	3.85185	26	0.541892
				lukE_NL_48			4	0.645161																			4	0.0833681
				lukE_NL_12																					2	0.296296	2	0.041684
				lukE_NL_07																					2	0.296296	2	0.041684
				lukE_NL_22																					2	0.296296	2	0.041684
				lukE_NL_62					2	0.361011																	2	0.041684
				lukE_NL_20																					1	0.148148	1	0.020842
				lukE_NL_58			1	0.16129																			1	0.020842
				lukE_NL_53																					1	0.148148	1	0.020842
				lukE_NL_65					1	0.180505																	1	0.020842
				lukE_NL_52			1	0.16129																			1	0.020842
			lukE_A006	lukE_NL_01																					48	7.11111	48	1.00042
			lukE_A003	lukE_NL_03																					27	4	27	0.562734
				lukE_NL_39																					16	2.37037	16	0.333472
				lukE_NL_14																					2	0.296296	2	0.041684
			lukE_A005	lukE_NL_35			26	4.19355																			26	0.541892
				lukE_NL_18			1	0.16129																			1	0.020842
			lukE_A011	lukE_NL_09																					23	3.40741	23	0.479366
			lukE_A034	lukE_NL_42																					19	2.81481	19	0.395998
			lukE_A035	lukE_NL_43																					15	2.22222	15	0.31263
			lukE_A041	lukE_NL_51					10	1.80505																	10	0.20842
			lukE_A013	lukE_NL_11																					8	1.18519	8	0.166736
			lukE_A018	lukE_NL_19																					6	0.888889	6	0.125052
			lukE_A044	lukE_NL_56			5	0.806452																			5	0.10421
			lukE_A007	lukE_NL_02																					4	0.592593	4	0.0833681
			lukE_A016	lukE_NL_16																					4	0.592593	4	0.0833681
			lukE_A036	lukE_NL_45					4	0.722022																	4	0.0833681
			lukE_A042	lukE_NL_54																					3	0.444444	3	0.0625261
			lukE_A009	lukE_NL_06																					3	0.444444	3	0.0625261
			lukE_A029	lukE_NL_34					3	0.541516																	3	0.0625261
			lukE_A040	lukE_NL_50					2	0.361011																	2	0.041684
			lukE_A020	lukE_NL_23																					2	0.296296	2	0.041684
			lukE_A043	lukE_NL_55			2	0.322581																			2	0.041684
			lukE_A032	lukE_NL_38			2	0.322581																			2	0.041684
			lukE_A038	lukE_NL_47	2	0.8																					2	0.041684
			lukE_A047	lukE_NL_60					1	0.180505																	1	0.020842
			lukE_A012	lukE_NL_10					1	0.180505																	1	0.020842
			lukE_A051	lukE_NL_67	1	0.4																					1	0.020842
			lukE_A021	lukE_NL_24													1	1.44928									1	0.020842
			lukE_A019	lukE_NL_21			1	0.16129																			1	0.020842
			lukE_A033	lukE_NL_40					1	0.180505																	1	0.020842
			lukE_A049	lukE_NL_63			1	0.16129																			1	0.020842
			lukE_A014	lukE_NL_13																					1	0.148148	1	0.020842
			lukE_A017	lukE_NL_17																					1	0.148148	1	0.020842
			lukE_A015	lukE_NL_15																					1	0.148148	1	0.020842
			lukE_A010	lukE_NL_08																					1	0.148148	1	0.020842
			lukE_A008	lukE_NL_04																					1	0.148148	1	0.020842
			lukE_A046	lukE_NL_59					1	0.180505																	1	0.020842
			lukE_A037	lukE_NL_46	1	0.4																					1	0.020842
			lukE_A048	lukE_NL_61			1	0.16129																			1	0.020842
			lukE_A028	lukE_NL_33					1	0.180505																	1	0.020842
			lukE_A050	lukE_NL_66					1	0.180505																	1	0.020842
			lukE_A039	lukE_NL_49			1	0.16129																			1	0.020842
			lukE_A031	lukE_NL_37	1	0.4																					1	0.020842
			lukE_A052	lukE_NL_68			1	0.16129																			1	0.020842
			lukE_A030	lukE_NL_36					1	0.180505																	1	0.020842
		lukF-PV	lukF-PV_A001	lukF-PV_VF_04	39	15.6	89	14.3548	385	69.4946									110	7.25594					58	8.59259	681	14.1934
				lukF-PV_VF_01			1	0.16129			1	0.197239	188	66.1972			57	82.6087							60	8.88889	307	6.3985
				lukF-PV_VF_03	3	1.2	27	4.35484			99	19.5266	2	0.704225	68	64.1509									44	6.51852	243	5.06461
				lukF-PV_NL_01									28	9.85915													28	0.583576
				lukF-PV_NL_04									2	0.704225													2	0.041684
				lukF-PV_NL_09																					2	0.296296	2	0.041684
				lukF-PV_NL_03							2	0.394477															2	0.041684
				lukF-PV_NL_14					1	0.180505																	1	0.020842
				lukF-PV_NL_18											1	0.943396											1	0.020842
				lukF-PV_NL_20					1	0.180505																	1	0.020842
				lukF-PV_NL_06															1	0.0659631							1	0.020842
				lukF-PV_NL_16									1	0.352113													1	0.020842
				lukF-PV_NL_17																					1	0.148148	1	0.020842
				lukF-PV_NL_15																					1	0.148148	1	0.020842
			lukF-PV_A010	lukF-PV_NL_11			1	0.16129																			1	0.020842
			lukF-PV_A009	lukF-PV_NL_10	1	0.4																					1	0.020842
			lukF-PV_A006	lukF-PV_NL_05					1	0.180505																	1	0.020842
			lukF-PV_A012	lukF-PV_NL_19											1	0.943396											1	0.020842
			lukF-PV_A007	lukF-PV_NL_07					1	0.180505																	1	0.020842
			lukF-PV_A008	lukF-PV_NL_08																					1	0.148148	1	0.020842
		lukS-PV	lukS-PV_A003R	lukS-PV_VF_07	39	15.6	85	13.7097	384	69.3141									111	7.3219					63	9.33333	682	14.2143
				lukS-PV_NL_12					1	0.180505																	1	0.020842
				lukS-PV_NL_06					1	0.180505																	1	0.020842
				lukS-PV_NL_07			1	0.16129																			1	0.020842
				lukS-PV_NL_13	1	0.4																					1	0.020842
				lukS-PV_NL_10					1	0.180505																	1	0.020842
				lukS-PV_NL_11					1	0.180505																	1	0.020842
			lukS-PV_A001H	lukS-PV_VF_01	3	1.2	28	4.51613			108	21.3018	159	55.9859	69	65.0943									76	11.2593	443	9.23301
				lukS-PV_NL_01													57	82.6087									57	1.18799
				lukS-PV_VF_02																					26	3.85185	26	0.541892
				lukS-PV_NL_23									1	0.352113													1	0.020842
				lukS-PV_NL_15							1	0.197239															1	0.020842
				lukS-PV_NL_16											1	0.943396											1	0.020842
				lukS-PV_NL_20																					1	0.148148	1	0.020842
			lukS-PV_A006H	luks-PV_NL_02							1	0.197239	58	20.4225													59	1.22968
				lukS-PV_NL_24																					1	0.148148	1	0.020842
			lukS-PV_A007R	lukS-PV_NL_03			3	0.483871																			3	0.0625261
			lukS-PV_A012H	lukS-PV_NL_17							1	0.197239	1	0.352113													2	0.041684
			lukS-PV_A014H	lukS-PV_NL_19									2	0.704225													2	0.041684
			lukS-PV_A009R	lukS-PV_NL_08			1	0.16129	1	0.180505																	2	0.041684
			lukS-PV_A013H	lukS-PV_NL_18							1	0.197239															1	0.020842
			lukS-PV_A010R	lukS-PV_NL_09					1	0.180505																	1	0.020842
			lukS-PV_A008H	lukS-PV_NL_05							1	0.197239															1	0.020842
		tst	tst_A003	tst_VF_04							238	46.9428	40	14.0845									3	2.63158			281	5.85661
			tst_A002	tst_VF_03	3	1.2	60	9.67742	19	3.4296	69	13.6095	4	1.40845					2	0.131926	1	0.970874			3	0.444444	161	3.35556
			tst_A013	tst_NL_09							5	0.986193															5	0.10421
			tst_A014	tst_NL_10																					5	0.740741	5	0.10421
			tst_A006	tst_NL_02							2	0.394477															2	0.041684
			tst_A008	tst_NL_04																			2	1.75439			2	0.041684
			tst_A012	tst_NL_08	1	0.4																					1	0.020842
			tst_A005	tst_NL_01																					1	0.148148	1	0.020842
			tst_A007	tst_NL_03									1	0.352113													1	0.020842
			tst_A010	tst_NL_06			1	0.16129																			1	0.020842
			tst_A009	tst_NL_05																					1	0.148148	1	0.020842
			tst_A011	tst_NL_07	1	0.4																					1	0.020842
	Exoenzyme	aur	aur_A015	aur_VF_013															1483	97.8232							1484	30.9296
				aur_NL_178															3	0.197889							3	0.0625261
				aur_NL_183															2	0.131926							2	0.041684
				aur_NL_193															1	0.0659631							1	0.020842
				aur_NL_189															1	0.0659631							1	0.020842
				aur_NL_184															1	0.0659631							1	0.020842
				aur_NL_194															1	0.0659631							1	0.020842
				aur_NL_185															1	0.0659631							1	0.020842
				aur_NL_188															1	0.0659631							1	0.020842
			aur_A007	aur_VF_005					471	85.0181															67	9.92593	538	11.213
				aur_NL_005					33	5.95668																	33	0.687787
				aur_NL_094					1	0.180505																	1	0.020842
				aur_NL_036					1	0.180505																	1	0.020842
				aur_NL_116					1	0.180505																	1	0.020842
				aur_NL_088																					1	0.148148	1	0.020842
				aur_NL_091					1	0.180505																	1	0.020842
			aur_A005	aur_VF_001			556	89.6774																			556	11.5882
				aur_NL_053			4	0.645161																			4	0.0833681
			aur_A009	aur_VF_003	239	95.6											67	97.1014							4	0.592593	310	6.46103
				aur_NL_004																					86	12.7407	86	1.79241
				aur_NL_080																					1	0.148148	1	0.020842
				aur_NL_039	1	0.4																					1	0.020842
				aur_NL_110	1	0.4																					1	0.020842
				aur_NL_065													1	1.44928									1	0.020842
				aur_NL_067	1	0.4																					1	0.020842
			aur_A016	aur_VF_012							386	76.1341															386	8.04502
				aur_NL_052							5	0.986193															5	0.10421
			aur_A001	aur_NL_001																					122	18.0741	122	2.54273
				aur_VF_009																					73	10.8148	73	1.52147
				aur_NL_011																					40	5.92593	40	0.833681
				aur_NL_017																					17	2.51852	17	0.354314
				aur_NL_014																					17	2.51852	17	0.354314
				aur_VF_007																					8	1.18519	8	0.166736
				aur_NL_096																					1	0.148148	1	0.020842
				aur_NL_158																					1	0.148148	1	0.020842
				aur_NL_129																					1	0.148148	1	0.020842
				aur_NL_148																					1	0.148148	1	0.020842
				aur_NL_068																					1	0.148148	1	0.020842
				aur_NL_071																					1	0.148148	1	0.020842
				aur_NL_095																					1	0.148148	1	0.020842
				aur_NL_074																					1	0.148148	1	0.020842
				aur_NL_086																					1	0.148148	1	0.020842
			aur_A011	aur_VF_014									277	97.5352													277	5.77324
				aur_NL_168									2	0.704225													2	0.041684
			aur_A014	aur_NL_002																			107	93.8596			107	2.2301
				aur_NL_103																			1	0.877193			1	0.020842
			aur_A012	aur_NL_003																	102	99.0291			1	0.148148	103	2.14673
				aur_NL_073																	1	0.970874					1	0.020842
			aur_A128	aur_VF_010											95	89.6226											95	1.97999
			aur_A004	aur_NL_010							88	17.357															88	1.8341
			aur_A002	aur_NL_007																					43	6.37037	43	0.896207
				aur_NL_012																					26	3.85185	26	0.541892
				aur_NL_023																					4	0.592593	4	0.0833681
				aur_NL_132																					2	0.296296	2	0.041684
			aur_A003	aur_NL_006																					41	6.07407	41	0.854523
				aur_NL_048																					1	0.148148	1	0.020842
			aur_A010	aur_NL_013																					36	5.33333	36	0.750313
				aur_NL_049																					1	0.148148	1	0.020842
			aur_A008	aur_NL_008																					23	3.40741	23	0.479366
			aur_A018	aur_NL_009							18	3.5503															18	0.375156
			aur_A022	aur_NL_020			11	1.77419																			11	0.229262
			aur_A093	aur_NL_138																					9	1.33333	9	0.187578
			aur_A013	aur_VF_016					9	1.62455																	9	0.187578
			aur_A114	aur_NL_177															6	0.395778							6	0.125052
			aur_A112	aur_NL_170					6	1.08303																	6	0.125052
			aur_A069	aur_NL_101																					6	0.888889	6	0.125052
			aur_A025	aur_NL_026			6	0.967742																			6	0.125052
			aur_A045	aur_NL_055											6	5.66038											6	0.125052
			aur_A021	aur_NL_019																					5	0.740741	5	0.10421
			aur_A118	aur_NL_182															5	0.329815							5	0.10421
			aur_A023	aur_NL_022			4	0.645161																			4	0.0833681
			aur_A081	aur_NL_118							4	0.788955															4	0.0833681
			aur_A026	aur_NL_027									2	0.704225											1	0.148148	3	0.0625261
			aur_A020	aur_NL_018																					3	0.444444	3	0.0625261
			aur_A076	aur_NL_112	3	1.2																					3	0.0625261
			aur_A085	aur_NL_125																					3	0.444444	3	0.0625261
			aur_A019	aur_NL_015																					3	0.444444	3	0.0625261
			aur_A053	aur_NL_064			3	0.483871																			3	0.0625261
			aur_A100	aur_NL_147											2	1.88679											2	0.041684
			aur_A032	aur_NL_034																					2	0.296296	2	0.041684
			aur_A033	aur_NL_035			2	0.322581																			2	0.041684
			aur_A127	aur_VF_002			2	0.322581																			2	0.041684
			aur_A120	aur_NL_187															2	0.131926							2	0.041684
			aur_A072	aur_NL_106			1	0.16129																			1	0.020842
			aur_A109	aur_NL_166					1	0.180505																	1	0.020842
			aur_A080	aur_NL_117							1	0.197239															1	0.020842
			aur_A042	aur_NL_050			1	0.16129																			1	0.020842
			aur_A068	aur_NL_100																					1	0.148148	1	0.020842
			aur_A043	aur_NL_051			1	0.16129																			1	0.020842
			aur_A029	aur_NL_030					1	0.180505																	1	0.020842
			aur_A044	aur_NL_054											1	0.943396											1	0.020842
			aur_A038	aur_NL_043							1	0.197239															1	0.020842
			aur_A006	aur_NL_021			1	0.16129																			1	0.020842
			aur_A116	aur_NL_180															1	0.0659631							1	0.020842
			aur_A046	aur_NL_056													1	1.44928									1	0.020842
			aur_A070	aur_NL_102																			1	0.877193			1	0.020842
			aur_A047	aur_NL_057																					1	0.148148	1	0.020842
			aur_A074	aur_NL_109					1	0.180505																	1	0.020842
			aur_A048	aur_NL_058					1	0.180505																	1	0.020842
			aur_A078	aur_NL_114							1	0.197239															1	0.020842
			aur_A049	aur_NL_059					1	0.180505																	1	0.020842
			aur_A082	aur_NL_119			1	0.16129																			1	0.020842
			aur_A050	aur_NL_060									1	0.352113													1	0.020842
			aur_A039	aur_NL_044											1	0.943396											1	0.020842
			aur_A024	aur_NL_025					1	0.180505																	1	0.020842
			aur_A034	aur_NL_037																			1	0.877193			1	0.020842
			aur_A052	aur_NL_062																					1	0.148148	1	0.020842
			aur_A035	aur_NL_038			1	0.16129																			1	0.020842
			aur_A037	aur_NL_042			1	0.16129																			1	0.020842
			aur_A028	aur_NL_029			1	0.16129																			1	0.020842
			aur_A027	aur_NL_028							1	0.197239															1	0.020842
			aur_A071	aur_NL_104			1	0.16129																			1	0.020842
			aur_A055	aur_NL_070			1	0.16129																			1	0.020842
			aur_A073	aur_NL_108							1	0.197239															1	0.020842
			aur_A056	aur_NL_076			1	0.16129																			1	0.020842
			aur_A075	aur_NL_111																			1	0.877193			1	0.020842
			aur_A057	aur_NL_078																					1	0.148148	1	0.020842
			aur_A077	aur_NL_113					1	0.180505																	1	0.020842
			aur_A058	aur_NL_079					1	0.180505																	1	0.020842
			aur_A079	aur_NL_115					1	0.180505																	1	0.020842
			aur_A059	aur_NL_081					1	0.180505																	1	0.020842
			aur_A030	aur_NL_032	1	0.4																					1	0.020842
			aur_A060	aur_NL_082																					1	0.148148	1	0.020842
			aur_A031	aur_NL_033																					1	0.148148	1	0.020842
			aur_A061	aur_NL_085					1	0.180505																	1	0.020842
			aur_A094	aur_NL_139	1	0.4																					1	0.020842
			aur_A062	aur_NL_087			1	0.16129																			1	0.020842
			aur_A104	aur_NL_154																			1	0.877193			1	0.020842
			aur_A063	aur_NL_089	1	0.4																					1	0.020842
			aur_A040	aur_NL_045									1	0.352113													1	0.020842
			aur_A064	aur_NL_090																					1	0.148148	1	0.020842
			aur_A115	aur_NL_179															1	0.0659631							1	0.020842
			aur_A119	aur_NL_186															1	0.0659631							1	0.020842
			aur_A117	aur_NL_181															1	0.0659631							1	0.020842
			aur_A121	aur_NL_190															1	0.0659631							1	0.020842
			aur_A041	aur_NL_046																					1	0.148148	1	0.020842
			aur_A123	aur_NL_192															1	0.0659631							1	0.020842
			aur_A065	aur_NL_092			1	0.16129																			1	0.020842
			aur_A122	aur_NL_191															1	0.0659631							1	0.020842
			aur_A066	aur_NL_097			1	0.16129																			1	0.020842
			aur_A036	aur_NL_040																					1	0.148148	1	0.020842
			aur_A067	aur_NL_099											1	0.943396											1	0.020842
			aur_A054	aur_NL_069																					1	0.148148	1	0.020842
			aur_A051	aur_NL_061					1	0.180505																	1	0.020842
		splA	splA_A002	splA_NL_01	2	0.8			443	79.9639															126	18.6667	571	11.9008
				splA_NL_20					2	0.361011																	2	0.041684
				splA_NL_38																					1	0.148148	1	0.020842
			splA_A059	splA_VF_01	3	1.2	571	92.0968																			574	11.9633
			splA_A003	splA_VF_06	241	96.4																					241	5.02293
			splA_A004	splA_NL_02																					87	12.8889	87	1.81326
			splA_A061	splA_VF_04																					77	11.4074	77	1.60484
			splA_A001	splA_VF_03													68	98.5507									68	1.41726
				splA_NL_22																					1	0.148148	1	0.020842
				splA_NL_24													1	1.44928									1	0.020842
			splA_A062	splA_VF_05																					67	9.92593	67	1.39642
			splA_A008	splA_NL_06																					49	7.25926	49	1.02126
			splA_A007	splA_NL_05			30	4.83871																			30	0.625261
			splA_A006	splA_NL_04																					27	4	27	0.562734
			splA_A005	splA_NL_03																					25	3.7037	25	0.52105
			splA_A010	splA_NL_08																					17	2.51852	17	0.354314
			splA_A020	splA_NL_18			4	0.645161																			4	0.0833681
			splA_A016	splA_NL_14																					3	0.444444	3	0.0625261
			splA_A009	splA_NL_07			3	0.483871																			3	0.0625261
			splA_A013	splA_NL_11					2	0.361011																	2	0.041684
			splA_A012	splA_NL_10			2	0.322581																			2	0.041684
			splA_A060	splA_VF_02			2	0.322581																			2	0.041684
			splA_A011	splA_NL_09					2	0.361011																	2	0.041684
			splA_A035	splA_NL_36					1	0.180505																	1	0.020842
			splA_A031	splA_NL_32																					1	0.148148	1	0.020842
			splA_A039	splA_NL_41																					1	0.148148	1	0.020842
			splA_A021	splA_NL_19	1	0.4																					1	0.020842
			splA_A033	splA_NL_34	1	0.4																					1	0.020842
			splA_A014	splA_NL_12																					1	0.148148	1	0.020842
			splA_A037	splA_NL_39					1	0.180505																	1	0.020842
			splA_A023	splA_NL_23			1	0.16129																			1	0.020842
			splA_A015	splA_NL_13			1	0.16129																			1	0.020842
			splA_A017	splA_NL_15																					1	0.148148	1	0.020842
			splA_A032	splA_NL_33																					1	0.148148	1	0.020842
			splA_A018	splA_NL_16					1	0.180505																	1	0.020842
			splA_A034	splA_NL_35					1	0.180505																	1	0.020842
			splA_A019	splA_NL_17			1	0.16129																			1	0.020842
			splA_A036	splA_NL_37																					1	0.148148	1	0.020842
			splA_A027	splA_NL_28																					1	0.148148	1	0.020842
			splA_A038	splA_NL_40			1	0.16129																			1	0.020842
			splA_A028	splA_NL_29			1	0.16129																			1	0.020842
			splA_A040	splA_NL_42			1	0.16129																			1	0.020842
			splA_A029	splA_NL_30			1	0.16129																			1	0.020842
			splA_A030	splA_NL_31					1	0.180505																	1	0.020842
			splA_A026	splA_NL_27			1	0.16129																			1	0.020842
			splA_A024	splA_NL_25					1	0.180505																	1	0.020842
			splA_A025	splA_NL_26																					1	0.148148	1	0.020842
			splA_A022	splA_NL_21																					1	0.148148	1	0.020842
		splB	splB_A001	splB_VF_01			602	97.0968																			602	12.5469
			splB_A007	splB_NL_01					443	79.9639															25	3.7037	468	9.75406
				splB_NL_04																					82	12.1481	82	1.70905
				splB_NL_31																					1	0.148148	1	0.020842
			splB_A002	splB_VF_02	243	97.2																			143	21.1852	386	8.04502
				splB_NL_02																					126	18.6667	126	2.62609
				splB_NL_57	1	0.4																					1	0.020842
				splB_NL_22																					1	0.148148	1	0.020842
			splB_A005	splB_NL_03																					88	13.037	88	1.8341
				splB_NL_35																					4	0.592593	4	0.0833681
			splB_A009	splB_NL_05													63	91.3043							2	0.296296	65	1.35473
			splB_A006	splB_NL_08																					43	6.37037	43	0.896207
				splB_NL_13																					4	0.592593	4	0.0833681
			splB_A013	splB_NL_11																					44	6.51852	44	0.917049
			splB_A008	splB_NL_06																					41	6.07407	41	0.854523
				splB_NL_30																					1	0.148148	1	0.020842
			splB_A010	splB_NL_07																					40	5.92593	40	0.833681
			splB_A024	splB_NL_25					8	1.44404																	8	0.166736
			splB_A022	splB_NL_23																					8	1.18519	8	0.166736
			splB_A014	splB_NL_12																					6	0.888889	6	0.125052
			splB_A011	splB_NL_09					6	1.08303																	6	0.125052
			splB_A012	splB_NL_10			5	0.806452																			5	0.10421
			splB_A026	splB_NL_27																					4	0.592593	4	0.0833681
			splB_A053	splB_NL_63			3	0.483871																			3	0.0625261
			splB_A047	splB_NL_56																					3	0.444444	3	0.0625261
			splB_A042	splB_NL_51																					3	0.444444	3	0.0625261
			splB_A043	splB_NL_52			2	0.322581																			2	0.041684
			splB_A049	splB_NL_59					1	0.180505																	1	0.020842
			splB_A057	splB_NL_67													1	1.44928									1	0.020842
			splB_A015	splB_NL_14			1	0.16129																			1	0.020842
			splB_A016	splB_NL_16																					1	0.148148	1	0.020842
			splB_A021	splB_NL_21																					1	0.148148	1	0.020842
			splB_A025	splB_NL_26																					1	0.148148	1	0.020842
			splB_A051	splB_NL_61													1	1.44928									1	0.020842
			splB_A058	splB_NL_68																					1	0.148148	1	0.020842
			splB_A055	splB_NL_65																					1	0.148148	1	0.020842
			splB_A059	splB_NL_69			1	0.16129																			1	0.020842
			splB_A046	splB_NL_55													1	1.44928									1	0.020842
			splB_A017	splB_NL_17																					1	0.148148	1	0.020842
			splB_A048	splB_NL_58													1	1.44928									1	0.020842
			splB_A029	splB_NL_32																					1	0.148148	1	0.020842
			splB_A050	splB_NL_60													1	1.44928									1	0.020842
			splB_A030	splB_NL_33					1	0.180505																	1	0.020842
			splB_A052	splB_NL_62	1	0.4																					1	0.020842
			splB_A020	splB_NL_20					1	0.180505																	1	0.020842
			splB_A054	splB_NL_64																					1	0.148148	1	0.020842
			splB_A018	splB_NL_18					1	0.180505																	1	0.020842
			splB_A056	splB_NL_66													1	1.44928									1	0.020842
			splB_A044	splB_NL_53			1	0.16129																			1	0.020842
			splB_A023	splB_NL_24					1	0.180505																	1	0.020842
			splB_A045	splB_NL_54			1	0.16129																			1	0.020842
			splB_A060	splB_NL_70					1	0.180505																	1	0.020842
			splB_A061	splB_NL_71																					1	0.148148	1	0.020842
			splB_A028	splB_NL_29					1	0.180505																	1	0.020842
			splB_A062	splB_NL_73	1	0.4																					1	0.020842
			splB_A027	splB_NL_28																					1	0.148148	1	0.020842
		splE	splE_A003	splE_VF_03	69	27.6			407	73.4657															126	18.6667	602	12.5469
				splE_NL_25					2	0.361011																	2	0.041684
			splE_A002	splE_VF_02																					133	19.7037	133	2.77199
				splE_NL_20																					4	0.592593	4	0.0833681
				splE_NL_30																					1	0.148148	1	0.020842
			splE_A001	splE_VF_01									100	35.2113													100	2.0842
				splE_NL_10									13	4.57746													13	0.270946
			splE_A038	splE_NL_53									107	37.6761													107	2.2301
			splE_A007	splE_NL_06									26	9.15493													26	0.541892
				splE_NL_37									1	0.352113													1	0.020842
			splE_A019	splE_NL_15																					25	3.7037	25	0.52105
			splE_A008	splE_NL_01																					18	2.66667	18	0.375156
			splE_A004	splE_NL_52					11	1.98556																	11	0.229262
				splE_NL_31					2	0.361011																	2	0.041684
				splE_NL_12					1	0.180505																	1	0.020842
				splE_NL_40					1	0.180505																	1	0.020842
			splE_A020	splE_NL_17																					7	1.03704	7	0.145894
			splE_A010	splE_NL_03					7	1.26354																	7	0.145894
			splE_A009	splE_NL_02					6	1.08303																	6	0.125052
			splE_A027	splE_NL_27					5	0.902527																	5	0.10421
			splE_A021	splE_NL_18																					3	0.444444	3	0.0625261
			splE_A024	splE_NL_23									3	1.05634													3	0.0625261
			splE_A015	splE_NL_09																					3	0.444444	3	0.0625261
			splE_A031	splE_NL_33																					3	0.444444	3	0.0625261
			splE_A006	splE_NL_21																					1	0.148148	1	0.020842
				splE_NL_16																					1	0.148148	1	0.020842
			splE_A030	splE_NL_32					2	0.361011																	2	0.041684
			splE_A005	splE_NL_39					1	0.180505																	1	0.020842
				splE_NL_36					1	0.180505																	1	0.020842
			splE_A017	splE_NL_13	2	0.8																					2	0.041684
			splE_A028	splE_NL_28					1	0.180505																	1	0.020842
			splE_A032	splE_NL_34					1	0.180505																	1	0.020842
			splE_A014	splE_NL_08																					1	0.148148	1	0.020842
			splE_A022	splE_NL_19					1	0.180505																	1	0.020842
			splE_A034	splE_NL_38	1	0.4																					1	0.020842
			splE_A023	splE_NL_22																					1	0.148148	1	0.020842
			splE_A029	splE_NL_29					1	0.180505																	1	0.020842
			splE_A012	splE_NL_05					1	0.180505																	1	0.020842
			splE_A011	splE_NL_04																					1	0.148148	1	0.020842
			splE_A025	splE_NL_24					1	0.180505																	1	0.020842
			splE_A033	splE_NL_35																					1	0.148148	1	0.020842
			splE_A026	splE_NL_26									1	0.352113													1	0.020842
			splE_A016	splE_NL_11																					1	0.148148	1	0.020842
			splE_A013	splE_NL_07					1	0.180505																	1	0.020842
			splE_A018	splE_NL_14					1	0.180505																	1	0.020842
	Enterotoxin	sea	sea_A001	sea_VF_01	72	28.8	32	5.16129	41	7.40072					1	0.943396			5	0.329815			6	5.26316	113	16.7407	270	5.62734
				sea_NL_05																					1	0.148148	1	0.020842
			sea_A004	sea_NL_01					1	0.180505	35	6.90335	19	6.69014	3	2.83019									2	0.296296	60	1.25052
				sea_NL_09															1	0.0659631							1	0.020842
			sea_A002	sea_VF_02			1	0.16129					1	0.352113	1	0.943396									39	5.77778	42	0.875365
				sea_NL_03																					4	0.592593	4	0.0833681
				sea_NL_02											1	0.943396											1	0.020842
			sea_A008	sea_NL_08																					1	0.148148	1	0.020842
			sea_A005	sea_NL_04																					1	0.148148	1	0.020842
		seb	seb_A001	seb_VF_01					7	1.26354					91	85.8491									4	0.592593	102	2.12589
				seb_NL_02			4	0.645161																			4	0.0833681
			seb_A008	seb_NL_01															43	2.83641							43	0.896207
			seb_A004	seb_VF_04			17	2.74194																			17	0.354314
				seb_NL_03																					13	1.92593	13	0.270946
			seb_A005	seb_VF_06	4	1.6	5	0.806452	1	0.180505															8	1.18519	18	0.375156
				seb_NL_06																					4	0.592593	4	0.0833681
				seb_NL_07	1	0.4																					1	0.020842
			seb_A009	seb_NL_04					11	1.98556																	11	0.229262
			seb_A010	seb_NL_05																			4	3.50877			4	0.0833681
			seb_A003	seb_VF_03													2	2.89855									2	0.041684
			seb_A011	seb_NL_08			1	0.16129																			1	0.020842
			seb_A007	seb_VF_08			1	0.16129																			1	0.020842
		sec	sec_A004	sec_NL_01	3	1.2	25	4.03226	1	0.180505	66	13.0178											2	1.75439	1	0.148148	98	2.04252
				sec_VF_06			1	0.16129					4	1.40845							1	0.970874					6	0.125052
			sec_A002	sec_VF_02																			36	31.5789	44	6.51852	80	1.66736
				sec_NL_07			6	0.967742																	2	0.296296	8	0.166736
				sec_NL_09			3	0.483871																	1	0.148148	4	0.0833681
			sec_A006	sec_NL_03							55	10.8481													2	0.296296	57	1.18799
				sec_NL_02							3	0.591716															3	0.0625261
			sec_A003	sec_VF_04																					52	7.7037	52	1.08378
			sec_A014	sec_NL_13																					5	0.740741	5	0.10421
			sec_A010	sec_NL_08																			5	4.38596			5	0.10421
			sec_A001	sec_VF_01	1	0.4																			2	0.296296	3	0.0625261
			sec_A009	sec_NL_06																			1	0.877193			1	0.020842
			sec_A015	sec_NL_14																					1	0.148148	1	0.020842
			sec_A011	sec_NL_10																					1	0.148148	1	0.020842
		seg	seg_A002	seg_NL_01			570	91.9355			499	98.4221									94	91.2621	105	92.1053	26	3.85185	1294	26.9696
				seg_NL_06																			4	3.50877			4	0.0833681
				seg_NL_22			1	0.16129																			1	0.020842
				seg_NL_23			1	0.16129																			1	0.020842
				seg_NL_13							1	0.197239															1	0.020842
			seg_A007	seg_NL_08									274	96.4789													274	5.71071
			seg_A008	seg_NL_09																					87	12.8889	87	1.81326
			seg_A004	seg_NL_04																					27	4	27	0.562734
				seg_NL_10																					12	1.77778	12	0.250104
				seg_NL_16																					1	0.148148	1	0.020842
			seg_A001	seg_VF_01			37	5.96774																			37	0.771155
			seg_A003	seg_NL_02																					5	0.740741	5	0.10421
				seg_NL_03																					1	0.148148	1	0.020842
			seg_A010	seg_NL_14																	4	3.8835					4	0.0833681
			seg_A011	seg_NL_15			4	0.645161																			4	0.0833681
			seg_A005	seg_NL_05			3	0.483871																			3	0.0625261
			seg_A015	seg_NL_20									3	1.05634													3	0.0625261
			seg_A013	seg_NL_18									2	0.704225													2	0.041684
			seg_A019	seg_NL_26			2	0.322581																			2	0.041684
			seg_A006	seg_NL_07																					1	0.148148	1	0.020842
			seg_A012	seg_NL_17							1	0.197239															1	0.020842
			seg_A017	seg_NL_24									1	0.352113													1	0.020842
			seg_A018	seg_NL_25			1	0.16129																			1	0.020842
			seg_A020	seg_NL_27									1	0.352113													1	0.020842
			seg_A014	seg_NL_19																			1	0.877193			1	0.020842
			seg_A021	seg_NL_28			1	0.16129																			1	0.020842
			seg_A009	seg_NL_12									1	0.352113													1	0.020842
			seg_A016	seg_NL_21																			1	0.877193			1	0.020842
		seh	seh_A001	seh_VF_01	244	97.6																					244	5.08545
			seh_A004	seh_NL_02	3	1.2																					3	0.0625261
			seh_A005	seh_NL_03	1	0.4																					1	0.020842
			seh_A003	seh_NL_01	1	0.4																					1	0.020842
		sei	sei_A001	sei_VF_01			538	86.7742																	109	16.1481	647	13.4848
				sei_NL_06			3	0.483871																			3	0.0625261
				sei_NL_27			2	0.322581																			2	0.041684
				sei_NL_35			1	0.16129																			1	0.020842
				sei_NL_33			1	0.16129																			1	0.020842
			sei_A004	sei_NL_01							496	97.8304															496	10.3376
				sei_NL_37							1	0.197239															1	0.020842
				sei_NL_34							1	0.197239															1	0.020842
			sei_A003	sei_VF_04									273	96.1268													273	5.68987
				sei_NL_17									1	0.352113													1	0.020842
			sei_A005	sei_NL_02																	98	95.1456	102	89.4737	45	6.66667	245	5.10629
				sei_NL_07																			8	7.01754			8	0.166736
				sei_NL_23																					1	0.148148	1	0.020842
				sei_NL_08																			1	0.877193			1	0.020842
			sei_A008	sei_NL_05																					41	6.07407	41	0.854523
			sei_A012	sei_NL_12			27	4.35484																			27	0.562734
			sei_A009	sei_NL_09			14	2.25806																			14	0.291788
			sei_A013	sei_NL_13			13	2.09677																			13	0.270946
			sei_A006	sei_NL_03																					4	0.592593	4	0.0833681
			sei_A011	sei_NL_11			4	0.645161																			4	0.0833681
			sei_A020	sei_NL_21									2	0.704225													2	0.041684
			sei_A022	sei_NL_25			2	0.322581																			2	0.041684
			sei_A015	sei_NL_15																			2	1.75439			2	0.041684
			sei_A010	sei_NL_10																					1	0.148148	1	0.020842
			sei_A026	sei_NL_30									1	0.352113													1	0.020842
			sei_A024	sei_NL_28							1	0.197239															1	0.020842
			sei_A016	sei_NL_16									1	0.352113													1	0.020842
			sei_A028	sei_NL_32									1	0.352113													1	0.020842
			sei_A017	sei_NL_18							1	0.197239															1	0.020842
			sei_A023	sei_NL_26			1	0.16129																			1	0.020842
			sei_A018	sei_NL_19							1	0.197239															1	0.020842
			sei_A025	sei_NL_29			1	0.16129																			1	0.020842
			sei_A019	sei_NL_20			1	0.16129																			1	0.020842
			sei_A027	sei_NL_31																	1	0.970874					1	0.020842
			sei_A007	sei_NL_04																					1	0.148148	1	0.020842
			sei_A029	sei_NL_36			1	0.16129																			1	0.020842
			sei_A021	sei_NL_22			1	0.16129																			1	0.020842
			sei_A014	sei_NL_14																					1	0.148148	1	0.020842
		sej	sej_A003	sej_NL_01			283	45.6452	25	4.51264																	308	6.41934
				sej_NL_02			1	0.16129	82	14.8014													2	1.75439	1	0.148148	86	1.79241
				sej_NL_06			4	0.645161																			4	0.0833681
				sej_NL_05			3	0.483871																			3	0.0625261
				sej_NL_09			1	0.16129																			1	0.020842
				sej_NL_07			1	0.16129																			1	0.020842
			sej_A002	sej_VF_02					16	2.88809											92	89.3204					108	2.25094
			sej_A009	sej_NL_12					7	1.26354																	7	0.145894
			sej_A004	sej_NL_03			3	0.483871																			3	0.0625261
			sej_A001	sej_VF_01			1	0.16129																	1	0.148148	2	0.041684
			sej_A007	sej_NL_10			1	0.16129																			1	0.020842
			sej_A008	sej_NL_11			1	0.16129																			1	0.020842
			sej_A006	sej_NL_08			1	0.16129																			1	0.020842
			sej_A005	sej_NL_04			1	0.16129																			1	0.020842
		sek	sek_A001	sek_VF_01					307	55.4152									1	0.0659631							308	6.41934
				sek_NL_04									1	0.352113													1	0.020842
			sek_A005	sek_VF_05											88	83.0189											88	1.8341
				sek_NL_03					2	0.361011																	2	0.041684
			sek_A006	sek_VF_06	70	28													2	0.131926			5	4.38596			77	1.60484
				sek_NL_05																					3	0.444444	3	0.0625261
			sek_A003	sek_VF_03			2	0.322581	15	2.70758							2	2.89855							3	0.444444	22	0.458524
				sek_NL_10																					3	0.444444	3	0.0625261
			sek_A002	sek_NL_01	1	0.4			12	2.16606													2	1.75439			15	0.31263
				sek_VF_02			1	0.16129																	1	0.148148	2	0.041684
			sek_A007	sek_NL_06					3	0.541516																	3	0.0625261
			sek_A012	sek_NL_13					2	0.361011																	2	0.041684
			sek_A014	sek_NL_15																					1	0.148148	1	0.020842
			sek_A011	sek_NL_12					1	0.180505																	1	0.020842
			sek_A004	sek_NL_02					1	0.180505																	1	0.020842
			sek_A013	sek_NL_14											1	0.943396											1	0.020842
			sek_A009	sek_NL_08					1	0.180505																	1	0.020842
			sek_A015	sek_NL_16																					1	0.148148	1	0.020842
			sek_A010	sek_NL_11																					1	0.148148	1	0.020842
			sek_A008	sek_NL_07					1	0.180505																	1	0.020842
		sel	sel_A003	sel_NL_05	2	0.8			1	0.180505	65	12.8205															68	1.41726
				sel_NL_20	1	0.4																					1	0.020842
			sel_A001	sel_NL_03							55	10.8481													3	0.444444	58	1.20884
				sel_VF_01			1	0.16129					4	1.40845													5	0.10421
			sel_A004	sel_NL_07			6	0.967742															47	41.2281	2	0.296296	55	1.14631
				sel_NL_11																			1	0.877193			1	0.020842
			sel_A007	sel_NL_08																					50	7.40741	50	1.0421
			sel_A006	sel_NL_06			24	3.87097															2	1.75439			26	0.541892
			sel_A005	sel_NL_02																					6	0.888889	6	0.125052
			sel_A010	sel_NL_12			3	0.483871																	1	0.148148	4	0.0833681
			sel_A002	sel_NL_01															2	0.131926							2	0.041684
				sel_NL_04															1	0.0659631							1	0.020842
			sel_A008	sel_NL_09	1	0.4																			1	0.148148	2	0.041684
			sel_A017	sel_NL_19	1	0.4																					1	0.020842
			sel_A015	sel_NL_17																	1	0.970874					1	0.020842
			sel_A014	sel_NL_16																			1	0.877193			1	0.020842
			sel_A011	sel_NL_13			1	0.16129																			1	0.020842
			sel_A016	sel_NL_18																			1	0.877193			1	0.020842
			sel_A012	sel_NL_14																					1	0.148148	1	0.020842
			sel_A013	sel_NL_15																					1	0.148148	1	0.020842
			sel_A009	sel_NL_10			1	0.16129																			1	0.020842
		sem	sem_A002	sem_VF_02			598	96.4516																	110	16.2963	708	14.7561
				sem_NL_19			1	0.16129																			1	0.020842
				sem_NL_36			1	0.16129																			1	0.020842
			sem_A003	sem_NL_01							462	91.1243															462	9.62901
				sem_NL_25							1	0.197239															1	0.020842
			sem_A006	sem_NL_10									261	91.9014													261	5.43977
				sem_NL_15									6	2.11268													6	0.125052
				sem_NL_22									2	0.704225													2	0.041684
				sem_NL_28									1	0.352113													1	0.020842
			sem_A008	sem_NL_03																	100	97.0874	48	42.1053			148	3.08462
			sem_A011	sem_NL_07																			65	57.0175			65	1.35473
			sem_A014	sem_NL_13																					45	6.66667	45	0.937891
			sem_A005	sem_NL_05																					27	4	27	0.562734
				sem_NL_11																					13	1.92593	13	0.270946
			sem_A004	sem_NL_12							22	4.33925															22	0.458524
			sem_A009	sem_NL_04																					6	0.888889	6	0.125052
			sem_A012	sem_NL_08			4	0.645161																			4	0.0833681
			sem_A027	sem_NL_33							2	0.394477															2	0.041684
			sem_A020	sem_NL_21									2	0.704225													2	0.041684
			sem_A017	sem_NL_17									2	0.704225													2	0.041684
			sem_A015	sem_NL_14			2	0.322581																			2	0.041684
			sem_A024	sem_NL_29							1	0.197239															1	0.020842
			sem_A028	sem_NL_34							1	0.197239															1	0.020842
			sem_A026	sem_NL_31																			1	0.877193			1	0.020842
			sem_A018	sem_NL_18																					1	0.148148	1	0.020842
			sem_A023	sem_NL_27							1	0.197239															1	0.020842
			sem_A019	sem_NL_20			1	0.16129																			1	0.020842
			sem_A025	sem_NL_30									1	0.352113													1	0.020842
			sem_A029	sem_NL_35							1	0.197239															1	0.020842
			sem_A013	sem_NL_09																					1	0.148148	1	0.020842
			sem_A021	sem_NL_23																					1	0.148148	1	0.020842
			sem_A010	sem_NL_06			1	0.16129																			1	0.020842
			sem_A022	sem_NL_24																					1	0.148148	1	0.020842
			sem_A016	sem_NL_16							1	0.197239															1	0.020842
		sen	sen_A001	sen_VF_01			591	95.3226			406	80.0789									93	90.2913	95	83.3333	65	9.62963	1250	26.0525
				sen_NL_03							1	0.197239															1	0.020842
			sen_A003	sen_NL_08									280	98.5915													280	5.83576
				sen_NL_22									1	0.352113													1	0.020842
			sen_A005	sen_NL_06							69	13.6095															69	1.4381
				sen_NL_04							18	3.5503															18	0.375156
			sen_A002	sen_VF_02																					87	12.8889	87	1.81326
			sen_A006	sen_NL_02																					36	5.33333	36	0.750313
				sen_NL_13																					1	0.148148	1	0.020842
			sen_A010	sen_NL_10			13	2.09677																			13	0.270946
			sen_A004	sen_NL_07																			12	10.5263			12	0.250104
			sen_A007	sen_NL_01																					7	1.03704	7	0.145894
			sen_A008	sen_NL_05			4	0.645161																			4	0.0833681
			sen_A012	sen_NL_12									2	0.704225													2	0.041684
			sen_A024	sen_NL_30			2	0.322581																			2	0.041684
			sen_A011	sen_NL_11																					2	0.296296	2	0.041684
			sen_A021	sen_NL_25							1	0.197239															1	0.020842
			sen_A019	sen_NL_21							1	0.197239															1	0.020842
			sen_A009	sen_NL_09																			1	0.877193			1	0.020842
			sen_A015	sen_NL_17			1	0.16129																			1	0.020842
			sen_A020	sen_NL_24			1	0.16129																			1	0.020842
			sen_A016	sen_NL_18			1	0.16129																			1	0.020842
			sen_A022	sen_NL_26							1	0.197239															1	0.020842
			sen_A017	sen_NL_19																					1	0.148148	1	0.020842
			sen_A013	sen_NL_14									1	0.352113													1	0.020842
			sen_A018	sen_NL_20							1	0.197239															1	0.020842
		seo	seo_A001	seo_VF_01			603	97.2581			500	98.6193									38	36.8932	88	77.193	69	10.2222	1298	27.0529
				seo_NL_06																	1	0.970874					1	0.020842
				seo_NL_13							1	0.197239															1	0.020842
			seo_A003	seo_VF_03									271	95.4225													271	5.64819
			seo_A002	seo_VF_02																					86	12.7407	86	1.79241
			seo_A006	seo_NL_02																					40	5.92593	40	0.833681
			seo_A007	seo_NL_03																			25	21.9298			25	0.52105
			seo_A009	seo_NL_05									6	2.11268													6	0.125052
			seo_A005	seo_NL_01																					5	0.740741	5	0.10421
			seo_A018	seo_NL_16			3	0.483871																			3	0.0625261
			seo_A017	seo_NL_15			2	0.322581																			2	0.041684
			seo_A013	seo_NL_10			2	0.322581																			2	0.041684
			seo_A015	seo_NL_12									1	0.352113													1	0.020842
			seo_A021	seo_NL_19																			1	0.877193			1	0.020842
			seo_A016	seo_NL_14			1	0.16129																			1	0.020842
			seo_A019	seo_NL_17			1	0.16129																			1	0.020842
			seo_A008	seo_NL_04																					1	0.148148	1	0.020842
			seo_A014	seo_NL_11																					1	0.148148	1	0.020842
			seo_A020	seo_NL_18			1	0.16129																			1	0.020842
			seo_A010	seo_NL_07			1	0.16129																			1	0.020842
			seo_A022	seo_NL_20							1	0.197239															1	0.020842
			seo_A011	seo_NL_08																					1	0.148148	1	0.020842
			seo_A012	seo_NL_09									1	0.352113													1	0.020842
		sep	sep_A001	sep_VF_01	1	0.4	124	20					1	0.352113					2	0.131926					37	5.48148	165	3.43893
				sep_VF_02			132	21.2903	4	0.722022					3	2.83019											139	2.89704
				sep_NL_15											1	0.943396											1	0.020842
			sep_A002	sep_NL_13			3	0.483871											2	0.131926					16	2.37037	21	0.437682
				sep_NL_16											1	0.943396											1	0.020842
			sep_A010	sep_NL_11			3	0.483871																			3	0.0625261
			sep_A011	sep_NL_12			3	0.483871																			3	0.0625261
			sep_A012	sep_NL_14																					1	0.148148	1	0.020842
			sep_A013	sep_NL_17																					1	0.148148	1	0.020842
			sep_A014	sep_NL_18			1	0.16129																			1	0.020842
		seq	seq_A001	seq_VF_08					297	53.6101			1	0.352113											4	0.592593	302	6.29429
				seq_NL_12					1	0.180505																	1	0.020842
			seq_A007	seq_NL_01	70	28													2	0.131926			5	4.38596			77	1.60484
			seq_A003	seq_VF_10											58	54.717											58	1.20884
				seq_NL_04											2	1.88679											2	0.041684
			seq_A006	seq_VF_13			1	0.16129	2	0.361011					26	24.5283									4	0.592593	33	0.687787
				seq_NL_11																					3	0.444444	3	0.0625261
				seq_NL_08													2	2.89855									2	0.041684
			seq_A002	seq_VF_09	1	0.4			12	2.16606																	13	0.270946
				seq_NL_10																					1	0.148148	1	0.020842
				seq_NL_15			1	0.16129																			1	0.020842
			seq_A008	seq_NL_02					13	2.34657																	13	0.270946
			seq_A005	seq_VF_12					3	0.541516																	3	0.0625261
			seq_A014	seq_NL_13																			2	1.75439			2	0.041684
			seq_A016	seq_NL_16	2	0.8																					2	0.041684
			seq_A013	seq_NL_09															1	0.0659631							1	0.020842
			seq_A015	seq_NL_14																					1	0.148148	1	0.020842
			seq_A009	seq_NL_03					1	0.180505																	1	0.020842
			seq_A004	seq_VF_11											1	0.943396											1	0.020842
			seq_A010	seq_NL_05											1	0.943396											1	0.020842
			seq_A012	seq_NL_07			1	0.16129																			1	0.020842
			seq_A011	seq_NL_06					1	0.180505																	1	0.020842
		ser	ser_A002	ser_NL_01			275	44.3548	107	19.3141													2	1.75439	1	0.148148	385	8.02418
				ser_NL_09			1	0.16129																			1	0.020842
				ser_NL_10			1	0.16129																			1	0.020842
				ser_NL_04			1	0.16129																			1	0.020842
			ser_A003	ser_NL_02																	92	89.3204					92	1.91747
			ser_A005	ser_NL_05					15	2.70758																	15	0.31263
			ser_A006	ser_NL_06			5	0.806452																			5	0.10421
			ser_A008	ser_NL_08			2	0.322581																			2	0.041684
			ser_A004	ser_NL_03					2	0.361011																	2	0.041684
			ser_A009	ser_NL_12			1	0.16129																			1	0.020842
			ser_A007	ser_NL_07			1	0.16129																			1	0.020842
		seu	seu_A001	seu_VF_01									281	98.9437													281	5.85661
			seu_A004	seu_NL_02																					28	4.14815	28	0.583576
			seu_A008	seu_NL_06																					8	1.18519	8	0.166736
			seu_A003	seu_NL_01																					6	0.888889	6	0.125052
			seu_A006	seu_NL_04																					3	0.444444	3	0.0625261
			seu_A007	seu_NL_05									1	0.352113													1	0.020842
			seu_A009	seu_NL_07									1	0.352113													1	0.020842
			seu_A005	seu_NL_03																					1	0.148148	1	0.020842

## Sheet: Host immunity virulence genes
>ACME_A004_VF_07
TCAATTCTTAATTAATGTTCCTATTTTACCGTCTAAAGCGTCCCCTAATCCTGCTAGAGA
TGTAATCAAAACACTGCCTTTAGTATTTTTTTCAAGAAATTGAAGTGCAGCTTCAACTTT
TGGAAGCATACTTCCTTTAGCAAATTGACCATCAGAGATATGTTTTTTCATTTCATCCAC
AGACACTTCATCGAGACCTCTTTGGTTTTCTTTTCCATAGTTAATGTAAACATGGTCCAC
AGCAGTTAATATGATTAATTGATCAGATTGTAAATGTGCTGCTAATAAAGCACTCGTTTT
ATCTTTATCAATAACTGCATCAACACCTGTATAAACTTCATTTTCCTTAATTACTGGAAT
TCCACCACCGCCGGCAGCGATAACTAGTGTTCCATGAGTGATTAATGTTTCTATACTATC
TAACTCAACTATACTTATAGGTTGTGGGGAAGGGACAACGCGACGATAGCCGCGTCCAGA
ATCTTCTACAAAAGTATAACCTTTTTCTTTCGTAAATTTATCAGCCTGCTCTTTTGTATA
AAATAATCCAATTGGTTTAGTAGGGTTATTGAAAGCAGAATCATCGCTTGCAACTTGAAC
TTGTGTTACTAGCGTAACAACTTGTTTATCTATGCCCATTGAATGAAGTTCGTTTTGTAA
ACTTTCTTGCATCTGATAGCCAATATAAGCTTGACTCATAGCACCACATTCAGGGAAAGG
AAAAGGAGGACCTTGTTTGTGTTCCGCCGCATAATTTAAACCTAAGTTAATACTTCCAAC
TTGTGGACCATTACCATGACTAATTACAATTTCGTATCCTTTATCGATTAAACTTACTAG
AGATTTAGATGTACTTTTTAATAAATCTAATTGTTCTTTAGGCGATTGTCCTAAAGCGTT
ACCACCCAAAGCTACGACGATTTTAGACATATTTATATCCTCCTTTCATTTACTCTCCTA
ATGTTGCTACCATGACTGCTTTTATTGTATGTGCTCTATTTTCTGCTTCTTGGAAAACAA
CTGATTGTTCACTTTCAAATACTTCATTTGTTACTTCCATTTCAGTTAGACCATATTTTT
CTTGAATTTGTTTACCGATTATTGTTTCAGTATCATGGAATGATGGTAAGCAATGTTCAA
AAATTGTATGTGGATTACCTGTTTTTTTCATTAATTCTTTAGTTACACGGTATGGTTCTA
ATAATTTGATACGTTTTTCCCAAACTTCATCAGGTTCACCCATAGATACCCAAACATCTG
TGTAAATTACATCAGATCCTTTGACACCTTCATCAATATCATCAGTTATAAGGATTTCAC
CACCGTTTTTGTCAGCTATATCATTACACCGATTTAATAATTCATCAGTTGGATTTAGTT
CTTTAGGACATACAAGATGGAAAGTCATGCCCATGATTGCTGCTCCTTGCATTAAGGCAT
TTGCAACGTTATTACGTCCATCTCCAACATATGTGAAGTTAATTTCATTATATGGTTTTT
TCAATACTTCTTTAGCTGTTAAAAAATCAGCAAGTACTTGTGTAGGATGATCTTCATCTG
TTAAACCATTCCATACGGGAACGCCAGAATATTTTGCCAAATCCTCAACTACTCTTTGTG
AGAATCCACGATATTCTATGCCATCATACATTCCACCTAAAACACGAGCAGTATCTTTGG
TAGACTCTTTTTTACCCATTTGAGAACCTGTTGGCCCAAGGTATGTTACATGTGCACCTT
GATCATAAGCCGCTGTTTCAAATGCACATCGAGTGCGTGTTGAATCTTTTTCAAAAAGTA
GAGCGATATTTTTACCTTTCATTTTTTGTTGTTCTATTCCTGCATATTTTGCGCGTTTAA
GATCTTCAGATAAATTAAGTAAAAATTCCATTTCTTTTTGTGTGAAGTCTAACAAAGTTA
AAAAGTTTCTATTTCTTAAATTTTTCATTTTGAATATCTCCTTTTCAATTAATATTTTAT
TCATGTTATTTTTTTATAATCCAATTTCTTTTATCTTGATATATAATATTTTCTATTTTT
AATTCTCTGATTATTTCACCAGTAGTTTTTCTGTTAAGTCCAGATAAATTACTTATTAAT
TGAACAGTCATAATTTGTTTTAATTCATAGAATTCTCCATTATCATCCCCAATTGAAAGG
CATAAAATTTGTAGTATTCTTTCAATTCTTTCTTTAGCTGAATTAGCTCTTAACGCCATA
ATATATTCTACTTGAAATTGAATAGTCTCATTAAGTTTCTTGAAGAGACTTTCAAATATT
TCATTATGCTTTCTACATAAATACTCAAGTAAATCTTTCGGTAAAGTTAATATTTTACAA
TCTGTCAAAGCTGTACATATTTCATATGGTGCAGGGGTTTCATTAAATATGAAGTTCATT
GGAAATATATTTTCGTCTTTACTTAATCTTAAATAATTGTCACCAGTAATATTAGAAGAT
TCATGTAAAATACAACCATTTACTAAAAAGTATACAAATTTTATTTGATCAGTTGAATGA
TATATGACTTGTCCTTTTTTATATTGATAAAGTGTTAAATCCTCTTTATAAGGTCTAACA
ATACTAACAGGAATATTTAAGTATGATGCTAATTGTTTAAGATTATTATCAAATTCATAT
TCTGAATTTTTAATATAAATATTTTCTTCATACATAACTATAAACCCCTTAAAAATTACT
TAGTTTAAATCATAACTTAAAATACAGAAATATTACCTGTAATCAAACGAACTATTCCTA
TTATTGCAAGTACAATGATGAATATGAATAACGTATAATCCAATTTTGTCAAATGTTTGT
TATTATCCCTTTGTACGTAGCTGTATACGAGTAATCCAGGTATATATAACAACATCGTTA
ATAGTAAATAATCTAATCCAGCTGCATAAACCAACCAAATTGTGTAAATAGATGCAATAA
TTCCTATTATCCATTGTTTTAAATTAGCTTTAGATTTATTTTGAATAGTATATTTAACCT
GGTAAAAAGCACTGAGTGTATATGGAATTAAGATTGCACTTGATGCAAGTGAAAACGCAA
ACTGATAGGCACTATCTGTAAACAACATACTAATTAAAAATAACTGAACTAATATATTAG
TAATAATTAAAGCGTTGACCGGAGCTTTATTCTTATTTTCTTTAGCAAACCATTTCGGGA
AAAGTCCATCTTTAGCTACAATGAATGGTAATTCACCAGCTAGTAATGTCCATCCTAACC
AAGCTCCTAAAACAGAGATAATTAAGCCTATATTAACTAACACTGAACCCCAATGACCTA
CAATATGTTCTAATACTTGTGCCATTGATGGATTAGCAAGTTTTGAAATTTGGTTCTGCT
GAATGACACCTTGGGCTAGTACAGTCATTAAGAAATAAATGACTAGCACAGAAATCAAAC
CAATAACGGTAGCAGTTCCTACATCCTTTTTAGACTTTGCACGTCCAGAAAAGACAACGG
CTCCTTCAATCCCTGTGAATACCCATACAGTTACTAACATAGTACTTTTTACTTGTGCCA
TTGTATCTCCCCAACTAAAAACGCCAACACTTCCACTAGTCATACCATAAAAACCGGATT
TAAAAGTACTGAAGTTGAATACAACTATCATGCATATAATAACTAGAAATATAGGTATTA
ATTTAGCTACTGTAACAATACTATTTATAAACGCTGCAGTTTCTACACCTCTAAGTATTA
AAAAATGTACACCCCATAATAAAATTGATGCTATGATAATACTTGGAAGTGTGTTACCTC
CTTTAAATATAGGGAAAAAGTTACCCACAGCTGACATTAATAGGGTTGCATAAGCCACAT
TACCTAGAAATGCTGCAAACCAATATCCCCAAGCACTTGAAAAACCAATAAAATCTCCAA
ACCCTGTTTGAGCATAACTATAAATTCCTCCATCAAGATCTGGTCGCTCATTTGTTAAAT
TTTGAAATACGAAAGCAAGAGAAATCATACCAATAGCAGTTATTATCCAACCGATAATTA
TTGCAAGTCCACCAGCTTGGCCACCCATATCTGAGATGATATTGAATGCACCACCGCCTA
TCATAGAGCCTATGACTAAACCAATTAAGGAAGTTTTACCTAATTTATTTTCATCCATAT
TAATCTCCCCTAATAAAGGTGGTAAAAATCTTGTTATTTGATTTAATGAATGAATTACTT
GTGACTTTTACCACCTTTCAAATTTAAATATCTTCTCTAAATAACGGCTGACTCATACAT
CTTGGGCCTCCGCGTCCACGTACAAGTTCACTACCAGTAATTTCAATCACTTTAATTCCT
TTGTCGCGTAAAAGTTGGTTTGATACATAGTTGCGATCGTATGTCACCACAACCCCTGGT
CGAATACATAATGTGTTTGAGCCATCATTCCATTGTTCACGTGCACCATCAATAACGTCG
CCATTACCTGTTGGAATAAAGTCCACTTTTTCTACTTCTAAAACTTCAGCAAGTGTTTCA
CGTAACTTGCTAGAACGAGTAATTTTTATATCGTCCTTACCATCATTTTGTTCTATGGTA
AATATATTCATATTATTTTCTTCTTTAAATATTGCTGCATGTACTGTAAACTTATCGTAG
TCAATCATAGTTAGTACTGTATCTAGGTGCATAAATGTACGTGTATTAGGTATTTCAATA
GCTACGATTTTTTTAAAACTTGTGTTTGCATCTTTGAAAATATTACGTGCTAACTTTTCT
ATTGCTTGAGCTGATGTACGTTCTGATATACCAATAGCTAAAACATCTTTCGATAATACT
AATTCATCTCCACCTTCAATATTAAATGGTGAGTTACGATCTAACCATACTGGTACATCT
TTATCTTTAAATCTTGGATGATGTTTCAGTATATATGTCATAAAAATAGATTCTCTACGT
CGTGCTCTCCAATACATTCTGTTAATTGTCATTCCTCTACCAATTGAAGCTTGGGGATCT
CTTGTAAAATAAAGGTTGGGCATTGGATCTAAGTAAAATGGATATCTATCATCCATATAT
TCTACTAAATGGGTTGTTTCAAGTTGAATTTCTTCTTTACGTACGCCAGCCATGATTTTA
TTTACAAGTTCTTGGTCAGATAACTTTGAAAAGAATTCTTTAATTTCAGTTTCATGACCT
AATATTGTCTTTTTAGATTCTGTTAATATGTCGTTTATGAAGTTCTCGCGTACTTCTGGC
TCAGTAATAGATTCTGCTGCAAGTTTTTCTAAATAAACTACTTCGATTCCTTCATCTCTC
AAAGTTTGAGCAAATTTGTCATGCTCTTCTTGTGCAACTTTTAAGTAGGGAATATCATCG
AATAATAAACCACTTAAATGATCAGGTACTAAATTTTCTAATTCTTTTCCTGGTCTTTTT
AACAACACAGTTTTCAATTTGCCTATTTCACTATTTACTTGAATGGGTCCTTGTACCATT
TCAAATTCCTCCTTTGCTTTATTACATTCACATTATAAAACGCTTTCAAAAAACATCGTG
TGATTTAATTCACAATTGTTTAGGGAGGGTTTTCACATATATAGATTTATTCAATGCAAA
ATTTTGTATGAATATGTATTTTGTACTATATAATAGTGAATAATTTGAAAAATCTCATTG
TTAAAACCTTATCTTATTCAAGCAAAAAGATTTTTTACTCATTTTTTTGTATTAGTAATC
ATTCCTATTAATATAATCATTTAATTTTTAAGGGAATAATTGATAACAAACAAATTCTGC
TATTTCATTTGAAGAAGTCAAAATCATCAAAGTATCGTTACCTCCAATAATTCCTAATAT
TTCTTTCATTTGTAATTGATCTATGTAATAACTTATACTTTGAGCAAAGCCAGGAGATGT
TTTTATTAAGACATAGTTATTTAGCGTTATAAATTCAATAATCTCATCACTAAATATTTC
TAATTGTTTTTTTGCACTTAATTGATTTGTTTGATTTATTTTCTTGTAAATATACTTTTT
ATTTTCAACAGGGATTTTGTAAATTTCTAATTCTTGTAAGTCACGAGAAATAGTTGTCAA
GCTATAGTAAACTCCAAAATGTCTTGCCATGTAATCCACTATTTGTTGTTTTTTATTAAA
CTGATTCTGTTGTATAACAGTTAAGATAAGATTTAAACGTTTTTCTTTTTTCAT
>ACME_A005_NL_01
TCAATTCTTAATTAATGTTCCTATTTTACCGTCTAAAGCGTCCCCTAATCCTGCTAGAGA
TGTAATCAAAACACTGCCTTTAGTATTTTTTTCAAGAAATTGAAGTGCAGCTTCAACTTT
TGGAAGCATACTTCCTTTAGCAAATTGACCATCAGAGATATGTTTTTTCATTTCATCCAC
AGACACTTCATCGAGACCTCTTTGGTTTTCTTTTCCATAGTTAATGTAAACATGGTCCAC
AGCAGTTAATATGATTAATTGATCAGATTGTAAATGTGCTGCTAATAAAGCACTCGTTTT
ATCTTTATCAATAACTGCATCAACACCTGTATAAACTTCATTTTCCTTAATTACTGGAAT
TCCACCACCGCCGGCAGCGATAACTAGTGTTCCATGAGTGATTAATGTTTCTATACTATC
TAACTCAACTATACTTATAGGTTGTGGGGAAGGGACAACGCGACGATAGCCGCGTCCAGA
ATCTTCTACAAAAGTATAACCTTTTTCTTTCGTAAATTTATCAGCCTGCTCTTTTGTATA
AAATAATCCAATTGGTTTAGTAGGGTTATTGAAAGCAGAATCATCGCTTGCAACTTGAAC
TTGTGTTACTAGCGTAACAACTTGTTTATCTATGCCCATTGAATGAAGTTCGTTTTGTAA
ACTTTCTTGCATCTGATAGCCAATATAAGCTTGACTCATAGCACCACATTCAGGGAAAGG
AAAAGGAGGACCTTGTTTGTGTTCCGCCGCATAATTTAAACCTAAGTTAATACTTCCAAC
TTGTGGACCATTACCATGACTAATTACAATTTCGTATCCTTTATCGATTAAACTTACTAG
AGATTTAGATGTACTTTTTAATAAATCTAATTGTTCTTTAGGCGATTGTCCTAAAGCGTT
ACCACCCAAAGCTACGACGATTTTAGACATATTTATATCCTCCTTTCATTTACTCTCCTA
ATGTTGCTACCATGACTGCTTTTATTGTATGTGCTCTATTTTCTGCTTCTTGGAAAACAA
CTGATTGTTCACTTTCAAATACTTCATTTGTTACTTCCATTTCAGTTAGACCATATTTTT
CTTGAATTTGTTTACCGATTATTGTTTCAGTATCATGGAATGATGGTAAGCAATGTTCAA
AAATTGTATGTGGATTACCTGTTTTTTTCATTAATTCTTTAGTTACACGGTATGGTTCTA
ATAATTTGATACGTTTTTCCCAAACTTCATCAGGTTCACCCATAGATACCCAAACATCTG
TGTAAATTACATCAGATCCTTTGACACCTTCATCAATATCATCAGTTATAAGGATTTCAC
CACCGTTTTTGTCAGCTATATCATTACACCGATTTAATAATTCATCAGTTGGATTTAGTT
CTTTAGGACATACAAGATGGAAAGTCATGCCCATGATTGCTGCTCCTTGCATTAAGGCAT
TTGCAACGTTATTACGTCCATCTCCAACATATGTGAAGTTAATTTCATTATATGGTTTTT
TCAATACTTCTTTAGCTGTTAAAAAATCAGCAAGTACTTGTGTAGGATGATCTTCATCTG
TTAAACCATTCCATACGGGAACGCCAGAATATTTTGCCAAATCCTCAACTACTCTTTGTG
AGAATCCACGATATTCTATGCCATCATACATTCCACCTAAAACACGAGCAGTATCTTTGG
TAGACTCTTTTTTACCCATTTGAGAACCTGTTGGCCCAAGGTATGTTACATGTGCACCTT
GATCATAAGCCGCTGTTTCAAATGCACATCGAGTGCGTGTTGAATCTTTTTCAAAAAGTA
GAGCGATATTTTTACCTTTCATTTTTTGTTGTTCTATTCCTGCATATTTTGCGCGTTTAA
GATCTTCAGATAAATTAAGTAAAAATTCCATTTCTTTTTGTGTGAAGTCTAACAAAGTTA
AAAAGTTTCTATTTCTTAAATTTTTCATTTTGAATATCTCCTTTTCAATTAATATTTTAT
TCATGTTATTTTTTTATAATCCAATTTCTTTTATCTTGATATATAATATTTTCTATTTTT
AATTCTCTGATTATTTCACCAGTAGTTTTTCTGTTAAGTCCAGATAAATTACTTATTAAT
TGAACAGTCATAATTTGTTTTAATTCATAGAATTCTCCATTATCATCCCCAATTGAAAGG
CATAAAATTTGTAGTATTCTTTCAATTCTTTCTTTAGCTGAATTAGCTCTTAACGCCATA
ATATATTCTACTTGAAATTGAATAGTCTCATTAAGTTTCTTGAAGAGACTTTCAAATATT
TCATTATGCTTTCTACATAAATACTCAAGTAAATCTTTCGGTAAAGTTAATATTTTACAA
TCTGTCAAAGCTGTACATATTTCATATGGTGCAGGGGTTTCATTAAATATGAAGTTCATT
GGAAATATATTTTCGTCTTTACTTAATCTTAAATAATTGTCACCAGTAATATTAGAAGAT
TCATGTAAAATACAACCATTTACTAAAAAGTATACAAATTTTATTTGATCAGTTGAATGA
TATATGACTTGTCCTTTTTTATATTGATAAAGTGTTAAATCCTCTTTATAAGGTCTAACA
ATACTAACAGGAATATTTAAGTATGATGCTAATTGTTTAAGATTATTATCAAATTCATAT
TCTGAATTTTTAATATAAATATTTTCTTCATACATAACTATAAACCCCTTAAAAATTACT
TAGTTTAAATCATAACTTAAAATACAGAAATATTACCTGTAATCAAACGAACTATTCCTA
TTATTGCAAGTACAATGATGAATATGAATAACGTATAATCCAATTTTGTCAAATGTTTGT
TATTATCCCTTTGTACGTAGCTGTATACGAGTAATCCAGGTATATATAACAACATCGTTA
ATAGTAAATAATCTAATCCAGCTGCATAAACCAACCAAATTGTGTAAATAGATGCAATAA
TTCCTATTATCCATTGTTTTAAATTAGCTTTAGATTTATTTTGAATAGTATATTTAACCT
GGTAAAAAGCACTGAGTGTATATGGAATTAAGATTGCACTTGATGCAAGTGAAAACGCAA
ACTGATAGGCACTATCTGTAAACAACATACTAATTAAAAATAACTGAACTAATATATTAG
TAATAATTAAAGCGTTGACCGGAGCTTTATTCTTATTTTCTTTAGCAAACCATTTCGGGA
AAAGTCCATCTTTAGCTACAATGAATGGTAATTCACCAGCTAGTAATGTCCATCCTAACC
AAGCTCCTAAAACAGAGATAATTAAGCCTATATTAACTAACACTGAACCCCAATGACCTA
CAATATGTTCTAATACTTGTGCCATTGATGGATTAGCAAGTTTTGAAATTTGGTTCTGCT
GAATGACACCTTGGGCTAGTACAGTCATTAAGAAATAAATGACTAGCACAGAAATCAAAC
CAATAACGGTAGCAGTTCCTACATCCTTTTTAGACTTTGCACGTCCAGAAAAGACAACGG
CTCCTTCAATCCCTGTGAATACCCATACAGTTACTAACATAGTACTTTTTACTTGTGCCA
TTGTATCTCCCCAACTAAAAACGCCAACACTTCCACTAGTCATACCATAAAAACCGGATT
TAAAAGTACTGAAGTTGAATACAACTATCATGCATATAATAACTAGAAATATAGGTATTA
ATTTAGCTACTGTAACAATACTATTTATAAACGCTGCAGTTTCTACACCTCTAAGTATTA
AAAAATGTACACCCCATAATAAAATTGATGCTATGATAATACTTGGAAGTGTGTTACCTC
CTTTAAATATAGGGAAAAAGTTACCCACAGCTGATATTAATAGGGTTGCATAAGCCACAT
TACCTAGAAATGCTGCAAACCAATATCCCCAAGCACTTGAAAAACCAATAAAATCTCCAA
ACCCTGTTTGAGCATAACTATAAATTCCTCCATCAAGATCTGGTCGCTCATTTGTTAAAT
TTTGAAATACGAAAGCAAGAGAAATCATACCAATAGCAGTTATTATCCAACCGATAATTA
TTGCAAGTCCACCAGCTTGGCCACCCATATCTGAGATGATATTGAATGCACCACCGCCTA
TCATAGAGCCTATGACTAAACCAATTAAGGAAGTTTTACCTAATTTATTTTCATCCATAT
TAATCTCCCCTAATAAAGGTGGTAAAAATCTTGTTATTTGATTTAATGAATGAATTACTT
GTGACTTTTACCACCTTTCAAATTTAAATATCTTCTCTAAATAACGGCTGACTCATACAT
CTTGGGCCTCCGCGTCCACGTACAAGTTCACTACCAGTAATTTCAATCACTTTAATTCCT
TTGTCGCGTAAAAGTTGGTTTGATACATAGTTGCGATCGTATGTCACCACAACCCCTGGT
CGAATACATAATGTGTTTGAGCCATCATTCCATTGTTCACGTGCACCATCAATAACGTCG
CCATTACCTGTTGGAATAAAGTCCACTTTTTCTACTTCTAAAACTTCAGCAAGTGTTTCA
CGTAACTTGCTAGAACGAGTAATTTTTATATCGTCCTTACCATCATTTTGTTCTATGGTA
AATATATTCATATTATTTTCTTCTTTAAATATTGCTGCATGTACTGTAAACTTATCGTAG
TCAATCATAGTTAGTACTGTATCTAGGTGCATAAATGTACGTGTATTAGGTATTTCAATA
GCTACGATTTTTTTAAAACTTGTGTTTGCATCTTTGAAAATATTACGTGCTAACTTTTCT
ATTGCTTGAGCTGATGTACGTTCTGATATACCAATAGCTAAAACATCTTTCGATAATACT
AATTCATCTCCACCTTCAATATTAAATGGTGAGTTACGATCTAACCATACTGGTACATCT
TTATCTTTAAATCTTGGATGATGTTTCAGTATATATGTCATAAAAATAGATTCTCTACGT
CGTGCTCTCCAATACATTCTGTTAATTGTCATTCCTCTACCAATTGAAGCTTGGGGATCT
CTTGTAAAATAAAGGTTGGGCATTGGATCTAAGTAAAATGGATATCTATCATCCATATAT
TCTACTAAATGGGTTGTTTCAAGTTGAATTTCTTCTTTACGTACGCCAGCCATGATTTTA
TTTACAAGTTCTTGGTCAGATAACTTTGAAAAGAATTCTTTAATTTCAGTTTCATGACCT
AATATTGTCTTTTTAGATTCTGTTAATATGTCGTTTATGAAGTTCTCGCGTACTTCTGGC
TCAGTAATAGATTCTGCTGCAAGTTTTTCTAAATAAACTACTTCGATTCCTTCATCTCTC
AAAGTTTGAGCAAATTTGTCATGCTCTTCTTGTGCAACTTTTAAGTAGGGAATATCATCG
AATAATAAACCACTTAAATGATCAGGTACTAAATTTTCTAATTCTTTTCCTGGTCTTTTT
AACAACACAGTTTTCAATTTGCCTATTTCACTATTTACTTGAATGGGTCCTTGTACCATT
TCAAATTCCTCCTTTGCTTTATTACATTCACATTATAAAACGCTTTCAAAAAACATCGTG
TGATTTAATTCACAATTGTTTAGGGAGGGTTTTCACATATATAGATTTATTCAATGCAAA
ATTTTGTATGAATATGTATTTTGTACTATATAATAGTGAATAATTTGAAAAATCTCATTG
TTAAAACCTTATCTTATTCAAGCAAAAAGATTTTTTACTCATTTTTTTGTATTAGTAATC
ATTCCTATTAATATAATCATTTAATTTTTAAGGGAATAATTGATAACAAACAAATTCTGC
TATTTCATTTGAAGAAGTCAAAATCATCAAAGTATCGTTACCTCCAATAATTCCTAATAT
TTCTTTCATTTGTAATTGATCTATGTAATAACTTATACTTTGAGCAAAGCCAGGAGATGT
TTTTATTAAGACATAGTTATTTAGCGTTATAAATTCAATAATCTCATCACTAAATATTTC
TAATTGTTTTTTTGCACTTAATTGATTTGTTTGATTTATTTTCTTGTAAATATACTTTTT
ATTTTCAACAGGGATTTTGTAAATTTCTAATTCTTGTAAGTCACGAGAAATAGTTGTCAA
GCTATAGTAAACTCCAAAATGTCTTGCCATGTAATCCACTATTTGTTGTTTTTTATTAAA
CTGATTCTGTTGTATAACAGTTAAGATAAGATTTAAACGTTTTTCTTTTTTCAT
>ACME_A004_NL_02
TCAATTCTTAATTAATGTTCCTATTTTACCGTCTAAAGCGTCCCCTAATCCTGCTAGAGA
TGTAATCAAAACACTGCCTTTAGTATTTTTTTCAAGAAATTGAAGTGCAGCTTCAACTTT
TGGAAGCATACTTCCTTTAGCAAATTGACCATCAGAGATATGTTTTTTCATTTCATCCAC
AGACACTTCATCGAGACCTCTTTGGTTTTCTTTTCCATAGTTAATGTAAACATGGTCCAC
AGCAGTTAATATGATTAATTGATCAGATTGTAAATGTGCTGCTAATAAAGCACTCGTTTT
ATCTTTATCAATAACTGCATCAACACCTGTATAAACTTCATTTTCCTTAATTACTGGAAT
TCCACCACCGCCGGCAGCGATAACTAGTGTTCCATGAGTGATTAATGTTTCTATACTATC
TAACTCAACTATACTTATAGGTTGTGGGGAAGGGACAACGCGACGATAGCCGCGTCCAGA
ATCTTCTACAAAAGTATAACCTTTTTCTTTCGTAAATTTATCAGCCTGCTCTTTTGTATA
AAATAATCCAATTGGTTTAGTAGGGTTATTGAAAGCAGAATCATCGCTTGCAACTTGAAC
TTGTGTTACTAGCGTAACAACTTGTTTATCTATGCCCATTGAATGAAGTTCGTTTTGTAA
ACTTTCTTGCATCTGATAGCCAATATAAGCTTGACTCATAGCACCACATTCAGGGAAAGG
AAAAGGAGGACCTTGTTTGTGTTCCGCCGCATAATTTAAACCTAAGTTAATACTTCCAAC
TTGTGGACCATTACCATGACTAATTACAATTTCGTATCCTTTATCGATTAAACTTACTAG
AGATTTAGATGTACTTTTTAATAAATCTAATTGTTCTTTAGGCGATTGTCCTAAAGCGTT
ACCACCCAAAGCTACGACGATTTTAGACATATTTATATCCTCCTTTCATTTACTCTCCTA
ATGTTGCTACCATGACTGCTTTTATTGTATGTGCTCTATTTTCTGCTTCTTGGAAAACAA
CTGATTGTTCACTTTCAAATACTTCATTTGTTACTTCCATTTCAGTTAGACCATATTTTT
CTTGAATTTGTTTACCGATTATTGTTTCAGTATCATGGAATGATGGTAAGCAATGTTCAA
AAATTGTATGTGGATTACCTGTTTTTTTCATTAATTCTTTAGTTACACGGTATGGTTCTA
ATAATTTGATACGTTTTTCCCAAACTTCATCAGGTTCACCCATAGATACCCAAACATCTG
TGTAAATTACATCAGATCCTTTGACACCTTCATCAATATCATCAGTTATAAGGATTTCAC
CACCGTTTTTGTCAGCTATATCATTACACCGATTTAATAATTCATCAGTTGGATTTAGTT
CTTTAGGACATACAAGATGGAAAGTCATGCCCATGATTGCTGCTCCTTGCATTAAGGCAT
TTGCAACGTTATTACGTCCATCTCCAACATATGTGAAGTTAATTTCATTATATGGTTTTT
TCAATACTTCTTTAGCTGTTAAAAAATCAGCAAGTACTTGTGTAGGATGATCTTCATCTG
TTAAACCATTCCATACGGGAACGCCAGAATATTTTGCCAAATCCTCAACTACTCTTTGTG
AGAATCCACGATATTCTATGCCATCATACATTCCACCTAAAACACGAGCAGTATCTTTGG
TAGACTCTTTTTTACCCATTTGAGAACCTGTTGGCCCAAGGTATGTTACATGTGCACCTT
GATCATAAGCCGCTGTTTCAAATGCACATCGAGTGCGTGTTGAATCTTTTTCAAAAAGTA
GAGCGATATTTTTACCTTTCATTTTTTGTTGTTCTATTCCTGCATATTTTGCGCGTTTAA
GATCTTCAGATAAATTAAGTAAAAATTCCATTTCTTTTTGTGTGAAGTCTAACAAAGTTA
AAAAGTTTCTATTTCTTAAATTTTTCATTTTGAATATCTCCTTTTCAATTAATATTTTAT
TCATGTTATTTTTTTATAATCCAATTTCTTTTATCTTGATATATAATATTTTCTATTTTT
AATTCTCTGATTATTTCACCAGTAGTTTTTCTGTTAAGTCCAGATAAATTACTTATTAAT
TGAACAGTCATAATTTGTTTTAATTCATAGAATTCTCCATTATCATCCCCAATTGAAAGG
CATAAAATTTGTAGTATTCTTTCAATTCTTTCTTTAGCTGAATTAGCTCTTAACGCCATA
ATATATTCTACTTGAAATTGAATAGTCTCATTAAGTTTCTTGAAGAGACTTTCAAATATT
TCATTATGCTTTCTACATAAATACTCAAGTAAATCTTTCGGTAAAGTTAATATTTTACAA
TCTGTCAAAGCTGTACATATTTCATATGGTGCAGGGGTTTCATTAAATATGAAGTTCATT
GGAAATATATTTTCGTCTTTACTTAATCTTAAATAATTGTCACCAGTAATATTAGAAGAT
TCATGTAAAATACAACCATTTACTAAAAAGTATACAAATTTTATTTGATCAGTTGAATGA
TATATGACTTGTCCTTTTTTATATTGATAAAGTGTTAAATCCTCTTTATAAGGTCTAACA
ATACTAACAGGAATATTTAAGTATGATGCTAATTGTTTAAGATTATTATCAAATTCATAT
TCTGAATTTTTAATATAAATATTTTCTTCATACATAACTATAAACCCCTTAAAAATTACT
TAGTTTAAATCATAACTTAAAATACAGAAATATTACCTGTAATCAAACGAACTATTCCTA
TTATTGCAAGTACAATGATGAATATGAATAACGTATAATCCAATTTTGTCAAATGTTTGT
TATTATCCCTTTGTACGTAGCTGTATACGAGTAATCCAGGTATATATAACAACATCGTTA
ATAGTAAATAATCTAATCCAGCTGCATAAACCAACCAAATTGTGTAAATAGATGCAATAA
TTCCTATTATCCATTGTTTTAAATTAGCTTTAGATTTATTTTGAATAGTATATTTAACCT
GGTAAAAAGCACTGAGTGTATATGGAATTAAGATTGCACTTGATGCAAGTGAAAACGCAA
ACTGATAGGCACTATCTGTAAACAACATACTAATTAAAAATAACTGAACTAATATATTAG
TAATAATTAAAGCGTTGACCGGAGCTTTATTCTTATTTTCTTTAGCAAACCATTTCGGGA
AAAGTCCATCTTTAGCTACAATGAATGGTAATTCACCAGCTAGTAATGTCCATCCTAACC
AAGCTCCTAAAACAGAGATAATTAAGCCTATATTAACTAACACTGAACCCCAATGACCTA
CAATATGTTCTAATACTTGTGCCATTGATGGATTAGCAAGTTTTGAAATTTGGTTCTGCT
GAATGACACCTTGGGCTAGTACAGTCATTAAGAAATAAATGACTAGCACAGAAATCAAAC
CAATAACGGTAGCAGTTCCTACATCCTTTTTAGACTTTGCACGTCCAGAAAAGACAACGG
CTCCTTCAGTCCCTGTGAATACCCATACAGTTACTAACATAGTACTTTTTACTTGTGCCA
TTGTATCTCCCCAACTAAAAACGCCAACACTTCCACTAGTCATACCATAAAAACCGGATT
TAAAAGTACTGAAGTTGAATACAACTATCATGCATATAATAACTAGAAATATAGGTATTA
ATTTAGCTACTGTAACAATACTATTTATAAACGCTGCAGTTTCTACACCTCTAAGTATTA
AAAAATGTACACCCCATAATAAAATTGATGCTATGATAATACTTGGAAGTGTGTTACCTC
CTTTAAATATAGGGAAAAAGTTACCCACAGCTGACATTAATAGGGTTGCATAAGCCACAT
TACCTAGAAATGCTGCAAACCAATATCCCCAAGCACTTGAAAAACCAATAAAATCTCCAA
ACCCTGTTTGAGCATAACTATAAATTCCTCCATCAAGATCTGGTCGCTCATTTGTTAAAT
TTTGAAATACGAAAGCAAGAGAAATCATACCAATAGCAGTTATTATCCAACCGATAATTA
TTGCAAGTCCACCAGCTTGGCCACCCATATCTGAGATGATATTGAATGCACCACCGCCTA
TCATAGAGCCTATGACTAAACCAATTAAGGAAGTTTTACCTAATTTATTTTCATCCATAT
TAATCTCCCCTAATAAAGGTGGTAAAAATCTTGTTATTTGATTTAATGAATGAATTACTT
GTGACTTTTACCACCTTTCAAATTTAAATATCTTCTCTAAATAACGGCTGACTCATACAT
CTTGGGCCTCCGCGTCCACGTACAAGTTCACTACCAGTAATTTCAATCACTTTAATTCCT
TTGTCGCGTAAAAGTTGGTTTGATACATAGTTGCGATCGTATGTCACCACAACCCCTGGT
CGAATACATAATGTGTTTGAGCCATCATTCCATTGTTCACGTGCACCATCAATAACGTCG
CCATTACCTGTTGGAATAAAGTCCACTTTTTCTACTTCTAAAACTTCAGCAAGTGTTTCA
CGTAACTTGCTAGAACGAGTAATTTTTATATCGTCCTTACCATCATTTTGTTCTATGGTA
AATATATTCATATTATTTTCTTCTTTAAATATTGCTGCATGTACTGTAAACTTATCGTAG
TCAATCATAGTTAGTACTGTATCTAGGTGCATAAATGTACGTGTATTAGGTATTTCAATA
GCTACGATTTTTTTAAAACTTGTGTTTGCATCTTTGAAAATATTACGTGCTAACTTTTCT
ATTGCTTGAGCTGATGTACGTTCTGATATACCAATAGCTAAAACATCTTTCGATAATACT
AATTCATCTCCACCTTCAATATTAAATGGTGAGTTACGATCTAACCATACTGGTACATCT
TTATCTTTAAATCTTGGATGATGTTTCAGTATATATGTCATAAAAATAGATTCTCTACGT
CGTGCTCTCCAATACATTCTGTTAATTGTCATTCCTCTACCAATTGAAGCTTGGGGATCT
CTTGTAAAATAAAGGTTGGGCATTGGATCTAAGTAAAATGGATATCTATCATCCATATAT
TCTACTAAATGGGTTGTTTCAAGTTGAATTTCTTCTTTACGTACGCCAGCCATGATTTTA
TTTACAAGTTCTTGGTCAGATAACTTTGAAAAGAATTCTTTAATTTCAGTTTCATGACCT
AATATTGTCTTTTTAGATTCTGTTAATATGTCGTTTATGAAGTTCTCGCGTACTTCTGGC
TCAGTAATAGATTCTGCTGCAAGTTTTTCTAAATAAACTACTTCGATTCCTTCATCTCTC
AAAGTTTGAGCAAATTTGTCATGCTCTTCTTGTGCAACTTTTAAGTAGGGAATATCATCG
AATAATAAACCACTTAAATGATCAGGTACTAAATTTTCTAATTCTTTTCCTGGTCTTTTT
AACAACACAGTTTTCAATTTGCCTATTTCACTATTTACTTGAATGGGTCCTTGTACCATT
TCAAATTCCTCCTTTGCTTTATTACATTCACATTATAAAACGCTTTCAAAAAACATCGTG
TGATTTAATTCACAATTGTTTAGGGAGGGTTTTCACATATATAGATTTATTCAATGCAAA
ATTTTGTATGAATATGTATTTTGTACTATATAATAGTGAATAATTTGAAAAATCTCATTG
TTAAAACCTTATCTTATTCAAGCAAAAAGATTTTTTACTCATTTTTTTGTATTAGTAATC
ATTCCTATTAATATAATCATTTAATTTTTAAGGGAATAATTGATAACAAACAAATTCTGC
TATTTCATTTGAAGAAGTCAAAATCATCAAAGTATCGTTACCTCCAATAATTCCTAATAT
TTCTTTCATTTGTAATTGATCTATGTAATAACTTATACTTTGAGCAAAGCCAGGAGATGT
TTTTATTAAGACATAGTTATTTAGCGTTATAAATTCAATAATCTCATCACTAAATATTTC
TAATTGTTTTTTTGCACTTAATTGATTTGTTTGATTTATTTTCTTGTAAATATACTTTTT
ATTTTCAACAGGGATTTTGTAAATTTCTAATTCTTGTAAGTCACGAGAAATAGTTGTCAA
GCTATAGTAAACTCCAAAATGTCTTGCCATGTAATCCACTATTTGTTGTTTTTTATTAAA
CTGATTCTGTTGTATAACAGTTAAGATAAGATTTAAACGTTTTTCTTTTTTCAT
>ACME_A006_NL_03
TCAATTCTTAATTAATGTTCCTATTTTACCGTCTAAAGCGTCCCCTAATCCTGCTAGAGA
TGTAATCAAAACACTGCCTTTAGTATTTTTTTCAAGAAATTGAAGTGCAGCTTCAACTTT
TGGAAGCATACTTCCTTTAGCAAATTGACCATCAGAGATATGTTTTTTCATTTCATCCAC
AGACACTTCATCGAGACCTCTTTGGTTTTCTTTTCCATAGTTAATGTAAACATGGTCCAC
AGCAGTTAATATGATTAATTGATCAGATTGTAAATGTGCTGCTAATAAAGCACTCGTTTT
ATCTTTATCAATAACTGCATCAACACCTGTATAAACTTCATTTTCCTTAATTACTGGAAT
TCCACCACCGCCGGCAGCGATAACTAGTGTTCCATGAGTGATTAATGTTTCTATACTATC
TAACTCAACTATACTTATAGGTTGTGGGGAAGGGACAACGCGACGATAGCCGCGTCCAGA
ATCTTCTACAAAAGTATAACCTTTTTCTTTCGTAAATTTATCAGCCTGCTCTTTTGTATA
AAATAATCCAATTGGTTTAGTAGGGTTATTGAAAGCAGAATCATCGCTTGCAACTTGAAC
TTGTGTTACTAGCGTAACAACTTGTTTATCTATGCCCATTGAATGAAGTTCGTTTTGTAA
ACTTTCTTGCATCTGATAGCCAATATAAGCTTGACTCATAGCACCACATTCAGGGAAAGG
AAAAGGAGGACCTTGTTTGTGTTCCGCCGCATAATTTAAACCTAAGTTAATACTTCCAAC
TTGTGGACCATTACCATGACTAATTACAATTTCGTATCCTTTATCGATTAAACTTACTAG
AGATTTAGATGTACTTTTTAATAAATCTAATTGTTCTTTAGGCGATTGTCCTAAAGCGTT
ACCACCCAAAGCTACGACGATTTTAGACATATTTATATCCTCCTTTCATTTACTCTCCTA
ATGTTGCTACCATGACTGCTTTTATTGTATGTGCTCTATTTTCTGCTTCTTGGAAAACAA
CTGATTGTTCACTTTCAAATACTTCATTTGTTACTTCCATTTCAGTTAGACCATATTTTT
CTTGAATTTGTTTACCGATTATTGTTTCAGTATCATGGAATGATGGTAAGCAATGTTCAA
AAATTGTATGTGGATTACCTGTTTTTTTCATTAATTCTTTAGTTACACGGTATGGTTCTA
ATAATTTGATACGTTTTTCCCAAACTTCATCAGGTTCACCCATAGATACCCAAACATCTG
TGTAAATTACATCAGATCCTTTGACACCTTCATCAATATCGTCAGTTATAAGGATTTCAC
CACCGTTTTTGTCAGCTATATCATTACAACGATTTAATAATTCATCAGTTGGATTTAGTT
CTTTAGGACATACAAGATGGAAAGTCATGCCCATGATTGCTGCTCCTTGCATTAAGGCAT
TTGCAACGTTATTACGTCCATCTCCAACATATGTGAAGTTAATTTCATTATATGGTTTTT
TCAATACTTCTTTAGCTGTTAAAAAATCAGCAAGTACTTGTGTAGGATGATCTTCATCTG
TTAAACCATTCCATACGGGAACGCCAGAATATTTTGCCAAATCCTCAACTACTCTTTGTG
AGAATCCACGATATTCTATGCCATCATACATTCCACCTAAAACACGAGCAGTATCTTTGG
TAGACTCTTTTTTACCCATTTGAGAACCTGTTGGCCCAAGGTATGTTACATGCGCACCTT
GATCATAAGCCGCTGTTTCAAATGCACATCGAGTGCGTGTTGAATCTTTTTCAAAAAGTA
GAGCGATATTTTTACCTTTCATTTTTTGTTGTTCTATTCCTGCATATTTTGCGCGTTTAA
GATCTTCAGATAAATTAAGTAAAAATTCCATTTCTTTTTGTGTGAAGTCTAACAAAGTTA
AAAAGTTTCTATTTCTTAAATTTTTCATTTTGAATATCTCCTTTTCAATTAATATTTTAT
TCATGTTATTTTTTTATAATCCAATTTCTTTTATCTTGATATATAATATTTTCTATTTTT
AATTCTCTGATTATTTCACCAGTAGTTTTTCTGTTAAGTCCAGATAAATTACTTATTAAT
TGAACAGTCATAATTTGTTTTAATTCATAGAATTCTCCATTATCATCCCCAATTGAAAGG
CATAAAATTTGTAGTATTCTTTCAATTCTTTCTTTAGCTGAATTAGCTCTTAACGCCATA
ATATATTCTACTTGAAATTGAATAGTCTCATTAAGTTTCTTGAAGAGACTTTCAAATATT
TCATTATGTTTTCTACATAAATACTCAAGTAAATCTTTCGGTAAAGTTAATATTTTACAA
TCTGTCAAAGCTGTACATATTTCATATGGTGCAGGGGTTTCATTAAATATGAAGTTCATT
GGAAATATATTTTCGTCTTTACTTAATCTTAAATAATTGTCACCAGTAATATTAGAAGAT
TCATGTAAAATACAACCATTTACTAAAAAGTATACAAATTTTATTTGATCAGTTGAATGA
TATATGACTTGTCCTTTTTTATATTGATAAAGTGTTAAATCCTCTTTATAAGGTCTAACA
ATACTAACAGGAATATTTAAGTATGATGCTAATTGTTTAAGATTATTATCAAATTCATAT
TCTGAATTTTTAATATAAATATTTTCTTCATACATAACTATAAACCCCTTAAAAATTACT
TAGTTTAAATCATAACTTAAAATACAGAAATATTACCTGTAATCAAACGAACTATTCCTA
TTATTGCAAGTACAATGATGAATATGAATAACGTATAATCCAATTTTGTCAAATGTTTGT
TATTATCCCTTTGTACGTAGCTGTATACGAGTAATCCAGGTATATATAACAACATCGTTA
ATAGTAAATAATCTAATCCAGCTGCATAAACCAACCAAATTGTGTAAATAGATGCAATAA
TTCCTATTATCCATTGTTTTAAATTAGCTTTAGATTTATTTTGAATAGTATATTTAACCT
GGTAAAAAGCACTGAGTGTATATGGAATTAAGATTGCACTTGATGCAAGTGAAAACGCAA
ACTGATAGGCACTATCTGTAAACAACATACTAATTAAAAATAACTGAACTAATATATTAG
TAATAATTAAAGCGTTGACCGGAGCTTTATTCTTATTTTCTTTAGCAAACCATTTCGGGA
AAAGTCCATCTTTAGCTACAATGAATGGTAATTCACCAGCTAGTAATGTCCATCCTAACC
AAGCTCCTAAAACAGAGATAATTAAGCCTATATTAACTAACACTGAACCCCAATGACCTA
CAATATGTTCTAATACTTGTGCCATTGATGGATTAGCAAGTTTTGAAATTTGGTTCTGCT
GAATGACACCTTGGGCTAGTACAGTCATTAAGAAATAAATGACTAGCACAGAAATCAAAC
CAATAACGGTAGCAGTTCCTACATCCTTTTTAGACTTTGCACGTCCAGAAAAGACAACGG
CTCCTTCAATCCCTGTGAATACCCATACAGTTACTAACATAGTACTTTTTACTTGTGCCA
TTGTATCTCCCCAACTAAAAACGCCAACACTTCCACTAGTCATACCATAAAAACCGGATT
TAAAAGTACTGAAGTTGAATACAACTATCATGCATATAATAACTAGAAATATAGGTATTA
ATTTAGCTACTGTAACAATACTATTTATAAACGCTGCAGTTTCTACACCTCTAAGTATTA
AAAAATGTACACCCCATAATAAAATTGATGCTATGATAATACTTGGAAGTGTGTTACCTC
CTTTAAATATAGGGAAAAAGTTACCCACAGCTGACATTAATAGGGTTGCATAAGCCACAT
TACCTAGAAATGCTGCAAACCAATATCCCCAAGCACTTGAAAAACCAATAAAATCTCCAA
ACCCTGTTTGAGCATAACTATAAATTCCTCCATCAAGATCTGGTCGCTCATTTGTTAAAT
TTTGAAATACGAAAGCAAGAGAAATCATACCAATAGCAGTTATTATCCAACCGATAATTA
TTGCAAGTCCACCAGCTTGGCCACCCATATCTGAGATGATATTGAATGCACCACCGCCTA
TCATAGAGCCTATGACTAAACCAATTAAGGAAGTTTTACCTAATTTATTTTCATCCATAT
TAATCTCCCCTAATAAAGGTGGTAAAAATCTTGTTATTTGATTTAATGAATGAATTACTT
GTGACTTTTACCACCTTTCAAATTTAAATATCTTCTCTAAATAACGGCTGACTCATACAT
CTTGGGCCTCCGCGTCCACGTACAAGTTCACTACCAGTAATTTCAATCACTTTAATTCCT
TTGTCGCGTAAAAGTTGGTTTGATACATAGTTGCGATCGTATGTCACCACAACCCCTGGT
CGAATACATAATGTGTTTGAGCCATCATTCCATTGTTCACGTGCACCATCAATAACGTCG
CCATTACCTGTTGGAATAAAGTCCACTTTTTCTACTTCTAAAACTTCAGCAAGTGTTTCA
CGTAACTTGCTAGAACGAGTAATTTTTATATCGTCCTTACCATCATTTTGTTCTATGGTA
AATATATTCATATTATTTTCTTCTTTAAATATTGCTGCATGTACTGTAAACTTATCGTAG
TCAATCATAGTTAGTACTGTATCTAGGTGCATAAATGTACGTGTATTAGGTATTTCAATA
GCTACGATTTTTTTAAAACTTGTGTTTGCATCTTTGAAAATATTACGTGCTAACTTTTCT
ATTGCTTGAGCTGATGTACGTTCTGATATACCAATAGCTAAAACATCTTTCGATAATACT
AATTCATCTCCACCTTCAATATTAAATGGTGAGTTACGATCTAACCATACTGGTACATCT
TTATCTTTAAATCTTGGATGATGTATCAGTATATATGTCATAAAAATAGATTCTCTACGT
CGTGCTCTCCAATACATTCTGTTAATTGTCATTCCTCTACCAATTGAAGCTTGGGGATCT
CTTGTAAAATAAAGGTTGGGCATTGGATCTAAGTAAAATGGATATCTATCATCCATATAT
TCTACTAAATGAGTTGTTTCAAGTTGAATTTCTTCTTTACGTACGCCAGCCATGATTTTA
TTTACAAGTTCTTGGTCAGATAACTTTGAAAAGAATTCTTTAATTTCAGTTTCATGACCT
AATATTGTCTTTTTAGATTCTGTTAATATATCGTTTATGAAGTTCTCGCGTACTTCTGGC
TCAGTAATAGATTCTGCTGCAAGTTTTTCTAAATAAACTACTTCGATTCCTTCATCTCTC
AAAGTTTGAGCAAATTTGTCATGCTCTTCTTGTGCAACTTTTAAGTAGGGAATATCATCG
AATAATAAACCACTTAAATGATCAGGTACTAAATTTTCTAATTCTTTTCCTGGTCTTTTT
AACAACACAGTTTTCAATTTGCCTATTTCACTATTTACTTGAATGGGTCCTTGTACCATT
TCAAATTCCTCCTTTACTTTATTACATTCACATTATAAAACGCTTTCAAAAAACATCGTG
TGATTTAATTCACAATTGTTTAGGGAGGGTTTTCACATATATAGATTTATTCAATGCAAA
ATTTTGTATGAATATGTATTTTGTACTATATAATAGTGAATAATTTGAAAAATCTCATTG
TTAAAACCTTATCTTATTCAAGCAAAAAGATTTTTTACTCATTTTTTTGTATTAGTAATC
ATTCCTATTAATATAATCATTTAATTTTTAAGGGAATAATTGATAACAAACAAATTCTGC
TATTTCATTTGAAGAAGTCAAAATCATCAAAGTATCGTTACCTCCAATAATTCCTAATAT
TTCTTTCATTTGTAATTGATCTATGTAATAACTTATACTTTGAGCAAAGCCAGGAGATGT
TTTTATTAAGACATAGTTATTTAGCGTTATAAATTCAATAATCTCATCACTAAATATTTC
TAATTGTTTTTTTGCACTTAATTGATTTGTTTGATTTATTTTCTTGTAAATATACTTTTT
ATTTTCAACAGGGATTTTGTAAATTTCTAATTCTTGTAAGTCACGAGAAATAGTTGTCAA
GCTATAGTAAACTCCAAAATGTCTTGCCATGTAATCCACTATTTGTTGTTTTTTATTAAA
CTGATTCTGTTGTATAACAGTTAAGATAAGATTTAAACGTTTTTCTTTTTTCAT
>ACME_A007_NL_04
TCAATTCTTAATTAATGTTCCTATTTTACCGTCTAAAGCGTCCCCTAATCCTGCTAGAGA
TGTAATCAAAACACTGCCTTTAGTATTTTTTTCAAGAAATTGAAGTGCAGCTTCAACTTT
TGGAAGCATACTTCCTTTAGCAAATTGACCATCAGAGATATGTTTTTTCATTTCATCCAC
AGACACTTCATCGAGACCTCTTTGGTTTTCTTTTCCATAGTTAATGTAAACATGGTCCAC
AGCAGTTAATATGATTAATTGATCAGATTGTAAATGTGCTGCTAATAAAGCACTCGTTTT
ATCTTTATCAATAACTGCATCAACACCTGTATAAACTTCATTTTCCTTAATTACTGGAAT
TCCACCACCGCCGGCAGCGATAACTAGTGTTCCATGAGTGATTAATGTTTCTATACTATC
TAACTCAACTATACTTATAGGTTGTGGGGAAGGGACAACGCGACGATAGCCGCGTCCAGA
ATCTTCTACAAAAGTATAACCTTTTTCTTTCGTAAATTTATCAGCCTGCTCTTTTGTATA
AAATAATCCAATTGGTTTAGTAGGGTTATTGAAAGCAGAATCATCGCTTGCAACTTGAAC
TTGTGTTACTAGCGTAACAACTTGTTTATCTATGCCCATTGAATGAAGTTCGTTTTGTAA
ACTTTCTTGCATCTGATAGCCAATATAAGCTTGACTCATAGCACCACATTCAGGGAAAGG
AAAAGGAGGACCTTGTTTGTGTTCCGCCGCATAATTTAAACCTAAGTTAATACTTCCAAC
TTGTGGACCATTACCATGACTAATTACAATTTCGTATCCTTTATCGATTAAACTTACTAG
AGATTTAGATGTACTTTTTAATAAATCTAATTGTTCTTTAGGCGATTGTCCTAAAGCGTT
ACCACCCAAAGCTACGACGATTTTAGACATATTTATATCCTCCTTTCATTTACTCTCCTA
ATGTTGCTACCATGACTGCTTTTATTGTATGTGCTCTATTTTCTGCTTCTTGGAAAACAA
CTGATTGTTCACTTTCAAATACTTCATTTGTTACTTCCATTTCAGTTAGACCATATTTTT
CTTGAATTTGTTTACCGATTATTGTTTCAGTATCATGGAATGATGGTAAGCAATGTTCAA
AAATTGTATGTGGATTACCTGTTTTTTTCATTAATTCTTTAGTTACACGGTATGGTTCTA
ATAATTTGATACGTTTTTCCCAAACTTCATCAGGTTCACCCATAGATACCCAAACATCTG
TGTAAATTACATCAGATCCTTTGACACCTTCATCAATATCATCAGTTATAAGGATTTCAC
CACCGTTTTTGTCAGCTATATCATTACACCGATTTAATAATTCATCAGTTGGATTTAGTT
CTTTAGGACATACAAGATGGAAAGTCATGCCCATGATTGCTGCTCCTTGCATTAAGGCAT
TTGCAACGTTATTACGTCCATCTCCAACATATGTGAAGTTAATTTCATTATATGGTTTTT
TCAATACTTCTTTAGCTGTTAAAAAATCAGCAAGTACTTGTGTAGGATGATCTTCATCTG
TTAAACCATTCCATACGGGAACGCCAGAATATTTTGCCAAATCCTCAACTACTCTTTGTG
AGAATCCACGATATTCTATGCCATCATACATTCCACCTAAAACACGAGCAGTATCTTTGG
TAGACTCTTTTTTACCCATTTGAGAACCTGTTGGCCCAAGGTATGTTACATGTGCACCTT
GATCATAAGCCGCTGTTTCAAATGCACATCGAGTGCGTGTTGAATCTTTTTCAAAAAGTA
GAGCGATATTTTTACCTTTCATTTTTTGTTGTTCTATTCCTGCATATTTTGCGCGTTTAA
GATCTTCAGATAAATTAAGTAAAAATTCCATTTCTTTTTGTGTGAAGTCTAACAAAGTTA
AAAAGTTTCTATTTCTTAAATTTTTCATTTTGAATATCTCCTTTTCAATTAATATTTTAT
TCATGTTATTTTTTTATAATCCAATTTCTTTTATCTTGATATATAATATTTTCTATTTTT
AATTCTCTGATTATTTCACCAGTAGTTTTTCTGTTAAGTCCAGATAAATTACTTATTAAT
TGAACAGTCATAATTTGTTTTAATTCATAGAATTCTCCATTATCATCCCCAATTGAAAGG
CATAAAATTTGTAGTATTCTTTCAATTCTTTCTTTAGCTGAATTAGCTCTTAACGCCATA
ATATATTCTACTTGAAATTGAATAGTCTCATTAAGTTTCTTGAAGAGACTTTCAAATATT
TCATTATGCTTTCTACATAAATACTCAAGTAAATCTTTCGGTAAAGTTAATATTTTACAA
TCTGTCAAAGCTGTACATATTTCATATGGTGCAGGGGTTTCATTAAATATGAAGTTCATT
GGAAATATATTTTCGTCTTTACTTAATCTTAAATAATTGTCACCAGTAATATTAGAAGAT
TCATGTAAAATACAACCATTTACTAAAAAGTATACAAATTTTATTTGATCAGTTGAATGA
TATATGACTTGTCCTTTTTTATATTGATAAAGTGTTAAATCCTCTTTATAAGGTCTAACA
ATACTAACAGGAATATTTAAGTATGATGCTAATTGTTTAAGATTATTATCAAATTCATAT
TCTGAATTTTTAATATAAATATTTTCTTCATACATAACTATAAACCCCTTAAAAATTACT
TAGTTTAAATCATAACTTAAAATACAGAAATATTACCTGTAATCAAACGAACTATTCCTA
TTATTGCAAGTACAATGATGAATATGAATAACGTATAATCCAATTTTGTCAAATATTTGT
TATTATCCCTTTGTACGTAGCTGTATACGAGTAATCCAGGTATATATAACAACATCGTTA
ATAGTAAATAATCTAATCCAGCTGCATAAACCAACCAAATTGTGTAAATAGATGCAATAA
TTCCTATTATCCATTGTTTTAAATTAGCTTTAGATTTATTTTGAATAGTATATTTAACCT
GGTAAAAAGCACTGAGTGTATATGGAATTAAGATTGCACTTGATGCAAGTGAAAACGCAA
ACTGATAGGCACTATCTGTAAACAACATACTAATTAAAAATAACTGAACTAATATATTAG
TAATAATTAAAGCGTTGACCGGAGCTTTATTCTTATTTTCTTTAGCAAACCATTTCGGGA
AAAGTCCATCTTTAGCTACAATGAATGGTAATTCACCAGCTAGTAATGTCCATCCTAACC
AAGCTCCTAAAACAGAGATAATTAAGCCTATATTAACTAACACTGAACCCCAATGACCTA
CAATATGTTCTAATACTTGTGCCATTGATGGATTAGCAAGTTTTGAAATTTGGTTCTGCT
GAATGACACCTTGGGCTAGTACAGTCATTAAGAAATAAATGACTAGCACAGAAATCAAAC
CAATAACGGTAGCAGTTCCTACATCCTTTTTAGACTTTGCACGTCCAGAAAAGACAACGG
CTCCTTCAATCCCTGTGAATACCCATACAGTTACTAACATAGTACTTTTTACTTGTGCCA
TTGTATCTCCCCAACTAAAAACGCCAACACTTCCACTAGTCATACCATAAAAACCGGATT
TAAAAGTACTGAAGTTGAATACAACTATCATGCATATAATAACTAGAAATATAGGTATTA
ATTTAGCTACTGTAACAATACTATTTATAAACGCTGCAGTTTCTACACCTCTAAGTATTA
AAAAATGTACACCCCATAATAAAATTGATGCTATGATAATACTTGGAAGTGTGTTACCTC
CTTTAAATATAGGGAAAAAGTTACCCACAGCTGACATTAATAGGGTTGCATAAGCCACAT
TACCTAGAAATGCTGCAAACCAATATCCCCAAGCACTTGAAAAACCAATAAAATCTCCAA
ACCCTGTTTGAGCATAACTATAAATTCCTCCATCAAGATCTGGTCGCTCATTTGTTAAAT
TTTGAAATACGAAAGCAAGAGAAATCATACCAATAGCAGTTATTATCCAACCGATAATTA
TTGCAAGTCCACCAGCTTGGCCACCCATATCTGAGATGATATTGAATGCACCACCGCCTA
TCATAGAGCCTATGACTAAACCAATTAAGGAAGTTTTACCTAATTTATTTTCATCCATAT
TAATCTCCCCTAATAAAGGTGGTAAAAATCTTGTTATTTGATTTAATGAATGAATTACTT
GTGACTTTTACCACCTTTCAAATTTAAATATCTTCTCTAAATAACGGCTGACTCATACAT
CTTGGGCCTCCGCGTCCACGTACAAGTTCACTACCAGTAATTTCAATCACTTTAATTCCT
TTGTCGCGTAAAAGTTGGTTTGATACATAGTTGCGATCGTATGTCACCACAACCCCTGGT
CGAATACATAATGTGTTTGAGCCATCATTCCATTGTTCACGTGCACCATCAATAACGTCG
CCATTACCTGTTGGAATAAAGTCCACTTTTTCTACTTCTAAAACTTCAGCAAGTGTTTCA
CGTAACTTGCTAGAACGAGTAATTTTTATATCGTCCTTACCATCATTTTGTTCTATGGTA
AATATATTCATATTATTTTCTTCTTTAAATATTGCTGCATGTACTGTAAACTTATCGTAG
TCAATCATAGTTAGTATTGTATCTAGGTGCATAAATGTACGTGTATTAGGTATTTCAATA
GCTACGATTTTTTTAAAACTTGTGTTTGCATCTTTGAAAATATTACGTGCTAACTTTTCT
ATTGCTTGAGCTGATGTACGTTCTGATATACCAATAGCTAAAACATCTTTCGATAATACT
AATTCATCTCCACCTTCAATATTAAATGGTGAGTTACGATCTAACCATACTGGTACATCT
TTATCTTTAAATCTTGGATGATGTTTCAGTATATATGTCATAAAAATAGATTCTCTACGT
CGTGCTCTCCAATACATTCTGTTAATTGTCATTCCTCTACCAATTGAAGCTTGGGGATCT
CTTGTAAAATAAAGGTTGGGCATTGGATCTAAGTAAAATGGATATCTATCATCCATATAT
TCTACTAAATGGGTTGTTTCAAGTTGAATTTCTTCTTTACGTACGCCAGCCATGATTTTA
TTTACAAGTTCTTGGTCAGATAACTTTGAAAAGAATTCTTTAATTTCAGTTTCATGACCT
AATATTGTCTTTTTAGATTCTGTTAATATGTCGTTTATGAAGTTCTCGCGTACTTCTGGC
TCAGTAATAGATTCTGCTGCAAGTTTTTCTAAATAAACTACTTCGATTCCTTCATCTCTC
AAAGTTTGAGCAAATTTGTCATGCTCTTCTTGTGCAACTTTTAAGTAGGGAATATCATCG
AATAATAAACCACTTAAATGATCAGGTACTAAATTTTCTAATTCTTTTCCTGGTCTTTTT
AACAACACAGTTTTCAATTTGCCTATTTCACTATTTACTTGAATGGGTCCTTGTACCATT
TCAAATTCCTCCTTTGCTTTATTACATTCACATTATAAAACGCTTTCAAAAAACATCGTG
TGATTTAATTCACAATTGTTTAGGGAGGGTTTTCACATATATAGATTTATTCAATGCAAA
ATTTTGTATGAATATGTATTTTGTACTATATAATAGTGAATAATTTGAAAAATCTCATTG
TTAAAACCTTATCTTATTCAAGCAAAAAGATTTTTTACTCATTTTTTTGTATTAGTAATC
ATTCCTATTAATATAATCATTTAATTTTTAAGGGAATAATTGATAACAAACAAATTCTGC
TATTTCATTTGAAGAAGTCAAAATCATCAAAGTATCGTTACCTCCAATAATTCCTAATAT
TTCTTTCATTTGTAATTGATCTATGTAATAACTTATACTTTGAGCAAAGCCAGGAGATGT
TTTTATTAAGACATAGTTATTTAGCGTTATAAATTCAATAATCTCATCACTAAATATTTC
TAATTGTTTTTTTGCACTTAATTGATTTGTTTGATTTATTTTCTTGTAAATATACTTTTT
ATTTTCAACAGGGATTTTGTAAATTTCTAATTCTTGTAAGTCACGAGAAATAGTTGTCAA
GCTATAGTAAACTCCAAAATGTCTTGCCATGTAATCCACTATTTGTTGTTTTTTATTAAA
CTGATTCTGTTGTATAACAGTTAAGATAAGATTTAAACGTTTTTCTTTTTTCAT
>ACME_A008_NL_05
TCAATTCTTAATTAATGTTCCTATTTTACCGTCTAAAGCGTCCCCTAATCCTGCTAGAGA
TGTAATCAAAACACTGCCTTTAGTATTTTTTTCAAGAAATTGAAGTGCAGCTTCAACTTT
TGGAAGCATACTTCCTTTAGCAAATTGACCATCAGAGATATGTTTTTTCATTTCATCCAC
AGACACTTCATCGAGACCTCTTTGGTTTTCTTTTCCATAGTTAATGTAAACATGGTCCAC
AGCAGTTAATATGATTAATTGATCAGATTGTAAATGTGCTGCTAATAAAGCACTCGTTTT
ATCTTTATCAATAACTGCATCAACACCTGTATAAACTTCATTTTCCTTAATTACTGGAAT
TCCACCACCGCCGGCAGCGATAACTAGTGTTCCATGAGTGATTAATGTTTCTATACTATC
TAACTCAACTATACTTATAGGTTGTGGGGAAGGGACAACGCGACGATAGCCGCGTCCAGA
ATCTTCTACAAAAGTATAACCTTTTTCTTTCGTAAATTTATCAGCCTGCTCTTTTGTATA
AAATAATCCAATTGGTTTAGTAGGGTTATTGAAAGCAGAATCATCGCTTGCAACTTGAAC
TTGTGTTACTAGCGTAACAACTTGTTTATCTATGCCCATTGAATGAAGTTCGTTTTGTAA
ACTTTCTTGCATCTGATAGCCAATATAAGCTTGACTCATAGCACCACATTCAGGGAAAGG
AAAAGGAGGACCTTGTTTGTGTTCCGCCGCATAATTTAAACCTAAGTTAATACTTCCAAC
TTGTGGACCATTACCATGACTAATTACAATTTCGTATCCTTTATCGATTAAACTTACTAG
AGATTTAGATGTACTTTTTAATAAATCTAATTGTTCTTTAGGCGATTGTCCTAAAGCGTT
ACCACCCAAAGCTACGACGATTTTAGACATATTTATATCCTCCTTTCATTTACTCTCCTA
ATGTTGCTACCATGACTGCTTTTATTGTATGTGCTCTATTTTCTGCTTCTTGGAAAACAA
CTGATTGTTCACTTTCAAATACTTCATTTGTTACTTCCATTTCAGTTAGACCATATTTTT
CTTGAATTTGTTTACCGATTATTGTTTCAGTATCATGGAATGATGGTAAGCAATGTTCAA
AAATTGTATGTGGATTACCTGTTTTTTTCATTAATTCTTTAGTTACACGGTATGGTTCTA
ATAATTTGATACGTTTTTCCCAAACTTCATCAGGTTCACCCATAGATACCCAAACATCTG
TGTAAATTACATCAGATCCTTTGACACCTTCATCAATATCATCAGTTATAAGGATTTCAC
CACCGTTTTTGTCAGCTATATCATTACACCGATTTAATAATTCATCAGTTGGATTTAGTT
CTTTAGGACATACAAGATGGAAAGTCATGCCCATGATTGCTGCTCCTTGCATTAAGGCAT
TTGCAACGTTATTACGTCCATCTCCAACATATGTGAAGTTAATTTCATTATATGGTTTTT
TCAATACTTCTTTAGCTGTTAAAAAATCAGCAAGTACTTGTGTAGGATGATCTTCATCTG
TTAAACCATTCCATACGGGAACGCCAGAATATTTTGCCAAATCCTCAACTACTCTTTGTG
AGAATCCACGATATTCTATGCCATCATACATTCCACCTAAAACACGAGCAGTATCTTTGG
TAGACTCTTTTTTACCCATTTGAGAACCTGTTGGCCCAAGGTATGTTACATGTGCACCTT
GATCATAAGCCGCTGTTTCAAATGCACATCGAGTGCGTGTTGAATCTTTTTCAAAAAGTA
GAGCGATATTTTTACCTTTCATTTTTTGTTGTTCTATTCCTGCATATTTTGCGCGTTTAA
GATCTTCAGATAAATTAAGTAAAAATTCCATTTCTTTTTGTGTGAAGTCTAACAAAGTTA
AAAAGTTTCTATTTCTTAAATTTTTCATTTTGAATATCTCCTTTTCAATTAATATTTTAT
TCATGTTATTTTTTTATAATCCAATTTCTTTTATCTTGATATATAATATTTTCTATTTTT
AATTCTCTGATTATTTCACCAGTAGTTTTTCTGTTAAGTCCAGATAAATTACTTATTAAT
TGAACAGTCATAATTTGTTTTAATTCATAGAATTCTCCATTATCACCCCCAATTGAAAGG
CATAAAATTTGTAGTATTCTTTCAATTCTTTCTTTAGCTGAATTAGCTCTTAACGCCATA
ATATATTCTACTTGAAATTGAATAGTCTCATTAAGTTTCTTGAAGAGACTTTCAAATATT
TCATTATGCTTTCTACATAAATACTCAAGTAAATCTTTCGGTAAAGTTAATATTTTACAA
TCTGTCAAAGCTGTACATATTTCATATGGTGCAGGGGTTTCATTAAATATGAAGTTCATT
GGAAATATATTTTCGTCTTTACTTAATCTTAAATAATTGTCACCAGTAATATTAGAAGAT
TCATGTAAAATACAACCATTTACTAAAAAGTATACAAATTTTATTTGATCAGTTGAATGA
TATATGACTTGTCCTTTTTTATATTGATAAAGTGTTAAATCCTCTTTATAAGGTCTAACA
ATACTAACAGGAATATTTAAGTATGATGCTAATTGTTTAAGATTATTATCAAATTCATAT
TCTGAATTTTTAATATAAATATTTTCTTCATACATAACTATAAACCCCTTAAAAATTACT
TAGTTTAAATCATAACTTAAAATACAGAAATATTACCTGTAATCAAACGAACTATTCCTA
TTATTGCAAGTACAATGATGAATATGAATAACGTATAATCCAATTTTGTCAAATGTTTGT
TATTATCCCTTTGTACGTAGCTGTATACGAGTAATCCAGGTATATATAACAACATCGTTA
ATAGTAAATAATCTAATCCAGCTGCATAAACCAACCAAATTGTGTAAATAGATGCAATAA
TTCCTATTATCCATTGTTTTAAATTAGCTTTAGATTTATTTTGAATAGTATATTTAACCT
GGTAAAAAGCACTGAGTGTATATGGAATTAAGATTGCACTTGATGCAAGTGAAAACGCAA
ACTGATAGGCACTATCTGTAAACAACATACTAATTAAAAATAACTGAACTAATATATTAG
TAATAATTAAAGCGTTGACCGGAGCTTTATTCTTATTTTCTTTAGCAAACCATTTCGGGA
AAAGTCCATCTTTAGCTACAATGAATGGTAATTCACCAGCTAGTAATGTCCATCCTAACC
AAGCTCCTAAAACAGAGATAATTAAGCCTATATTAACTAACACTGAACCCCAATGACCTA
CAATATGTTCTAATACTTGTGCCATTGATGGATTAGCAAGTTTTGAAATTTGGTTCTGCT
GAATGACACCTTGGGCTAGTACAGTCATTAAGAAATAAATGACTAGCACAGAAATCAAAC
CAATAACGGTAGCAGTTCCTACATCCTTTTTAGACTTTGCACGTCCAGAAAAGACAACGG
CTCCTTCAATCCCTGTGAATACCCATACAGTTACTAACATAGTACTTTTTACTTGTGCCA
TTGTATCTCCCCAACTAAAAACGCCAACACTTCCACTAGTCATACCATAAAAACCGGATT
TAAAAGTACTGAAGTTGAATACAACTATCATGCATATAATAACTAGAAATATAGGTATTA
ATTTAGCTACTGTAACAATACTATTTATAAACGCTGCAGTTTCTACACCTCTAAGTATTA
AAAAATGTACACCCCATAATAAAATTGATGCTATGATAATACTTGGAAGTGTGTTACCTC
CTTTAAATATAGGGAAAAAGTTACCCACAGCTGACATTAATAGGGTTGCATAAGCCACAT
TACCTAGAAATGCTGCAAACCAATATCCCCAAGCACTTGAAAAACCAATAAAATCTCCAA
ACCCTGTTTGAGCATAACTATAAATTCCTCCATCAAGATCTGGTCGCTCATTTGTTAAAT
TTTGAAATACGAAAGCAAGAGAAATCATACCAATAGCAGTTATTATCCAACCGATAATTA
TTGCAAGTCCACCAGCTTGGCCACCCATATCTGAGATGATATTGAATGCACCACCGCCTA
TCATAGAGCCTATGACTAAACCAATTAAGGAAGTTTTACCTAATTTATTTTCATCCATAT
TAATCTCCCCTAATAAAGGTGGTAAAAATCTTGTTATTTGATTTAATGAATGAATTACTT
GTGACTTTTACCACCTTTCAAATTTAAATATCTTCTCTAAATAACGGCTGACTCATACAT
CTTGGGCCTCCGCGTCCACGTACAAGTTCACTACCAGTAATTTCAATCACTTTAATTCCT
TTGTCGCGTAAAAGTTGGTTTGATACATAGTTGCGATCGTATGTCACCACAACCCCTGGT
CGAATACATAATGTGTTTGAGCCATCATTCCATTGTTCACGTGCACCATCAATAACGTCG
CCATTACCTGTTGGAATAAAGTCCACTTTTTCTACTTCTAAAACTTCAGCAAGTGTTTCA
CGTAACTTGCTAGAACGAGTAATTTTTATATCGTCCTTACCATCATTTTGTTCTATGGTA
AATATATTCATATTATTTTCTTCTTTAAATATTGCTGCATGTACTGTAAACTTATCGTAG
TCAATCATAGTTAGTACTGTATCTAGGTGCATAAATGTACGTGTATTAGGTATTTCAATA
GCTACGATTTTTTTAAAACTTGTGTTTGCATCTTTGAAAATATTACGTGCTAACTTTTCT
ATTGCTTGAGCTGATGTACGTTCTGATATACCAATAGCTAAAACATCTTTCGATAATACT
AATTCATCTCCACCTTCAATATTAAATGGTGAGTTACGATCTAACCATACTGGTACATCT
TTATCTTTAAATCTTGGATGATGTTTCAGTATATATGTCATAAAAATAGATTCTCTACGT
CGTGCTCTCCAATACATTCTGTTAATTGTCATTCCTCTACCAATTGAAGCTTGGGGATCT
CTTGTAAAATAAAGGTTGGGCATTGGATCTAAGTAAAATGGATATCTATCATCCATATAT
TCTACTAAATGGGTTGTTTCAAGTTGAATTTCTTCTTTACGTACGCCAGCCATGATTTTA
TTTACAAGTTCTTGGTCAGATAACTTTGAAAAGAATTCTTTAATTTCAGTTTCATGACCT
AATATTGTCTTTTTAGATTCTGTTAATATGTCGTTTATGAAGTTCTCGCGTACTTCTGGC
TCAGTAATAGATTCTGCTGCAAGTTTTTCTAAATAAACTACTTCGATTCCTTCATCTCTC
AAAGTTTGAGCAAATTTGTCATGCTCTTCTTGTGCAACTTTTAAGTAGGGAATATCATCG
AATAATAAACCACTTAAATGATCAGGTACTAAATTTTCTAATTCTTTTCCTGGTCTTTTT
AACAACACAGTTTTCAATTTGCCTATTTCACTATTTACTTGAATGGGTCCTTGTACCATT
TCAAATTCCTCCTTTGCTTTATTACATTCACATTATAAAACGCTTTCAAAAAACATCGTG
TGATTTAATTCACAATTGTTTAGGGAGGGTTTTCACATATATAGATTTATTCAATGCAAA
ATTTTGTATGAATATGTATTTTGTACTATATAATAGTGAATAATTTGAAAAATCTCATTG
TTAAAACCTTATCTTATTCAAGCAAAAAGATTTTTTACTCATTTTTTTGTATTAGTAATC
ATTCCTATTAATATAATCATTTAATTTTTAAGGGAATAATTGATAACAAACAAATTCTGC
TATTTCATTTGAAGAAGTCAAAATCATCAAAGTATCGTTACCTCCAATAATTCCTAATAT
TTCTTTCATTTGTAATTGATCTATGTAATAACTTATACTTTGAGCAAAGCCAGGAGATGT
TTTTATTAAGACATAGTTATTTAGCGTTATAAATTCAATAATCTCATCACTAAATATTTC
TAATTGTTTTTTTGCACTTAATTGATTTGTTTGATTTATTTTCTTGTAAATATACTTTTT
ATTTTCAACAGGGATTTTGTAAATTTCTAATTCTTGTAAGTCACGAGAAATAGTTGTCAA
GCTATAGTAAACTCCAAAATGTCTTGCCATGTAATCCACTATTTGTTGTTTTTTATTAAA
CTGATTCTGTTGTATAACAGTTAAGATAAGATTTAAACGTTTTTCTTTTTTCAT
>ACME_A009_NL_06
TCAATTCTTAATTAATGTTCCTATTTTACCGTCTAAAGCGTCCCCTAATCCTGCTAGAGA
TGTAATCAAAACACTGCCTTTAGTATTTTTTTCAAGAAATTGAAGTGCAGCTTCAACTTT
TGGAAGCATACTTCCTTTAGCAAATTGACCATCAGAGATATGTTTTTTCATTTCATCCAC
AGACACTTCATCGAGACCTCTTTGGTTTTCTTTTCCATAGTTAATGTAAACATGGTCCAC
AGCAGTTAATATGATTAATTGATCAGATTGTAAATGTGCTGCTAATAAAGCACTCGTTTT
ATCTTTATCAATAACTGCATCAACACCTGTATAAACTTCATTTTCCTTAATTACTGGAAT
TCCACCACCGCCGGCAGCGATAACTAGTGTTCCATGAGTGATTAATGTTTCTATACTATC
TAACTCAACTATACTTATAGGTTGTGGGGAAGGGACAACGCGACGATAGCCGCGTCCAGA
ATCTTCTACAAAAGTATAACCTTTTTCTTTCGTAAATTTATCAGCCTGCTCTTTTGTATA
AAATAATCCAATTGGTTTAGTAGGGTTATTGAAAGCAGAATCATCGCTTGCAACTTGAAC
TTGTGTTACTAGCGTAACAACTTGTTTATCTATGCCCATTGAATGAAGTTCGTTTTGTAA
ACTTTCTTGCATCTGATAGCCAATATAAGCTTGACTCATAGCACCACATTCAGGGAAAGG
AAAAGGAGGACCTTGTTTGTGTTCCGCCGCATAATTTAAACCTAAGTTAATACTTCCAAC
TTGTGGACCATTACCATGACTAATTACAATTTCGTATCCTTTATCGATTAAACTTACTAG
AGATTTAGATGTACTTTTTAATAAATCTAATTGTTCTTTAGGCGATTGTCCTAAAGCGTT
ACCACCCAAAGCTACGACGATTTTAGACATATTTATATCCTCCTTTCATTTACTCTCCTA
ATGTTGCTACCATGACTGCTTTTATTGTATGTGCTCTATTTTCTGCTTCTTGGAAAACAA
CTGATTGTTCACTTTCAAATACTTCATTTGTTACTTCCATTTCAGTTAGACCATATTTTT
CTTGAATTTGTTTACCGATTATTGTTTCAGTATCATGGAATGATGGTAAGCAATGTTCAA
AAATTGTATGTGGATTACCTGTTTTTTTCATTAATTCTTTAGTTACACGGTATGGTTCTA
ATAATTTGATACGTTTTTCCCAAACTTCATCAGGTTCACCCATAGATACCCAAACATCTG
TGTAAATTACATCAGATCCTTTGACACCTTCATCAATATCATCAGTTATAAGGATTTCAC
CACCGTTTTTGTCAGCTATATCATTACACCGATTTAATAATTCATCAGTTGGATTTAGTT
CTTTAGGACATACAAGATGGAAAGTCATGCCCATGATTGCTGCTCCTTGCATTAAGGCAT
TTGCAACGTTATTACGTCCATCTCCAACATATGTGAAGTTAATTTCATTATATGGTTTTT
TCAATACTTCTTTAGCTGTTAAAAAATCAGCAAGTACTTGTGTAGGATGATCTTCATCTG
TTAAACCATTCCATACGGGAACGCCAGAATATTTTGCCAAATCCTCAACTACTCTTTGTG
AGAATCCACGATATTCTATGCCATCATACATTCCACCTAAAACACGAGCAGTATCTTTGG
TAGACTCTTTTTTACCCATTTGAGAACCTGTTGGCCCAAGGTATGTTACATGTGCACCTT
GATCATAAGCCGCTGTTTCAAATGCACATCGAGTGCGTGTTGAATCTTTTTCAAAAAGTA
GAGCGATATTTTTACCTTTCATTTTTTGTTGTTCTATTCCTGCATATTTTGCGCGTTTAA
GATCTTCAGATAAATTAAGTAAAAATTCCATTTCTTTTTGTGTGAAGTCTAACAAAGTTA
AAAAGTTTCTATTTCTTAAATTTTTCATTTTGAATATCTCCTTTTCAATTAATATTTTAT
TCATGTTATTTTTTTATAATCCAATTTCTTTTATCTTGATATATAATATTTTCTATTTTT
AATTCTCTGATTATTTCACCAGTAGTTTTTCTGTTAAGTCCAGATAAATTACTTATTAAT
TGAACAGTCATAATTTGTTTTAATTCATAGAATTCTCCATTATCATCCCCAATTGAAAGG
CATAAAATTTGTAGTATTCTTTCAATTCTTTCTTTAGCTGAATTAGCTCTTAACGCCATA
ATATATTCTACTTGAAATTGAATAGTCTCATTAAGTTTCTTGAAGAGACTTTCAAATATT
TCATTATGCTTTCTACATAAATACTCAAGTAAATCTTTCGGTAAAGTTAATATTTTACAA
TCTGTCAAAGCTGTACATATTTCATATGGTGCAGGGGTTTCATTAAATATGAAGTTCATT
GGAAATATATTTTCGTCTTTACTTAATCTTAAATAATTGTCACCAGTAATATTAGAAGAT
TCATGTAAAATACAACCATTTACTAAAAAGTATACAAATTTTATTTGATCAGTTGAATGA
TATATGACTTGTCCTTTTTTATATTGATAAAGTGTTAAATCCTCTTTATAAGGTCTAACA
ATACTAACAGGAATATTTAAGTATGATGCTAATTGTTTAAGATTATTATCAAATTCATAT
TCTGAATTTTTAATATAAATATTTTCTTCATACATAACTATAAACCCCTTAAAAATTACT
TAGTTTAAATCATAACTTAAAATACAGAAATATTACCTGTAATCAAACGAACTATTCCTA
TTATTGCAAGTACAATGATGAATATGAATAACGTATAATCCAATTTTGTCAAATGTTTGT
TATTATCCCTTTGTACGTAGCTGTATACGAGTAATCCAGGTATATATAACAACATCGTTA
ATAGTAAATAATCTAATCCAGCTGCATAAACCAACCAAATTGTGTAAATAGATGCAATAA
TTCCTATTATCCATTGTTTTAAATTAGCTTTAGATTTATTTTGAATAGTATATTTAACCT
GGTAAAAAGCACTGAGTGTATATGGAATTAAGATTGCACTTGATGCAAGTGAAAACGCAA
ACTGATAGGCACTATCTGTAAACAACATACTAATTAAAAATAACTGAACTAATATATTAG
TAATAATTAAAGCGTTGACCGGAGCTTTATTCTTATTTTCTTTAGCAAACCATTTCGGGA
AAAGTCCATCTTTAGCTACAATGAATGGTAATTCACCAGCTAGTAATGTCCATCCTAACC
AAGCTCCTAAAACAGAGATAATTAAGCCTATATTAACTAACACTGAACCCCAATGACCTA
CAATATGTTCTAATACTTGTGCCATTGATGGATTAGCAAGTTTTGAAATTTGGTTCTGCT
GAATGACACCTTGGGCTAGTACAGTCATTAAGAAATAAATGACTAGCACAGAAATCAAAC
CAATAACGGTAGCAGTTCCTACATCCTTTTTAGACTTTGCACGTCCAGAAAAGACAACGG
CTCCTTCAATCCCTGTGAATACCCATACAGTTACTAACATAGTACTTTTTACTTGTGCCA
TTGTATCTCCCCAACTAAAAACGCCAACACTTCCACTAGTCATACCATAAAAACCGGATT
TAAAAGTACTGAAGTTGAATACAACTATCATGCATATAATAACTAGAAATATAGGTATTA
ATTTAGCTACTGTAACAATACTATTTATAAACGCTGCAGTTTCTACACCTCTAAGTATTA
AAAAATGTACACCCCATAATAAAATTGATGCTATGATAATACTTGGAAGTGTGTTACCTC
CTTTAAATATAGGGAAAAAGTTACCCACAGCTGACATTAATAGGGTTGCATAAGCCACAT
TACCTAGAAATGCTGCAAACCAATATCCCCAAGCACTTGAAAAACCAATAAAATCTCCAA
ACCCTGTTTGAGCATAACTATAAATTCCTCCATCAAGATCTGGTCGCTCATTTGTTAAAT
TTTGAAATACGAAAGCAAGAGAAATCATACCAATAGCAGTTATTATCCAACCGATAATTA
TTGCAAGTCCACCAGCTTGGCCACCCATATCTGAGATGATATTGAATGCACCACCGCCTA
TCATAGAGCCTATGACTAAACCAATTAAGGAAGTTTTACCTAATTTATTTTCATCCATAT
TAATCTCCCCTAATAAAGGTGGTAAAAATCTTGTTATTTGATTTAATGAATGAATTACTT
GTGACTTTTACCACCTTTCAAATTTAAATATCTTCTCTAAATAACGGCTGACTCATACAT
CTTGGGCCTCCGCGTCCACGTACAAGTTCACTACCAGTAATTTCAATCACTTTAATTCCT
TTGTCGCGTAAAAGTTGGTTTGATACATAGTTGCGATCGTATGTCACCACAACCCCTGGT
CGAATACATAATGTGTTTGAGCCATCATTCCATTGTTCACGTGCACCATCAATAACGTCG
CCATTACCTGTTGGAATAAAGTCCACTTTTTCTACTTCTAAAACTTCAGCAAGTGTTTCA
CGTAACTTGCTAGAACGAGTAATTTTTATATCGTCCTTACCATCATTTTGTTCTATGGTA
AATATATTCATATTATTTTCTTCTTTAAATATTGCTGCATGTACTGTAAACTTATCGTAG
TCAATCATAGTTAGTACTGTATCTAGGTGCATAAATGTACGTGTATTAGGTATTTCAATA
GCTACGATTTTTTTAAAACTTGTGTTTGCATCTTTGAAAATATTACGTGCTAACTTTTTT
ATTGCTTGAGCTGATGTACGTTCTGATATACCAATAGCTAAAACATCTTTCGATAATACT
AATTCATCTCCACCTTCAATATTAAATGGTGAGTTACGATCTAACCATACTGGTACATCT
TTATCTTTAAATCTTGGATGATGTTTCAGTATATATGTCATAAAAATAGATTCTCTACGT
CGTGCTCTCCAATACATTCTGTTAATTGTCATTCCTCTACCAATTGAAGCTTGGGGATCT
CTTGTAAAATAAAGGTTGGGCATTGGATCTAAGTAAAATGGATATCTATCATCCATATAT
TCTACTAAATGGGTTGTTTCAAGTTGAATTTCTTCTTTACGTACGCCAGCCATGATTTTA
TTTACAAGTTCTTGGTCAGATAACTTTGAAAAGAATTCTTTAATTTCAGTTTCATGACCT
AATATTGTCTTTTTAGATTCTGTTAATATGTCGTTTATGAAGTTCTCGCGTACTTCTGGC
TCAGTAATAGATTCTGCTGCAAGTTTTTCTAAATAAACTACTTCGATTCCTTCATCTCTC
AAAGTTTGAGCAAATTTGTCATGCTCTTCTTGTGCAACTTTTAAGTAGGGAATATCATCG
AATAATAAACCACTTAAATGATCAGGTACTAAATTTTCTAATTCTTTTCCTGGTCTTTTT
AACAACACAGTTTTCAATTTGCCTATTTCACTATTTACTTGAATGGGTCCTTGTACCATT
TCAAATTCCTCCTTTGCTTTATTACATTCACATTATAAAACGCTTTCAAAAAACATCGTG
TGATTTAATTCACAATTGTTTAGGGAGGGTTTTCACATATATAGATTTATTCAATGCAAA
ATTTTGTATGAATATGTATTTTGTACTATATAATAGTGAATAATTTGAAAAATCTCATTG
TTAAAACCTTATCTTATTCAAGCAAAAAGATTTTTTACTCATTTTTTTGTATTAGTAATC
ATTCCTATTAATATAATCATTTAATTTTTAAGGGAATAATTGATAACAAACAAATTCTGC
TATTTCATTTGAAGAAGTCAAAATCATCAAAGTATCGTTACCTCCAATAATTCCTAATAT
TTCTTTCATTTGTAATTGATCTATGTAATAACTTATACTTTGAGCAAAGCCAGGAGATGT
TTTTATTAAGACATAGTTATTTAGCGTTATAAATTCAATAATCTCATCACTAAATATTTC
TAATTGTTTTTTTGCACTTAATTGATTTGTTTGATTTATTTTCTTGTAAATATACTTTTT
ATTTTCAACAGGGATTTTGTAAATTTCTAATTCTTGTAAGTCACGAGAAATAGTTGTCAA
GCTATAGTAAACTCCAAAATGTCTTGCCATGTAATCCACTATTTGTTGTTTTTTATTAAA
CTGATTCTGTTGTATAACAGTTAAGATAAGATTTAAACGTTTTTCTTTTTTCAT
>ACME_A010_NL_07
TCAATTCTTAATTAATGTTCCTATTTTACCGTCTAAAGCGTCCCCTAATCCTGCTAGAGA
TGTAATCAAAACACTGCCTTTAGTATTTTTTTCAAGAAATTGAAGTGCAGCTTCAACTTT
TGGAAGCATACTTCCTTTAGCAAATTGACCATCAGAGATATGTTTTTTCATTTCATCCAC
AGACACTTCATCGAGACCTCTTTGGTTTTCTTTTCCATAGTTAATGTAAACATGGTCCAC
AGCAGTTAATATGATTAATTGATCAGATTGTAAATGTGCTGCTAATAAAGCACTCGTTTT
ATCTTTATCAATAACTGCATCAACACCTGTATAAACTTCATTTTCCTTAATTACTGGAAT
TCCACCACCGCCGGCAGCGATAACTAGTGTTCCATGAGTGATTAATGTTTCTATACTATC
TAACTCAACTATACTTATAGGTTGTGGGGAAGGGACAACGCGACGATAGCCGCGTCCAGA
ATCTTCTACAAAAGTATAACCTTTTTCTTTCGTAAATTTATCAGCCTGCTCTTTTGTATA
AAATAATCCAATTGGTTTAGTAGGGTTATTGAAAGCAGAATCATCGCTTGCAACTTGAAC
TTGTGTTACTAGCGTAACAACTTGTTTATCTATGCCCATTGAATGAAGTTCGTTTTGTAA
ACTTTCTTGCATCTGATAGCCAATATAAGCTTGACTCATAGCACCACATTCAGGGAAAGG
AAAAGGAGGACCTTGTTTGTGTTCCGCCGCATAATTTAAACCTAAGTTAATACTTCCAAC
TTGTGGACCATTACCATGACTAATTACAATTTCGTATCCTTTATCGATTAAACTTACTAG
AGATTTAGATGTACTTTTTAATAAATCTAATTGTTCTTTAGGCGATTGTCCTAAAGCGTT
ACCACCCAAAGCTACGACGATTTTAGACATATTTATATCCTCCTTTCATTTACTCTCCTA
ATGTTGCTACCATGACTGCTTTTATTGTATGTGCTCTATTTTCTGCTTCTTGGAAAACAA
CTGATTGTTCACTTTCAAATACTTCATTTGTTACTTCCATTTCAGTTAGACCATATTTTT
CTTGAATTTGTTTACCGATTATTGTTTCAGTATCATGGAATGATGGTAAGCAATGTTCAA
AAATTGTATGTGGATTACCTGTTTTTTTCATTAATTCTTTAGTTACACGGTATGGTTCTA
ATAATTTGATACGTTTTTCCCAAACTTCATCAGGTTCACCCATAGATACCCAAACATCTG
TGTAAATTACATCAGATCCTTTGACACCTTCATCAATATCGTCAGTTATAAGGATTTCAC
CACCGTTTTTGTCAGCTATATCATTACAACGATTTAATAATTCATCAGTTGGATTTAGTT
CTTTAGGACATACAAGATGGAAAGTCATGCCCATGATTGCTGCTCCTTGCATTAAGGCAT
TTGCAACGTTATTACGTCCATCTCCAACATATGTGAAGTTAATTTCATTATATGGTTTTT
TCAATACTTCTTTAGCTGTTAAAAAATCAGCAAGTACTTGTGTAGGATGATCTTCATCTG
TTAAACCATTCCATACGGGAACGCCAGAATATTTTGCCAAATCCTCAACTACTCTTTGTG
AGAATCCACGATATTCTATGCCATCATACATTCCACCTAAAACACGAGCAGTATCTTTGG
TAGACTCTTTTTTACCCATTTGAGAACCTGTTGGCCCAAGGTATGTTACATGCGCACCTT
GATCATAAGCCGCTGTTTCAAATGCACATCGAGTGCGTGTTGAATCTTTTTCAAAAAGTA
GAGCGATATTTTTACCTTTCATTTTTTGTTGTTCTATTCCTGCATATTTTGCGCGTTTAA
GATCTTCAGATAAATTAAGTAAAAATTCCATTTCTTTTTGTGTGAAGTCTAACAAAGTTA
AAAAGTTTCTATTTCTTAAATTTTTCATTTTGAATATCTCCTTTTCAATTAATATTTTAT
TCATGTTATTTTTTTATAATCCAATTTCTTTTATCTTGATATATAATATTTTCTATTTTT
AATTCTCTGATTATTTCACCAGTAGTTTTTCTGTTAAGTCCAGATAAATTACTTATTAAT
TGAACAGTCATAATTTGTTTTAATTCATAGAATTCTCCATTATCATCCCCAATTGAAAGG
CATAAAATTTGTAGTATTCTTTCAATTCTTTCTTTAGCTGAATTAGCTCTTAACGCCATA
ATATATTCTACTTGAAATTGAATAGTCTCATTAAGTTTCTTGAAGAGACTTTCAAATATT
TCATTATGCTTTCTACATAGATACTCAAGTAAATCTTTCGGTAAAGTTAATATTTTACAA
TCTGTCAAAGCTGTACATATTTCATATGGTGCAGGGGTTTCATTAAATATGAAGTTCATT
GGAAATATATTTTCGTCTTTACTTAATCTTAAATAATTGTCACCAGTAATATTAGAAGAT
TCATGTAAAATACAACCATTTACTAAAAAGTATACAAATTTTATTTGATCAGTTGAATGA
TATATGACTTGTCCTTTTTTATATTGATAAAGTGTTAAATCCTCTTTATAAGGTCTAACA
ATACTAACAGGAATATTTAAGTATGATGCTAATTGTTTAAGATTATTATCAAATTCATAT
TCTGAATTTTTAATATAAATATTTTCTTCATACATAACTATAAACCCCTTAAAAATTACT
TAGTTTAAATCATAACTTAAAATACAGAAATATTACCTGTAATCAAACGAACTATTCCTA
TTATTGCAAGTACAATGATGAATATGAATAACGTATAATCCAATTTTGTCAAATGTTTGT
TATTATCCCTTTGTACGTAGCTGTATACGAGTAATCCAGGTATATATAACAACATCGTTA
ATAGTAAATAATCTAATCCAGCTGCATAAACCAACCAAATTGTGTAAATAGATGCAATAA
TTCCTATTATCCATTGTTTTAAATTAGCTTTAGATTTATTTTGAATAGTATATTTAACCT
GGTAAAAAGCACTGAGTGTATATGGAATTAAGATTGCACTTGATGCAAGTGAAAACGCAA
ACTGATAGGCACTATCTGTAAACAACATACTAATTAAAAATAACTGAACTAATATATTAG
TAATAATTAAAGCGTTGACCGGAGCTTTATTCTTATTTTCTTTAGCAAACCATTTCGGGA
AAAGTCCATCTTTAGCTACAATGAATGGTAATTCACCAGCTAGTAATGTCCATCCTAACC
AAGCTCCTAAAACAGAGATAATTAAGCCTATATTAACTAACACTGAACCCCAATGACCTA
CAATATGTTCTAATACTTGTGCCATTGATGGATTAGCAAGTTTTGAAATTTGGTTCTGCT
GAATGACACCTTGGGCTAGTACAGTCATTAAGAAATAAATGACTAGCACAGAAATCAAAC
CAATAACGGTAGCAGTTCCTACATCCTTTTTAGACTTTGCACGTCCAGAAAAGACAACGG
CTCCTTCAATCCCTGTGAATACCCATACAGTTACTAACATAGTACTTTTTACTTGTGCCA
TTGTATCTCCCCAACTAAAAACGCCAACACTTCCACTAGTCATACCATAAAAACCGGATT
TAAAAGTACTGAAGTTGAATACAACTATCATGCATATAATAACTAGAAATATAGGTATTA
ATTTAGCTACTGTAACAATACTATTTATAAACGCTGCAGTTTCTACACCTCTAAGTATTA
AAAAATGTACACCCCATAATAAAATTGATGCTATGATAATACTTGGAAGTGTGTTACCTC
CTTTAAATATAGGGAAAAAGTTACCCACAGCTGACATTAATAGGGTTGCATAAGCCACAT
TACCTAGAAATGCTGCAAACCAATATCCCCAAGCACTTGAAAAACCAATAAAATCTCCAA
ACCCTGTTTGAGCATAACTATAAATTCCTCCATCAAGATCTGGTCGCTCATTTGTTAAAT
TTTGAAATACGAAAGCAAGAGAAATCATACCAATAGCAGTTATTATCCAACCGATAATTA
TTGCAAGTCCACCAGCTTGGCCACCCATATCTGAGATGATATTGAATGCACCACCGCCTA
TCATAGAGCCTATGACTAAACCAATTAAGGAAGTTTTACCTAATTTATTTTCATCCATAT
TAATCTCCCCTAATAAAGGTGGTAAAAATCTTGTTATTTGATTTAATGAATGAATTACTT
GTGACTTTTACCACCTTTCAAATTTAAATATCTTCTCTAAATAACGGCTGACTCATACAT
CTTGGGCCTCCGCGTCCACGTACAAGTTCACTACCAGTAATTTCAATCACTTTAATTCCT
TTGTCGCGTAAAAGTTGGTTTGATACATAGTTGCGATCGTATGTCACCACAACCCCTGGT
CGAATACATAATGTGTTTGAGCCATCATTCCATTGTTCACGTGCACCATCAATAACGTCG
CCATTACCTGTTGGAATAAAGTCCACTTTTTCTACTTCTAAAACTTCAGCAAGTGTTTCA
CGTAACTTGCTAGAACGAGTAATTTTTATATCGTCCTTACCATCATTTTGTTCTATGGTA
AATATATTCATATTATTTTCTTCTTTAAATATTGCTGCATGTACTGTAAACTTATCGTAG
TCAATCATAGTTAGTACTGTATCTAGGTGCATAAATGTACGTGTATTAGGTATTTCAATA
GCTACGATTTTTTTAAAACTTGTGTTTGCATCTTTGAAAATATTACGTGCTAACTTTTCT
ATTGCTTGAGCTGATGTACGTTCTGATATACCAATAGCTAAAACATCTTTCGATAATACT
AATTCATCTCCACCTTCAATATTAAATGGTGAGTTACGATCTAACCATACTGGTACATCT
TTATCTTTAAATCTTGGATGATGTTTCAGTATATATGTCATAAAAATAGATTCTCTACGT
CGTGCTCTCCAATACATTCTGTTAATTGTCATTCCTCTACCAATTGAAGCTTGGGGATCT
CTTGTAAAATAAAGGTTGGGCATTGGATCTAAGTAAAATGGATATCTATCATCCATATAT
TCTACTAAATGAGTTGTTTCAAGTTGAATTTCTTCTTTACGTACGCCAGCCATGATTTTA
TTTACAAGTTCTTGGTCAGATAACTTTGAAAAGAATTCTTTAATTTCAGTTTCATGACCT
AATATTGTCTTTTTAGATTCTGTTAATATATCGTTTATGAAGTTCTCGCGTACTTCTGGC
TCAGTAATAGATTCTGCTGCAAGTTTTTCTAAATAAACTACTTCGATTCCTTCATCTCTC
AAAGTTTGAGCAAATTTGTCATGCTCTTCTTGTGCAACTTTTAAGTAGGGAATATCATCG
AATAATAAACCACTTAAATGATCAGGTACTAAATTTTCTAATTCTTTTCCTGGTCTTTTT
AACAACACAGTTTTCAATTTGCCTATTTCACTATTTACTTGAATGGGTCCTTGTACCATT
TCAAATTCCTCCTTTACTTTATTACATTCACATTATAAAACGCTTTCAAAAAACATCGTG
TGATTTAATTCATAATTGTTTAGGGAGGGTTTTCACATATATAGATTTATTCAATGCAAA
ATTTTGTATGAATATGTATTTTGTACTATATAATAGTGAATAATTTGAAAAATCTCATTG
TTAAAACCTTATCTTATTCAAGCAAAAAGATTTTTTACTCATTTTTTTGTATTAGTAATC
ATTCCTATTAATATAATCATTTAATTTTTAAGGGAATAATTGATAACAAACAAATTCTGC
TATTTCATTTGAAGAAGTCAAAATCATCAAAGTATCGTTACCTCCAATAATTCCTAATAT
TTCTTTCATTTGTAATTGATCTATGTAATAACTTATACTTTGAGCAAAGCCAGGAGATGT
TTTTATTAAGACATAGTTATTTAGCGTTATAAATTCAATAATCTCATCACTAAATATTTC
TAATTGTTTTTTTGCACTTAATTGATTTGTTTGATTTATTTTCTTGTAAATATACTTTTT
ATTTTCAACAGGGATTTTGTAAATTTCTAATTCTTGTAAGTCACGAGAAATAGTTGTCAA
GCTATAGTAAACTCCAAAATGTCTTGCCATGTAATCCACTATTTGTTGTTTTTTATTAAA
CTGATTCTGTTGTATAACAGTTAAGATAAGATTTAAACGTTTTTCTTTTTTCAT
>ACME_A011_NL_08
TCAATTCTTAATTAATGTTCCTATTTTACCGTCTAAAGCGTCCCCTAATCCTGCTAGAGA
TGTAATCAAAACACTGCCTTTAGTATTTTTTTCAAGAAATTGAAGTGCAGCTTCAACTTT
TGGAAGCATACTTCCTTTAGCAAATTGACCATCAGAGATATGTTTTTTCATTTCATCCAC
AGACACTTCATCGAGACCTCTTTGGTTTTCTTTTCCATAGTTAATGTAAACATGGTCCAC
AGCAGTTAATATGATTAATTGATCAGATTGTAAATGTGCTGCTAATAAAGCACTCGTTTT
ATCTTTATCAATAACTGCATCAACACCTGTATAAACTTTATTTTCCTTAATTACTGGAAT
TCCACCACCGCCGGCAGCGATAACTAGTGTTCCATGAGTGATTAATGTTTCTATACTATC
TAACTCAACTATACTTATAGGTTGTGGGGAAGGGACAACGCGACGATAGCCGCGTCCAGA
ATCTTCTACAAAAGTATAACCTTTTTCTTTCGTAAATTTATCAGCCTGCTCTTTTGTATA
AAATAATCCAATTGGTTTAGTAGGGTTATTGAAAGCAGAATCATCGCTTGCAACTTGAAC
TTGTGTTACTAGCGTAACAACTTGTTTATCTATGCCCATTGAATGAAGTTCGTTTTGTAA
ACTTTCTTGCATCTGATAGCCAATATAAGCTTGACTCATAGCACCACATTCAGGGAAAGG
AAAAGGAGGACCTTGTTTGTGTTCCGCCGCATAATTTAAACCTAAGTTAATACTTCCAAC
TTGTGGACCATTACCATGACTAATTACAATTTCGTATCCTTTATCGATTAAACTTACTAG
AGATTTAGATGTACTTTTTAATAAATCTAATTGTTCTTTAGGCGATTGTCCTAAAGCGTT
ACCACCCAAAGCTACGACGATTTTAGACATATTTATATCCTCCTTTCATTTACTCTCCTA
ATGTTGCTACCATGACTGCTTTTATTGTATGTGCTCTATTTTCTGCTTCTTGGAAAACAA
CTGATTGTTCACTTTCAAATACTTCATTTGTTACTTCCATTTCAGTTAGACCATATTTTT
CTTGAATTTGTTTACCGATTATTGTTTCAGTATCATGGAATGATGGTAAGCAATGTTCAA
AAATTGTATGTGGATTACCTGTTTTTTTCATTAATTCTTTAGTTATACGGTATGGTTCTA
ATAATTTGATACGTTTTTCCCAAACTTCATCAGGTTCACCCATAGATACCCAAACATCTG
TGTAAATTACATCAGATCCTTTGACACCTTCATCAATATCGTCAGTTATAAGGATTTCAC
CACCGTTTTTGTCAGCTATATCATTACAACGATTTAATAATTCATCAGTTGGATTTAGTT
CTTTAGGACATACAAGATGGAAAGTCATGCCCATGATTGCTGCTCCTTGCATTAAGGCAT
TTGCAACGTTATTACGTCCATCTCCAACATATGTGAAGTTAATTTCATTATATGGTTTTT
TCAATACTTCTTTAGCTGTTAAAAAATCAGCAAGTACTTGTGTAGGATGATCTTCATCTG
TTAAACCATTCCATACGGGAACGCCAGAATATTTTGCCAAATCCTCAACTACTCTTTGTG
AGAATCCACGATATTCTATGCCATCATACATTCCACCTAAAACACGAGCAGTATCTTTGG
TAGACTCTTTTTTACCCATTTGAGAACCTGTTGGCCCAAGGTATGTTACATGTGCACCTT
GATCATAAGCCGCTGTTTCAAATGCACATCGAGTGCGTGTTGAATCTTTTTCAAAAAGTA
GAGCGATATTTTTACCTTTCATTTTTTGTTGTTCTATTCCTGCATATTTTGCGCGTTTAA
GATCTTCAGATAAATTAAGTAAAAATTCCATTTCTTTTTGTGTGAAGTCTAACAAAGTTA
AAAAGTTTCTATTTCTTAAATTTTTCATTTTGAATATCTCCTTTTCAATTAATATTTTAT
TCATGTTATTTTTTTATAATCCAATTTCTTTTATCTTGATATATAATATTTTCTATTTTT
AATTCTCTGATTATTTCACCAGTAGTTTTTCTGTTAAGTCCAGATAAATTACTTATTAAT
TGAACAGTCATAATTTGTTTTAATTCATAGAATTCTCCATTATCATCCCCAATTGAAAGG
CATAAAATTTGTAGTATTCTTTCAATTCTTTCTTTAGCTGAATTAGCTCTTAACGCCATA
ATATATTCTACTTGAAATTGAATAGTCTCATTAAGTTTCTTGAAGAGACTTTCAAATATT
TCATTATGCTTTCTACATAAATACTCAAGTAAATCTTTCGGTAAAGTTAATATTTTACAA
TCTGTCAAAGCTGTACATATTTCATATGGTGCAGGGGTTTCATTAAATATGAAGTTCATT
GGAAATATATTTTCGTCTTTACTTAATCTTAAATAATTGTCACCAGTAATATTAGAAGAT
TCATGTAAAATACAACCATTTACTAAAAAGTATACAAATTTTATTTGATCAGTTGAATGA
TATATGACTTGTCCTTTTTTATATTGATAAAGTGTTAAATCCTCTTTATAAGGTCTAACA
ATACTAACAGGAATATTTAAGTATGATGCTAATTGTTTAAGATTATTATCAAATTCATAT
TCTGAATTTTTAATATAAATATTTTCTTCATACATAACTATAAACCCCTTAAAAATTACT
TAGTTTAAATCATAACTTAAAATACAGAAATATTACCTGTAATCAAACGAACTATTCCTA
TTATTGCAAGTACAATGATGAATATGAATAACGTATAATCCAATTTTGTCAAATGTTTGT
TATTATCCCTTTGTACGTAGCTGTATACGAGTAATCCAGGTATATATAACAACATCGTTA
ATAGTAAATAATCTAATCCAGCTGCATAAACCAACCAAATTGTGTAAATAGATGCAATAA
TTCCTATTATCCATTGTTTTAAATTAGCTTTAGATTTATTTTGAATAGTATATTTAACCT
GGTAAAAAGCACTGAGTGTATATGGAATTAAGATTGCACTTGATGCAAGTGAAAACGCAA
ACTGATAGGCACTATCTGTAAACAACATACTAATTAAAAATAACTGAACTAATATATTAG
TAATAATTAAAGCGTTGACCGGAGCTTTATTCTTATTTTCTTTAGCAAACCATTTCGGGA
AAAGTCCATCTTTAGCTACAATGAATGGTAATTCACCAGCTAGTAATGTCCATTCTAACC
AAGCTCCTAAAACAGAGATAATTAGGCCTATATTAACTAACACTGAACCCCAATGACCTA
CAATATGTTCTAATACTTGTGCCATTGATGGATTAGCAAGTTTTGAAATTTGGTTCTGCT
GAATGACACCTTGGGCTAGTACAGTCATTAAGAAATAAATGACTAGCACAGAAATCAAAC
CAATAACGGTAGCAGTTCCTACATCCTTTTTAGACTTTGCACGTCCAGAAAAGACAACGG
CTCCTTCAATCCCTGTGAATACCCATACAGTTACTAACATAGTACTTTTTACTTGTGCCA
TTGTATCTCCCCAACTAAAAACGCCAACACTTCCACTAGTCATACCATAAAAACCGGATT
TAAAAGTACTGAAGTTGAATACAACTATCATGCATATAATAACTAGAAATATAGGTATTA
ATTTAGCTACTGTAACAATACTATTTATAAACGCTGCAGTTTCTACACCTCTAAGTATTA
AAAAATGTACACCCCATAATAAAATTGATGCTATGATAATACTTGGAAGTGTGTTACCTC
CTTTAAATATAGGGAAAAAGTTACCCACAGCTGACATTAATAGGGTTGCATAAGCCACAT
TACCTAGAAATGCTGCAAACCAATATCCCCAAGCACTTGAAAAACCAATAAAATCTCCAA
ACCCTGTTTGAGCATAACTATAAATTCCTCCATCAAGATCTGGTCGCTCATTTGTTAAAT
TTTGAAATACGAAAGCAAGAGAAATCATACCAATAGCAGTTATTATCCAACCGATAATTA
TTGCAAGTCCACCAGCTTGGCCACCCATATCTGAGATGATATTGAATGCACCACCGCCTA
TCATAGAGCCTATGACTAAACCAATTAAGGAAGTTTTACCTAATTTATTTTCATCCATAT
TAATCTCCCCTAATAAAGGTGGTAAAAATCTTGTTATTTGATTTAATGAATGAATTACTT
GTGACTTTTACCACCTTTCAAATTTAAATATCTTCTCTAAATAACGGCTGACTCATACAT
CTTGGGCCTCCGCGTCCACGTACAAGTTCACTACCAGTAATTTCAATCACTTTAATTCCT
TTGTCGCGTAAAAGTTGGTTTGATACATAGTTGCGATCGTATGTCACCACAACCCCTGGT
CGAATACATAATGTGTTTGAGCCATCATTCCATTGTTCACGTGCACCATCAATAACGTCG
CCATTACCTGTTGGAATAAAGTCCACTTTTTCTACTTCTAAAACTTCAGCAAGTGTTTCA
CGTAACTTGCTAGAACGAGTAATTTTTATATCGTCCTTACCATCATTTTGTTCTATGGTA
AATATATTCATATTATTTTCTTCTTTAAATATTGCTGCATGTACTGTAAACTTATCGTAG
TCAATCATAGTTAGTACTGTATCTAGGTGCATAAATGTACGTGTATTAGGTATTTCAATA
GCTACGATTTTTTTAAAACTTGTGTTTGCATCTTTGAAAATATTACGTGCTAACTTTTCT
ATTGCTTGAGCTGATGTACGTTCTGATATACCAATAGCTAAAACATCTTTCGATAATACT
AATTCATCTCCACCTTCAATATTAAATGGTGAGTTACGATCTAACCATACTGGTACATCT
TTATCTTTAAATCTTGGATGATGTTTCAGTATATATGTCATAAAAATAGATTCTCTACGT
CGTGCTCTCCAATACATTCTGTTAATTGTCATTCCTCTACCAATTGAAGCTTGGGGATCT
CTTGTAAAATAAAGGTTGGGCATTGGATCTAAGTAAAATGGATATCTATCATCCATATAT
TCTACTAAATGAGTTGTTTCAAGTTGAATTTCTTCTTTACGTACGCCAGCCATGATTTTA
TTTACAAGTTCTTGGTCAGATAACTTTGAAAAGAATTCTTTAATTTCAGTTTCATGACCT
AATATTGTCTTTTTAGATTCTGTTAATATGTCGTTTATGAAGTTCTCGCGTACTTCTGGC
TCAGTAATAGATTCTGCTGCAAGTTTTTCTAAATAAACTACTTCGATTCCTTCATCTCTT
AAAGTTTGAGCAAATTTGTCATGCTCTTCTTGTGCAACTTTTAAGTAGGGAATATCATCG
AATAATAAACCACTTAAATGATCAGGTACTAAATTTTCTAATTCTTTTCCTGGTCTTTTT
AACAACACAGTTTTCAATTTGCCTATTTCACTATTTACTTGAATGGGTCCTTGTACCATT
TCAAATTCCTCCTTTACTTTATTACATTCACATTATAAAACGCTTTCAAAAAACATCGTG
TGATTTAATTCACAATTATTTAGGGAGGGTTTTCACATATATAGATTTATTCAATGCAAA
ATTTTGTATGAATATGTATTTTGTACTATATAATAGTGAATAATTTGAAAAATCTCATTG
TTAAAACCTTATCTTATTCAAACAAAAAGATTTTTTACTCATTTTTTTGTATTAGTAATC
ATTCCTATTAATATAATCATTTAATTTTTAAGGGAATAATTGATAACAAACAAATTCTGC
TATTTCATTTGAAGAAGTCAAAATCATCAAAGTATCGTTACCTCCAATAGTTCCTAATAT
TTCTTTCATTTGTAATTGATCTATGTAATAACTTATACTTTGAGCAAAGCCAGGAGATGT
TTTTATTAAGACATAGTTATTTAGCGTTATAAATTCAATAATCTCATCACTAAATATTTC
TAATTGTTTTTTTGCACTTAATTGATTTGTTTGATTTATTTTCTTGTAAATATACTTTTT
ATTTTCAACAGGGATTTTGTAAATTTCTAATTCTTGTAAGTCACGAGAAATAGTTGTCAA
GCTATAGTAAACTCCAAAATGTCTTGCCATGTAATCCACTATTTGTTGTTTTTTATTAAA
CTGATTCTGTTGTATAACAGTTAAGATAAGATTTAAACGTTTTTCTTTTTTCAT
>ACME_A012_NL_09
TCAATTCTTAATTAATGTTCCTATTTTACCGTCTAAAGCGTCCCCTAATCCTGCTAGAGA
TGTAATCAAAACACTGCCTTTAGTATTTTTTTCAAGAAATTGAAGTGCAGCTTCAACTTT
TGGAAGCATACTTCCTTTAGCAAATTGACCATCAGAGATATGTTTTTTCATTTCATCCAC
AGACACTTCATCGAGACCTCTTTGGTTTTCTTTTCCATAGTTAATGTAAACATGGTCCAC
AGCAGTTAATATGATTAATTGATCAGATTGTAAATGTGCTGCTAATAAAGCACTCGTTTT
ATCTTTATCAATAACTGCATCAACACCTGTATAAACTTCATTTTCCTTAATTACTGGAAT
TCCACCACCGCCGGCAGCGATAACTAGTGTTCCATGAGTGATTAATGTTTCTATACTATC
TAACTCAACTATACTTATAGGTTGTGGGGAAGGGACAACGCGACGATAGCCGCGTCCAGA
ATCTTCTACAAAAGTATAACCTTTTTCTTTCGTAAATTTATCAGCCTGCTCTTTTGTATA
AAATAATCCAATTGGTTTAGTAGGGTTATTGAAAGCAGAATCATCGCTTGCAACTTGAAC
TTGTGTTACTAGCGTAACAACTTGTTTATCTATGCCCATTGAATGAAGTTCGTTTTGTAA
ACTTTCTTGCATCTGATAGCCAATATAAGCTTGACTCATAGCACCACATTCAGGGAAAGG
AAAAGGAGGACCTTGTTTGTGTTCCGCCGCATAATTTAAACCTAAGTTAATACTTCCAAC
TTGTGGACCATTACCATGACTAATTACAATTTCGTATCCTTTATCGATTAAACTTACTAG
AGATTTAGATGTACTTTTTAATAAATCTAATTGTTCTTTAGGCGATTGTCCTAAAGCGTT
ACCACCCAAAGCTACGACGATTTTAGACATATTTATATCCTCCTTTCATTTACTCTCCTA
ATGTTGCTACCATGACTGCTTTTATTGTATGTGCTCTATTTTCTGCTTCTTGGAAAACAA
CTGATTGTTCACTTTCAAATACTTCATTTGTTACTTCCATTTCAGTTAGACCATATTTTT
CTTGAATTTGTTTACCGATTATTGTTTCAGTATCATGGAATGATGGTAAGCAATGTTCAA
AAATTGTATGTGGATTACCTGTTTTTTTCATTAATTCTTTAGTTACACGGTATGGTTCTA
ATAATTTGATACGTTTTTCCCAAACTTCATCAGGTTCACCCATAGATACCCAAACATCTG
TGTAAATTACATCAGATCCTTTGACACCTTCATCAATATCATCAGTTATAAGGATTTCAC
CACCGTTTTTGTCAGCTATATCATTACACCGATTTAATACTTCATCAGTTGGATTTAGTT
CTTTAGGACATACAAGATGGAAAGTCATGCCCATGATTGCTGCTCCTTGCATTAAGGCAT
TTGCAACGTTATTACGTCCATCTCCAACATATGTGAAGTTAATTTCATTATATGGTTTTT
TCAATACTTCTTTAGCTGTTAAAAAATCAGCAAGTACTTGTGTAGGATGATCTTCATCTG
TTAAACCATTCCATACGGGAACGCCAGAATATTTTGCCAAATCCTCAACTACTCTTTGTG
AGAATCCACGATATTCTATGCCATCATACATTCCACCTAAAACACGAGCAGTATCTTTGG
TAGACTCTTTTTTACCCATTTGAGAACCTGTTGGCCCAAGGTATGTTACATGTGCACCTT
GATCATAAGCCGCTGTTTCAAATGCACATCGAGTGCGTGTTGAATCTTTTTCAAAAAGTA
GAGCGATATTTTTACCTTTCATTTTTTGTTGTTCTATTCCTGCATATTTTGCGCGTTTAA
GATCTTCAGATAAATTAAGTAAAAATTCCATTTCTTTTTGTGTGAAGTCTAACAAAGTTA
AAAAGTTTCTATTTCTTAAATTTTTCATTTTGAATATCTCCTTTTCAATTAATATTTTAT
TCATGTTATTTTTTTATAATCCAATTTCTTTTATCTTGATATATAATATTTTCTATTTTT
AATTCTCTGATTATTTCACCAGTAGTTTTTCTGTTAAGTCCAGATAAATTACTTATTAAT
TGAACAGTCATAATTTGTTTTAATTCATAGAATTCTCCATTATCATCCCCAATTGAAAGG
CATAAAATTTGTAGTATTCTTTCAATTCTTTCTTTAGCTGAATTAGCTCTTAACGCCATA
ATATATTCTACTTGAAATTGAATAGTCTCATTAAGTTTCTTGAAGAGACTTTCAAATATT
TCATTATGCTTTCTACATAAATACTCAAGTAAATCTTTCGGTAAAGTTAATATTTTACAA
TCTGTCAAAGCTGTACATATTTCATATGGTGCAGGGGTTTCATTAAATATGAAGTTCATT
GGAAATATATTTTCGTCTTTACTTAATCTTAAATAATTGTCACCAGTAATATTAGAAGAT
TCATGTAAAATACAACCATTTACTAAAAAGTATACAAATTTTATTTGATCAGTTGAATGA
TATATGACTTGTCCTTTTTTATATTGATAAAGTGTTAAATCCTCTTTATAAGGTCTAACA
ATACTAACAGGAATATTTAAGTATGATGCTAATTGTTTAAGATTATTATCAAATTCATAT
TCTGAATTTTTAATATAAATATTTTCTTCATACATAACTATAAACCCCTTAAAAATTACT
TAGTTTAAATCATAACTTAAAATACAGAAATATTACCTGTAATCAAACGAACTATTCCTA
TTATTGCAAGTACAATGATGAATATGAATAACGTATAATCCAATTTTGTCAAATGTTTGT
TATTATCCCTTTGTACGTAGCTGTATACGAGTAATCCAGGTATATATAACAACATCGTTA
ATAGTAAATAATCTAATCCAGCTGCATAAACCAACCAAATTGTGTAAATAGATGCAATAA
TTCCTATTATCCATTGTTTTAAATTAGCTTTAGATTTATTTTGAATAGTATATTTAACCT
GGTAAAAAGCACTGAGTGTATATGGAATTAAGATTGCACTTGATGCAAGTGAAAACGCAA
ACTGATAGGCACTATCTGTAAACAACATACTAATTAAAAATAACTGAACTAATATATTAG
TAATAATTAAAGCGTTGACCGGAGCTTTATTCTTATTTTCTTTAGCAAACCATTTCGGGA
AAAGTCCATCTTTAGCTACAATGAATGGTAATTCACCAGCTAGTAATGTCCATCCTAACC
AAGCTCCTAAAACAGAGATAATTAAGCCTATATTAACTAACACTGAACCCCAATGACCTA
CAATATGTTCTAATACTTGTGCCATTGATGGATTAGCAAGTTTTGAAATTTGGTTCTGCT
GAATGACACCTTGGGCTAGTACAGTCATTAAGAAATAAATGACTAGCACAGAAATCAAAC
CAATAACGGTAGCAGTTCCTACATCCTTTTTAGACTTTGCACGTCCAGAAAAGACAACGG
CTCCTTCAATCCCTGTGAATACCCATACAGTTACTAACATAGTACTTTTTACTTGTGCCA
TTGTATCTCCCCAACTAAAAACGCCAACACTTCCACTAGTCATACCATAAAAACCGGATT
TAAAAGTACTGAAGTTGAATACAACTATCATGCATATAATAACTAGAAATATAGGTATTA
ATTTAGCTACTGTAACAATACTATTTATAAACGCTGCAGTTTCTACACCTCTAAGTATTA
AAAAATGTACACCCCATAATAAAATTGATGCTATGATAATACTTGGAAGTGTGTTACCTC
CTTTAAATATAGGGAAAAAGTTACCCACAGCTGACATTAATAGGGTTGCATAAGCCACAT
TACCTAGAAATGCTGCAAACCAATATCCCCAAGCACTTGAAAAACCAATAAAATCTCCAA
ACCCTGTTTGAGCATAACTATAAATTCCTCCATCAAGATCTGGTCGCTCATTTGTTAAAT
TTTGAAATACGAAAGCAAGAGAAATCATACCAATAGCAGTTATTATCCAACCGATAATTA
TTGCAAGTCCACCAGCTTGGCCACCCATATCTGAGATGATATTGAATGCACCACCGCCTA
TCATAGAGCCTATGACTAAACCAATTAAGGAAGTTTTACCTAATTTATTTTCATCCATAT
TAATCTCCCCTAATAAAGGTGGTAAAAATCTTGTTATTTGATTTAATGAATGAATTACTT
GTGACTTTTACCACCTTTCAAATTTAAATATCTTCTCTAAATAACGGCTGACTCATACAT
CTTGGGCCTCCGCGTCCACGTACAAGTTCACTACCAGTAATTTCAATCACTTTAATTCCT
TTGTCGCGTAAAAGTTGGTTTGATACATAGTTGCGATCGTATGTCACCACAACCCCTGGT
CGAATACATAATGTGTTTGAGCCATCATTCCATTGTTCACGTGCACCATCAATAACGTCG
CCATTACCTGTTGGAATAAAGTCCACTTTTTCTACTTCTAAAACTTCAGCAAGTGTTTCA
CGTAACTTGCTAGAACGAGTAATTTTTATATCGTCCTTACCATCATTTTGTTCTATGGTA
AATATATTCATATTATTTTCTTCTTTAAATATTGCTGCATGTACTGTAAACTTATCGTAG
TCAATCATAGTTAGTACTGTATCTAGGTGCATAAATGTACGTGTATTAGGTATTTCAATA
GCTACGATTTTTTTAAAACTTGTGTTTGCATCTTTGAAAATATTACGTGCTAACTTTTCT
ATTGCTTGAGCTGATGTACGTTCTGATATACCAATAGCTAAAACATCTTTCGATAATACT
AATTCATCTCCACCTTCAATATTAAATGGTGAGTTACGATCTAACCATACTGGTACATCT
TTATCTTTAAATCTTGGATGATGTTTCAGTATATATGTCATAAAAATAGATTCTCTACGT
CGTGCTCTCCAATACATTCTGTTAATTGTCATTCCTCTACCAATTGAAGCTTGGGGATCT
CTTGTAAAATAAAGGTTGGGCATTGGATCTAAGTAAAATGGATATCTATCATCCATATAT
TCTACTAAATGGGTTGTTTCAAGTTGAATTTCTTCTTTACGTACGCCAGCCATGATTTTA
TTTACAAGTTCTTGGTCAGATAACTTTGAAAAGAATTCTTTAATTTCAGTTTCATGACCT
AATATTGTCTTTTTAGATTCTGTTAATATGTCGTTTATGAAGTTCTCGCGTACTTCTGGC
TCAGTAATAGATTCTGCTGCAAGTTTTTCTAAATAAACTACTTCGATTCCTTCATCTCTC
AAAGTTTGAGCAAATTTGTCATGCTCTTCTTGTGCAACTTTTAAGTAGGGAATATCATCG
AATAATAAACCACTTAAATGATCAGGTACTAAATTTTCTAATTCTTTTCCTGGTCTTTTT
AACAACACAGTTTTCAATTTGCCTATTTCACTATTTACTTGAATGGGTCCTTGTACCATT
TCAAATTCCTCCTTTGCTTTATTACATTCACATTATAAAACGCTTTCAAAAAACATCGTG
TGATTTAATTCACAATTGTTTAGGGAGGGTTTTCACATATATAGATTTATTCAATGCAAA
ATTTTGTATGAATATGTATTTTGTACTATATAATAGTGAATAATTTGAAAAATCTCATTG
TTAAAACCTTATCTTATTCAAGCAAAAAGATTTTTTACTCATTTTTTTGTATTAGTAATC
ATTCCTATTAATATAATCATTTAATTTTTAAGGGAATAATTGATAACAAACAAATTCTGC
TATTTCATTTGAAGAAGTCAAAATCATCAAAGTATCGTTACCTCCAATAATTCCTAATAT
TTCTTTCATTTGTAATTGATCTATGTAATCACTTATACTTTGAGCAAAGCCAGGAGATGT
TTTTATTAAGACATAGTTATTTAGCGTTATAAATTCAATAATCTCATCACTAAATATTTC
TAATTGTTTTTTTGCACTTAATTGATTTGTTTGATTTATTTTCTTGTAAATATACTTTTT
ATTTTCAACAGGGATTTTGTAAATTTCTAATTCTTGTAAGTCACGAGAAATAGTTGTCAA
GCTATAGTAAACTCCAAAATGTCTTGCCATGTAATCCACTATTTGTTGTTTTTTATTAAA
CTGATTCTGTTGTATAACAGTTAAGATAAGATTTAAACGTTTTTCTTTTTTCAT
>ACME_A004_NL_10
TCAATTCTTAATTAATGTTCCTATTTTACCGTCTAAAGCGTCCCCTAATCCTGCTAGAGA
TGTAATCAAAACACTGCCTTTAGTATTTTTTTCAAGAAATTGAAGTGCAGCTTCAACTTT
TGGAAGCATACTTCCTTTAGCAAATTGACCATCAGAGATATGTTTTTTCATTTCATCCAC
AGACACTTCATCGAGACCTCTTTGGTTTTCTTTTCCATAGTTAATGTAAACATGGTCCAC
AGCAGTTAATATGATTAATTGATCAGATTGTAAATGTGCTGCTAATAAAGCACTCGTTTT
ATCTTTATCAATAACTGCATCAACACCTGTATAAACTTCATTTTCCTTAATTACTGGAAT
TCCACCACCGCCGGCAGCGATAACTAGTGTTCCATGAGTGATTAATGTTTCTATACTATC
TAACTCAACTATACTTATAGGTTGTGGGGAAGGGACAACGCGACGATAGCCGCGTCCAGA
ATCTTCTACAAAAGTATAACCTTTTTCTTTCGTAAATTTATCAGCCTGCTCTTTTGTATA
AAATAATCCAATTGGTTTAGTAGGGTTATTGAAAGCAGAATCATCGCTTGCAACTTGAAC
TTGTGTTACTAGCGTAACAACTTGTTTATCTATGCCCATTGAATGAAGTTCGTTTTGTAA
ACTTTCTTGCATCTGATAGCCAATATAAGCTTGACTCATAGCACCACATTCAGGGAAAGG
AAAAGGAGGACCTTGTTTGTGTTCCGCCGCATAATTTAAACCTAAGTTAATACTTCCAAC
TTGTGGACCATTACCATGACTAATTACAATTTCGTATCCTTTATCGATTAAACTTACTAG
AGATTTAGATGTACTTTTTAATAAATCTAATTGTTCTTTAGGCGATTGTCCTAAAGCGTT
ACCACCCAAAGCTACGACGATTTTAGACATATTTATATCCTCCTTTCATTTACTCTCCTA
ATGTTGCTACCATGACTGCTTTTATTGTATGTGCTCTATTTTCTGCTTCTTGGAAAACAA
CTGATTGTTCACTTTCAAATACTTCATTTGTTACTTCCATTTCAGTTAGACCATATTTTT
CTTGAATTTGTTTACCGATTATTGTTTCAGTATCATGGAATGATGGTAAGCAATGTTCAA
AAATTGTATGTGGATTACCTGTTTTTTTCATTAATTCTTTAGTTACACGGTATGGTTCTA
ATAATTTGATACGTTTTTCCCAAACTTCATCAGGTTCACCCATAGATACCCAAACATCTG
TGTAAATTACATCAGATCCTTTGACACCTTCATCAATATCATCAGTTATAAGGATTTCAC
CACCGTTTTTGTCAGCTATATCATTACACCGATTTAATAATTCATCAGTTGGATTTAGTT
CTTTAGGACATACAAGATGGAAAGTCATGCCCATGATTGCTGCTCCTTGCATTAAGGCAT
TTGCAACGTTATTACGTCCATCTCCAACATATGTGAAGTTAATTTCATTATATGGTTTTT
TCAATACTTCTTTAGCTGTTAAAAAATCAGCAAGTACTTGTGTAGGATGATCTTCATCTG
TTAAACCATTCCATACGGGAACGCCAGAATATTTTGCCAAATCCTCAACTACTCTTTGTG
AGAATCCACGATATTCTATGCCATCATACATTCCACCTAAAACACGAGCAGTATCTTTGG
TAGACTCTTTTTTACCCATTTGAGAACCTGTTGGCCCAAGGTATGTTACATGTGCACCTT
GATCATAAGCCGCTGTTTCAAATGCACATCGAGTGCGTGTTGAATCTTTTTCAAAAAGTA
GAGCGATATTTTTACCTTTCATTTTTTGTTGTTCTATTCCTGCATATTTTGCGCGTTTAA
GATCTTCAGATAAATTAAGTAAAAATTCCATTTCTTTTTGTGTGAAGTCTAACAAAGTTA
AAAAGTTTCTATTTCTTAAATTTTTCATTTTGAATATCTCCTTTTCAATTAATATTTTAT
TCATGTTATTTTTTTATAATCCAATTTCTTTTATCTTGATATATAATATTTTCTATTTTT
AATTCTCTGATTATTTCACCAGTAGTTTTTCTGTTAAGTCCAGATAAATTACTTATTAAT
TGAACAGTCATAATTTGTTTTAATTCATAGAATTCTCCATTATCATCCCCAATTGAAAGG
CATAAAATTTGTAGTATTCTTTCAATTCTTTCTTTAGCTGAATTAGCTCTTAACGCCATA
ATATATTCTACTTGAAATTGAATAGTCTCATTAAGTTTCTTGAAGAGACTTTCAAATATT
TCATTATGCTTTCTACATAAATACTCAAGTAAATCTTTCGGTAAAGTTAATATTTTACAA
TCTGTCAAAGCTGTACATATTTCATATGGTGCAGGGGTTTCATTAAATATGAAGTTCATT
GGAAATATATTTTCGTCTTTACTTAATCTTAAATAATTGTCACCAGTAATATTAGAAGAT
TCATGTAAAATACAACCATTTACTAAAAAGTATACAAATTTTATTTGATCAGTTGAATGA
TATATGACTTGTCCTTTTTTATATTGATAAAGTGTTAAATCCTCTTTATAAGGTCTAACA
ATACTAACAGGAATATTTAAGTATGATGCTAATTGTTTAAGATTATTATCAAATTCATAT
TCTGAATTTTTAATATAAATATTTTCTTCATACATAACTATAAACCCCTTAAAAATTACT
TAGTTTAAATCATAACTTAAAATACAGAAATATTACCTGTAATCAAACGAACTATTCCTA
TTATTGCAAGTACAATGATGAATATGAATAACGTATAATCCAATTTTGTCAAATGTTTGT
TATTATCCCTTTGTACGTAGCTGTATACGAGTAATCCAGGTATATATAACAACATCGTTA
ATAGTAAATAATCTAATCCAGCTGCATAAACCAACCAAATTGTGTAAATAGATGCAATAA
TTCCTATTATCCATTGTTTTAAATTAGCTTTAGATTTATTTTGAATAGTATATTTAACCT
GGTAAAAAGCACTGAGTGTATATGGAATTAAGATTGCACTTGATGCAAGTGAAAACGCAA
ACTGATAGGCACTATCTGTAAACAACATACTAATTAAAAATAACCGAACTAATATATTAG
TAATAATTAAAGCGTTGACCGGAGCTTTATTCTTATTTTCTTTAGCAAACCATTTCGGGA
AAAGTCCATCTTTAGCTACAATGAATGGTAATTCACCAGCTAGTAATGTCCATCCTAACC
AAGCTCCTAAAACAGAGATAATTAAGCCTATATTAACTAACACTGAACCCCAATGACCTA
CAATATGTTCTAATACTTGTGCCATTGATGGATTAGCAAGTTTTGAAATTTGGTTCTGCT
GAATGACACCTTGGGCTAGTACAGTCATTAAGAAATAAATGACTAGCACAGAAATCAAAC
CAATAACGGTAGCAGTTCCTACATCCTTTTTAGACTTTGCACGTCCAGAAAAGACAACGG
CTCCTTCAATCCCTGTGAATACCCATACAGTTACTAACATAGTACTTTTTACTTGTGCCA
TTGTATCTCCCCAACTAAAAACGCCAACACTTCCACTAGTCATACCATAAAAACCGGATT
TAAAAGTACTGAAGTTGAATACAACTATCATGCATATAATAACTAGAAATATAGGTATTA
ATTTAGCTACTGTAACAATACTATTTATAAACGCTGCAGTTTCTACACCTCTAAGTATTA
AAAAATGTACACCCCATAATAAAATTGATGCTATGATAATACTTGGAAGTGTGTTACCTC
CTTTAAATATAGGGAAAAAGTTACCCACAGCTGACATTAATAGGGTTGCATAAGCCACAT
TACCTAGAAATGCTGCAAACCAATATCCCCAAGCACTTGAAAAACCAATAAAATCTCCAA
ACCCTGTTTGAGCATAACTATAAATTCCTCCATCAAGATCTGGTCGCTCATTTGTTAAAT
TTTGAAATACGAAAGCAAGAGAAATCATACCAATAGCAGTTATTATCCAACCGATAATTA
TTGCAAGTCCACCAGCTTGGCCACCCATATCTGAGATGATATTGAATGCACCACCGCCTA
TCATAGAGCCTATGACTAAACCAATTAAGGAAGTTTTACCTAATTTATTTTCATCCATAT
TAATCTCCCCTAATAAAGGTGGTAAAAATCTTGTTATTTGATTTAATGAATGAATTACTT
GTGACTTTTACCACCTTTCAAATTTAAATATCTTCTCTAAATAACGGCTGACTCATACAT
CTTGGGCCTCCGCGTCCACGTACAAGTTCACTACCAGTAATTTCAATCACTTTAATTCCT
TTGTCGCGTAAAAGTTGGTTTGATACATAGTTGCGATCGTATGTCACCACAACCCCTGGT
CGAATACATAATGTGTTTGAGCCATCATTCCATTGTTCACGTGCACCATCAATAACGTCG
CCATTACCTGTTGGAATAAAGTCCACTTTTTCTACTTCTAAAACTTCAGCAAGTGTTTCA
CGTAACTTGCTAGAACGAGTAATTTTTATATCGTCCTTACCATCATTTTGTTCTATGGTA
AATATATTCATATTATTTTCTTCTTTAAATATTGCTGCATGTACTGTAAACTTATCGTAG
TCAATCATAGTTAGTACTGTATCTAGGTGCATAAATGTACGTGTATTAGGTATTTCAATA
GCTACGATTTTTTTAAAACTTGTGTTTGCATCTTTGAAAATATTACGTGCTAACTTTTCT
ATTGCTTGAGCTGATGTACGTTCTGATATACCAATAGCTAAAACATCTTTCGATAATACT
AATTCATCTCCACCTTCAATATTAAATGGTGAGTTACGATCTAACCATACTGGTACATCT
TTATCTTTAAATCTTGGATGATGTTTCAGTATATATGTCATAAAAATAGATTCTCTACGT
CGTGCTCTCCAATACATTCTGTTAATTGTCATTCCTCTACCAATTGAAGCTTGGGGATCT
CTTGTAAAATAAAGGTTGGGCATTGGATCTAAGTAAAATGGATATCTATCATCCATATAT
TCTACTAAATGGGTTGTTTCAAGTTGAATTTCTTCTTTACGTACGCCAGCCATGATTTTA
TTTACAAGTTCTTGGTCAGATAACTTTGAAAAGAATTCTTTAATTTCAGTTTCATGACCT
AATATTGTCTTTTTAGATTCTGTTAATATGTCGTTTATGAAGTTCTCGCGTACTTCTGGC
TCAGTAATAGATTCTGCTGCAAGTTTTTCTAAATAAACTACTTCGATTCCTTCATCTCTC
AAAGTTTGAGCAAATTTGTCATGCTCTTCTTGTGCAACTTTTAAGTAGGGAATATCATCG
AATAATAAACCACTTAAATGATCAGGTACTAAATTTTCTAATTCTTTTCCTGGTCTTTTT
AACAACACAGTTTTCAATTTGCCTATTTCACTATTTACTTGAATGGGTCCTTGTACCATT
TCAAATTCCTCCTTTGCTTTATTACATTCACATTATAAAACGCTTTCAAAAAACATCGTG
TGATTTAATTCACAATTGTTTAGGGAGGGTTTTCACATATATAGATTTATTCAATGCAAA
ATTTTGTATGAATATGTATTTTGTACTATATAATAGTGAATAATTTGAAAAATCTCATTG
TTAAAACCTTATCTTATTCAAGCAAAAAGATTTTTTACTCATTTTTTTGTATTAGTAATC
ATTCCTATTAATATAATCATTTAATTTTTAAGGGAATAATTGATAACAAACAAATTCTGC
TATTTCATTTGAAGAAGTCAAAATCATCAAAGTATCGTTACCTCCAATAATTCCTAATAT
TTCTTTCATTTGTAATTGATCTATGTAATAACTTATACTTTGAGCAAAGCCAGGAGATGT
TTTTATTAAGACATAGTTATTTAGCGTTATAAATTCAATAATCTCATCACTAAATATTTC
TAATTGTTTTTTTGCACTTAATTGATTTGTTTGATTTATTTTCTTGTAAATATACTTTTT
ATTTTCAACAGGGATTTTGTAAATTTCTAATTCTTGTAAGTCACGAGAAATAGTTGTCAA
GCTATAGTAAACTCCAAAATGTCTTGCCATGTAATCCACTATTTGTTGTTTTTTATTAAA
CTGATTCTGTTGTATAACAGTTAAGATAAGATTTAAACGTTTTTCTTTTTTCAT
>ACME_A013_NL_11
TCAATTCTTAATTAATGTTCCTATTTTACCGTCTAAAGCGTCCCCTAATCCTGCTAGAGA
TGTAATCAAAACACTGCCTTTAGTATTTTTTTCAAGAAATTGAAGTGCAGCTTCAACTTT
TGGGAGCATACTTCCTTTAGCAAATTGACCATCAGAGATATGTTTTTTCATTTCATCCAC
AGACACTTCATCGAGACCTCTTTGGTTTTCTTTTCCATAGTTAATGTAAACATGGTCCAC
AGCAGTTAATATGATTAATTGATCAGATTGTAAATGTGCTGCTAATAAAGCACTCGTTTT
ATCTTTATCAATAACTGCATCAACACCTGTATAAACTTCATTTTCCTTAATTACTGGAAT
TCCACCACCGCCGGCAGCGATAACTAGTGTTCCATGAGTGATTAATGTTTCTATACTATC
TAACTCAACTATACTTATAGGTTGTGGGGAAGGGACAACGCGACGATAGCCGCGTCCAGA
ATCTTCTACAAAAGTATAACCTTTTTCTTTCGTAAATTTATCAGCCTGCTCTTTTGTATA
AAATAATCCAATTGGTTTAGTAGGGTTATTGAAAGCAGAATCATCGCTTGCAACTTGAAC
TTGTGTTACTAGCGTAACAACTTCTTTATCTATGCCCATTGAATGAAGTTCGTTTTGTAA
ACTTTCTTGCATCTGATAGCCAATATAAGCTTGACTCATAGCACCACATTCAGGGAAAGG
AAAAGGAGGACCTTGTTTGTGTTCCGCCGCATAATTTAAACCTAAGTTAATACTTCCAAC
TTGTGGACCATTACCATGACTAATTACAATTTCGTATCCTTTATCGATTAAACTTACTAG
AGATTTAGATGTACTTTTTAATAAATCTAATTGTTCTTTAGGCGATTGTCCTAAAGCGTT
ACCACCCAAAGCTACGACGATTTTAGACATATTTATATCCTCCTTTCATTTACTCTCCTA
ATGTTGCTACCATGACTGCTTTTATTGTATGTGCTCTATTTTCTGCTTCTTGGAAAACAA
CTGATTGTTCACTTTCAAATACTTCATTTGTTACTTCCATTTCAGTTAGACCATATTTTT
CTTGAATTTGTTTACCGATTATTGTTTCAGTATCATGGAATGATGGTAAGCAATGTTCAA
AAATTGTATGTGGATTACCTGTTTTTTTCATTAATTCTTTAGTTACACGGTATGGTTCTA
ATAATTTGATACGTTTTTCCCAAACTTCATCAGGTTCACCCATAGATACCCAAACATCTG
TGTAAATTACATCAGATCCTTTGACACCTTCATCAATATCGTCAGTTATAAGGATTTCAC
CACCGTTTTTGTCAGCTATATCATTACAACGATTTAATAATTCATCAGTTGGATTTAGTT
CTTTAGGACATACAAGATGGAAAGTCATGCCCATGATTGCTGCTCCTTGCATTAAGGCAT
TTGCAACGTTATTACGTCCATCTCCAACATATGTGAAGTTAATTTCATTATATGGTTTTT
TCAATACTTCTTTAGCTGTTAAAAAATCAGCAAGTACTTGTGTAGGATGATCTTCATCTG
TTAAACCATTCCATACGGGAACGCCAGAATATTTTGCCAAATCCTCAACTACTCTTTGTG
AGAATCCACGATATTCTATGCCATCATACATTCCACCTAAAACACGAGCAGTATCTTTGG
TAGACTCTTTTTTACCCATTTGAGAACCTGTTGGCCCAAGGTATGTTACATGTGCACCTT
GATCATAAGCCGCTGTTTCAAATGCACATCGAGTGCGTGTTGAATCTTTTTCAAAAAGTA
GAGCGATATTTTTACCTTTCATTTTTTGTTGTTCTATTCCTGCATATTTTGCGCGTTTAA
GATCTTCAGATAAATTAAGTAAAAATTCCATTTCTTTTTGTGTGAAGTCTAACAAAGTTA
AAAAGTTTCTATTTCTTAAATTTTTCATTTTGAATATCTCCTTTTCAATTAATATTTTAT
TCATGTTATTTTTTTATAATCCAATTTCTTTTATCTTGATATATAATATTTTCTATTTTT
AATTCTCTGATTATTTCACCAGTAGTTTTTCTGTTAAGTCCAGATAAATTACTTATTAAT
TGAACAGTCATAATTTGTTTTAATTCATAGAATTCTCCATTATCATCCCCAATTGAAAGG
CATAAAATTTGTAGTATTCTTTCAATTCTTTCTTTAGCTGAATTAGCTCTTAACGCCATA
ATATATTCTACTTGAAATTGAATAGTCTCATTAAGTTTCTTGAAGAGACTTTCAAATATT
TCATTATGCTTTCTACATAAATACTCAAGTAAATCTTTCGGTAAAGTTAATATTTTACAA
TCTGTCAAAGCTGTACATATTTCATATGGTGCAGGGGTTTCATTAAATATGAAGTTCATT
GGAAATATATTTTCGTCTTTACTTAATCTTAAATAATTGTCACCAGTAATATTAGAAGAT
TCATGTAAAATACAACCATTTACTAAAAAGTATACAAATTTTATTTGATCAGTTGAATGA
TATATGACTTGTCCTTTTTTATATTGATAAAGTGTTAAATCCTCTTTATAAGGTCTAACA
ATACTAACAGGAATATTTAAGTATGATGCTAATTGTTTAAGATTATTATCAAATTCATAT
TCTGAATTTTTAATATAAATATTTTCTTCATACATAACTATAAACCCCTTAAAAATTACT
TAGTTTAAATCATAACTTAAAATACAGAAATATTACCTGTAATCAAACGAACTATTCCTA
TTATTGCAAGTACAATGATGAATATGAATAACGTATAATCCAATTTTGTCAAATGTTTGT
TATTATCCCTTTGTACGTAGCTGTATACGAGTAATCCAGGTATATATAACAACATCGTTA
ATAGTAAATAATCTAATCCAGCTGCATAAACCAGCCAAATTGTGTAAATAGATGCAATAA
TTCCTATTATCCATTGTTTTAAATTAGCTTTAGATTTATTTTGAATAGTATATTTAACCT
GGTAAAAAGCACTGAGTGTATATGGAATTAAGATTGCACTTGATGCAAGTGAAAACGCAA
ACTGATAGGCACTATCTGTAAACAACATACTAATTAAAAATAACTGAACTAATATATTAG
TAATAATTAAAGCGTTGACCGGAGCTTTATTCTTATTTTCTTTAGCAAACCATTTCGGGA
AAAGTCCATCTTTAGCTACAATGAATGGTAATTCACCAGCTAGTAATGTCCATCCTAACC
AAGCTCCTAAAACAGAGATAATTAAGCCTATATTAACTAACACTGAACCCCAATGACCTA
CAATATGTTCTAATACTTGTGCCATTGATGGATTAGCAAGTTTTGAAATTTGGTTCTGCT
GAATGACACCTTGGGCTAGTACAGTCATTAAGAAATAAATGACTAGCACAGAAATCAAAC
CAATAACGGTAGCAGTTCCTACATCTTTTTTAGACTTTGCACGTCCAGAAAAGACAACGG
CTCCTTCAATCCCTGTGAATACCCATACAGTTACTAACATAGTACTTTTTACTTGTGCCA
TTGTATCTCCCCAACTAAAAACGCCAACACTTCCACTAGTCATACCATAAAAACCGGATT
TAAAAGTACTGAAGTTGAATACAACTATCATGCATATAATAACTAGAAATATAGGTATTA
ATTTAGCTACTGTAACAATACTATTTATAAACGCTGCAGTTTCTACACCTCTAAGTATTA
AAAAATGTACACCCCATAATAAAATTGATGCTATGATAATACTTGGAAGTGTGTTACCTC
CTTTAAATATAGGGAAAAAGTTACCCACAGCTGACATTAATAGGGTTGCATAAGCCACAT
TACCTAGAAATGCTGCAAACCAATATCCCCAAGCACTTGAAAAACCAATAAAATCTCCAA
ACCCTGTTTGAGCATAACTATAAATTCCTCCATCAAGATCTGGTCGCTCATTTGTTAAAT
TTTGAAATACGAAAGCAAGAGAAATCATACCAATAGCAGTTATTATCCAACCGATAATTA
TTGCAAGTCCACCAGCTTGGCCACCCATATCTGAGATGATATTGAATGCACCACCGCCTA
TCATAGAGCCTATGACTAAACCAATTAAGGAAGTTTTACCTAATTTATTTTCATCCATAT
TAATCTCCCCTAATAAAGGTGGTAAAAATCTTGTTATTTGATTTAATGAATGAATTACTT
GTGACTTTTACCACCTTTCAAATTTAAATATCTTCTCTAAATAACGGCTGACTCATACAT
CTTGGGCCTCCGCGTCCACGTACAAGTTCACTACCAGTAATTTCAATCACTTTAATTCCT
TTGTCGCGTAAAAGTTGGTTTGATACATAGTTGCGATCGTATGTCACCACAACCCCTGGT
CGAATACATAATGTGTTTGAGCCATCATTCCATTGTTCACGTGCACCATCAATAACGTCG
CCATTACCTGTTGGAATAAAGTCCACTTTTTCTACTTCTAAAACTTCAGCAAGTGTTTCA
CGTAACTTGCTAGAACGAGTAATTTTTATATCGTCCTTACCATCATTTTGTTCTATGGTA
AATATATTCATATTATTTTCTTCTTTAAATATTGCTGCATGTACTGTAAACTTATCGTAG
TCAATCATAGTTAGTACTGTATCTAGGTGCATAAATGTACGTGTATTAGGTATTTCAATA
GCTACGATTTTTTTAAAACTTGTGTTTGCATCTTTGAAAATATTACGTGCTAACTTTTCT
ATTGCTTGAGCTGATGTACGTTCTGATATACCAATAGCTAAAACATCTTTCGATAATACT
AATTCATCTCCACCTTCAATATTAAATGGTGAGTTACGATCTAACCATACTGGTACATCT
TTATCTTTAAATCTTGGATGATGTTTCAGTATATATGTCATAAAAATAGATTCTCTACGT
CGTGCTCTCCAATACATTCTGTTAATTGTCATTCCTCTACCAATTGAAGCTTGGGGATCT
CTTGTAAAATAAAGGTTGGGCATTGGATCTAAGTAAAATGGATATCTATCATCCATATAT
TCTACTAAATGAGTTGTTTCAAGTTGAATTTCTTCTTTACGTACGCCAGCCATGATTTTA
TTTACAAGTTCTTGGTCAGATAACTTTGAAAAGAATTCTTTAATTTCAGTTTCATGACCT
AATATTGTCTTTTTAGATTCTGTTAATATATCGTTTATGAAGTTCTCGCGTACTTCTGGC
TCAGTAATAGATTCTGCTGCAAGTTTTTCTAAATAAACTACTTCGATTCCTTCATCTCTC
AAAGTTTGAGCAAATTTGTCATGCTCTTCTTGTGCAACTTTTAAGTAGGGAATATCATCG
AATAATAAACCACTTAAATGATCAGGTACTAAATTTTCTAATTCTTTTCCTGGTCTTTTT
AACAACACAGTTTTCAATTTGCCTATTTCACTATTTACTTGAATGGGTCCTTGTACCATT
TCAAATTCCTCCTTTGCTTTATTACATTCACATTATAAAACGCTTTCAAAAAACATCGTG
TGATTTAATTCACAATTGTTTAGGGAGGGTTTTCACATATATAGATTTATTCAATGCAAA
ATTTTGTATGAATATGTATTTTGTACTATATAATAGTGAATAATTTGAAAAATCTCATTG
TTAAAACCTTATCTTATTCAAACAAAAAGATTTTTTACTCATTTTTTTGTATTAGTAATC
ATTCCTATTAATATAATCATTTAATTTTTAAGGGAATAATTGATAACAAACAAATTCTGC
TATTTCATTTGAAGAAGTCAAAATCATCAAAGTATCGTTACCTCCAATAGTTCCTAATAT
TTCTTTCATTTGTAATTGATCTATGTAATAACTTATACTTTGAGCAAAGCCAGGAGATGT
TTTTATTAAGACATAGTTATTTAGCGTTATAAATTCAATAATCTCATCACTAAATATTTC
TAATTGTTTTTTTGCACTTAATTGATTTGTTTGATTTATTTTCTTGTAAATATACTTTTT
ATTTTCAACAGGGATTTTGTAAATTTCTAATTCTTGTAAGTCACGAGAAATAGTTGTCAA
GCTATAGTAAACTCCAAAATGTCTTGCCATGTAATCCACTATTTGTTGTTTTTTATTAAA
CTGATTCTGTTGTATAACAGTTAAGATAAGATTTAAACGTTTTTCTTTTTTCAT
>ACME_A014_NL_12
TCAATTCTTAATTAATGTTCCTATTTTACCGTCTAAAGCGTCCCCTAATCCTGCTAGAGA
TGTAATCAAAACACTGCCTTTAGTATTTTTTTCAAGAAATTGAAGTGCAGCTTCAACTTT
TGGAAGCATACTTCCTTTAGCAAATTGACCATCAGAGATATGTTTTTTCATTTCATCCAC
AGACACTTCATCGAGACCTCTTTGGTTTTCTTTTCCATAGTTAATGTAAACATGGTCCAC
AGCAGTTAATATGATTAATTGATCAGATTGTAAATGTGCTGCTAATAAAGCACTCGTTTT
ATCTTTATCAATAACTGCATCAACACCTGTATAAACTTCATTTTCCTTAATTACTGGAAT
TCCACCACCGCCGGCAGCGATAACTAGTGTTCCATGAGTGATTAATGTTTCTATACTATC
TAACTCAACTATACTTATAGGTTGTGGGGAAGGGACAACGCGACGATAGCCGCGTCCAGA
ATCTTCTACAAAAGTATAACCTTTTTCTTTCGTAAATTTATCAGCCTGCTCTTTTGTATA
AAATAATCCAATTGGTTTAGTAGGGTTATTGAAAGCAGAATCATCGCTTGCAACTTGAAC
TTGTGTTACTAGCGTAACAACTTGTTTATCTATGCCCATTGAATGAAGTTCGTTTTGTAA
GCTTTCTTGCATCTGATAGCCAATATAAGCTTGACTCATAGCACCACATTCAGGGAAAGG
AAAAGGAGGACCTTGTTTGTGTTCCGCCGCATAATTTAAACCTAAGTTAATACTTCCAAC
TTGTGGACCATTACCATGACTAATTACAATTTCGTATCCTTTATCGATTAAACTTACTAG
AGATTTAGATGTACTTTTTAATAAATCTAATTGTTCTTTAGGCGATTGTCCTAAAGCGTT
ACCACCCAAAGCTACGACGATTTTAGACATATTTATATCCTCCTTTCATTTACTCTCCTA
ATGTTGCTACCATGACTGCTTTTATTGTATGTGCTCTATTTTCTGCTTCTTGGAAAACAA
CTGATTGTTCACTTTCAAATACTTCATTTGTTACTTCCATTTCAGTTAGACCATATTTTT
CTTGAATTTGTTTACCGATTATTGTTTCAGTATCATGGAATGATGGTAAGCAATGTTCAA
AAATTGTATGTGGATTACCTGTTTTTTTCATTAATTCTTTAGTTACACGGTATGGTTCTA
ATAATTTGATACGTTTTTCCCAAACTTCATCAGGTTCACCCATAGATACCCAAACATCTG
TGTAAATTACATCAGATCCTTTGACACCTTCATCAATATCATCAGTTATAAGGATTTCAC
CACCGTTTTTGTCAGCTATATCATTACACCGATTTAATAATTCATCAGTTGGATTTAGTT
CTTTAGGACATACAAGATGGAAAGTCATGCCCATGATTGCTGCTCCTTGCATTAAGGCAT
TTGCAACGTTATTACGTCCATCTCCAACATATGTGAAGTTAATTTCATTATATGGTTTTT
TCAATACTTCTTTAGCTGTTAAAAAATCAGCAAGTACTTGTGTAGGATGATCTTCATCTG
TTAAACCATTCCATACGGGAACGCCAGAATATTTTGCCAAATCCTCAACTACTCTTTGTG
AGAATCCACGATATTCTATGCCATCATACATTCCACCTAAAACACGAGCAGTATCTTTGG
TAGACTCTTTTTTACCCATTTGAGAACCTGTTGGCCCAAGGTATGTTACATGTGCACCTT
GATCATAAGCCGCTGTTTCAAATGCACATCGAGTGCGTGTTGAATCTTTTTCAAAAAGTA
GAGCGATATTTTTACCTTTCATTTTTTGTTGTTCTATTCCTGCATATTTTGCGCGTTTAA
GATCTTCAGATAAATTAAGTAAAAATTCCATTTCTTTTTGTGTGAAGTCTAACAAAGTTA
AAAAGTTTCTATTTCTTAAATTTTTCATTTTGAATATCTCCTTTTCAATTAATATTTTAT
TCATGTTATTTTTTTATAATCCAATTTCTTTTATCTTGATATATAATATTTTCTATTTTT
AATTCTCTGATTATTTCACCAGTAGTTTTTCTGTTAAGTCCAGATAAATTACTTATTAAT
TGAACAGTCATAATTTGTTTTAATTCATAGAATTCTCCATTATCATCCCCAATTGAAAGG
CATAAAATTTGTAGTATTCTTTCAATTCTTTCTTTAGCTGAATTAGCTCTTAACGCCATA
ATATATTCTACTTGAAATTGAATAGTCTCATTAAGTTTCTTGAAGAGACTTTCAAATATT
TCATTATGCTTTCTACATAAATACTCAAGTAAATCTTTCGGTAAAGTTAATATTTTACAA
TCTGTCAAAGCTGTACATATTTCATATGGTGCAGGGGTTTCATTAAATATGAAGTTCATT
GGAAATATATTTTCGTCTTTACTTAATCTTAAATAATTGTCACCAGTAATATTAGAAGAT
TCATGTAAAATACAACCATTTACTAAAAAGTATACAAATTTTATTTGATCAGTTGAATGA
TATATGACTTGTCCTTTTTTATATTGATAAAGTGTTAAATCCTCTTTATAAGGTCTAACA
ATACTAACAGGAATATTTAAGTATGATGCTAATTGTTTAAGATTATTATCAAATTCATAT
TCTGAATTTTTAATATAAATATTTTCTTCATACATAACTATAAACCCCTTAAAAATTACT
TAGTTTAAATCATAACTTAAAATACAGAAATATTACCTGTAATCAAACGAACTATTCCTA
TTATTGCAAGTACAATGATGAATATGAATAACGTATAATCCAATTTTGTCAAATGTTTGT
TATTATCCCTTTGTACGTAGCTGTATACGAGTAATCCAGGTATATATAACAACATCGTTA
ATAGTAAATAATCTAATCCAGCTGCATAAACCAACCAAATTGTGTAAATAGATGCAATAA
TTCCTATTATCCATTGTTTTAAATTAGCTTTAGATTTATTTTGAATAGTATATTTAACCT
GGTAAAAAGCACTGAGTGTATATGGAATTAAGATTGCACTTGATGCAAGTGAAAACGCAA
ACTGATAGGCACTATCTGTAAACAACATACTAATTAAAAATAACTGAACTAATATATTAG
TAATAATTAAAGCGTTGACCGGAGCTTTATTCTTATTTTCTTTAGCAAACCATTTCGGGA
AAAGTCCATCTTTAGCTACAATGAATGGTAATTCACCAGCTAGTAATGTCCATCCTAACC
AAGCTCCTAAAACAGAGATAATTAAGCCTATATTAACTAACACTGAACCCCAATGACCTA
CAATATGTTCTAATACTTGTGCCATTGATGGATTAGCAAGTTTTGAAATTTGGTTCTGCT
GAATGACACCTTGGGCTAGTACAGTCATTAAGAAATAAATGACTAGCACAGAAATCAAAC
CAATAACGGTAGCAGTTCCTACATCCTTTTTAGACTTTGCACGTCCAGAAAAGACAACGG
CTCCTTCAATCCCTGTGAATACCCATACAGTTACTAACATAGTACTTTTTACTTGTGCCA
TTGTATCTCCCCAACTAAAAACGCCAACACTTCCACTAGTCATACCATAAAAACCGGATT
TAAAAGTACTGAAGTTGAATACAACTATCATGCATATAATAACTAGAAATATAGGTATTA
ATTTAGCTACTGTAACAATACTATTTATAAACGCTGCAGTTTCTACACCTCTAAGTATTA
AAAAATGTACACCCCATAATAAAATTGATGCTATGATAATACTTGGAAGTGTGTTACCTC
CTTTAAATATAGGGAAAAAGTTACCCACAGCTGACATTAATAGGGTTGCATAAGCCACAT
TACCTAGAAATGCTGCAAACCAATATCCCCAAGCACTTGAAAAACCAATAAAATCTCCAA
ACCCTGTTTGAGCATAACTATAAATTCCTCCATCAAGATCTGGTCGCTCATTTGTTAAAT
TTTGAAATACGAAAGCAAGAGAAATCATACCAATAGCAGTTATTATCCAACCGATAATTA
TTGCAAGTCCACCAGCTTGGCCACCCATATCTGAGATGATATTGAATGCACCACCGCCTA
TCATAGAGCCTATGACTAAACCAATTAAGGAAGTTTTACCTAATTTATTTTCATCCATAT
TAATCTCCCCTAATAAAGGTGGTAAAAATCTTGTTATTTGATTTAATGAATGAATTACTT
GTGACTTTTACCACCTTTCAAATTTAAATATCTTCTCTAAATAACGGCTGACTCATACAT
CTTGGGCCTCCGCGTCCACGTACAAGTTCACTACCAGTAATTTCAATCACTTTAATTCCT
TTGTCGCGTAAAAGTTGGTTTGATACATAGTTGCGATCGTATGTCACCACAACCCCTGGT
CGAATACATAATGTGTTTGAGCCATCATTCCATTGTTCACGTGCACCATCAATAACGTCG
CCATTACCTGTTGGAATAAAGTCCACTTTTTCTACTTCTAAAACTTCAGCAAGTGTTTCA
CGTAACTTGCTAGAACGAGTAATTTTTATATCGTCCTTACCATCATTTTGTTCTATGGTA
AATATATTCATATTATTTTCTTCTTTAAATATTGCTGCATGTACTGTAAACTTATCGTAG
TCAATCATAGTTAGTACTGTATCTAGGTGCATAAATGTACGTGTATTAGGTATTTCAATA
GCTACGATTTTTTTAAAACTTGTGTTTGCATCTTTGAAAATATTACGTGCTAACTTTTCT
ATTGCTTGAGCTGATGTACGTTCTGATATACCAATAGCTAAAACATCTTTCGATAATACT
AATTCATCTCCACCTTCAATATTAAATGGTGAGTTACGATCTAACCATACTGGTACATCT
TTATCTTTAAATCTTGGATGATGTTTCAGTATATATGTCATAAAAATAGATTCTCTACGT
CGTGCTCTCCAATACATTCTGTTAATTGTCATTCCTCTACCAATTGAAGCTTGGGGATCT
CTTGTAAAATAAAGGTTGGGCATTGGATCTAAGTAAAATGGATATCTATCATCCATATAT
TCTACTAAATGGGTTGTTTCAAGTTGAATTTCTTCTTTACGTACGCCAGCCATGATTTTA
TTTACAAGTTCTTGGTCAGATAACTTTGAAAAGAATTCTTTAATTTCAGTTTCATGACCT
AATATTGTCTTTTTAGATTCTGTTAATATGTCGTTTATGAAGTTCTCGCGTACTTCTGGC
TCAGTAATAGATTCTGCTGCAAGTTTTTCTAAATAAACTACTTCGATTCCTTCATCTCTC
AAAGTTTGAGCAAATTTGTCATGCTCTTCTTGTGCAACTTTTAAGTAGGGAATATCATCG
AATAATAAACCACTTAAATGATCAGGTACTAAATTTTCTAATTCTTTTCCTGGTCTTTTT
AACAACACAGTTTTCAATTTGCCTATTTCACTATTTACTTGAATGGGTCCTTGTACCATT
TCAAATTCCTCCTTTGCTTTATTACATTCACATTATAAAACGCTTTCAAAAAACATCGTG
TGATTTAATTCACAATTGTTTAGGGAGGGTTTTCACATATATAGATTTATTCAATGCAAA
ATTTTGTATGAATATGTATTTTGTACTATATAATAGTGAATAATTTGAAAAATCTCATTG
TTAAAACCTTATCTTATTCAAGCAAAAAGATTTTTTACTCATTTTTTTGTATTAGTAATC
ATTCCTATTAATATAATCATTTAATTTTTAAGGGAATAATTGATAACAAACAAATTCTGC
TATTTCATTTGAAGAAGTCAAAATCATCAAAGTATCGTTACCTCCAATAATTCCTAATAT
TTCTTTCATTTGTAATTGATCTATGTAATAACTTATACTTTGAGCAAAGCCAGGAGATGT
TTTTATTAAGACATAGTTATTTAGCGTTATAAATTCAATAATCTCATCACTAAATATTTC
TAATTGTTTTTTTGCACTTAATTGATTTGTTTGATTTATTTTCTTGTAAATATACTTTTT
ATTTTCAACAGGGATTTTGTAAATTTCTAATTCTTGTAAGTCACGAGAAATAGTTGTCAA
GCTATAGTAAACTCCAAAATGTCTTGCCATGTAATCCACTATTTGTTGTTTTTTATTAAA
CTGATTCTGTTGTATAACAGTTAAGATAAGATTTAAACGTTTTTCTTTTTTCAT
>ACME_A015_NL_13
TCAATTCTTAATTAATGTTCCTATTTTACCGTCTAAAGCGTCCCCTAATCCTGCTAGAGA
TGTAATCAAAACACTGCCTTTAGTATTTTTTTCAAGAAATTGAAGTGCAGCTTCAACTTT
TGGAAGCATACTTCCTTTAGCAAATTGACCATCAGAGATATGTTTTTTCATTTCATCCAC
AGACACTTCATCGAGACCTCTTTGGTTTTCTTTTCCATAGTTAATGTAAACATGGTCCAC
AGCAGTTAATATGATTAATTGATCAGATTGTAAATGTGCTGCTAATAAAGCACTCGTTTT
ATCTTTATCAATAACTGCATCAACACCTGTATAAACTTCATTTTCCTTAATTACTGGAAT
TCCACCACCGCCGGCAGCGATAACTAGTGTTCCATGAGTGATTAATGTTTCTATACTATC
TAACTCAACTATACTTATAGGTTGTGGGGAAGGGACAACGCGACGATAGCCGCGTCCAGA
ATCTTCTACAAAAGTATAACCTTTTTCTTTCGTAAATTTATCAGCCTGCTCTTTTGTATA
AAATAATCCAATTGGTTTAGTAGGGTTATTGAAAGCAGAATCATCGCTTGCAACTTGAAC
TTGTGTTACTAGCGTAACAACTTGTTTATCTATGCCCATTGAATGAAGTTCGTTTTGTAA
ACTTTCTTGCATCTGATAGCCAATATAAGCTTGACTCATAGCACCACATTCAGGGAAAGG
AAAAGGAGGACCTTGTTTGTGTTCCGCCGCATAATTTAAACCTAAGTTAATACTTCCAAC
TTGTGGACCATTACCATGACTAATTACAATTTCGTATCCTTTATCGATTAAACTTACTAG
AGATTTAGATGTACTTTTTAATAAATCTAATTGTTCTTTAGGCGATTGTCCTAAAGCGTT
ACCACCCAAAGCTACGACGATTTTAGACATATTTATATCCTCCTTTCATTTACTCTCCTA
ATGTTGCTACCATGACTGCTTTTATTGTATGTGCTCTATTTTCTGCTTCTTGGAAAACAA
CTGATTGTTCACTTTCAAATACTTCATTTGTTACTTCCATTTCAGTTAGACCATATTTTT
CTTGAATTTGTTTACCGATTATTGTTTCAGTATCATGGAATGATGGTAAGCAATGTTCAA
AAATTGTATGTGGATTACCTGTTTTTTTCATTAATTCTTTAGTTACACGGTATGGTTCTA
ATAATTTGATACGTTTTTCCCAAACTTCATCAGGTTCACCCATAGATACCCAAACATCTG
TGTAAATTACATCAGATCCTTTGACACCTTCATCAATATCATCAGTTATAAGGATTTCAC
CACCGTTTTTGTCAGCTATATCATTACACCGATTTAATAATTCATCAGTTGGATTTAGTT
CTTTAGGACATACAAGATGGAAAGTCATGCCCATGATTGCTGCTCCTTGCATTAAGGCAT
TTGCAACGTTATTACGTCCATCTCCAACATATGTGAAGTTAATTTCATTATATGGTTTTT
TCAATACTTCTTTAGCTGTTAAAAAATCAGCAAGTACTTGTGTAGGATGATCTTCATCTG
TTAAACCATTCCATACGGGAACGCCAGAATATTTTGCCAAATCCTCAACTACTCTTTGTG
AGAATCCACGATATTCTATGCCATCATACATTCCACCTAAAACACGAGCAGTATCTTTGG
TAGACTCTTTTTTACCCATTTGAGAACCTGTTGGCCCAAGGTATGTTACATGTGCACCTT
GATCATAAGCCGCTGTTTCAAATGCACATCGAGTGCGTGTTGAATCTTTTTCAAAAAGTA
GAGCGATATTTTTACCTTTCATTTTTTGTTGTTCTATTCCTGCATATTTTGCGCGTTTAA
GATCTTCAGATAAATTAAGTAAAAATTCCATTTCTTTTTGTGTGAAGTCTAACAAAGTTA
AAAAGTTTCTATTTCTTAAATTTTTCATTTTGAATATCTCCTTTTCAATTAATATTTTAT
TCATGTTATTTTTTTATAATCCAATTTCTTTTATCTTGATATATAATATTTTCTATTTTT
AATTCTCTGATTATTTCACCAGTAGTTTTTCTGTTAAGTCCAGATAAATTACTTATTAAT
TGAACAGTCATAATTTGTTTTAATTCATAGAATTCTCCATTATCATCCCCAATTGAAAGG
CATAAAATTTGTAGTATTCTTTCAATTCTTTCTTTAGCTGAATTAGCTCTTAACGCCATA
ATATATTCTACTTGAAATTGAATAGTCTCATTAAGTTTCTTGAAGAGACTTTCAAATATT
TCATTATGCTTTCTACATAAATACTCAAGTAAATCTTTCGGTAAAGTTAATATTTTACAA
TCTGTCAAAGCTGTACATATTTCATATGGTGCAGGGGTTTCATTAAATATGAAGTTCATT
GGAAATATATTTTCGTCTTTACTTAATCTTAAATAATTGTCACCAGTAATATTAGAAGAT
TCATGTAAAATACAACCATTTACTAAAAAGTATACAAATTTTATTTGATCAGTTGAATGA
TATATGACTTGTCCTTTTTTATATTGATAAAGTGTTAAATCCTCTTTATAAGGTCTAACA
ATACTAACAGGAATATTTAAGTATGATGCTAATTGTTTAAGATTATTATCAAATTCATAT
TCTGAATTTTTAATATAAATATTTTCTTCATACATAACTATAAACCCCTTAAAAATTACT
TAGTTTAAATCATAACTTAAAATACAGAAATATTACCTGTAATCAAACGAACTATTCCTA
TTATTGCAAGTACAATGATGAATATGAATAACGTATAATCCAATTTTGTCAAATGTTTGT
TATTATCCCTTTGTACGTAGCTGTATACGAGTAATCCAGGTATATATAACAACATCGTTA
ATAGTAAATAATCTAATCCAGCTGCATAAACCAACCAAATTGTGTAAATAGATGCAATAA
TTCCTATTATCCATTGTTTTAAATTAGCTTTAGATTTATTTTGAATAGTATATTTAACCT
GGTAAAAAGCACTGAGTGTATATGGAATTAAGATTGCACTTGATGCAAGTGAAAACGCAA
ACTGATAGGCACTATCTGTAAACAACATACTAATTAAAAATAACTGAACTAATATATTAG
TAATAATTAAAGCGTTGACCGGAGCTTTATTCTTATTTTCTTTAGCAAACCATTTCGGGA
AAAGTCCATCTTTAGCTACAATGAATGGTAATTCACCAGCTAGTAATGTCCATCCTAACC
AAGCTCCTAAAACAGAGATAATTAAGCCTATATTAACTAACACTGAACCCCAATGACCTA
CAATATGTTCTAATACTTGTGCCATTGATGGATTAGCAAGTTTTGAAATTTGGTTCTGCT
GAATGACACCTTGGGCTAGTACAGTCATTAAGAAATAAATGACTAGCACAGAAATCAAAC
CAATAACGGTAGCAGTTCCTACATCCTTTTTAGACTTTGCACGTCCAGAAAAGACAACGG
CTCCTTCAATCCCTGTGAATACCCATACAGTTACTAACATAGTACTTTTTACTTGTGCCA
TTGTATCTCCCCAACTAAAAACGCCAACACTTCCACTAGTCATACCATAAAAACCGGATT
TAAAAGTACTGAAGTTGAATACAACTATCATGCATATAATAACTAGAAATATAGGTATTA
ATTTAGCTACTGTAACAATACTATTTATAAACGCTGCAGTTTCTACACCTCTAAGTATTA
AAAAATGTACACCCCATAATAAAATTGATGCTATGATAATACTTGGAAGTGTGTTACCTC
CTTTAAATATAGGGAAAAAGTTACCCACAGCTGACATTAATAGGGTTGCATAAGCCACAT
TACCTAGAAATGCTGCAAACCAATATCCCCAAGCACTTGAAAAACCAATAAAATCTCCAA
ACCCTGTTTGAGCATAACTATAAATTCCTCCATCAAGATCTGGTCGCTCATTTGTTAAAT
TTTGAAATACGAAAGCAAGAGAAATCATACCAATAGCAGTTATTATCCAACCGATAATTA
TTGCAAGTCCACCAGCTTGGCCACCCATATCTGAGATGATATTGAATGCACCACCGCCTA
TCATAGAGCCTATGACTAAACCAATTAAGGAAGTTTTACCTAATTTATTTTCATCCATAT
TAATCTCCCCTAATAAAGGTGGTAAAAATCTTGTTATTTGATTTAATGAATGAATTACTT
GTGACTTTTACCACCTTTCAAATTTAAATATCTTCTCTAAATAACGGCTGACTCATACAT
CTTGGGCCTCCGCGTCCACGTACAAGTTCACTACCAGTAATTTCAATCACTTTAATTCCT
TTGTCGCGTAAAAGTTGGTTTGATACATAGTTGCGATCGTATGTCACCACAACCCCTGGT
CGAATACATAATGTGTTTGAGCCATCATTCCATTGTTCACGTGCACCATCAATAACGTCG
CCATTACCTGTTGGAATAAAGTCCACTTTTTCTACTTCTAAAACTTCAGCAAGTGTTTCA
CGTAACTTGCTAGAACGAGTAATTTTTATATCGTCCTTACCATCATTTTGTTCTATGGTA
AATATATTCATATTATTTTCTTCTTTAAATATTGCTGCATGTACTGTAAACTTATCGTAG
TCAATCATAGTTAGTACTGTATCTAGGTGCATAAATGTACGTGTATTAGGTATTTCAATA
GCTACGATTTTTTTAAAACTTGTGTTTGCATCTTTGAAAATATTACGTGCTAACTTTTCT
ATTGCTTGAGCTGATGTACGTTCTGATATACCAATAGCTAAAACATCTTTCGATAATACT
AATTCATCTCCACCTTCAATATTAAATGGTGAGTTACGATCTAACCATACTGGTACATCT
TTATCTTTAAATCTTGGATGATGTTTCAGTATATATGTCATAAAAATAGATTCTCTACGT
CGTGCTCTCCAATACATTCTGTTAATTGTCATTCCTCTACCAATTGAAGCTTGGGGATCT
CTTGTAAAATAAAGGTTGGGCATTGGATCTAAGTAAAATGGATATCTATCATCCATATAT
TCTACTAAATGGGTTGTTTCAAGTTGAATTTCTTCTTTACGTACGCCAGCCATGATTTTA
TTTACAAGTTCTTGGTCAGATAACTTTGAAAAGAATTCTTTAATTTCAGTTTCATGACCT
AATATTGTCTTTTTAGATTCTGTTAATATGTCGTTTATGAAGTTCTCGCGTACTTCTGGC
TCAGTAATAGATTCTGCTGCAAGTTTTTCTAAATAAACTACTTCGATTCCTTCATCTCTC
AAAGTTTGAGCAAATTTGTCATGCTCTTCTTGTGCAACTTTTAAGTAGGGAATATCATCG
AATAATAAACCACTTAAATGATCAGGTACTAAATTTTCTAATTCTTTTCCTGGTCTTTTT
AACAACACAGTTTTCAATTTGCCTATTTCACTATTTACTTGAATGGGTCCTTGTACCATT
TCAAATTCCTCCTTTGCTTTATTACATTCACATTATAAAACGCTTTCAAAAAACACCGTG
TGATTTAATTCACAATTGTTTAGGGAGGGTTTTCACATATATAGATTTATTCAATGCAAA
ATTTTGTATGAATATGTATTTTGTACTATATAATAGTGAATAATTTGAAAAATCTCATTG
TTAAAACCTTATCTTATTCAAGCAAAAAGATTTTTTACTCATTTTTTTGTATTAGTAATC
ATTCCTATTAATATAATCATTTAATTTTTAAGGGAATAATTGATAACAAACAAATTCTGC
TATTTCATTTGAAGAAGTCAAAATCATCAAAGTATCGTTACCTCCAATAATTCCTAATAT
TTCTTTCATTTGTAATTGATCTATGTAATAACTTATACTTTGAGCAAAGCCAGGAGATGT
TTTTATTAAGACATAGTTATTTAGCGTTATAAATTCAATAATCTCATCACTAAATATTTC
TAATTGTTTTTTTGCACTTAATTGATTTGTTTGATTTATTTTCTTGTAAATATACTTTTT
ATTTTCAACAGGGATTTTGTAAATTTCTAATTCTTGTAAGTCACGAGAAATAGTTGTCAA
GCTATAGTAAACTCCAAAATGTCTTGCCATGTAATCCACTATTTGTTGTTTTTTATTAAA
CTGATTCTGTTGTATAACAGTTAAGATAAGATTTAAACGTTTTTCTTTTTTCAT
>ACME_A016_NL_14
TCAATTCTTAATTAATGTTCCTATTTTACCGTCTAAAGCGTCCCCTAATCCTGCTAGAGA
TGTAATCAAAACACTGCCTTTAGTATTTTTTTCAAGAAATTGAAGTGCAGCTTCAACTTT
TGGAAGCATACTTCCTTTAGCAAATTGACCATCAGAGATATGTTTTTTCATTTCATCCAC
AGACACTTCATCGAGACCTCTTTGGTTTTCTTTTCCATAGTTAATGTAAACATGGTCCAC
AGCAGTTAATATGATTAATTGATCAGATTGTAAATGTGCTGCTAATAAAGCACTCGTTTT
ATCTTTATCAATAACTGCATCAACACCTGTATAAACTTCATTTTCCTTAATTACTGGAAT
TCCACCACCGCCGGCAGCGATAACTAGTGTTCCATGAGTGATTAATGTTTCTATACTATC
TAACTCAACTATACTTATAGGTTGTGGGGAAGGGACAACGCGACGATAGCCGCGTCCAGA
ATCTTCTACAAAAGTATAACCTTTTTCTTTCGTAAATTTATCAGCCTGCTCTTTTGTATA
AAATAATCCAATTGGTTTAGTAGGGTTATTGAAAGCAGAATCATCGCTTGCAACTTGAAC
TTGTGTTACTAGCGTAACAACTTGTTTATCTATGCCCATTGAATGAAGTTCGTTTTGTAA
ACTTTCTTGCATCTGATAGCCAATATAAGCTTGACTCATAGCACCACATTCAGGGAAAGG
AAAAGGAGGACCTTGTTTGTGTTCCGCCGCATAATTTAAACCTAAGTTAATACTTCCAAC
TTGTGGACCATTACCATGACTAATTACAATTTCGTATCCTTTATCGATTAAACTTACTAG
AGATTTAGATGTACTTTTTAATAAATCTAATTGTTCTTTAGGCGATTGTCCTAAAGCGTT
ACCACCCAAAGCTACGACGATTTTAGACATATTTATATCCTCCTTTCATTTACTCTCCTA
ATGTTGCTACCATGACTGCTTTTATTGTATGTGCTCTATTTTCTGCTTCTTGGAAAACAA
CTGATTGTTCACTTTCAAATACTTCATTTGTTACTTCCATTTCAGTTAGACCATATTTTT
CTTGAATTTGTTTACCGATTATTGTTTCAGTATCATGGAATGATGGTAAGCAATGTTCAA
AAATTGTATGTGGATTACCTGTTTTTTTCATTAATTCTTTAGTTACACGGTATGGTTCTA
ATAATTTGATACGTTTTTCCCAAACTTCATCAGGTTCACCCATAGATACCCAAACATCTG
TGTAAATTACATCAGATCCTTTGACACCTTCATCAATATCATCAGTTATAAGGATTTCAC
CACCGTTTTTGTCAGCTATATCATTACACCGATTTAATAATTCATCAGTTGGATTTAGTT
CTTTAGGACATACAAGATGGAAAGTCATGCCCATGATTGCTGCTCCTTGCATTAAGGCAT
TTGCAACGTTATTACGTCCATCTCCAACATATGTGAAGTTAATTTCATTATATGGTTTTT
TCAATACTTCTTTAGCTGTTAAAAAATCAGCAAGTACTTGTGTAGGATGATCTTCATCTG
TTAAACCATTCCATACGGGAACGCCAGAATATTTTGCCAAATCCTCAACTACTCTTTGTG
AGAATCCACGATATTCTATGCCATCATACATTCCACCTAAAACACGAGCAGTATCTTTGG
TAGACTCTTTTTTACCCATTTGAGAACCTGTTGGCCCAAGGTATGTTACATGTGCACCTT
GATCATAAGCCGCTGTTTCAAATGCACATCGAGTGCGTGTTGAATCTTTTTCAAAAAGTA
GAGCGATATTTTTACCTTTCATTTTTTGTTGTTCTATTCCTGCATATTTTGCGCGTTTAA
GATCTTCAGATAAATTAAGTAAAAATTCCATTTCTTTTTGTGTGAAGTCTAACAAAGTTA
AAAAGTTTCTATTTCTTAAATTTTTCATTTTGAATATCTCCTTTTCAATTAATATTTTAT
TCATGTTATTTTTTTATAATCCAATTTCTTTTATCTTGATATATAATATTTTCTATTTTT
AATTCTCTGATTATTTCACCAGTAGTTTTTCTGTTAAGTCCAGATAAATTACTTATTAAT
TGAACAGTCATAATTTGTTTTAATTCATAGAATTCTCCATTATCATCCCCAATTGAAAGG
CATAAAATTTGTAGTATTCTTTCAATTCTTTCTTTAGCTGAATTAGCTCTTAACGCCATA
ATATATTCTACTTGAAATTGAATAGTCTCATTAAGTTTCTTGAAGAGACTTTCAAATATT
TCATTATGCTTTCTACATAAATACTCAAGTAAATCTTTCGGTAAAGTTAATATTTTACAA
TCTGTCAAAGCTGTACATATTTCATATGGTGCAGGGGTTTCATTAAATATGAAGTTCATT
GGAAATATATTTTCGTCTTTACTTAATCTTAAATAATTGTCACCAGTAATATTAGAAGAT
TCATGTAAAATACAACCATTTACTAAAAAGTATACAAATTTTATTTGATCAGTTGAATGA
TATATGACTTGTCCTTTTTTATATTGATAAAGTGTTAAATCCTCTTTATAAGGTCTAACA
ATACTAACAGGAATATTTAAGTATGATGCTAATTGTTTAAGATTATTATCAAATTCATAT
TCTGAATTTTTAATATAAATATTTTCTTCATACATAACTATAAACCCCTTAAAAATTACT
TAGTTTAAATCATAACTTAAAATACAGAAATATTACCTGTAATCAAACGAACTATTCCTA
TTATTGCAAGTACAATGATGAATATGAATAACGTATAATCCAATTTTGTCAAATGTTTGT
TATTATCCCTTTGTACGTAGCTGTATACGAGTAATCCAGGTATATATAACAACATCGTTA
ATAGTAAATAATCTAATCCAGCTGCATAAACCAACCAAATTGTGTAAATAGATGCAATAA
TTCCTATTATCCATTGTTTTAAATTAGCTTTAGATTTATTTTGAATAGTATATTTAACCT
GGTAAAAAGCACTGAGTGTATATGGAATTAAGATTGCACTTGATGCAAGTGAAAACGCAA
ACTGATAGGCACTATCTGTAAACAACATACTAATTAAAAATAACTGAACTAATATATTAG
TAATAATTAAAGCGTTGACCGGAGCTTTATTCTTATTTTCTTTAGCAAACCATTTCGGGA
AAAGTCCATCTTTAGCTACAATGAATGGTAATTCACCAGCTAGTAATGTCCATCCTAACC
AAGCTCCTAAAACAGAGATAATTAAGCCTATATTAACTAACACTGAACCCCAATGACCTA
CAATATGTTCTAATACTTGTGCCATTGATGGATTAGCAAGTTTTGAAATTTGGTTCTGCT
GAATGACACCTTGGGCTAGTACAGTCATTAAGAAATAAATGACTAGCACAGAAATCAAAC
CAATAACGGTAGCAGTTCCTACATCCTTTTTAGACTTTGCACGTCCAGAAAAGACAACGG
CTCCTTCAATCCCTGTGAATACCCATACAGTTACTAACATAGTACTTTTTACTTGTGCCA
TTGTATCTCCCCAACTAAAAACGCCAACACTTCCACTAGTCATACCATAAAAACCGGATT
TAAAAGTACTGAAGTTGAATACAACTATCATGCATATAATAACTAGAAATATAGGTATTA
ATTTAGCTACTGTAACAATACTATTTATAAACGCTGCAGTTTCTACACCTCTAAGTATTA
AAAAATGTACACCCCATAATAAAATTGATGCTATGATAATACTTGGAAGTGTGTTACCTC
CTTTAAATATAGGGAAAAAGTTACCCACAGCTGACATTAATAGGGTTGCATAAGCCACAT
TACCTAGAAATGCTGCAAACCAATATCCCCAAGCACTTGAAAAACCAATAAAATCTCCAA
ACCCTGTTTGAGCATAACTATAAATTCCTCCATCAAGATCTGGTCGCTCATTTGTTAAAT
TTTGAAATACGAAAGCAAGAGAAATCATACCAATAGCAGTTATTATCCAACCGATAATTA
TTGCAAGTCCACCAGCTTGGCCACCCATATCTGAGATGATATTGAATGCACCACCGCCTA
TCATAGAGCCTATGACTAAACCAATTAAGGAAGTTTTACCTAATTTATTTTCATCCATAT
TAATCTCCCCTAATAAAGGTGGTAAAAATCTTGTTATTTGATTTAATGAATGAATTACTT
GTGACTTTTACCACCTTTCAAATTTAAATATCTTCTCTAAATAACGGCTGACTCATACAT
CTTGGGCCTCCGCGTCCACGTACAAGTTCACTACCAGTAATTTCAATCACTTTAATTCCT
TTGTCGCGTAAAAGTTGGTTTGATACATAGTTGCGATCGTATGTCACCACAACCCCTGGT
CGAATACATAATGTGTTTGAGCCATCATTCCATTGTTCACGTGCACCATCAATAACGTCG
CCATTACCTGTTGGAATAAAGTCCACTTTTTCTACTTCTAAAACTTCAGCAAGTGTTTCA
CGTAACTTGCTAGAACGAGTAATTTTTATATCGTCCTTACCATCATTTTGTTCTATGGTA
AATATATTCATATTATTTTCTTCTTTAAATATTGCTGCATGTACTGTAAACTTATCGTAG
TCAATCATAGTTAGTACTGTATCTAGGTGCATAAATGTACGTGTATTAGGTATTTCAATA
GCTACGATTTTTTTAAAACTTGTGTTTGCATCTTTGAAAATATTACGTGCTAACTTTTCT
ATTGCTTGAGCTGATGTACGTTCTGATATACCAATAGCTAAAACATCTTTCGATAATACT
AATTCATCTCCACCTTCAATATTAAATGGTGAGTTACGATCTAACCATACTGGTACATCT
TTATCTTTAAATCTTGGATGATGTTTCAGTATATATGTCATAAAAATAGATTCTCTACGT
CGTGCTCTCCAATACATTCTGTTAATTGTCATTCCTCTACCAATTGAAGCTTGGGGATCT
CTTGTAAAATAAAGGTTGGGCATTGGATCTAAGTAAAATGGATATCTATCATCCATATAT
TCTACTAAATGGGTTGTTTCAAGTTGAATTTCTTCTTTACGTACGCCAGCCATGATTTTA
TTTACAAGTTCTTGGTCAGATAACTTTGAAAAGAATTCTTTAATTTCAGTTTCATGACCT
AATATTGTCTTTTTAGATTCTGTTAATATGTCGTTTATGAAGTTCTCGCGTACTTCTGGC
TCAGTAATAGATTCTGCTGCAAGTTTTTCTAAATAAACTACTTCGATTCCTTCATCTCTC
AAATTTTGAGCAAATTTGTCATGCTCTTCTTGTGCAACTTTTAAGTAGGGAATATCATCG
AATAATAAACCACTTAAATGATCAGGTACTAAATTTTCTAATTCTTTTCCTGGTCTTTTT
AACAACACAGTTTTCAATTTGCCTATTTCACTATTTACTTGAATGGGTCCTTGTACCATT
TCAAATTCCTCCTTTGCTTTATTACATTCACATTATAAAACGCTTTCAAAAAACATCGTG
TGATTTAATTCACAATTGTTTAGGGAGGGTTTTCACATATATAGATTTATTCAATGCAAA
ATTTTGTATGAATATGTATTTTGTACTATATAATAGTGAATAATTTGAAAAATCTCATTG
TTAAAACCTTATCTTATTCAAGCAAAAAGATTTTTTACTCATTTTTTTGTATTAGTAATC
ATTCCTATTAATATAATCATTTAATTTTTAAGGGAATAATTGATAACAAACAAATTCTGC
TATTTCATTTGAAGAAGTCAAAATCATCAAAGTATCGTTACCTCCAATAATTCCTAATAT
TTCTTTCATTTGTAATTGATCTATGTAATAACTTATACTTTGAGCAAAGCCAGGAGATGT
TTTTATTAAGACATAGTTATTTAGCGTTATAAATTCAATAATCTCATCACTAAATATTTC
TAATTGTTTTTTTGCACTTAATTGATTTGTTTGATTTATTTTCTTGTAAATATACTTTTT
ATTTTCAACAGGGATTTTGTAAATTTCTAATTCTTGTAAGTCACGAGAAATAGTTGTCAA
GCTATAGTAAACTCCAAAATGTCTTGCCATGTAATCCACTATTTGTTGTTTTTTATTAAA
CTGATTCTGTTGTATAACAGTTAAGATAAGATTTAAACGTTTTTCTTTTTTCAT
>ACME_A017_NL_15
TCAATTCTTAATTAATGTTCCTATTTTACCGTCTAAAGCGTCCCCTAATCCTGCTAGAGA
TGTAATCAAAACACTGCCTTTAGTATTTTTTTCAAGAAATTGAAGTGCAGCTTCAACTTT
TGGAAGCATACTTCCTTTAGCAAATTGACCATCAGAGATATGTTTTTTCATTTCATCCAC
AGACACTTCATCGAGACCTCTTTGGTTTTCTTTTCCATAGTTAATGTAAACATGGTCCAC
AGCAGTTAATATGATTAATTGATCAGATTGTAAATGTGCTGCTAATAAAGCACTAGTTTT
ATCTTTATCAATAACTGCATCAACACCTGTATAAACTTCATTTTCCTTAATTACTGGAAT
TCCACCACCGCCGGCAGCGATAACTAGTGTTCCATGAGTGATTAATGTTTCTATACTATC
TAACTCAACTATACTTATAGGTTGTGGGGAAGGGACAACGCGACGATAGCCGCGTCCAGA
ATCTTCTACAAAAGTATAACCTTTTTCTTTCGTAAATTTATCAGCCTGCTCTTTTGTATA
AAATAATCCAATTGGTTTAGTAGGGTTATTGAAAGCAGAATCATCGCTTGCAACTTGAAC
TTGTGTTACTAGCGTAACAACTTGTTTATCTATGCCCATTGAATGAAGTTCGTTTTGTAA
ACTTTCTTGCATCTGATAGCCAATATAAGCTTGACTCATAGCACCACATTCAGGGAAAGG
AAAAGGAGGACCTTGTTTGTGTTCCGCCGCATAATTTAAACCTAAGTTAATACTTCCAAC
TTGTGGACCATTACCATGACTAATTACAATTTCGTATCCTTTATCGATTAAACTTACTAG
AGATTTAGATGTACTTTTTAATAAATCTAATTGTTCTTTAGGCGATTGTCCTAAAGCGTT
ACCACCCAAAGCTACGACGATTTTAGACATATTTATATCCTCCTTTCATTTACTCTCCTA
ATGTTGCTACCATGACTGCTTTTATTGTATGTGCTCTATTTTCTGCTTCTTGGAAAACAA
CTGATTGTTCACTTTCAAATACTTCATTTGTTACTTCCATTTCAGTTAGACCATATTTTT
CTTGAATTTGTTTACCGATTATTGTTTCAGTATCATGGAATGATGGTAAGCAATGTTCAA
AAATTGTATGTGGATTACCTGTTTTTTTCATTAATTCTTTAGTTACACGGTATGGTTCTA
ATAATTTGATACGTTTTTCCCAAACTTCATCAGGTTCACCCATAGATACCCAAACATCTG
TGTAAATTACATCAGATCCTTTGACACCTTCATCAATATCATCAGTTATAAGGATTTCAC
CACCGTTTTTGTCAGCTATATCATTACACCGATTTAATAATTCATCAGTTGGATTTAGTT
CTTTAGGACATACAAGATGGAAAGTCATGCCCATGATTGCTGCTCCTTGCATTAAGGCAT
TTGCAACGTTATTACGTCCATCTCCAACATATGTGAAGTTAATTTCATTATATGGTTTTT
TCAATACTTCTTTAGCTGTTAAAAAATCAGCAAGTACTTGTGTAGGATGATCTTCATCTG
TTAAACCATTCCATACGGGAACGCCAGAATATTTTGCCAAATCCTCAACTACTCTTTGTG
AGAATCCACGATATTCTATGCCATCATACATTCCACCTAAAACACGAGCAGTATCTTTGG
TAGACTCTTTTTTACCCATTTGAGAACCTGTTGGCCCAAGGTATGTTACATGTGCACCTT
GATCATAAGCCGCTGTTTCAAATGCACATCGAGTGCGTGTTGAATCTTTTTCAAAAAGTA
GAGCGATATTTTTACCTTTCATTTTTTGTTGTTCTATTCCTGCATATTTTGCGCGTTTAA
GATCTTCAGATAAATTAAGTAAAAATTCCATTTCTTTTTGTGTGAAGTCTAACAAAGTTA
AAAAGTTTCTATTTCTTAAATTTTTCATTTTGAATATCTCCTTTTCAATTAATATTTTAT
TCATGTTATTTTTTTATAATCCAATTTCTTTTATCTTGATATATAATATTTTCTATTTTT
AATTCTCTGATTATTTCACCAGTAGTTTTTCTGTTAAGTCCAGATAAATTACTTATTAAT
TGAACAGTCATAATTTGTTTTAATTCATAGAATTCTCCATTATCATCCCCAATTGAAAGG
CATAAAATTTGTAGTATTCTTTCAATTCTTTCTTTAGCTGAATTAGCTCTTAACGCCATA
ATATATTCTACTTGAAATTGAATAGTCTCATTAAGTTTCTTGAAGAGACTTTCAAATATT
TCACTATGCTTTCTACATAAATACTCAAGTAAATCTTTCGGTAAAGTTAATATTTTACAA
TCTGTCAAAGCTGTACATATTTCATATGGTGCAGGGGTTTCATTAAATATGAAGTTCATT
GGAAATATATTTTCGTCTTTACTTAATCTTAAATAATTGTCACCAGTAATATTAGAAGAT
TCATGTAAAATACAACCATTTACTAAAAAGTATACAAATTTTATTTGATCAGTTGAATGA
TATATGACTTGTCCTTTTTTATATTGATAAAGTGTTAAATCCTCTTTATAAGGTCTAACA
ATACTAACAGGAATATTTAAGTATGATGCTAATTGTTTAAGATTATTATCAAATTCATAT
TCTGAATTTTTAATATAAATATTTTCTTCATACATAACTATAAACCCCTTAAAAATTACT
TAGTTTAAATCATAACTTAAAATACAGAAATATTACCTGTAATCAAACGAACTATTCCTA
TTATTGCAAGTACAATGATGAATATGAATAACGTATAATCCAATTTTGTCAAATGTTTGT
TATTATCCCTTTGTACGTAGCTGTATACGAGTAATCCAGGTATATATAACAACATCGTTA
ATAGTAAATAATCTAATCCAGCTGCATAAACCAACCAAATTGTGTAAATAGATGCAATAA
TTCCTATTATCCATTGTTTTAAATTAGCTTTAGATTTATTTTGAATAGTATATTTAACCT
GGTAAAAAGCACTGAGTGTATATGGAATTAAGATTGCACTTGATGCAAGTGAAAACGCAA
ACTGATAGGCACTATCTGTAAACAACATACTAATTAAAAATAACTGAACTAATATATTAG
TAATAATTAAAGCGTTGACCGGAGCTTTATTCTTATTTTCTTTAGCAAACCATTTCGGGA
AAAGTCCATCTTTAGCTACAATGAATGGTAATTCACCAGCTAGTAATGTCCATCCTAACC
AAGCTCCTAAAACAGAGATAATTAAGCCTATATTAACTAACACTGAACCCCAATGACCTA
CAATATGTTCTAATACTTGTGCCATTGATGGATTAGCAAGTTTTGAAATTTGGTTCTGCT
GAATGACACCTTGGGCTAGTACAGTCATTAAGAAATAAATGACTAGCACAGAAATCAAAC
CAATAACGGTAGCAGTTCCTACATCCTTTTTAGACTTTGCACGTCCAGAAAAGACAACGG
CTCCTTCAATCCCTGTGAATACCCATACAGTTACTAACATAGTACTTTTTACTTGTGCCA
TTGTATCTCCCCAACTAAAAACGCCAACACTTCCACTAGTCATACCATAAAAACCGGATT
TAAAAGTACTGAAGTTGAATACAACTATCATGCATATAATAACTAGAAATATAGGTATTA
ATTTAGCTACTGTAACAATACTATTTATAAACGCTGCAGTTTCTACACCTCTAAGTATTA
AAAAATGTACACCCCATAATAAAATTGATGCTATGATAATACTTGGAAGTGTGTTACCTC
CTTTAAATATAGGGAAAAAGTTACCCACAGCTGATATTAATAGGGTTGCATAAGCCACAT
TACCTAGAAATGCTGCAAACCAATATCCCCAAGCACTTGAAAAACCAATAAAATCTCCAA
ACCCTGTTTGAGCATAACTATAAATTCCTCCATCAAGATCTGGTCGCTCATTTGTTAAAT
TTTGAAATACGAAAGCAAGAGAAATCATACCAATAGCAGTTATTATCCAACCGATAATTA
TTGCAAGTCCACCAGCTTGGCCACCCATATCTGAGATGATATTGAATGCACCACCGCCTA
TCATAGAGCCTATGACTAAACCAATTAAGGAAGTTTTACCTAATTTATTTTCATCCATAT
TAATCTCCCCTAATAAAGGTGGTAAAAATCTTGTTATTTGATTTAATGAATGAATTACTT
GTGACTTTTACCACCTTTCAAATTTAAATATCTTCTCTAAATAACGGCTGACTCATACAT
CTTGGGCCTCCGCGTCCACGTACAAGTTCACTACCAGTAATTTCAATCACTTTAATTCCT
TTGTCGCGTAAAAGTTGGTTTGATACATAGTTGCGATCGTATGTCACCACAACCCCTGGT
CGAATACATAATGTGTTTGAGCCATCATTCCATTGTTCACGTGCACCATCAATAACGTCG
CCATTACCTGTTGGAATAAAGTCCACTTTTTCTACTTCTAAAACTTCAGCAAGTGTTTCA
CGTAACTTGCTAGAACGAGTAATTTTTATATCGTCCTTACCATCATTTTGTTCTATGGTA
AATATATTCATATTATTTTCTTCTTTAAATATTGCTGCATGTACTGTAAACTTATCGTAG
TCAATCATAGTTAGTACTGTATCTAGGTGCATAAATGTACGTGTATTAGGTATTTCAATA
GCTACGATTTTTTTAAAACTTGTGTTTGCATCTTTGAAAATATTACGTGCTAACTTTTCT
ATTGCTTGAGCTGATGTACGTTCTGATATACCAATAGCTAAAACATCTTTCGATAATACT
AATTCATCTCCACCTTCAATATTAAATGGTGAGTTACGATCTAACCATACTGGTACATCT
TTATCTTTAAATCTTGGATGATGTTTCAGTATATATGTCATAAAAATAGATTCTCTACGT
CGTGCTCTCCAATACATTCTGTTAATTGTCATTCCTCTACCAATTGAAGCTTGGGGATCT
CTTGTAAAATAAAGGTTGGGCATTGGATCTAAGTAAAATGGATATCTATCATCCATATAT
TCTACTAAATGGGTTGTTTCAAGTTGAATTTCTTCTTTACGTACGCCAGCCATGATTTTA
TTTACAAGTTCTTGGTCAGATAACTTTGAAAAGAATTCTTTAATTTCAGTTTCATGACCT
AATATTGTCTTTTTAGATTCTGTTAATATGTCGTTTATGAAGTTCTCGCGTACTTCTGGC
TCAGTAATAGATTCTGCTGCAAGTTTTTCTAAATAAACTACTTCGATTCCTTCATCTCTC
AAAGTTTGAGCAAATTTGTCATGCTCTTCTTGTGCAACTTTTAAGTAGGGAATATCATCG
AATAATAAACCACTTAAATGATCAGGTACTAAATTTTCTAATTCTTTTCCTGGTCTTTTT
AACAACACAGTTTTCAATTTGCCTATTTCACTATTTACTTGAATGGGTCCTTGTACCATT
TCAAATTCCTCCTTTGCTTTATTACATTCACATTATAAAACGCTTTCAAAAAACATCGTG
TGATTTAATTCACAATTGTTTAGGGAGGGTTTTCACATATATAGATTTATTCAATGCAAA
ATTTTGTATGAATATGTATTTTGTACTATATAATAGTGAATAATTTGAAAAATCTCATTG
TTAAAACCTTATCTTATTCAAGCAAAAAGATTTTTTACTCATTTTTTTGTATTAGTAATC
ATTCCTATTAATATAATCATTTAATTTTTAAGGGAATAATTGATAACAAACAAATTCTGC
TATTTCATTTGAAGAAGTCAAAATCATCAAAGTATCGTTACCTCCAATAATTCCTAATAT
TTCTTTCATTTGTAATTGATCTATGTAATAACTTATACTTTGAGCAAAGCCAGGAGATGT
TTTTATTAAGACATAGTTATTTAGCGTTATAAATTCAATAATCTCATCACTAAATATTTC
TAATTGTTTTTTTGCACTTAATTGATTTGTTTGATTTATTTTCTTGTAAATATACTTTTT
ATTTTCAACAGGGATTTTGTAAATTTCTAATTCTTGTAAGTCACGAGAAATAGTTGTCAA
GCTATAGTAAACTCCAAAATGTCTTGCCATGTAATCCACTATTTGTTGTTTTTTATTAAA
CTGATTCTGTTGTATAACAGTTAAGATAAGATTTAAACGTTTTTCTTTTTTCAT
>ACME_A018_NL_16
TCAATTCTTAATTAATGTTCCTATTTTACCGTCTAAAGCGTCCCCTAATCCTGCTAGAGA
TGTAATCAAAACACTGCCTTTAGTATTTTTTTCAAGAAATTGAAGTGCAGCTTCAACTTT
TGGAAGCATACTTCCTTTAGCAAATTGACCATCAGAGATATGTTTTTTCATTTCATCCAC
AGACACTTCATCGAGACCTCTTTGGTTTTCTTTTCCATAGTTAATGTAAACATGGTCCAC
AGCAGTTAATATGATTAATTGATCAGATTGTAAATGTGCTGCTAATAAAGCACTCGTTTT
ATCTTTATCAATAACTGCATCAACACCTGTATAAACTTCATTTTCCTTAATTACTGGAAT
TCCACCACCGCCGGCAGCGATAACTAGTGTTCCATGAGTGATTAATGTTTCTATACTATC
TAACTCAACTATACTTATAGGTTGTGGGGAAGGGACAACGCGACGATAGCCGCGTCCAGA
ATCTTCTACAAAAGTATAACCTTTTTCTTTCGTAAATTTATCAGCCTGCTCTTTTGTATA
AAATAATCCAATTGGTTTAGTAGGGTTATTGAAAGCAGAATCATCGCTTGCAACTTGAAC
TTGTGTTACTAGCGTAACAACTTGTTTATCTATGCCCATTGAATGAAGTTCGTTTTGTAA
ACTTTCTTGCATCTGATAGCCAATATAAGCTTGACTCATAGCACCACATTCAGGGAAAGG
AAAAGGAGGACCTTGTTTGTGTTCCGCCGCATAATTTAAACCTAAGTTAATACTTCCAAC
TTGTGGACCATTACCATGACTAATTACAATTTCGTATCCTTTATCGATTAAACTTACTAG
AGATTTAGATGTACTTTTTAATAAATCTAATTGTTCTTTAGGCGATTGTCCTAAAGCGTT
ACCACCCAAAGCTACGACGATTTTAGACATATTTATATCCTCCTTTCATTTACTCTCCTA
ATGTTGCTACCATGACTGCTTTTATTGTATGTGCTCTATTTTCTGCTTCTTGGAAAACAA
CTGATTGTTCACTTTCAAATACTTCATTTGTTACTTCCATTTCAGTTAGACCATATTTTT
CTTGAATTTGTTTACCGATTATTGTTTCAGTATCATGGAATGATGGTAAGCAATGTTCAA
AAATTGTATGTGGATTACCTGTTTTTTTCATTAATTCTTTAGTTACACGGTATGGTTCTA
ATAATTTGATACGTTTTTCCCAAACTTCATCAGGTTCACCCATAGATACCCAAACATCTG
TGTAAATTACATCAGATCCTTTGACACCTTCATCAATATCATCAGTTATAAGGATTTCAC
CACCGTTTTTGTCAGCTATATCATTACACCGATTTAATAATTCATCAGTTGGATTTAGTT
CTTTAGGACATACAAGATGGAAAGTCATGCCCATGATTGCTGCTCCTTGCATTAAGGCAT
TTGCAACGTTATTACGTCCATCTCCAACATATGTGAAGTTAATTTCATTATATGGTTTTT
TCAATACTTCTTTAGCTGTTAAAAAATCAGCAAGTACTTGTGTAGGATGATCTTCATCTG
ATAAACCATTCCATACGGGAACGCCAGAATATTTTGCCAAATCCTCAACTACTCTTTGTG
AGAATCCACGATATTCTATGCCATCATACATTCCACCTAAAACACGAGCAGTATCTTTGG
TAGACTCTTTTTTACCCATTTGAGAACCTGTTGGCCCAAGGTATGTTACATGTGCACCTT
GATCATAAGCCGCTGTTTCAAATGCACATCGAGTGCGTGTTGAATCTTTTTCAAAAAGTA
GAGCGATATTTTTACCTTTCATTTTTTGTTGTTCTATTCCTGCATATTTTGCGCGTTTAA
GATCTTCAGATAAATTAAGTAAAAATTCCATTTCTTTTTGTGTGAAGTCTAACAAAGTTA
AAAAGTTTCTATTTCTTAAATTTTTCATTTTGAATATCTCCTTTTCAATTAATATTTTAT
TCATGTTATTTTTTTATAATCCAATTTCTTTTATCTTGATATATAATATTTTCTATTTTT
AATTCTCTGATTATTTCACCAGTAGTTTTTCTGTTAAGTCCAGATAAATTACTTATTAAT
TGAACAGTCATAATTTGTTTTAATTCATAGAATTCTCCATTATCATCCCCAATTGAAAGG
CATAAAATTTGTAGTATTCTTTCAATTCTTTCTTTAGCTGAATTAGCTCTTAACGCCATA
ATATATTCTACTTGAAATTGAATAGTCTCATTAAGTTTCTTGAAGAGACTTTCAAATATT
TCATTATGCTTTCTACATAAATACTCAAGTAAATCTTTCGGTAAAGTTAATATTTTACAA
TCTGTCAAAGCTGTACATATTTCATATGGTGCAGGGGTTTCATTAAATATGAAGTTCATT
GGAAATATATTTTCGTCTTTACTTAATCTTAAATAATTGTCACCAGTAATATTAGAAGAT
TCATGTAAAATACAACCATTTACTAAAAAGTATACAAATTTTATTTGATCAGTTGAATGA
TATATGACTTGTCCTTTTTTATATTGATAAAGTGTTAAATCCTCTTTATAAGGTCTAACA
ATACTAACAGGAATATTTAAGTATGATGCTAATTGTTTAAGATTATTATCAAATTCATAT
TCTGAATTTTTAATATAAATATTTTCTTCATACATAACTATAAACCCCTTAAAAATTACT
TAGTTTAAATCATAACTTAAAATACAGAAATATTACCTGTAATCAAACGAACTATTCCTA
TTATTGCAAGTACAATGATGAATATGAATAACGTATAATCCAATTTTGTCAAATGTTTGT
TATTATCCCTTTGTACGTAGCTGTATACGAGTAATCCAGGTATATATAACAACATCGTTA
ATAGTAAATAATCTAATCCAGCTGCATAAACCAACCAAATTGTGTAAATAGATGCAATAA
TTCCTATTATCCATTGTTTTAAATTAGCTTTAGATTTATTTTGAATAGTATATTTAACCT
GGTAAAAAGCACTGAGTGTATATGGAATTAAGATTGCACTTGATGCAAGTGAAAACGCAA
ACTGATAGGCACTATCTGTAAACAACATACTAATTAAAAATAACTGAACTAATATATTAG
TAATAATTAAAGCGTTGACCGGAGCTTTATTCTTATTTTCTTTAGCAAACCATTTCGGGA
AAAGTCCATCTTTAGCTACAATGAATGGTAATTCACCAGCTAGTAATGTCCATCCTAACC
AAGCTCCTAAAACAGAGATAATTAAGCCTATATTAACTAACACTGAACCCCAATGACCTA
CAATATGTTCTAATACTTGTGCCATTGATGGATTAGCAAGTTTTGAAATTTGGTTCTGCT
GAATGACACCTTGGGCTAGTACAGTCATTAAGAAATAAATGACTAGCACAGAAATCAAAC
CAATAACGGTAGCAGTTCCTACATCCTTTTTAGACTTTGCACGTCCAGAAAAGACAACGG
CTCCTTCAATCCCTGTGAATACCCATACAGTTACTAACATAGTACTTTTTACTTGTGCCA
TTGTATCTCCCCAACTAAAAACGCCAACACTTCCACTAGTCATACCATAAAAACCGGATT
TAAAAGTACTGAAGTTGAATACAACTATCATGCATATAATAACTAGAAATATAGGTATTA
ATTTAGCTACTGTAACAATACTATTTATAAACGCTGCAGTTTCTACACCTCTAAGTATTA
AAAAATGTACACCCCATAATAAAATTGATGCTATGATAATACTTGGAAGTGTGTTACCTC
CTTTAAATATAGGGAAAAAGTTACCCACAGCTGACATTAATAGGGTTGCATAAGCCACAT
TACCTAGAAATGCTGCAAACCAATATCCCCAAGCACTTGAAAAACCAATAAAATCTCCAA
ACCCTGTTTGAGCATAACTATAAATTCCTCCATCAAGATCTGGTCGCTCATTTGTTAAAT
TTTGAAATACGAAAGCAAGAGAAATCATACCAATAGCAGTTATTATCCAACCGATAATTA
TTGCAAGTCCACCAGCTTGGCCACCCATATCTGAGATGATATTGAATGCACCACCGCCTA
TCATAGAGCCTATGACTAAACCAATTAAGGAAGTTTTACCTAATTTATTTTCATCCATAT
TAATCTCCCCTAATAAAGGTGGTAAAAATCTTGTTATTTGATTTAATGAATGAATTACTT
GTGACTTTTACCACCTTTCAAATTTAAATATCTTCTCTAAATAACGGCTGACTCATACAT
CTTGGGCCTCCGCGTCCACGTACAAGTTCACTACCAGTAATTTCAATCACTTTAATTCCT
TTGTCGCGTAAAAGTTGGTTTGATACATAGTTGCGATCGTATGTCACCACAACCCCTGGT
CGAATACATAATGTGTTTGAGCCATCATTCCATTGTTCACGTGCACCATCAATAACGTCG
CCATTACCTGTTGGAATAAAGTCCACTTTTTCTACTTCTAAAACTTCAGCAAGTGTTTCA
CGTAACTTGCTAGAACGAGTAATTTTTATATCGTCCTTACCATCATTTTGTTCTATGGTA
AATATATTCATATTATTTTCTTCTTTAAATATTGCTGCATGTACTGTAAACTTATCGTAG
TCAATCATAGTTAGTACTGTATCTAGGTGCATAAATGTACGTGTATTAGGTATTTCAATA
GCTACGATTTTTTTAAAACTTGTGTTTGCATCTTTGAAAATATTACGTGCTAACTTTTCT
ATTGCTTGAGCTGATGTACGTTCTGATATACCAATAGCTAAAACATCTTTCGATAATACT
AATTCATCTCCACCTTCAATATTAAATGGTGAGTTACGATCTAACCATACTGGTACATCT
TTATCTTTAAATCTTGGATGATGTTTCAGTATATATGTCATAAAAATAGATTCTCTACGT
CGTGCTCTCCAATACATTCTGTTAATTGTCATTCCTCTACCAATTGAAGCTTGGGGATCT
CTTGTAAAATAAAGGTTGGGCATTGGATCTAAGTAAAATGGATATCTATCATCCATATAT
TCTACTAAATGGGTTGTTTCAAGTTGAATTTCTTCTTTACGTACGCCAGCCATGATTTTA
TTTACAAGTTCTTGGTCAGATAACTTTGAAAAGAATTCTTTAATTTCAGTTTCATGACCT
AATATTGTCTTTTTAGATTCTGTTAATATGTCGTTTATGAAGTTCTCGCGTACTTCTGGC
TCAGTAATAGATTCTGCTGCAAGTTTTTCTAAATAAACTACTTCGATTCCTTCATCTCTC
AAAGTTTGAGCAAATTTGTCATGCTCTTCTTGTGCAACTTTTAAGTAGGGAATATCATCG
AATAATAAACCACTTAAATGATCAGGTACTAAATTTTCTAATTCTTTTCCTGGTCTTTTT
AACAACACAGTTTTCAATTTGCCTATTTCACTATTTACTTGAATGGGTCCTTGTACCATT
TCAAATTCCTCCTTTGCTTTATTACATTCACATTATAAAACGCTTTCAAAAAACATCGTG
TGATTTAATTCACAATTGTTTAGGGAGGGTTTTCACATATATAGATTTATTCAATGCAAA
ATTTTGTATGAATATGTATTTTGTACTATATAATAGTGAATAATTTGAAAAATCTCATTG
TTAAAACCTTATCTTATTCAAGCAAAAAGATTTTTTACTCATTTTTTTGTATTAGTAATC
ATTCCTATTAATATAATCATTTAATTTTTAAGGGAATAATTGATAACAAACAAATTCTGC
TATTTCATTTGAAGAAGTCAAAATCATCAAAGTATCGTTACCTCCAATAATTCCTAATAT
TTCTTTCATTTGTAATTGATCTATGTAATAACTTATACTTTGAGCAAAGCCAGGAGATGT
TTTTATTAAGACATAGTTATTTAGCGTTATAAATTCAATAATCTCATCACTAAATATTTC
TAATTGTTTTTTTGCACTTAATTGATTTGTTTGATTTATTTTCTTGTAAATATACTTTTT
ATTTTCAACAGGGATTTTGTAAATTTCTAATTCTTGTAAGTCACGAGAAATAGTTGTCAA
GCTATAGTAAACTCCAAAATGTCTTGCCATGTAATCCACTATTTGTTGTTTTTTATTAAA
CTGATTCTGTTGTATAACAGTTAAGATAAGATTTAAACGTTTTTCTTTTTTCAT
>ACME_A019_NL_17
TCAATTCTTAATTAATGTTCCTATTTTACCGTCTAAAGCGTCCCCTAATCCTGCTAGAGA
TGTAATCAAAACACTGCCTTTAGTATTTTTTTCAAGAAATTGAAGTGCAGCTTCAACTTT
TGGAAGCATACTTCCTTTAGCAAATTGACCATCAGAGATATGTTTTTTCATTTCATCCAC
AGACACTTCATCGAGACCTCTTTGGTTTTCTTTTCCATAGTTAATGTAAACATGGTCCAC
AGCAGTTAATATGATTAATTGATCAGATTGTAAATGTGCTGCTAATAAAGCACTCGTTTT
ATCTTTATCAATAACTGCATCAACACCTGTATAAACTTCATTTTCCTTAATTACTGGAAT
TCCACCACCGCCGGCAGCGATAACTAGTGTTCCATGAGTGATTAATGTTTCTATACTATC
TAACTCAACTATACTTATAGGTTGTGGGGAAGGGACAACGCGACGATAGCCGCGTCCAGA
ATCTTCTACAAAAGTATAACCTTTTTCTTTCGTAAATTTATCAGCCTGCTCTTTTGTATA
AAATAATCCAATTGGTTTAGTAGGGTTATTGAAAGCAGAATCATCGCTTGCAACTTGAAC
TTGTGTTACTAGCGTAACAACTTGTTTATCTATGCCCATTGAATGAAGTTCGTTTTGTAA
ACTTTCTTGCATCTGATAGCCAATATAAGCTTGACTCATAGCACCACATTCAGGGAAAGG
AAAAGGAGGACCTTGTTTGTGTTCCGCCGCATAATTTAAACCTAAGTTAATACTTCCAAC
TTGTGGACCATTACCATGACTAATTACAATTTCGTATCCTTTATCGATTAAACTTACTAG
AGATTTAGATGTACTTTTTAATAAATCTAATTGTTCTTTAGGCGATTGTCCTAAAGCGTT
ACCACCCAAAGCTACGACGATTTTAGACATATTTATATCCTCCTTTCATTTACTCTCCTA
ATGTTGCTACCATGACTGCTTTTATTGTATGTGCTCTATTTTCTGCTTCTTGGAAAACAA
CTGATTGTTCACTTTCAAATACTTCATTTGTTACTTCCATTTCAGTTAGACCATATTTTT
CTTGAATTTGTTTACCGATTATTGTTTCAGTATCATGGAATGATGGTAAGCAATGTTCAA
AAATTGTATGTGGATTACCTGTTTTTTTCATTAATTCTTTAGTTACACGGTATGGTTCTA
ATAATTTGATACGTTTTTCCCAAACTTCATCAGGTTCACCCATAGATACCCAAACATCTG
TGTAAATTACATCAGATCCTTTGACACCTTCATCAATATCATCAGTTATAAGGATTTCAC
CACCGTTTTTGTCAGCTATATCATTACACCGATTTAATAATTCATCAGTTGGATTTAGTT
CTTTAGGACATACAAGATGGAAAGTCATGCCCATGATTGCTGCTCCTTGCATTAAGGCAT
TTGCAACGTTATTACGTCCATCTCCAACATATGTGAAGTTAATTTCATTATATGGTTTTT
TCAATACTTCTTTAGCTGTTAAAAAATCAGCAAGTACTTGTGTAGGATGATCTTCATCTG
TTAAACCATTCCATACGGGAACGCCAGAATATTTTGCCAAATCCTCAACTACTCTTTGTG
AGAATCCACGATATTCTATGCCATCATACATTCCACCTAAAACACGAGCAGTATCTTTGG
TAGACTCTTTTTTACCCATTTGAGAACCTGTTGGCCCAAGGTATGTTACATGTGCACCTT
GATCATAAGCCGCTGTTTCAAATGCACATCGAGTGCGTGTTGAATCTTTTTCAAAAAGTA
GAGCGATATTTTTACCTTTCATTTTTTGTTGTTCTATTCCTGCATATTTTGCGCGTTTAA
GATCTTCAGATAAATTAAGTAAAAATTCCATTTCTTTTTGTGTGAAGTCTAACAAAGTTA
AAAAGTTTCTATTTCTTAAATTTTTCATTTTGAATATCTCCTTTTCAATTAATATTTTAT
TCATGTTATTTTTTTATAATCCAATTTCTTTTATCTTGATATATAATATTTTCTATTTTT
AATTCTCTGATTATTTCACCAGTAGTTTTTCTGTTAAGTCCAGATAAATTACTTATTAAT
TGAACAGTCATAATTTGTTTTAATTCATAGAATTCTCCATTATCATCCCCAATTGAAAGG
CATAAAATTTGTAGTATTCTTTCAATTCTTTCTTTAGCTGAATTAGCTCTTAACGCCATA
ATATATTCTACTTGAAATTGAATAGTCTCATTAAGTTTCTTGAAGAGACTTTCAAATATT
TCATTATGCTTTCTACATAAATACTCAAGTAAATCTTTCGGTAAAGTTAATATTTTACAA
TCTGTCAAAGCTGTACATATTTCATATGGTGCAGGGGTTTCATTAAATATGAAGTTCATT
GGAAATATATTTTCGTCTTTACTTAATCTTAAATAATTGTCACCAGTAATATTAGAAGAT
TCATGTAAAATACAACCATTTACTAAAAAGTATACAAATTTTATTTGATCAGTTGAATGA
TATATGACTTGTCCTTTTTTATATTGATAAAGTGTTAAATCCTCTTTATAAGGTCTAACA
ATACTAACAGGAATATTTAAGTATGATGCTAATTGTTTAAGATTATTATCAAATTCATAT
TCTGAATTTTTAATATAAATATTTTCTTCATACATAACTATAACCCCCTTAAAAATTACT
TAGTTTAAATCATAACTTAAAATACAGAAATATTACCTGTAATCAAACGAACTATTCCTA
TTATTGCAAGTACAATGATGAATATGAATAACGTATAATCCAATTTTGTCAAATGTTTGT
TATTATCCCTTTGTACGTAGCTGTATACGAGTAATCCAGGTATATATAACAACATCGTTA
ATAGTAAATAATCTAATCCAGCTGCATAAACCAACCAAATTGTGTAAATAGATGCAATAA
TTCCTATTATCCATTGTTTTAAATTAGCTTTAGATTTATTTTGAATAGTATATTTAACCT
GGTAAAAAGCACTGAGTGTATATGGAATTAAGATTGCACTTGATGCAAGTGAAAACGCAA
ACTGATAGGCACTATCTGTAAACAACATACTAATTAAAAATAACTGAACTAATATATTAG
TAATAATTAAAGCGTTGACCGGAGCTTTATTCTTATTTTCTTTAGCAAACCATTTCGGGA
AAAGTCCATCTTTAGCTACAATGAATGGTAATTCACCAGCTAGTAATGTCCATCCTAACC
AAGCTCCTAAAACAGAGATAATTAAGCCTATATTAACTAACACTGAACCCCAATGACCTA
CAATATGTTCTAATACTTGTGCCATTGATGGATTAGCAAGTTTTGAAATTTGGTTCTGCT
GAATGACACCTTGGGCTAGTACAGTCATTAAGAAATAAATGACTAGCACAGAAATCAAAC
CAATAACGGTAGCAGTTCCTACATCCTTTTTAGACTTTGCACGTCCAGAAAAGACAACGG
CTCCTTCAATCCCTGTGAATACCCATACAGTTACTAACATAGTACTTTTTACTTGTGCCA
TTGTATCTCCCCAACTAAAAACGCCAACACTTCCACTAGTCATACCATAAAAACCGGATT
TAAAAGTACTGAAGTTGAATACAACTATCATGCATATAATAACTAGAAATATAGGTATTA
ATTTAGCTACTGTAACAATACTATTTATAAACGCTGCAGTTTCTACACCTCTAAGTATTA
AAAAATGTACACCCCATAATAAAATTGATGCTATGATAATACTTGGAAGTGTGTTACCTC
CTTTAAATATAGGGAAAAAGTTACCCACAGCTGACATTAATAGGGTTGCATAAGCCACAT
TACCTAGAAATGCTGCAAACCAATATCCCCAAGCACTTGAAAAACCAATAAAATCTCCAA
ACCCTGTTTGAGCATAACTATAAATTCCTCCATCAAGATCTGGTCGCTCATTTGTTAAAT
TTTGAAATACGAAAGCAAGAGAAATCATACCAATAGCAGTTATTATCCAACCGATAATTA
TTGCAAGTCCACCAGCTTGGCCACCCATATCTGAGATGATATTGAATGCACCACCGCCTA
TCATAGAGCCTATGACTAAACCAATTAAGGAAGTTTTACCTAATTTATTTTCATCCATAT
TAATCTCCCCTAATAAAGGTGGTAAAAATCTTGTTATTTGATTTAATGAATGAATTACTT
GTGACTTTTACCACCTTTCAAATTTAAATATCTTCTCTAAATAACGGCTGACTCATACAT
CTTGGGCCTCCGCGTCCACGTACAAGTTCACTACCAGTAATTTCAATCACTTTAATTCCT
TTGTCGCGTAAAAGTTGGTTTGATACATAGTTGCGATCGTATGTCACCACAACCCCTGGT
CGAATACATAATGTGTTTGAGCCATCATTCCATTGTTCACGTGCACCATCAATAACGTCG
CCATTACCTGTTGGAATAAAGTCCACTTTTTCTACTTCTAAAACTTCAGCAAGTGTTTCA
CGTAACTTGCTAGAACGAGTAATTTTTATATCGTCCTTACCATCATTTTGTTCTATGGTA
AATATATTCATATTATTTTCTTCTTTAAATATTGCTGCATGTACTGTAAACTTATCGTAG
TCAATCATAGTTAGTACTGTATCTAGGTGCATAAATGTACGTGTATTAGGTATTTCAATA
GCTACGATTTTTTTAAAACTTGTGTTTGCATCTTTGAAAATATTACGTGCTAACTTTTCT
ATTGCTTGAGCTGATGTACGTTCTGATATACCAATAGCTAAAACATCTTTCGATAATACT
AATTCATCTCCACCTTCAATATTAAATGGTGAGTTACGATCTAACCATACTGGTACATCT
TTATCTTTAAATCTTGGATGATGTTTCAGTATATATGTCATAAAAATAGATTCTCTACGT
CGTGCTCTCCAATACATTCTGTTAATTGTCATTCCTCTACCAATTGAAGCTTGGGGATCT
CTTGTAAAATAAAGGTTGGGCATTGGATCTAAGTAAAATGGATATCTATCATCCATATAT
TCTACTAAATGGGTTGTTTCAAGTTGAATTTCTTCTTTACGTACGCCAGCCATGATTTTA
TTTACAAGTTCTTGGTCAGATAACTTTGAAAAGAATTCTTTAATTTCAGTTTCATGACCT
AATATTGTCTTTTTAGATTCTGTTAATATGTCGTTTATGAAGTTCTCGCGTACTTCTGGC
TCAGTAATAGATTCTGCTGCAAGTTTTTCTAAATAAACTACTTCGATTCCTTCATCTCTC
AAAGTTTGAGCAAATTTGTCATGCTCTTCTTGTGCAACTTTTAAGTAGGGAATATCATCG
AATAATAAACCACTTAAATGATCAGGTACTAAATTTTCTAATTCTTTTCCTGGTCTTTTT
AACAACACAGTTTTCAATTTGCCTATTTCACTATTTACTTGAATGGGTCCTTGTACCATT
TCAAATTCCTCCTTTGCTTTATTACATTCACATTATAAAACGCTTTCAAAAAACATCGTG
TGATTTAATTCACAATTGTTTAGGGAGGGTTTTCACATATATAGATTTATTCAATGCAAA
ATTTTGTATGAATATGTATTTTGTACTATATAATAGTGAATAATTTGAAAAATCTCATTG
TTAAAACCTTATCTTATTCAAGCAAAAAGATTTTTTACTCATTTTTTTGTATTAGTAATC
ATTCCTATTAATATAATCATTTAATTTTTAAGGGAATAATTGATAACAAACAAATTCTGC
TATTTCATTTGAAGAAGTCAAAATCATCAAAGTATCGTTACCTCCAATAATTCCTAATAT
TTCTTTCATTTGTAATTGATCTATGTAATAACTTATACTTTGAGCAAAGCCAGGAGATGT
TTTTATTAAGACATAGTTATTTAGCGTTATAAATTCAATAATCTCATCACTAAATATTTC
TAATTGTTTTTTTGCACTTAATTGATTTGTTTGATTTATTTTCTTGTAAATATACTTTTT
ATTTTCAACAGGGATTTTGTAAATTTCTAATTCTTGTAAGTCACGAGAAATAGTTGTCAA
GCTATAGTAAACTCCAAAATGTCTTGCCATGTAATCCACTATTTGTTGTTTTTTATTAAA
CTGATTCTGTTGTATAACAGTTAAGATAAGATTTAAACGTTTTTCTTTTTTCAT
>ACME_A020_NL_18
TCAATTCTTAATTAATGTTCCTATTTTACCGTCTAAAGCGTCCCCTAATCCTGCTAGAGA
TGTAATCAAAACACTGCCTTTAGTATTTTTTTCAAGAAATTGAAGTGCAGCTTCAACTTT
TGGAAGCATACTTCCTTTAGCAAATTGACCATCAGAGATATGTTTTTTCATTTCATCCAC
AGACACTTCATCGAGACCTCTTTGGTTTTCTTTTCCATAGTTAATGTAAACATGGTCCAC
AGCAGTTAATATGATTAATTGATCAGATTGTAAATGTGCTGCTAATAAAGCACTCGTTTT
ATCTTTATCAATAACTGCATCAACACCTGTATAAACTTCATTTTCCTTAATTACTGGAAT
TCCACCACCGCCGGCAGCGATAACTAGTGTTCCATGAGTGATTAATGTTTCTATACTATC
TAACTCAACTATACTTATAGGTTGTGGGGAAGGGACAACGCGACGATAGCCGCGTCCAGA
ATCTTCTACAAAAGTATAACCTTTTTCTTTCGTAAATTTATCAGCCTGCTCTTTTGTATA
AAATAATCCAATTGGTTTAGTAGGGTTATTGAAAGCAGAATCATCGCTTGCAACTTGAAC
TTGTGTTACTAGCGTAACAACTTGTTTATCTATGCCCATTGAATGAAGTTCGTTTTGTAA
ACTTTCTTGCATCTGATAGCCAATATAAGCTTGACTCATAGCACCACATTCAGGGAAAGG
AAAAGGAGGACCTTGTTTGTGTTCCGCCGCATAATTTAAACCTAAGTTAATACTTCCAAC
TTGTGGACCATTACCATGACTAATTACAATTTCGTATCCTTTATCGATTAAACTTACTAG
AGATTTAGATGTACTTTTTAATAAATCTAATTGTTCTTTAGGCGATTGTCCTAAAGCGTT
ACCACCCAAAGCTACGACGATTTTAGACATATTTATATCCTCCTTTCATTTACTCTCCTA
ATGTTGCTACCATGACTGCTTTTATTGTATGTGCTCTATTTTCTGCTTCTTGGAAAACAA
CTGATTGTTCACTTTCAAATACTTCATTTGTTACTTCCATTTCAGTTAGACCATATTTTT
CTTGAATTTGTTTACCGATTATTGTTTCAGTATCATGGAATGATGGTAAGCAATGTTCAA
AAATTGTATGTGGATTACCTGTTTTTTTCATTAATTCTTTAGTTACACGGTATGGTTCTA
ATAATTTGATACGTTTTTCCCAAACTTCATCAGGTTCACCCATAGATACCCAAACATCTG
TGTAAATTACATCAGATCCTTTGACACCTTCATCAATATCATCAGTTATAAGGATTTCAC
CACCGTTTTTGTCAGCTATATCATTACACCGATTTAATAATTCATCAGTTGGATTTAGTT
CTTTAGGACATACAAGATGGAAAGTCATGCCCATGATTGCTGCTCCTTGCATTAAGGCAT
TTGCAACGTTATTACGTCCATCTCCAACATATGTGAAGTTAATTTCATTATATGGTTTTT
TCAATACTTCTTTAGCTGTTAAAAAATCAGCAAGTACTTGTGTAGGATGATCTTCATCTG
TTAAACCATTCCATACGGGAACGCCAGAATATTTTGCCAAATCCTCAACTACTCTTTGTG
AGAATCCACGATATTCTATGCCATCATACATTCCACCTAAAACACGAGCAGTATCTTTGG
TAGACTCTTTTTTACCCATTTGAGAACCTGTTGGCCCAAGGTATGTTACATGTGCACCTT
GATCATAAGCCGCTGTTTCAAATGCACATCGAGTGCGTGTTGAATCTTTTTCAAAAAGTA
GAGCGATATTTTTACCTTTCATTTTTTGTTGTTCTATTCCTGCATATTTTGCGCGTTTAA
GATCTTCAGATAAATTAAGTAAAAATTCCATTTCTTTTTGTGTGAAGTCTAACAAAGTTA
AAAAGTTTCTATTTCTTAAATTTTTCATTTTGAATATCTCCTTTTCAATTAATATTTTAT
TCATGTTATTTTTTTATAATCCAATTTCTTTTATCTTGATATATAATATTTTCTATTTTT
AATTCTCTGATTATTTCACCAGTAGTTTTTCTGTTAAGTCCAGATAAATTACTTATTAAT
TGAACAGTCATAATTTGTTTTAATTCATAGAATTCTCCATTATCATCCCCAATTGAAAGG
CATAAAATTTGTAGTATTCTTTCAATTCTTTCTTTAGCTGAATTAGCTCTTAACGCCATA
ATATATTCTACTTGAAATTGAATAGTCTCATTAAGTTTCTTGAAGAGACTTTCAAATATT
TCATTATGCTTTCTACATAAATACTCAAGTAAATCTTTCGGTAAAGTTAATATTTTACAA
TCTGTCAAAGCTGTACATATTTCATATGGTGCAGGGGTTTCATTAAATATGAAGTTCATT
GGAAATATATTTTCGTCTTTACTTAATCTTAAATAATTGTCACCAGTAATATTAGAAGAT
TCATGTAAAATACAACCATTTACTAAAAAGTATACAAATTTTATTTGATCAGTTGAATGA
TATATGACTTGTCCTTTTTTATATTGATAAAGTGTTAAATCCTCTTTATAAGGTCTAACA
ATACTAACAGGAATATTTAAGTATGATGCTAATTGTTTAAGATTATTATCAAATTCATAT
TCTGAATTTTTAATATAAATATTTTCTTCATACATAACTATAAACCCCTTAAAAATTACT
TAGTTTAAATCATAACTTAAAATACAGAAATATTACCTGTAATCAAACGAACTATTCCTA
TTATTGCAAGTACAATGATGAATATGAATAACGTATAATCCAATTTTGTCAAATGTTTGT
TATTATCCCTTTGTACGTAGCTGTATACGAGTAATCCAGGTATATATAACAACATCGTTA
ATAGTAAATAATCTAATCCAGCTGCATAAACCAACCAAATTGTGTAAATAGATGCAATAA
TTCCTATTATCCATTGTTTTAAATTAGCTTTAGATTTATTTTGAATAGTATATTTAACCT
GGTAAAAAGCACTGAGTGTATATGGAATTAAGATTGCACTTGATGCAAGTGAAAACGCAA
ACTGATAGGCACTATCTGTAAACAACATACTAATTAAAAATAACTGAACTAATATATTAG
TAATAATTAAAGCGTTGACCGGAGCTTTATTCTTATTTTCTTTAGCAAACCATTTCGGGA
AAAGTCCATCTTTAGCTACAATGAATGGTAATTCACCAGCTAGTAATGTCCATCCTAACC
AAGCTCCTAAAACAGAGATAATTAAGCCTATATTAACTAACACTGAACCCCAATGACCTA
CAATATGTTCTAATACTTGTGCCATTGATGGATTAGCAAGTTTTGAAATTTGGTTCTGCT
GAATGACACCTTGGGCTAGTACAGTCATTAAGAAATAAATGACTAGCACAGAAATCAAAC
CAATAACGGTAGCAGTTCCTACATCCTTTTTAGACTTTGCACGTCCAGAAAAGACAACGG
CTCCTTCAATCCCTGTGAATACCCATACAGTTACTAACATAGTACTTTTTACTTGTGCCA
TTGTATCTCCCCAACTAAAAACGCCAACACTTCCACTAGTCATACCATAAAAACCGGATT
TAAAAGTACTGAAGTTGAATACAACTATCATGCATATAATAACTAGAAATATAGGTATTA
ATTTAGCTACTGTAACAATACTATTTATAAACGCTGCAGTTTCTACACCTCTAAGTATTA
AAAAATGTACACCCCATAATAAAATTGATGCTATGATAATACTTGGAAGTGTGTTACCTC
CTTTAAATATAGGGAAAAAGTTACCCACAGCTGATATTAATAGGGTTGCATAAGCCACAT
TACCTAGAAATGCTGCAAACCAATATCCCCAAGCACTTGAAAAACCAATAAAATCTCCAA
ACCCTGTTTGAGCATAACTATAAATTCCTCCATCAAGATCTGGTCGCTCATTTGTTAAAT
TTTGAAATACGAAAGCAAGAGAAATCATACCAATAGCAGTTATTATCCAACCGATAATTA
TTGCAAGTCCACCAGCTTGGCCACCCATATCTGAGATGATATTGAATGCACCACCGCCTA
TCATAGAGCCTATGACTAAACCAATTAAGGAAGTTTTACCTAATTTATTTTCATCCATAT
TAATCTCCCCTAATAAAGGTGGTAAAAATCTTGTTATTTGATTTAATGAATGAATTACTT
GTGACTTTTACCACCTTTCAAATTTAAATATCTTCTCTAAATAACGGCTGACTCATACAT
CTTGGGCCTCCGCGTCCACGTACAAGTTCACTACCAGTAATTTCAATCACTTTAATTCCT
TTGTCGCGTAAAAGTTGGTTTGATACATAGTTGCGATCGTATGTCACCACAACCCCTGGT
CGAATACATAATGTGTTTGAGCCATCATTCCATTGTTCACGTGCACCATCAATAACGTCG
CCATTACCTGTTGGAATAAAGTCCACTTTTTCTACTTCTAAAACTTCAGCAAGTGTTTCA
CGTAACTTGCTAGAACGAGTAATTTTTATATCGTCCTTACCATCATTTTGTTCTATGGTA
AATATATTCATATTATTTTCTTCTTTAAATATTGCTGCATGTACTGTAAACTTATCGTAG
TCAATCATAGTTAGTACTGTATCTAGGTGCATAAATGTACGTGTATTAGGTAATTCAATA
GCTACGATTTTTTTAAAACTTGTGTTTGCATCTTTGAAAATATTACGTGCTAACTTTTCT
ATTGCTTGAGCTGATGTACGTTCTGATATACCAATAGCTAAAACATCTTTCGATAATACT
AATTCATCTCCACCTTCAATATTAAATGGTGAGTTACGATCTAACCATACTGGTACATCT
TTATCTTTAAATCTTGGATGATGTTTCAGTATATATGTCATAAAAATAGATTCTCTACGT
CGTGCTCTCCAATACATTCTGTTAATTGTCATTCCTCTACCAATTGAAGCTTGGGGATCT
CTTGTAAAATAAAGGTTGGGCATTGGATCTAAGTAAAATGGATATCTATCATCCATATAT
TCTACTAAATGGGTTGTTTCAAGTTGAATTTCTTCTTTACGTACGCCAGCCATGATTTTA
TTTACAAGTTCTTGGTCAGATAACTTTGAAAAGAATTCTTTAATTTCAGTTTCATGACCT
AATATTGTCTTTTTAGATTCTGTTAATATGTCGTTTATGAAGTTCTCGCGTACTTCTGGC
TCAGTAATAGATTCTGCTGCAAGTTTTTCTAAATAAACTACTTCGATTCCTTCATCTCTC
AAAGTTTGAGCAAATTTGTCATGCTCTTCTTGTGCAACTTTTAAGTAGGGAATATCATCG
AATAATAAACCACTTAAATGATCAGGTACTAAATTTTCTAATTCTTTTCCTGGTCTTTTT
AACAACACAGTTTTCAATTTGCCTATTTCACTATTTACTTGAATGGGTCCTTGTACCATT
TCAAATTCCTCCTTTGCTTTATTACATTCACATTATAAAACGCTTTCAAAAAACATCGTG
TGATTTAATTCACAATTGTTTAGGGAGGGTTTTCACATATATAGATTTATTCAATGCAAA
ATTTTGTATGAATATGTATTTTGTACTATATAATAGTGAATAATTTGAAAAATCTCATTG
TTAAAACCTTATCTTATTCAAGCAAAAAGATTTTTTACTCATTTTTTTGTATTAGTAATC
ATTCCTATTAATATAATCATTTAATTTTTAAGGGAATAATTGATAACAAACAAATTCTGC
TATTTCATTTGAAGAAGTCAAAATCATCAAAGTATCGTTACCTCCAATAATTCCTAATAT
TTCTTTCATTTGTAATTGATCTATGTAATAACTTATACTTTGAGCAAAGCCAGGAGATGT
TTTTATTAAGACATAGTTATTTAGCGTTATAAATTCAATAATCTCATCACTAAATATTTC
TAATTGTTTTTTTGCACTTAATTGATTTGTTTGATTTATTTTCTTGTAAATATACTTTTT
ATTTTCAACAGGGATTTTGTAAATTTCTAATTCTTGTAAGTCACGAGAAATAGTTGTCAA
GCTATAGTAAACTCCAAAATGTCTTGCCATGTAATCCACTATTTGTTGTTTTTTATTAAA
CTGATTCTGTTGTATAACAGTTAAGATAAGATTTAAACGTTTTTCTTTTTTCAT
>ACME_A004_NL_19
TCAATTCTTAATTAATGTTCCTATTTTACCGTCTAAAGCGTCCCCTAATCCTGCTAGAGA
TGTAATCAAAACACTGCCTTTAGTATTTTTTTCAAGAAATTGAAGTGCAGCTTCAACTTT
TGGAAGCATACTTCCTTTAGCAAATTGACCATCAGAGATATGTTTTTTCATTTCATCCAC
AGACACTTCATCGAGACCTCTTTGGTTTTCTTTTCCATAGTTAATGTAAACATGGTCCAC
AGCAGTTAATATGATTAATTGATCAGATTGTAAATGTGCTGCTAATAAAGCACTCGTTTT
ATCTTTATCAATAACTGCATCAACACCTGTATAAACTTCATTTTCCTTAATTACTGGAAT
TCCACCACCGCCGGCAGCGATAACTAGTGTTCCATGAGTGATTAATGTTTCTATACTATC
TAACTCAACTATACTTATAGGTTGTGGGGAAGGGACAACGCGACGATAGCCGCGTCCAGA
ATCTTCTACAAAAGTATAACCTTTTTCTTTCGTAAATTTATCAGCCTGCTCTTTTGTATA
AAATAATCCAATTGGTTTAGTAGGGTTATTGAAAGCAGAATCATCGCTTGCAACTTGAAC
TTGTGTTACTAGCGTAACAACTTGTTTATCTATGCCCATTGAATGAAGTTCGTTTTGTAA
ACTTTCTTGCATCTGATAGCCAATATAAGCTTGACTCATAGCACCACATTCAGGGAAAGG
AAAAGGAGGACCTTGTTTGTGTTCCGCCGCATAATTTAAACCTAAGTTAATACTTCCAAC
TTGTGGACCATTACCATGACTAATTACAATTTCGTATCCTTTATCGATTAAACTTACTAG
AGATTTAGATGTACTTTTTAATAAATCTAATTGTTCTTTAGGCGATTGTCCTAAAGCGTT
ACCACCCAAAGCTACGACGATTTTAGACATATTTATATCCTCCTTTCATTTACTCTCCTA
ATGTTGCTACCATGACTGCTTTTATTGTATGTGCTCTATTTTCTGCTTCTTGGAAAACAA
CTGATTGTTCACTTTCAAATACTTCATTTGTTACTTCCATTTCAGTTAGACCATATTTTT
CTTGAATTTGTTTACCGATTATTGTTTCAGTATCATGGAATGATGGTAAGCAATGTTCAA
AAATTGTATGTGGATTACCTGTTTTTTTCATTAATTCTTTAGTTACACGGTATGGTTCTA
ATAATTTGATACGTTTTTCCCAAACTTCATCAGGTTCACCCATAGATACCCAAACATCTG
TGTAAATTACATCAGATCCTTTGACACCTTCATCAATATCATCAGTTATAAGGATTTCAC
CACCGTTTTTGTCAGCTATATCATTACACCGATTTAATAATTCATCAGTTGGATTTAGTT
[truncated: 1,744 more rows]

## Sheet: Toxin virulence genes
>edinA_A002_NL_01
ATGAAAAACAAATTACTTTTTAAAATTTTTTTGAGTTTATCTTTAGCATTAAGCGTTTAT
TCAATTAATGATAAAATCATAGAAGTATCTAATACTTCTTTAGCAGCTGATGTTAAAAAT
TTCACTGATTTAGATGAGGCAACTAAATGGGGGAATAAACTTATAAAACAAGCTAAGTAT
AGTTCGGATGATAAAATAGCTCTATACGAATATACAAAAGATAGTTCTAAGATAAATAGT
CCATTAAGACTCGCAGGTGGAGATATTAATAAGCTAGATTCAACAACTCAAGACAAAGTA
AGAAGATTAGATTCATCTATTTCTAAATCTACTACTCCTGAATCTGTATACGTTTATAGA
CTTTTAAATTTAGATTATTTGACAAGTATCGTTGGATTTACAAATGAAGATTTATATAAA
TTACAACAGACCAATAATGGCCAGTATGATGAAAATCTAGTTAGAAAGCTTAATAACGTT
ATGAATAGCAGAATATATAGAGAAGACGGATACTCTAGTACACAATTAGTTAGTGGAGCA
GCTGTAGGTGGTAGACCTATTGAATTAAGGTTAGAATTACCAAAAGGGACTAAAGCTGCG
TATCTTAATTCTAAAGATTTAACTGCTTACTATGGTCAACAAGAAGTTTTATTACCTAGA
GGCACAGAATACGCTGTTGGAAGTGTAGAATTGTCAAATGATAAAAAGAAAATCATAATA
ACAGCTATTGTTTTTAAAAAATAG
>edinA_A001_VF_01
ATGAAAAACAAATTACTTTTTAAAATTTTTTTGAGTTTATCTTTAGCATTAAGCGTTTAT
TCAATTAATGATAAAATCATAGAAGTATCTAATACTTCTTTAGCAGCTGATGTTAAAAAT
TTCACTGATTTAGATGAGGCAACTAAATGGGGGAATAAACTTATAAAACAAGCTAAGTAT
AGTTCGGATGATAAAATAGCTCTATACGAATATACAAAAGATAGTTCTAAGATAAATGGT
CCATTAAGACTCGCAGGTGGAGATATTAATAAGCTAGATTCAACAACTCAAGACAAAGTA
AGAAGATTAGATTCATCTATTTCTAAATCTACTACTCCTGAATCTGTATACGTTTATAGA
CTTTTAAATTTAGATTATTTGACAAGTATCGTTGGATTTACAAATGAAGATTTATATAAA
TTACAACAGACCAATAATGGCCAGTATGATGAAAATCTAGTTAGAAAGCTTAATAACGTT
ATGAATAGCAGAATATATAGAGAAGACGGATACTCTAGTACACAATTAGTTAGTGGAGCA
GCTGTAGGTGGTAGACCTATTGAATTAAGGTTAGAATTACCAAAAGGGACTAAAGCTGCG
TATCTTAATTCTAAAGATTTAACTGCTTACTATGGTCAACAAGAAGTTTTATTACCTAGA
GGCACAGAATACGCTGTTGGAAGTGTAGAATTGTCAAATGATAAAAAGAAAATCATAATA
ACAGCTATTGTTTTTAAAAAATAG
>edinB_A002_NL_02
ATGAAAGATACAATTGTAAAATTTCTATCAGCATTCCTTGTGATTTCAAGTATTAGTTTG
ATAGATACATCTTTTAGCTCTAAATATAATAAAATCTCAATAGCTGCCGAGACTAAAAAT
TTTACAGACTTAGTTGAAGCTACTAAATGGGGAAACTCATTAATAAAGTCAGCCAAGTAT
TCTTCTAAAGATAAGACGGCTATTTATAATTATACAAAAAATAGTTCACCCATAAATACT
CCTCTAAGATCAGCAAATGGTGACGTGAACAAATTATCCGAAAACATTCAAGAGCAGGTT
AGACAATTAGACTCAACGATATCTAAATCTGTAACACCAGATTCAGTCTATGTATATAGA
TTATTAAATTTAGACTACTTATCAAGTATAACTGGCTTTACGCGAGAAGATTTACATATG
CTACAACAAACTAACAATGGTCAATATAATGAAGCGCTTGTGTCAAAACTAAATAATCTT
ATGAATAGTAGAATTTACAGAGAAAATGGCTACTCTAGTACACAACTAGTTAGTGGTGCA
GCACTAGCAGGTAGGCCAATTGAATTAAAATTAGAATTACCTAAAGGTACTAAAGCAGCA
TATATTGATTCTAAAGAGTTAACAGCATACCCAGGTCAACAAGAAGTTCTTTTGCCTAGA
GGGACAGAATATGCTGTAGGCAGTGTTAAACTTTCTGATAACAAAAGAAAGATAATTATA
ACTGCTGTAGTTTTTAAAAAATAA
>edinB_A003_NL_03
ATGAAAGATACAATTGTAAAATTTCTATCAGCATTCCTTGTGATTTCAAGTATTAGTTTG
ATAGATACATCTTTTAGCTCTAAATATAATAAAATCTCAATAGCTGCCGAGACTAAAAAT
TTTACAGACTTAGTTGAAGCTACTAAATGGGGAAACTCATTAATAAAGTCAGCCAAGTAT
TCTTCTAAAGATAAGATGGCTATTTATAATTATACAAAAAATAGTTCACCCATAAATACT
CCTCTAAGATCAGCAAATGGTGACGTGAACAAATTATCCGAAAACATTCAAGAGCAGGTT
AGACAATTAGACTCAACGATATCTAAATCTGTAACACCAGATTCAGTCTATGTATATAGA
TTATTAAATTTAGACTACTTATCAAGTATAACTGGCTTTACGCGAGAAGATTTACATATG
CTACAACAAACTAACAATGGTCAATATGATGAAGCGCTTGTGTCAAAACTAAATAATCTT
ATGAATAGTAGAATTTACAGAGAAAATGGCTACTCTAGTACACAACTAGTTAGTGGTGCA
GCACTAGCAGGTAGGCCAATTGAATTAAAATTAGAATTACCTAAAGGTACTAAAGCAGCA
TATATTGATTCTAAAGAGTTAACAGCATACCCAGGTCAACAAGAAGTTCTTTTGCCTAGA
GGGACAGAATATGCTGTAGGCAGTGTTAAACTTTCTGATAACAAAAGAAAGATAATTATA
ACTGCTGTAGTTTTTAAAAAATAA
>edinB_A001_VF_01
ATGAAAGATACAATTGTAAAATTTCTATCAGCATTCCTTGTGATTTCAAGTATTAGTTTG
ATAGATACATCTTTTAGCTCTAAATATAATAAAATCTCAATAGCTGCCGAGACTAAAAAT
TTTACAGACTTAGTTGAAGCTACTAAATGGGGAAACTCATTAATAAAGTCAGCCAAGTAT
TCTTCTAAAGATAAGATGGCTATTTATAATTATACAAAAAATAGTTCACCCATAAATACT
CCTCTAAGATCAGCAAATGGTGACGTGAACAAATTATCCGAAAACATTCAAGAGCAGGTT
AGACAATTAGACTCAACGATATCTAAATCTGTAACACCAGATTCAGTCTATGTATATAGA
TTATTAAATTTAGACTACTTATCAAGTATAACTGGCTTTACGCGAGAAGATTTACATATG
CTACAACAAACTAACAATGGTCAATATAATGAAGCGCTTGTGTCAAAACTAAATAATCTT
ATGAATAGTAGAATTTACAGAGAAAATGGCTACTCTAGTACACAACTAGTTAGTGGTGCA
GCACTAGCAGGTAGGCCAATTGAATTAAAATTAGAATTACCTAAAGGTACTAAAGCAGCA
TATATTGATTCTAAAGAGTTAACAGCATACCCAGGTCAACAAGAAGTTCTTTTGCCTAGA
GGGACAGAATATGCTGTAGGCAGTGTTAAACTTTCTGATAACAAAAGAAAGATAATTATA
ACTGCTGTAGTTTTTAAAAAATAA
>edinC_A001_VF_01
ATGAAAAGAAAATTATTTTTTAAAATTATTTTTGTTTTATCTTTAGTATTAAGCATTCAT
TCAATTAATGACAGAACTACAGAGTTATCAAACATTGCTTTAGCAGATGATGTTAAAAAT
TTTACCGATTTAACTGAAGCAACTAACTGGGGTAATAAGCTTATAAAACAAGCTAATTAC
AGTTCAAAAGACAAAGAAGCTATTTATAATTATACAAAATATAGCTCGCCTATAAATACG
CCATTAAGGTCTAGTCAAGGTGATATAAGTAATTTTTCTGCAGATTTACAAGAAAAAATA
CTTCGATTAGATAGACTCATAAGCAAATCAAGTACTAGTGATTCTGTATATGTTTATAGA
TTGCTAAATCTGGACTATTTATCCAGTGTTAAAGGTTTTTCTTCTGAAGATTTGGAATTA
TTATACAAAACAGAAAATGGTAAGTATAATGAAGAATTAGTTAAAAAACTTAATAATATT
ATGAATAGTAAAATTTATACTGAGTACGGTTATTCTAGCACTCAATTAGTTAAAGGAGCT
GCATTAGCTGGAAGACCTATTGAATTGAAATTACAATTACCAAAAGGTACTAAAGCTGCC
TATATCGATTCTAAAAATCTTACTGCATATCCCGGACAACAAGAAATATTGTTGCCTAGA
GGAACAGACTACACTATAAATACAGTCAAACTTTCAGATGATCATAAAAGAATTTTAATC
GAAGGTATCGTTTTCAAAAAGTAA
>eta_A001_VF_01
ATGAATAATAGTAAAATTATTTCTAAAGTTTTATTGTCTTTATCTCTATTTACTGTAGGA
GCTAGTGCATTTGTTATTCAAGACGAACTGATGCAAAAAAACCATGCAAAAGCAGAAGTT
TCAGCAGAAGAAATAAAAAAACATGAAGAGAAATGGAATAAGTACTATGGTGTCAATGCA
TTTAATTTACCAAAAGAGCTTTTTAGTAAAGTTGATGAAAAAGATAGACAAAAGTATCCA
TATAATACTATAGGTAATGTTTTTGTAAAAGGACAAACAAGTGCAACTGGTGTGTTAATT
GGAAAAAATACAGTTCTAACAAATAGACATATCGCTAAATTTGCTAATGGAGATCCATCT
AAAGTATCTTTTAGACCTTCTATAAATACAGATGATAACGGTAATACTGAAACACCATAT
GGAGAGTATGAAGTCAAAGAAATATTACAAGAACCATTTGGTGCAGGTGTTGATTTAGCA
TTAATCAGATTAAAACCAGATCAAAACGGTGTTTCATTAGGCGATAAAATATCGCCAGCA
AAAATAGGGACATCTAATGATTTAAAAGATGGAGACAAACTCGAATTAATAGGCTATCCA
TTCGATCATAAAGTTAACCAAATGCACAGAAGTGAAATTGAGTTAACAACTTTATCAAGA
GGATTAAGATACTATGGATTTACAGTTCCGGGAAATTCTGGATCAGGTATATTTAATTCA
AATGGAGAATTAGTTGGTATACATTCTAGCAAAGTGTCTCATCTTGATAGAGAGCATCAA
ATAAATTATGGTGTTGGTATTGGGAATTATGTCAAGCGCATTATAAACGAGAAAAATGAG
TAA
>etb_A001_VF_01
ATGGATAAAAATATGTTTAAAAAAATTATTTTAGCAGCGTCAATTTTTACTATTTCCTTA
CCTGTGATTCCTTTTGAAAGTACATTACAAGCAAAAGAATACAGCGCAGAAGAAATCAGA
AAATTAAAACAAAAATTTGAGGTTCCACCTACAGATAAAGAGCTTTATACACACATTACG
GATAATGCAAGAAGTCCTTATAATTCTGTTGGTACAGTGTTTGTCAAAGGTAGTACATTA
GCTACCGGAGTTTTAATTGGTAAAAATACAATTGTTACTAATTACCACGTTGCAAGAGAA
GCAGCCAAAAACCCATCGAATATTATTTTTACACCCGCTCAAAATAGAGATGCAGAAAAA
AATGAATTCCCTACTCCGTATGGAAAATTTGAAGCTGAAGAAATTAAAGAATCTCCGTAT
GGACAAGGACTCGATTTAGCTATAATAAAATTAAAACCAAACGAAAAAGGGGAATCAGCG
GGAGATTTAATTCAACCAGCTAATATACCTGATCATATTGATATACAAAAAGGAGACAAA
TATTCTTTATTAGGATATCCTTATAATTATTCAGCTTACTCTTTATATCAAAGTCAGATT
GAAATGTTCAATGATTCTCAATATTTTGGATATACTGAGGTAGGAAACTCTGGATCAGGT
ATATTTAATTTAAAAGGAGAATTAATAGGTATTCACAGTGGTAAAGGCGGACAACATAAT
CTTCCAATAGGAGTGTTTTTCAATAGAAAGATAAGTTCACTCTATTCGGTTGATAATACT
TTTGGAGACACTTTGGGGAACGATTTGAAAAAGAGAGCAAAATTAGATAAATAA
>hlgA_A014_NL_002
ATGATTAAAAATAAAATATTAACAGCAACTTTAGCAGTTGGTTTAATAGCCCCTTTAGCC
AATCCATTTATAGAAATTTCTAGAGCAGAAAATAAGATAGAAGATATCGGCCAAGGTGCA
GAAATCATCAAAAGAACACAAGACATTACTAGCAAACGATTAGCTATAACTCAAAACATT
CAATTTGATTTTGTAAAAGATAAAAAATATAACAAAGATGCCCTAGTTGTTAAGATGCAA
GGTTTCATCAGCTCTAGAACAACATATTCAGACTTAAAAAAATATCCATATATTAAAAGA
ATGATATGGCCATTTCAATATAATATCAGTTTGAAAACGAAAGACTCTAATGTTGATTTA
ATCAATTATCTTCCTAAAAATAAAATTGATTCAGCAGATGTTAGTCAGAAATTAGGCTAT
AATATCGGCGGAAACTTCCAATCAGCGCCGTCAATCGGAGGCAGTGGCTCATTCAACTAC
TCTAAAACAATTAGTTATAATCAAAAAAACTATGTTACTGAAGTAGAAAGTCAGAACTCT
AAAGGTGTTAAATGGGGAGTGAAAGCAAATTCATTCGTTACACCGAATGGTCAAGTATCT
GCATATGATCAATACTTATTTGCACAAGACCCAACTGGTCCAGCAGCAAGAGACTATTTC
GTCCCAGATAATCAACTACCTCCTTTAATTCAAAGTGGCTTTAATCCATCATTTATTACA
ACATTGTCACACGAAAGAGGTAAAGGTGATAAAAGCGAGTTTGAAATCACTTACGGCAGA
AACATGGATGCTACATATGCATACGTGACAAGACATCGTTTAGCCGTTGATAGAAAACAT
GATGCTTTTAAAAACCGAAACGTTACAGTTAAATATGAAGTGAACTGGAAAACACATGAA
GTAAAAATTAAAAGCATCACACCTAAGTAA
>hlgA_A015_NL_003
ATGATTAAAAATAAAATATTAACAGCAACTTTAGCAGTTGGTTTAATCGCCCCTTTAGCC
AATCCATTTACAGAAATTTCTAAAGCAGAAAATAAGATAGAAGATATCGGCCAAGGTGCA
GAAATCATCAAAAGAACACAAGACATTACTAGCAAACGATTAGCTATAACTCAAAACATT
CAATTTGATTTTGTAAAAGATAAAAAATATAACAAAGATGCCCTAGTTGTTAAAATGCAA
GGATTCATCAGCTCTAGAACAACATATTCAGACTTAAAAAAATATCCATATATTAAAAGA
ATGATATGGCCATTTCAATATAATATCAGTTTGAAAACGAAAGACTCTAATGTTGATTTA
ATCAATTATCTTCCTAAAAATAAAATTGATTCAGCAGATGTTAGTCAGAAATTAGGCTAT
AATATCGGCAGAAACTTCCAATCAGCACCATCAATCGGAGGCAGTGGCTCATTCAACTAC
TCTAAAACAATTAGTTATAATCAAAAAAACTATGTTACTGAAGTAGAAAGTCAGAACTCT
AAAGGTGTTAAATGGGGAGTGAAAGCAAATTCATTCGTTACACCGAATGGTCAAGTATCT
GCATATGATCAATACTTATTTGCACAAGACCCAACTGGTCCAGCAGCAAGAGACTATTTC
GTCCCAGATAATCAACTACCTCCTTTAATTCAAAGTGGCTTTAATCCATCATTTATTACA
ACATTGTCACACGAAAAAGGTAAAGGTGATAAAAGCGAGTTTGAAATCACTTACGGCAGA
AACATGGATGCTACATATGCATACGTGACAAGACATCGTTTAGCCGTTGATAGAAAACAT
GATGCTTTTAAAAACCGAAACGTTACAGTTAAATATGAAGTGAACTGGAAAACACATGAA
GTAAAAATTAAAAGCATCACACCTAAGTAA
>hlgA_A016_NL_004
ATGATTAAAAATAAAATATTAACAGCAACTTTAGCAGTTGGTTTAATCGCCCCTTTAGCC
AATCCATTTACAGAAATTTCTAAAGCAGAAAATAAGATAGAAGATATCGGCCAAGGTGCA
GAAATCATCAAAAGAACACAAGACATTACTAGCAAACGATTAGCTATAACTCAAAACATT
CAATTTGATTTTGTAAAAGATAAAAAATATAACAAAGATGCCCTAGTTGTTAAAATGCAA
GGATTCATCAGCTCTAGAACAACATATTCAGACTTAAAAAAATATCCATATATTAAAAGA
ATGATATGGCCATTTCAATATAATATCAGTTTGAAAACGAAAGACTCTAATGTTGATTTA
ATCAATTATCTTCCTAAAAATAAAATTGATTCAGCAGATGTTAGTCAGAAATTAGGCTAT
AATATCGGCGGAAACTTCCAATCAGCACCATCAATCGGAGGCAGTGGCTCATTCAACTAC
TCTAAAACAATTAGTTATAATCAAAAAAACTATGTTACTGAAGTAGAAAGTCAGAACTCT
AAAGGTGTTAAATGGGGAGTGAAAGCAAATTCATTCGTTACACCGAATAGTCAAGTATCT
GCATATGATCAATACTTATTTGCACAAGACCCAACTGGTCCAGCAGCAAGAGACTATTTC
GTCCCAGATAATCAACTACCTCCTTTAATTCAAAGTGGCTTTAATCCATCATTTATTACA
ACATTGTCACACGAAAAAGGTAAAGGTGATAAAAGCGAGTTTGAAATCACTTACGGCAGA
AACATGGATGCTACATATGCATACGTGACAAGACATCGTTTAGCCGTTGATAGAAAACAT
GATGCTTTTAAAAACCGAAACGTTACAGTTAAATATGAAGTGAACTGGAAAACACATGAA
GTAAAAATTAAAAGCATCACACCTAAGTAA
>hlgA_A017_NL_005
ATGATTAAAAATAAAATATTAACAGCAACTTTAGCAATTGGTTTAATAGCCCCTTTAGCC
AATCCATTTATAGAAATTTCTAGAGCAGAAAATAAGATAGAAGATATCGGCCAAGGTGCA
GAAATCATCAAAAGAACACAAGACATTACTAGCAAACGATTAGCTATAACTCAAAACATT
CAATTTGATTTTGTAAAAGATAAAAAATATAACAAAGATGCCCTAGTTGTTAAGATGCAA
GGTTTCATCAGCTCTAGAACAACATATTCAGACTTAAAAAAATATCCATATATTAAAAGA
ATGATATGGCCATTTCAATATAATATCAGTTTGAAAACGAAAGACTCTAATGTTGATTTA
ATCAATTATCTTCCTAAAAATAAAATTGATTCAGCAGATGTTAGTCAGAAATTAGGCTAT
AATATCGGCGGAAACTTCCAATCAGCGCCGTCAATCGGAGGCAGTGGCTCATTCAACTAC
TCTAAAACAATTAGTTATAATCAAAAAAACTATGTTACTGAAGTAGAAAGTCAGAACTCT
AAAGGTGTTAAATGGGGAGTGAAAGCAAATTCATTCGTTACACCGAATGGTCAAGTATCT
GCATATGATCAATACTTATTTGCACAAGACCCAACTGGTCCAGCAGCAAGAGACTATTTC
GTCCCAGATAATCAACTACCTCCTTTAATTCAAAGTGGCTTTAATCCATCATTTATTACA
ACATTGTCACACGAAAGAGGTAAAGGTGATAAAAGCGAGTTTGAAATCACTTACGGCAGA
AACATGGATGCTACATATGCATACGTGACAAGACATCGTTTAGCCGTTGATAGAAAACAT
GATGCTTTTAAAAACCGAAACGTTACAGTTAAATATGAAGTGAACTGGAAAACACATGAA
GTAAAAATTAAAAGCATCACACCTAAGTAA
>hlgA_A018_NL_006
ATGATTAAAAATAAAATATTAACAGCAACTTTAGCAGTTGGTTTAATCGCCCCTTTAGCC
AATCCATTTATAGAAATTTCTAAAGCAGAAAATAAGATAGAAGATATCGGCCAAGGTGCA
GAAATCATCAAAAGAACACAAGACATTACTAGCAAACGATTAGCTATAACTCAAAACATT
CAATTTGATTTTGTAAAAGATAAAAAATATAACAAAGATGCCCTATTTGTTAAAATGCAA
GGCTTCATCAGCTCTAGAACAACATATTCAGACTTAAAAAAATATCCATATATTAAAAGA
ATGATATGGCCATTTCAATATAATATCAGTTTGAAAACGAAAGACTCTAATGTTGATTTA
ATCAATTATCTTCCTAAAAATAAAATTGATTCAGCAGATGTTAGTCAGAAATTAGGCTAT
AATATTGGCGGAAACTTCCAATCAGCGCCATCAATCGGAGGCAGTGGCTCATTCAACTAC
TCTAAAACAATTAGTTATAATCAAAAAAACTATGTTACTGAAGTAGAAAGTCAGAACTCT
AAAGGTGTTAAATGGGGAGTGAAAGCAAATTCATTCGTTACACCGAATGGTCAAGTATCT
GCATATGATCAATACTTATTTGCACAAGACCCAACTGGTCCAGCAGCAAGAGACTATTTC
GTCCCAGATAATCAACTACCTCCTTTAATTCAAAGTGGCTTTAATCCATCATTTATTACA
ACATTGTCACACGAAAAAGGTAAAGGTGATAAAAGCGAGTTTGAAATCACTTACGGCAGA
AACATGGATGCTACATATGCATACGTGACAAGACATCGTTTAGCCGTTGATAGAAAACAT
GATGCTTTTAAAAACCGAAACGTTACAGTTAAATATGAAGTGAACTGGAAAACACATGAA
GTAAAAATTAAAAGCATCACACCTAAGTAA
>hlgA_A001_NL_007
ATGATTAAAAATAAAATATTAACAGCAACTTTAGCAGTTGGTTTAATAGCCCCTTTAGCC
AATCCATTTATAGAAATTTCTAAAGCAGAAAATAAGATAGAAGATATCGGCCAAGGTGCA
GAAATCATCAAAAGAACACAAGACATTACTAGCAAACGATTAGCTATAACTCAAAACATT
CAATTTGATTTTGTAAAAGATAAAAAATATAACAAAGATGCCCTAGTTGTTAAGATGCAA
GGCTTCATCAGCTCTAGAACAACATATTCAGACTTAAAAAAATATCCATATATTAAAAGA
ATGATATGGCCATTTCAATATAATATCAGTTTGAAAACGAAAGACTCTAATGTTGATTTA
ATCAATTATCTTCCTAAAAATAAAATTGATTCAGCAGATGTTAGTCAGAAATTAGGCTAT
AATATCGGCGGAAACTTCCAATCAGCGCCATCAATCGGAGGCAGTGGCTCATTCAACTAC
TCTAAAACAATTAGTTATAATCAAAAAAACTATGTTACTGAAGTAGAAAGTCAGAACTCT
AAAGGTGTTAAATGGGGAGTGAAAGCAAATTCATTCGTTACACCGAATGGTCAAGTATCT
GCATATGATCAATACTTATTTGCACAAGACCCAACTGGTCCAGCAGCAAGAGACTATTTC
GTCCCAGATAATCAACTACCTCCTTTAATTCAAAGTGGCTTTAATCCATCATTTATTACA
ACATTGTCACACGAAAGAGGTAAAGGTGATAAAAGCGAGTTTGAAATCACTTACGGCAGA
AACATGGATGCTACATATGCATACGTGACAAGACATCGTTTAGCCGTTGATAGAAAACAT
GATGCTTTTAAAAACCGAAATGTTACAGTTAAATATGAAGTGAACTGGAAAACACATGAA
GTAAAAATTAAAAGCATCACACCTAAGTAA
>hlgA_A001_NL_009
ATGATTAAAAATAAAATATTAACAGCAACTTTAGCAGTTGGTTTAATAGCCCCTTTAGCC
AATCCATTTATAGAAATTTCTAAAGCAGAAAATAAGATAGAAGATATCGGTCAAGGTGCA
GAAATCATCAAAAGAACACAAGACATTACTAGCAAACGATTAGCTATAACTCAAAACATT
CAATTTGATTTTGTAAAAGATAAAAAATATAACAAAGATGCCCTAGTTGTTAAGATGCAA
GGCTTCATCAGCTCTAGAACAACATATTCAGACTTAAAAAAATATCCATATATTAAAAGA
ATGATATGGCCATTTCAATATAATATCAGTTTGAAAACGAAAGACTCTAATGTTGATTTA
ATCAATTATCTTCCTAAAAATAAAATTGATTCAGCAGATGTTAGTCAGAAATTAGGCTAT
AATATCGGCGGAAACTTTCAATCAGCGCCATCAATCGGAGGCAGTGGCTCATTCAACTAC
TCTAAAACAATTAGTTATAATCAAAAAAACTATGTTACTGAAGTAGAAAGTCAGAACTCT
AAAGGTGTTAAATGGGGAGTGAAAGCAAATTCATTCGTTACACCGAATGGTCAAGTATCT
GCATATGATCAATACTTATTTGCACAAGACCCAACTGGTCCAGCAGCAAGAGACTATTTC
GTCCCAGATAATCAATTACCTCCTTTAATTCAAAGTGGCTTTAATCCATCATTTATTACA
ACATTGTCACACGAAAGAGGTAAAGGTGATAAAAGCGAGTTTGAAATCACTTACGGCAGA
AACATGGATGCTACATATGCTTACGTGACAAGACATCGTTTAGCCGTTGATAGAAAACAT
GATGCTTTTAAAAACCGAAACGTTACAGTTAAATATGAAGTGAACTGGAAAACACATGAA
GTAAAAATTAAAAGCATCACACCTAAGTAA
>hlgA_A021_NL_011
ATGATTAAAAATAAAATATTAACAGCAACTTTAGCAGTTGGTTTAATCGCCCCTTTAGCC
AATCCATTTACAGAAATTTCTAAAGCAGAAAATAAGATAGAAGATATCGGCCAAGGTGCA
GAAATCATCAAAAGAACACAAGACATTACTAGCAAACGATTAGATATAACTCAAAACATT
CAATTTGATTTTGTAAAAGATAAAAAATATAACAAAGATGCCCTAGTTGTTAAAATGCAA
GGATTCATCAGCTCTAGAACAACATATTCAGACTTAAAAAAATATCCATATATTAAAAGA
ATGATATGGCCATTTCAATATAATATCAGTTTGAAAACGAAAGACTCTAATGTTGATTTA
ATCAATTATCTTCCTAAAAATAAAATTGATTCAGCAGATGTTAGTCAGAAATTAGGCTAT
AATATCGGCGGAAACTTCCAATCAGCACCATCAATCGGAGGCAGTGGCTCATTCAACTAC
TCTAAAACAATTAGTTATAATCAAAAAAACTATGTTACTGAAGTAGAAAGTCAGAACTCT
AAAGGTGTTAAATGGGGAGTGAAAGCAAATTCATTCGTTACACCGAATGGTCAAGTATCT
GCATATGATCAATACTTATTTGCACAAGACCCAACTGGTCCAGCAGCAAGAGACTATTTC
GTCCCAGATAATCAACTACCTCCTTTAATTCAAAGTGGCTTTAATCCATCATTTATTACA
ACATTGTCACACGAAAAAGGTAAAGGTGATAAAAGCGAGTTTGAAATCACTTACGGCAGA
AACATGGATGCTACATATGCATACGTGACAAGACATCGTTTAGCCGTTGATAGAAAACAT
GATGCTTTTAAAAACCGAAACGTTACAGTTAAATATGAAGTGAACTGGAAAACACATGAA
GTAAAAATTAAAAGCATCACACCTAAGTAA
>hlgA_A022_NL_012
ATGATTAAAAATAAAATATTAACAGCAACTTTAGCAGTTGGTTTAATCGCCCCTTTAGCC
AATCCATTTACAGAAATTTCTAAAGCAGAAAATAAGATAGAAGATATCGGCCAAGGTGCA
GAAATCATCAAAAGAACACAAGACATTACTAGCAAACGATTACCTATAACTCAAAACATT
CAATTTGATTTTGTAAAAGATAAAAAATATAACAAAGATGCCCTAGTTGTTAAAATGCAA
GGATTCATCAGCTCTAGAACAACATATTCAGACTTAAAAAAATATCCATATATTAAAAGA
ATGATATGGCCATTTCAATATAATATCAGTTTGAAAACGAAAGACTCTAATGTTGATTTA
ATCAATTATCTTCCTAAAAATAAAATTGATTCAGCAGATGTTAGTCAGAAATTAGGCTAT
AATATCGGCGGAAACTTCCAATCAGCACCATCAATCGGAGGCAGTGGCTCATTCAACTAC
TCTAAAACAATTAGTTATAATCAAAAAAACTATGTTACTGAAGTAGAAAGTCAGAACTCT
AAAGGTGTTAAATGGGGAGTGAAAGCAAATTCATTCGTTACACCGAATGGTCAAGTATCT
GCATATGATCAATACTTATTTGCACAAGACCCAACTGGTCCAGCAGCAAGAGACTATTTC
GTCCCAGATAATCAACTACCTCCTTTAATTCAAAGTGGCTTTAATCCATCATTTATTACA
ACATTGTCACACGAAAAAGGTAAAGGTGATAAAAGCGAGTTTGAAATCACTTACGGCAGA
AACATGGATGCTACATATGCATACGTGACAAGACATCGTTTAGCCGTTGATAGAAAACAT
GATGCTTTTAAAAACCGAAACGTTACAGTTAAATATGAAGTGAACTGGAAAACACATGAA
GTAAAAATTAAAAGCATCACACCTAAGTAA
>hlgA_A023_NL_013
ATGATTAAAAATAAAATATTAACAGCAACTTTAGCAGTTGGTTTAATAGCCCCTTTAGCC
AATCCATTTATAGAAATTTCTAAAGCAGAAAATAAGATAGAAGATATCGGCCAAGGTGCA
GAAATCATCAAAAGAACACAAGACATTACTAGCAAACGATTAGCTATAACTCAAAACATT
CAATTTGATTTTGTAAAAGATAAAAAATATAACAAAGATGCCCTAGTTGTTAAGATGCAA
GGCTTCATTAGCTCTAGAACAACATATTCAGACTTAAAAAAATATCCATATATTAAAAGA
ATGATATGGCCATTTCAATATAATATCAGTTTGAAAACGAAAGACTCTAATGTTGATTTA
ATTAATTATCTTCCTAAAAATAAAATTGATTCAGCAGATGTTAGTCAGAAATTAGGCTAT
AATATCGGCGGAAACTTCCAATCAGCGCCATCAATCGGAGGCAGTGGCTCATTCAACTAC
TCTAAAACAATTAGTTATAATCAAAAAAACTATGTTACTGAAGTAGAAAGTCAGAACTCT
AAAGGTGTTAAATGGGGAGTGAAAGCAAATTCATTCGTTACACCGAATGGTCAAGTATCT
GCATATGATCAATACTTATTTGCACAAGACCCAACTGGTCCAGCAGCACGAGACTATTTC
GTCCAAGATAATCAACTACCTCCTTTAATTCAAAGTGGCTTTAATCCATCATTTATTACA
ACATTGTCACACGAAAGAGGTAAAGGTGATAAAAGCGAGTTTGAAATCACTTACGGCAGA
AACATGGATGCTACATATGCTTACGTGACAAGACATCGTTTAGCCGTTGATAGAAAACAT
GATGCTTTTAAAAACCGAAACGTTACAGTTAAATATGAAGTGAACTGGAAAACACATGAA
GTAAAAATTAAAAGCATCACACCTAAGTAA
>hlgA_A001_NL_014
ATGATTAAAAATAAAATATTAACAGCAACTTTAGCAGTTGGTTTAATAGCCCCTTTAGCC
AATCCATTTATAGAAATTTCTAAAGCAGAAAATAAGATAGAAGATATCGGCCAAGGTGCA
GAAATCATCAAAAGAACACAAGACATTACTAGCAAACGATTAGCTATAACTCAAAACATT
CAATTTGATTTTGTAAAAGATAAAAAATATAACAAAGATGCCCTAGTTGTTAAGATGCAA
GGCTTCATTAGCTCTAGAACAACATATTCAGACTTAAAAAAATATCCATATATTAAAAGA
ATGATATGGCCATTTCAATATAATATCAGTTTGAAAACGAAAGACTCTAATGTTGATTTA
ATTAATTATCTTCCTAAAAATAAAATTGATTCAGCAGATGTTAGTCAGAAATTAGGCTAT
AATATCGGCGGAAACTTCCAATCAGCGCCATCAATCGGAGGCAGTGGCTCATTCAACTAC
TCTAAAACAATTAGTTATAATCAAAAAAACTATGTTACTGAAGTAGAAAGTCAGAACTCT
AAAGGTGTTAAATGGGGAGTGAAAGCAAATTCATTCGTTACACCGAATGGTCAAGTATCT
GCATATGATCAATACTTATTTGCACAAGACCCAACTGGTCCAGCAGCACGAGACTATTTC
GTCCCAGATAATCAACTACCTCCTTTAATTCAAAGTGGCTTTAATCCATCATTTATTACA
ACATTGTCACACGAAAGAGGTAAAGGTGATAAAAGCGAGTTTGAAATCACTTACGGTAGA
AACATGGATGCTACATATGCTTACGTGACAAGACATCGTTTAGCCGTTGATAGAAAACAT
GATGCTTTTAAAAACCGAAACGTTACAGTTAAATATGAAGTGAACTGGAAAACACATGAA
GTAAAAATTAAAAGCATCACACCTAAGTAA
>hlgA_A001_NL_015
ATGATTAAAAATAAAATATTAACAGCAACTTTAGCAGTTGGTTTAATAGCCCCTTTAGCC
AATCCATTTATAGAAATTTCTAAAGCAGAAAATAAGATAGAAGATATCGGCCAAGGTGCA
GAAATCATTAAAAGAACACAAGACATTACTAGCAAACGATTAGCTATAACTCAAAACATT
CAATTTGATTTTGTAAAAGATAAAAAATATAACAAAGATGCCCTAGTTGTTAAGATGCAA
GGCTTCATTAGCTCTAGAACAACATATTCAGACTTAAAAAAATATCCATATATTAAAAGA
ATGATATGGCCATTTCAATATAATATCAGTTTGAAAACGAAAGACTCTAATGTTGATTTA
ATCAATTATCTTCCTAAAAATAAAATTGATTCAGCAGATGTTAGTCAGAAATTAGGCTAT
AATATCGGCGGAAACTTCCAATCAGCGCCATCAATCGGAGGCAGTGGCTCATTCAACTAC
TCTAAAACAATTAGTTATAATCAAAAAAACTATGTTACTGAAGTAGAAAGTCAGAACTCT
AAAGGTGTTAAATGGGGAGTGAAAGCAAATTCATTCGTTACACCGAATGGTCAAGTATCT
GCATATGATCAATACTTATTTGCACAAGACCCAACTGGTCCAGCAGCAAGAGACTATTTC
GTCCCAGATAATCAACTACCTCCTTTAATTCAAAGTGGCTTTAATCCATCATTTATTACA
ACATTGTCACATGAAAGAGGTAAAGGTGATAAAAGCGAGTTTGAAATCACTTACGGCAGA
AACATGGATGCTACATATGCATACGTGACAAGACATCGTTTAGCCGTTGATAGAAAACAT
GATGCTTTTAAAAACCGAAACGTTACAGTTAAATATGAAGTGAACTGGAAAACACATGAA
GTAAAAATTAAAAGCATCACACCTAAGTAA
>hlgA_A024_NL_016
ATGATTAAAAATAAAATATTAACAGCAACTTTAGCAGTTGGTTTAATCGCCCCTTTAGCT
AATCCATTTATAGAAATTTCTAAAGCAGAAAATAAGATAGAAGATATCGGGCAAGGTGCA
GAAATCATCAAAAGAACACAAGACATTACTAGCAAACGATTAGCTATAACTCAAAACATT
CAATTTGATTTTGTAAAAGATAAAAAATATAACAAAGATGCCCTAGTTGTTAAGATGCAA
GGCTTCATCAGCTCTAGAACAACATATTCAGACTTAAAAAAATATCCATATATTAAAAGA
ATGATATGGCCATTTCAATATAATATCAGTTTGAAAACGAAAGACTCTAATGTTGATTTA
ATCAATTATCTTCCTAAAAATAAAATTGATTCAGCAGATGTTAGTCAAAAATTAGGCTAT
AATATCGGCGGAAACTTCCAATCAGCGCCATCAATCGGAAGCAGTGGCTCATTCAACTAC
TCTAAAACAATTAGTTATAATCAAAAAAACTATGTTACTGAAGTAGAAAGTCAGAACTCT
AAAGGTGTTAAATGGGGAGTGAAAGCAAATTCATTCGTTACACCGAATGGTCAAGTATCT
GCATATGATCAATACTTATTTGCCCAAGACCCAACTGGTCCAGCAGCAAGAGACTATTTC
GTCCCAGATAATCAACTACCTCCTTTAATTCAAAGTGGCTTTAATCCATCATTTATTACA
ACATTGTCACACGAAAAAGGTAAAGGTGATAAAAGCGAGTTTGAAATCACTTACGGCAGA
AACATGGATGCTACATATGCTTACGTGACAAGACATCGTTTAGCCGTTGATAGAAAACAT
GATGCTTTTAAAAACCGAAACGTTACAGTTAAATATGAAGTGAACTGGAAAACACATGAA
GTAAAAATTAAAAGCATCACACCTAAGTAA
>hlgA_A001_NL_017
ATGATTAAAAATAAAATATTAACAGCAACTTTAGCAGTTGGTTTAATAGCCCCTTTAGCC
AATCCATTTATAGAAATTTCTAAAGCAGAAAATAAGATAGAAGATATCGGCCAAGGTGCA
GAAATCATCAAAAGAACACAAGACATTACTAGCAAACGATTAGCTATAACTCAAAACATT
CAATTTGATTTTGTAAAAGATAAAAAATATAACAAAGATGCCCTAGTTGTTAAGATGCAA
GGCTTCATCAGCTCTAGAACAACATATTCAGACTTAAAAAAATATCCATATATTAAAAGA
ATGATATGGCCATTTCAATATAATATCAGTTTGAAAACGAAAGACTCTAATGTTGATTTA
ATCAATTATCTTCCTAAAAATAAAATTGATTCAGCAGATGTTAGTCAGAAATTAGGCTAT
AATATCGGCGGAAACTTCCAATCAGCGCCATCAATCGGAGGCAGTGGCTCATTCAACTAC
TCTAAAACAATTAGTTATAATCAAAAAAACTATGTTACTGAAGTAGAAAGTCAGAACTCT
AAAGGTGTTAAATGGGGAGTGAAAGCAAATTCATTCGTTACACCGAATGGTCAAGTATCT
GCATATGATCAATACTTATTTGCACAAGACCCAACTGGTCCAGCAGCAAGAGACTATTTC
GTCCCAGATAATCAATTACCTCCTTTAATTCAAAGTGGCTTTAATCCATCATTTATTACA
ACATTGTCACACGAAAGAGGTAAAGGTGATAAAAGCGAGTTTGAAATCACTTACGGTAGA
AACATGGATGCTACATATGCTTACGTGACAAGACATCGTTTAGCCGTTGATAGAAAACAT
GATGCTTTTAAAAACCGAAACGTTACAGTTAAATATGAAGTGAACTGGAAAACACATGAA
GTAAAAATTAAAAGCATCACACCTAAGTAA
>hlgA_A025_NL_018
ATGATTAAAAATAAAATATTAACAGCAACTTTAGCAGTTGGTTTAATCGCCCCTTTAGCT
AATCCATTTATAGAAATTTCTAAAGCAGAAAATAAGATAGAAGATATCGGGCAAGGTGCA
GAAATCATCAAAAGAACACAAGACATTACTAGCAAACGATTAGCTATAACTCAAAACATT
CAATTTGATTTTGTAAAAGATAAAAAATATAACAAAGATGCCCTAGTTGTTAAGATGCAA
GGCTTCATCAGCTCTAGAACAACATATTCAGACTTAAAAAAATATCCATATATTAAAAGA
ATGATATGGCCATTTCAATATAATATCAGTTTGAAAACGAAAGACTCTAATGTTGATTTA
ATCAATTATCTTCCTAAAAATAAAATTGATTCAGCAGATGTTAGTCAAAAATTAGGCTAT
AATATCGGCGGAAACTTCCAATCAGCGCCATCAATCGGAGGCAGTGGCTCATTCAACTAC
TCTAAAACAATTAGTTATAATCAAAAAAACTATGTTACTGAAGTAGAAAGTCAGAACTCT
AAAGGTGTTAAATGGGGAGTGAAAGCAAATTCATTCGTTACACCGAATGGTCAAGTATCT
GCATATGATCAATACTTATTTGCCCAAGACCCAACTGGTCCAGCAGCAAGAGACTATTTC
GTCCCAGATAATCAACTACCTCCTTTAATTCAAAGTGGCTTTAATCCATCATTTATTACA
ACATTGTCACACGAAAAAGGTAAAGGTGATAAAAGCAAGTTTGAAATCACTTACGGCAGA
AACATGGATGCTACATATGCTTACGTGACAAGACATCGTTTAGCCGTTGATAGAAAACAT
GATGCTTTTAAAAACCGAAACGTTACAGTTAAATATGAAGTGAACTGGAAAACACATGAA
GTAAAAATTAAAAGCATCACACCTAAGTAA
>hlgA_A026_NL_019
ATGATTAAAAATAAAATATTAACAGCAACTTTAGCAGTTGGTTTAATAGCCCCTTTAGCC
AATCCATTTATAGAAATTTCTAAAGCAGAAAATAAGATAGAAGATATCGGCCAAGGTGCA
GAAATCACCAAAAGAACACAAGACATTACTAGCAAACGATTAGCTATAACTCAAAACATT
CAATTTGATTTTGTAAAAGATAAAAAATATAACAAAGATGCCCTAGTTGTTAAGATGCAA
GGCTTCATTAGCTCTAGAACAACATATTCAGACTTAAAAAAATATCCATATATTAAAAGA
ATGATATGGCCATTTCAATATAATATCAGTTTGAAAACGAAAGACTCTAATGTTGATTTA
ATTAATTATCTTCCTAAAAATAAAATTGATTCAGCAGATGTTAGTCAGAAATTAGGCTAT
AATATCGGCGGAAACTTCCAATCAGCGCCATCAATCGGAGGCAGTGGCTCATTCAACTAC
TCTAAAACAATTAGTTATAATCAAAAAAACTATGTTACTGAAGTAGAAAGTCAGAACTCT
AAAGGTGTTAAATGGGGAGTGAAAGCAAATTCATTCGTTACACCGAATGGTCAAGTATCT
GCATATGATCAATACTTATTTGCACAAGACCCAACTGGTCCAGCAGCACGAGACTATTTC
GTCCCAGATAATCAACTACCTCCTTTAATTCAAAGTGGCTTTAATCCATCATTTATTACA
ACATTGTCACACGAAAGAGGTAAAGGTGATAAAAGCGAGTTTGAAATCACTTACGGCAGA
AACATGGATGCTACATATGCTTACGTGACAAGACATCGTTTAGCCGTTGATAGAAAACAT
GATGCTTTTAAAAACCGAAACGTTACAGTTAAATATGAAGTGAACTGGAAAACACATGAA
GTAAAAATTAAAAGCATCACACCTAAGTAA
>hlgA_A027_NL_020
ATGATTAAAAATAAAATATTAACAGCAACTTTAGCAGTTGGTTTAATAGCCCCTTTAGCC
AATCCATTTATAGAAATTTCTAAAGCAGAAAATAAGATAGAAGATATCGGCCAAGGTGCA
GAAATCATCAAAAGAACACAAGACATTACTAGCAAACGATTAGCTATAACTCAAAACATT
CAATTTGATTTTGTAAAAGATAAAAAATATAACAAAGATGCCCTAGTTGTTAAGATGCAA
GGCTTCATCAGCTCTAGAACAACATATTCAGACTTAAAAAAATATCCATATATTAAAAGA
ATGATATGGCCATTTCAATATAATATCAGTTTGAAAACGAAAGACTCTAATGTTGATTTA
ATCAATTATCTTCCTAAAAATAAAATTGATTCAGCAGATGTTAGTCAGAAATTAGGCTAT
AATATCGGCGGAAACTTCCAATCAGCGCCATCAATCGGAGGCAGTGGCTCATTCAACTAC
TCTAAAACAATTAGTTATAATCAAAAAAACTATGTTACTGAAGTAGAAAGTCAGAACTCT
AAAGGTGTTAAATGGGGAGTGAAAGCAAATTCATTCGTTACACCGAATGGTCAAGTATCT
GCATATGATCAATACTTATTTGCACAAGACCCAACTGGTCCAGCAGCAAGAGACTATTTC
GTCCCAGATAATCAATTACCTCCTTTAATTCAAAGTGGCTTTAATCCATCATTTATTACA
ACATTGTCACACGAAAGAGGTAAAGGTGATAAAAGCGAGTTTGAAATCACTTACGGCAGA
AACATGGATGCTACATATGCTTACGTGACAAGACATCGTTTAGCCGTTGATAGAAAACAT
GATGCTTTTAAAAACCGAAACGTTACAGTTAAATATGAAGTGAACTGGAAAACACATGAA
GTAAAAATTAAAAGCGTCACACCTAAGTAA
>hlgA_A001_NL_021
ATGATTAAAAATAAAATATTAACAGCAACTTTAGCAGTTGGTTTAATAGCCCCTTTAGCC
AATCCATTTATAGAAATTTCTAAAGCAGAAAATAAGATAGAAGATATCGGCCAAGGTGCA
GAAATCATCAAAAGAACACAAGACATTACTAGCAAACGATTAGCTATAACTCAAAACATT
CAATTTGATTTTGTAAAAGATAAAAAATATAACAAAGATGCCCTAGTTGTTAAGATGCAA
GGCTTCATCAGCTCTAGAACAACATATTCAGACTTAAAAAAATATCCATATATTAAAAGA
ATGATATGGCCATTTCAATATAATATCAGTTTGAAAACGAAAGACTCTAATGTTGATTTA
ATCAATTATCTTCCTAAAAATAAAATTGATTCAGCAGATGTTAGTCAGAAATTAGGCTAT
AATATCGGCGGAAACTTCCAATCAGCACCATCAATCGGAGGCAGTGGCTCATTCAACTAC
TCTAAAACAATTAGTTATAATCAAAAAAACTATGTTACTGAAGTAGAAAGTCAGAACTCT
AAAGGTGTTAAATGGGGAGTGAAAGCAAATTCATTCGTTACACCGAATGGTCAAGTATCT
GCATATGATCAATACTTATTTGCACAAGACCCAACTGGTCCAGCAGCAAGAGACTATTTC
GTCCCAGATAATCAACTACCTCCTTTAATTCAAAGTGGCTTTAATCCATCATTTATTACA
ACATTGTCACACGAAAGAGGTAAAGGTGATAAAAGCGAGTTTGAAATCACTTACGGCAGA
AACATGGATGCTACATATGCATACGTGACAAGACATCGTTTAGCCGTTGATAGAAAACAT
GATGCTTTTAAAAACCGAAACGTTACAGTTAAATATGAAGTGAACTGGAAAACACATGAA
GTAAAAATTAAAAGCATCACACCTAAGTAA
>hlgA_A028_NL_023
ATGATTAAAAATAAAATATTAACAGCAACTTTAGCAGTTGGTTTAATAGCCCCTTTAGCC
AATACATTTATAGAAATTTCTAAAGCAGAAAATAAGATAGAAGATATCGGTCAAGGTGCA
GAAATCATCAAAAGAACACAAGACATTACTAGCAAACGATTAGCTATAACTCAAAACATT
CAATTTGATTTTGTAAAAGATAAAAAATATAACAAAGATGCCCTAGTTGTTAAGATGCAA
GGCTTCATCAGCTCTAGAACAACATATTCAGACTTAAAAAAATATCCATATATTAAAAGA
ATGATATGGCCATTTCAATATAATATCAGTTTGAAAACGAAAGACTCTAATGTTGATTTA
ATCAATTATCTTCCTAAAAATAAAATTGATTCAGCAGATGTTAGTCAGAAATTAGGCTAT
AATATCGGCGGAAACTTCCAATCAGCGCCATCAATCGGAGGCAGTGGCTCATTCAACTAC
TCTAAAACAATTAGTTATAATCAAAAAAACTATGTTACTGAAGTAGAAAGTCAGAACTCT
AAAGGTGTTAAATGGGGAGTGAAAGCAAATTCATTCGTTACACCGAATGGTCAAGTATCT
GCATATGATCAATACTTATTTGCACAAGACCCAACTGGTCCAGCAGCAAGAGACTATTTC
GTCCCAGATAATCAATTACCTCCTTTAATTCAAAGTGGCTTTAATCCATCATTTATTACA
ACATTGTCACACGAAAGAGGTAAAGGTGATAAAAGCGAGTTTGAAATCACTTACGGCAGA
AACATGGATGCTACATATGCTTACGTGACAAGACATCGTTTAGCCGTTGATAGAAAACAT
GATGCTTTTAAAAACCGAAACGTTACAGTTAAATATGAAGTGAACTGGAAAACACATGAA
GTAAAAATTAAAAGCATCACACCTAAGTAA
>hlgA_A029_NL_024
ATGATTAAAAATAAAATATTAACAGCAACTTTAGCAGTTGGTTTAATAGCCCCTTTAGCC
AATCCATTTATAGAAATTTCTAAAGCAGAAAATAAGATAGAAGATATCGGTCAAGGTGCA
GAAATCATCAAAAGAACACAAGACATTACTAGCAAACGATTAGCTATAACTCAAAACATT
CAATTTGATTTTGTAAAAGATAAAAAATATAACAAAGATGCCCTAGTTGTTAAGATGCAA
GGCTTCATCAGCTCTAGAACAACATATTCAGACTTAAAAAAATATCCATATATTAAAAGA
ATGATATGGCCATTTCAATATAATATCAGTTTGAAAACGAAAGACTCTAATGTTGATTTA
ATCAATTATCTTCCTAAAAATAAAATTGATTCAGCAGATGTTAGTCAGAAATTAGGCTAT
AATATCGGCGGAAACTTCCAATCAGCGCCATCAATCGGAGGCAGTGGCTCATTCAACTAC
TCTAAAACAATTAGTTATAATCAAAAAAACTATGTTACTGAAGTAGAAAGTCAGAACTCT
AAAGGTGTTAAATGGGGAGTGAAAGCAAATTCATTTGTTACACCGAATGGTCAAGTATCT
GCATATGATCAATACTTATTTGCACAAGACCCAACTGGTCCAGCAGCAAGAGACTATTTC
GTCCCAGATAATCAATTACCTCCTTTAATTCAAAGTGGCTTTAATCCATCATTTATTACA
ACATTGTCATACGAAAGAGGTAAAGGTGATAAAAGCGAGTTTGAAATCACTTACGGCAGA
AACATGGATGCTACATATGCTTACGTGACAAGACATCGTTTAGCCGTTGATAGAAAACAT
GATGCTTTTAAAAACCGAAACGTTACAGTTAAATATGAAGTGAACTGGAAAACACATGAA
GTAAAAATTAAAAGCATCACACCTAAGTAA
>hlgA_A030_NL_025
ATGATTAAAAATAAAATATTAACAGCAACTTTAGCAGTTGGTTTAATCGCCCCTTTAGCC
AATCCATTTACAGAAATTTCTAAAGCAGAAAATAAGATAGAAGATATCGGCCAAGGTGCA
GAAATCATCAAAAGAACACAAGACATTACTAGCAAACGATTAGCTATAACTCAAAACATT
CAATTTGATTTTGTAAAAGATAAAAAATATAACAAAGATGCCCTAGTTGTTAAAATGCAA
GGATTCATCAGCTCTAGAACAACATATTCAGACTTAAAAAAATATCCATATATTAAAAGA
ATGATATGGCCATTTCAATATAATATCAGTTTGAAAACGCAAGACTCTAATGTTGATTTA
ATCAATTATCTTCCTAAAAATAAAATTGATTCAGCAGATGTTAGTCAGAAATTAGGCTAT
AATATCGGCGGAAACTTCCAATCAGCACCATCAATCGGAGGCAGTGGCTCATTCAACTAC
TCTAAAACAATTAGTTATAATCAAAAAAACTATGTTACTGAAGTAGAAAGTCAGAACTCT
AAAGGTGTTAAATGGGGAGTGAAAGCAAATTCATTCGTTACACCGAATGGTCAAGTATCT
GCATATGATCAATACTTATTTGCACAAGACCCAACTGGTCCAGCAGCAAGAGACTATTTC
GTCCCAGATAATCAACTACCTCCTTTAATTCAAAGTGGCTTTAATCCATCATTTATTACA
ACATTGTCACACGAAAAAGGTAAAGGTGATAAAAGCGAGTTTGAAATCACTTACGGCAGA
AACATGGATGCTACATATGCATACGTGACAAGACATCGTTTAGCCGTTGATAGAAAACAT
GATGCTTTTAAAAACCGAAACGTTACAGTTAAATATGAAGTGAACTGGAAAACACATGAA
GTAAAAATTAAAAGCATCACACCTAAGTAA
>hlgA_A031_NL_026
ATGATTAAAAATAAAATATTAACAGCAACTTTAGCAGTTGGTTTAATCGCCCCTTTAGCC
AATCCATTTATAGAAATTTCTAAAGCAGAAAATAAGATAGAAGATATCGGCCAAGGTGCA
GAAATCATCAAAAGAACACAAGACATTACTAGCAAACGATTAGCTATAACTCAAAACATT
CAATTTGATTTTGTAAAAGATAAAAAATATAACAAAGATGCCCTAGTTGTTAAGATGCAA
GGCTTCATCAGCTCTAGAACAACATATTCAGACTTAAAAAAATATCCATATATTAAAAGA
ATGATATGGCCATTTCAATATAATATCAGTTTGAAAACGAAAGACTCTAATGTTGATTTA
ATCAATTATCTTCCTAAAAATAAAATTGATTCAGCAGATGTTAGTCAGAAATTAGGCTAT
AATATCGGCGGAAACTTCCAATCAGCGCCATCAATCGGAGGCAGTGGCTCATTCAACTAC
TCTAAAACAATTAGTTATAATCAAAAAAACTATGTTACTGAAGTAGAAAGTCAGAACTCT
AAAGGTGTTAAACGGGGAGTGAAAGCAAATTCATTCGTTACACCGAATGGTCAAGTATCT
GCATATGATCAATACTTATTTGCACAAGACCCAACTGGTCCAGCAGCAAGAGACTATTTC
GTCCCAGATAATCAACTACCTCCTTTAATTCAAAGTGGCTTTAATCCATCATTTATTACA
ACATTGTCACACGAAAAAGGTAAAGGTGATAAAAGCGAGTTTGAAATCACTTACGGCAGA
AACATGGATGCTACATATGCATACGTGACAAGACATCGTTTAGCCGTTGATAGAAAACAT
GATGCTTTTAAAAACCGAAACGTTACAGTTAAATATGAAGTGAACTGGAAAACACATGAA
GTAAAAATTAAAAGCATCACACCTAAGTAA
>hlgA_A011_NL_027
ATGATTAAAAATAAAATATTAACAGCAACTTTAGCAGTTGGTTTAATAGCCCCTTTAGCC
AATCCATTTATAGAAATTTCTAAAGCAGAAAATAAGATAGAAGATATCGGCCAAGGTGCA
GAAATCATCAAAAGAACACAAGACATTACTAGCAAACGATTAGCTATAACTCAAAACATT
CAATTTGATTTTGTAAAAGATAAAAAATATAACAAAGATGCCCTAGTTGTTAAGATGCAA
GGCTTCATTAGCTCTAGAACAACATATTCAGACTTAAAAAAATATCCATATATTAAAAGA
ATGATATGGCCATTTCAATATAATATCAGTTTGAAAACGAAAGACTCTAATGTTGATTTA
ATTAATTATCTTCCTAAAAATAAAATTGATTCAGCAGATGTTAGTCAGAAATTAGGCTAT
AATATCGGCGGAAACTTCCAATCAGCGCCATCAATCGGAGGCAGTGGCTCATTCAACTAC
TCTAAAACAATTAGTTATAATCAAAAAAACTATATTACTGAAGTAGAAAGTCAGAACTCT
AAAGGTGTTAAATGGGGAGTGAAAGCAAATTCATTCGTTACACCGAATGGTCAAGTATCT
GCATATGATCAATACTTATTTGCACAAGACCCAACTGGTCCAGCAGCACGAGACTATTTC
GTCCCAGATAATCAACTACCTCCTTTAATTCAAAGTGGCTTTAATCCATCATTTATTACA
ACATTGTCACACGAAAGAGGTAAAGGTGATAAAAGCGAGTTTGAAATCACTTACGGCAGA
AACATGGATGCTACATATGCTTACGTGACAAGACATCGTTTAGCCGTTGATAGAAAACAT
GATGCTTTTAAAAACCGAAACGTTACAGTTAAATATGAAGTGAACTGGAAAACACATGAA
GTAAAAATTAAAAGCATCACACCTAAGTAA
>hlgA_A001_NL_028
ATGATTAAAAATAAAATATTAACAGCAACTTTAGCAGTTGGTTTAATAGCCCCTTTAGCC
AATCCATTTATAGAAATTTCTAAAGCAGAAAATAAGATAGAAGATATCGGTCAAGGTGCA
GAAATCATCAAAAGAACACAAGACATTACTAGCAAACGATTAGCTATAACTCAAAACATT
CAATTTGATTTTGTAAAAGATAAAAAATATAACAAAGATGCCCTAGTTGTTAAGATGCAA
GGCTTCATCAGCTCTAGAACAACATATTCAGACTTAAAAAAATATCCATATATTAAAAGA
ATGATATGGCCATTTCAATATAATATCAGTTTGAAAACGAAAGACTCTAATGTTGATTTA
ATCAATTATCTTCCTAAAAATAAAATTGATTCAGCAGATGTTAGTCAGAAATTAGGCTAT
AATATCGGCGGAAACTTCCAATCAGCGCCATCAATCGGAGGCAGTGGCTCATTCAACTAC
TCTAAAACAATTAGTTATAATCAAAAAAACTATGTTACTGAAGTAGAAAGTCAGAACTCT
AAAGGTGTTAAATGGGGAGTGAAAGCAAATTCATTCGTTACACCGAATGGTCAAGTATCT
GCATATGATCAATACTTATTTGCACAAGACCCAACTGGTCCAGCAGCAAGAGACTATTTC
GTCCCAGATAATCAACTACCTCCTTTAATTCAAAGTGGCTTTAATCCATCATTTATTACA
ACATTGTCACACGAAAGAGGTAAAGGTGATAAAAGCGAGTTTGAAATCACTTACGGCAGA
AACATGGATGCTACATATGCTTACGTGACAAGACATCGTTTAGCCGTTGATAGAAAACAT
GATGCTTTTAAAAACCGAAACGTTACAGTTAAATATGAAGTGAACTGGAAAACACATGAA
GTAAAAATTAAAAGCATCACACCTAAGTAA
>hlgA_A032_NL_029
ATGATTAAAAATAAAATATTAACAGCAACTTTAGCAGTTGGTTTAATCGCCCCTTTAGCC
AATCCATTTACAGAAATTTCTAAAGCAGAAAATAAGATAGAAGATATCGGCCAAGGTGCA
GAAATCATCAAAAGAACACAAGACATTACTAGCAAACGATTAGCTATAACTCAAAACATT
CAATTTGATTTTGTAAAAGATAAAAAATATAACAAAGATGCCCTAGTTGTTAAAATGCAA
GGATTCATCAGCTCTAGAACAACATATTCAGACTTAAAAAAATATCCATATATTAAAAGA
ATGATATGGCCATTTCAATATAATATCAGTTTGAAAACGAAAGACTCTAATGTTTATTTA
ATCAATTATCTTCCTAAAAATAAAATTGATTCAGCAGATGTTAGTCAGAAATTAGGCTAT
AATATCGGCGGAAACTTCCAATCAGCACCATCAATCGGAGGCAGTGGCTCATTCAACTAC
TCTAAAACAATTAGTTATAATCAAAAAAACTATGTTACTGAAGTAGAAAGTCAGAACTCT
AAAGGTGTTAAATGGGGAGTGAAAGCAAATTCATTCGTTACACCGAATGGTCAAGTATCT
GCATATGATCAATACTTATTTGCACAAGACCCAACTGGTCCAGCAGCAAGAGACTATTTC
GTCCCAGATAATCAACTACCTCCTTTAATTCAAAGTGGCTTTAATCCATCATTTATTACA
ACATTGTCACACGAAAAAGGTAAAGGTGATAAAAGCGAGTTTGAAATCACTTACGGCAGA
AACATGGATGCTACATATGCATACGTGACAAGACATCGTTTAGCCGTTGATAGAAAACAT
GATGCTTTTAAAAACCGAAACGTTACAGTTAAATATGAAGTGAACTGGAAAACACATGAA
GTAAAAATTAAAAGCATCACACCTAAGTAA
>hlgA_A033_NL_030
ATGATTAAAAATAAAATATTAACAGCAACTTTAGCAGTTGGTTTAATCGCCCCTTTAGCC
AATCCATTTACAGAAATTTCTAAAGCAGAAAATAAGGTAGAAGATATCGGCCAAGGTGCA
GAAATCATCAAAAGAACACAAGACATTACTAGCAAACGATTAGCTATAACTCAAAACATT
CAATTTGATTTTGTAAAAGATAAAAAATATAACAAAGATGCCCTAGTTGTTAAAATGCAA
GGATTCATCAGCTCTAGAACAACATATTCAGACTTAAAAAAATATCCATATATTAAAAGA
ATGATATGGCCATTTCAATATAATATCAGTTTGAAAACGAAAGACTCTAATGTTGATTTA
ATCAATTATCTTCCTAAAAATAAAATTGATTCAGCAGATGTTAGTCAGAAATTAGGCTAT
AATATCGGCGGAAACTTCCAATCAGCACCATCAATCGGAGGCAGTGGCTCATTCAACTAC
TCTAAAACAATTAGTTATAATCAAAAAAACTATGTTACTGAAGTAGAAAGTCAGAACTCT
AAAGGTGTTAAATGGGGAGTGAAAGCAAATTCATTCGTTACACCGAATGGTCAAGTATCT
GCATATGATCAATACTTATTTGCACAAGACCCAACTGGTCCAGCAGCAAGAGACTATTTC
GTCCCAGATAATCAACTACCTCCTTTAATTCAAAGTGGCTTTAATCCATCATTTATTACA
ACATTGTCACACGAAAAAGGTAAAGGTGATAAAAGCGAGTTTGAAATCACTTACGGCAGA
AACATGGATGCTACATATGCATACGTGACAAGACATCGTTTAGCCGTTGATAGAAAACAT
GATGCTTTTAAAAACCGAAACGTTACAGTTAAATATGAAGTGAACTGGAAAACACATGAA
GTAAAAATTAAAAGCATCACACCTAAGTAA
>hlgA_A005_NL_031
ATGATTAAAAATAAAATATTAACAGCAACTTTAGCAGTTGGTTTAATCGCCCCTTTAGCC
AATCCATTTATAGAAATTTCTAAAGCAGAAAATAAGATAGAAGATATCGGCCAAGGTGCA
GAAATCATCAAAAGAACACAAGACATTACTAGCAAACGATTAGCTATAACTCAAAACATT
CAATTTGATTTTGTAAAAGATAAAAAATATAACAAAGATGCCCTAGTTGTTAAAATGCAA
GGCTTCATCAGCTCTAGAACAACATATTCAGACTTAAAAAAATATCCATATATTAAAAGA
ATGATATGGCCATTTCAATATAATATCAGTTTGAAAACGAAAGACTCTAATGTTGATTTA
ATCAATTATCTTCCTAAAAATAAAATTGATTCAGCAGATGTTAGTCAGAAATTAGGCTAT
AATATTGGCGGAAACTTCCAATCAGCGCCATCAATCGGAGGCAGTGGCTCATTCAACTAC
TCTAAAACAATTAGTTATAATCAAAAAAACTATGTTACTGAAGTAGAAAGTCAGAACTCT
AAAGGTGTTAAATGGGGAGTGAAAGCAAATTCATTCGTTACACCGAATGGTCAAGTATCT
GCATATGATCAATACTTATTTGCACAAGACCCAACTGGTCCAGCAGCAAGAGACTATTTC
GTCCCAGATAATCAACTACCTCCTTTAATTCAAAGTGGCTTTAATCCATCATTTATTACA
ACATTGTCACACGAAAAAGGTAAAGGTGATAAAAGCGAGTTTGAAATCACTTACGGCAGA
AACATGGATGCTACATATGCATACGTGACAAGACATCGTTTAGCCGTTGATAGAAAACAT
GATGCTTTTAAAAACCGAAACGTTACAGTTAAATATGAAGTGAACTGGAAAACACATGAA
GTAAAAATTAAAAGCATCACACCTAAGTAA
>hlgA_A002_NL_032
ATGATTAAAAATAAAATATTAACAGCAACTTTAGCAGTTGGTTTAATAGCCCCTTTAGCC
AATCCATTTATAGAAATTTCTAAAGCAGAAAATAAGATAGAAGATATCGGTCAAGGTGCA
GAAATCATCAAAAGAACACAAGACATTACTAGCAAACGATTAGCTATAACTCAAAACATT
CAATTTGATTTTGTAAAAGATAAAAAATATAACAAAGATGCCCTAGTTGTTAAGATGCAA
GGCTTCATCAGCTCTAGAACAACATATTCAGACTTAAAAAAATATCCATATATTAAAAGA
ATGATATGGCCATTTCAATATAATATCAGTTTGAAAACGAAAGACTCTAATGTTGATTTA
ATCAATTATCTTCCTAAAAATAAAATTGATTCAGCAGATGTTAGTCAGAAATTAGGCTAT
AATATCGGCGAAAACTTCCAATCAGCGCCATCAATCGGAGGCAGTGGCTCATTCAACTAC
TCTAAAACAATTAGTTATAATCAAAAAAACTATGTTACTGAAGTAGAAAGTCAGAACTCT
AAAGGTGTTAAATGGGGAGTGAAAGCAAATTCATTCGTTACACCGAATGGTCAAGTATCT
GCATATGATCAATACTTATTTGCACAAGACCCAACTGGTCCAGCAGCAAGAGACTATTTC
GTCCCAGATAATCAACTACCTCCTTTAATTCAAAGTGGCTTTAATCCATCATTTATTACA
ACATTGTCACACGAAAGAGGTAAAGGTGATAAAAGCGAGTTTGAAATCACTTACGGCAGA
AACATGGATGCTACATATGCTTACGTGACAAGACATCGTTTAGCCGTTGATAGAAAACAT
GATGCTTTTAAAAACTGAAACGTTACAGTTAAATATGAAGTGAACTGGAAAACACATGAA
GTAAAAATTAAAAGCATCACACCTAAGTAA
>hlgA_A001_NL_033
ATGATTAAAAATAAAATATTAACAGCAACTTTAGCAGTTGGTTTAATAGCCCCTTTAGCC
AATCCATTTATAGAAATTTCTAAAGCAGAAAATAAGATAGAAGATATCGGCCAAGGTGCA
GAAATCATCAAAAGAACACAAGACATTACTAGCAAACGATTAGCTATAACTCAAAACATT
CAATTTGATTTTGTAAAAGATAAAAAATATAACAAAGATGCCCTAGTTGTTAAGATGCAA
GGCTTCATCAGCTCTAGAACAACATATTCAGACTTAAAAAAATATCCATATATTAAAAGA
ATGATATGGCCATTTCAATATAATATCAGTTTGAAAACGAAAGACTCTAATGTTGATTTA
ATCAATTATCTTCCTAAAAATAAAATTGATTCAGCAGATGTTAGTCAGAAATTAGGCTAT
AATATCGGCGGAAACTTCCAATCAGCGCCATCAATCGGAGGCAGTGGCTCATTCAACTAC
TCTAAAACAATTAGTTATAATCAAAAAAACTATGTTACTGAAGTAGAAAGTCAGAACTCT
AAAGGTGTTAAATGGGGAGTTAAAGCAAATTCATTCGTTACACCGAATGGTCAAGTATCT
GCATATGATCAATACTTATTTGCACAAGACCCAACTGGTCCAGCAGCAAGAGACTATTTC
GTCCCAGATAATCAATTACCTCCTTTAATTCAAAGTGGCTTTAATCCATCATTTATTACA
ACATTGTCACACGAAAGAGGTAAAGGTGATAAAAGCGAGTTTGAAATCACTTACGGCAGA
AACATGGATGCTACATATGCTTACGTGACAAGACATCGTTTAGCCGTTGATAGAAAACAT
GATGCTTTTAAAAACCGAAACGTTACAGTTAAATATGAAGTGAACTGGAAAACACATGAA
GTAAAAATTAAAAGTATCACACCTAAGTAA
>hlgA_A034_NL_034
ATGATTAAAAATAAAATATTAACAGCAACTTTAGCAGTTGGTTTAATAGCCCCTTTAGCC
AATCCATTTATAGAAATTTCTAAAGCAGAAAATAAGATAGAAGATATCGGCCAAGGTGCA
GAAATCATCAAAAGAACACAAGACATTACTAGCAAACGATTAGCTATAACTCAAAACATT
CAATTTGATTTTGTAAAAGATAAAAAATATAACAAAGATGCCCTAGTTGTTAAGATACAA
GGCTTCATCAGCTCTAGAACAACATATTCAGACTTAAAAAAATATCCATATATTAAAAGA
ATGATATGGCCATTTCAATATAATATCAGTTTGAAAACGAAAGACTCTAATGTTGATTTA
ATCAATTATCTTCCTAAAAATAAAATTGATTCAGCAGATGTTAGTCAGAAATTAGGCTAT
AATATCGGCGGAAACTTCCAATCAGCGCCATCAATCGGAGGCAGTGGCTCATTCAACTAC
TCTAAAACAATTAGTTATAATCAAAAAAACTATGTTACTGAAGTAGAAAGTCAGAACTCT
AAAGGTGTTAAATGGGGAGTGAAAGCAAATTCATTCGTTACACCGAATGGTCAAGTATCT
GCATATGATCAATACTTATTTGCACAAGACCCAACTGGTCCAGCAGCAAGAGACTATTTC
GTCCCAGATAATCAATTACCTCCTTTAATTCAAAGTGGCTTTAATCCATCATTTATTACA
ACATTGTCACACGAAAGAGGTAAAGGTGATAAAAGCGAGTTTGAAATCACTTACGGCAGA
AACATGGATGCTACATATGCTTACGTGACAAGACATCGTTTAGCCGTTGATAGAAAACAT
GATGCTTTTAAAAACCGAAACGTTACAGTTAAATATGAAGTGAACTGGAAAACACATGAA
GTAAAAATTAAAAGCATCACACCTAAGTAA
>hlgA_A035_NL_035
ATGATTAAAAATAAAATATTAACAGCAACTTTAGCAGTTGGTTTAATAGCCCCTTTAGCC
AATCCATTTATAGAAATTTCTAAAGCAGAAAATAAGATAGAAGATATCGGCCAAGGTGCA
GAAATCATCAAAAGAACACAAGACATTACTAGCAAACGATTAGCTATAACTCAAAACATT
CAATTTGATTTTGTAAAAGATAAAAAATATAACAAAGATGCCCTAGTTGTTAAGATGCAA
GGCTTCATCAGCTCTAGAACAACATATTCAGACTTAAAAAAATATCCATATATTAAAAGA
ATGATATGGCCATTTCAATATAATATCAGTTTGAAAACGAAAGACTCTAATGTTGATTTA
ATCAATTATCTTCCTAAAAATAAAATTGATTCAGCAGATGTTAGTCAGAAATTAGGCTAT
AATATCGGCGGAAACTTCCATTCAGCGCCATCAATCGGAGGCAGTGGCTCATTCAACTAC
TCTAAAACAATTAGTTATAATCAAAAAAACTATGTTACTGAAGTAGAAAGTCAGAACTCT
AAAGGTGTTAAATGGGGAGTGAAAGCAAATTCATTCGTTACACCGAATGGTCAAGTATCT
GCATATGATCAATACTTATTTGCACAAGACCCAACTGGTCCAGCAGCAAGAGACTATTTC
GTCCCAGATAATCAACTACCTCCTTTAATTCAAAGTGGCTTTAATCCATCATTTATTACA
ACATTGTCACACGAAAGAGGTAAAGGTGATAAAAGCGAGTTTGAAATCACTTACGGCAGA
AACATGGATGCTACATATGCATACGTGACAAGACATCGTTTAGCCGTTGATAGAAAACAT
GATGCTTTTAAAAACCGAAACGTTACAGTTAAATATGAAGTGAACTGGAAAACACATGAA
GTAAAAATTAAAAGCATCACACCTAAGTAA
>hlgA_A036_NL_036
ATGATTAAAAATAAAATATTAACAGCAACTTTATCAGTTGGTTTAATAGCCCCTTTAGCC
AATCCATTTATAGAAATTTCTAAAGCAGAAAATAAGATAGAAGATATCGGTCAAGGTGCA
GAAATCATCAAAAGAACACAAGACATTACTAGCAAACGATTAGCTATAACTCAAAACATT
CAATTTGATTTTGTAAAAGATAAAAAATATAACAAAGATGCCCTAGTTGTTAAGATGCAA
GGCTTCATCAGCTCTAGAACAACATATTCAGACTTAAAAAAATATCCATATATTAAAAGA
ATGATATGGCCATTTCAATATAATATCAGTTTGAAAACGAAAGACTCTAATGTTGATTTA
ATCAATTATCTTCCTAAAAATAAAATTGATTCAGCAGATGTTAGTCAGAAATTAGGCTAT
AATATCGGCGGAAACTTCCAATCAGCGCCATCAATCGGAGGCAGTGGCTCATTCAACTAC
TCTAAAACAATTAGTTATAATCAAAAAAACTATGTTACTGAAGTAGAAAGTCAGAACTCT
AAAGGTGTTAAATGGGGAGTGAAAGCAAATTCATTCGTTACACCGAATGGTCAAGTATCT
GCATATGATCAATACTTATTTGCACAAGACCCAACTGGTCCAGCAGCAAGAGACTATTTC
GTCCCAGATAATCAATTACCTCCTTTAATTCAAAGTGGCTTTAATCCATCATTTATTACA
ACATTGTCACACGAAAGAGGTAAAGGTGATAAAAGCGAGTTTGAAATCACTTACGGCAGA
AACATGGATGCTACATATGCTTACGTGACAAGACATCGTTTAGCCGTTGATAGAAAACAT
GATGCTTTTAAAAACCGAAACGTTACAGTTAAATATGAAGTGAACTGGAAAACACATGAA
GTAAAAATTAAAAGCATCACACCTAAGTAA
>hlgA_A037_NL_037
ATGATTAAAAATAAAATATTAACAGCAACTTTAGCAGTTGGTTTAATCGCCCCTTTAGCC
AATCCATTTATAGAAATTTCTAAAGCAGAAAATAAGACAGAAGATATCGGCCAAGGTGCA
GAAATCATCAAAAGAACACAAGACATTACTAGCAAACGATTAGCTATAACTCAAAACATT
CAATTTGATTTTGTAAAAGATAAAAAATATAACAAAGATGCCCTAGTTGTTAAGATGCAA
GGCTTCATCAGCTCTAGAACAACATATTCAGACTTAAAAAAATATCCATATATTAAAAGA
ATGATATGGCCATTTCAATATAATATCAGTTTGAAAACGAAAGACTCTAATGTTGATTTA
ATCAATTATCTTCCTAAAAATAAAATTGATTCAGCAGATGTTAGTCAGAAATTAGGCTAT
AATATCGGTGGAAACTTCCAATCAGCGCCATCAATCGGAGGCAGTGGCTCATTCAACTAC
TCTAAAACAATTAGTTATAATCAAAAAAACTATGTTACTGAAGTAGAAAGTCAGAACTCT
AAAGGTGTTAAATGGGGAGTGAAAGCAAATTCATTCGTTACACCGAATGGTCAAGTATCT
GCATATGATCAATACTTATTTGCACAAGACCCAACTGGTCCAGCAGCAAGAGACTATTTC
GTCCCAGATAATCAACTACCTCCTTTAATTCAAAGTGGCTTTAATCCATCATTTATTACA
ACATTGTCACACGAAAAAGGTAAAGGTGATAAAAGCGAGTTTGAAATCACTTACGGCAGA
AACATGGATGCTACATATGCATACGTGACAAGACATCGTTTAGCCGTTGATAGAAAACAT
GATGCTTTTAAAAACCGAAACGTTACAGTTAAATATGAAGTGAACTGGAAAACACATGAA
GTAAAAATTAAAAGCATCACACCTAAGTAA
>hlgA_A001_NL_038
ATGATTAAAAATAAAATATTAACAGCAACTTTAGCAGTTGGTTTAATAGCCCCTTTAGCC
AATCCATTTATAGAAATTTCTAAAGCAGAAAATAAGATAGAAGATATCGGCCAAGGTGCA
GAAATCATCAAAAGAACACAAGACATTACTAGCAAACGATTAGCTATAACTCAAAACATT
CAATTTGATTTTGTAAAAGATAAAAAATATAACAAAGATGCCCTAGTTGTTAAGATGCAA
GGCTTTATCAGCTCTAGAACAACATATTCAGACTTAAAAAAATATCCATATATTAAAAGA
ATGATATGGCCATTTCAATATAATATCAGTTTGAAAACGAAAGACTCTAATGTTGATTTA
ATCAATTATCTTCCTAAAAATAAAATTGATTCAGCAGATGTTAGTCAGAAATTAGGCTAT
AATATCGGCGGAAACTTCCAATCAGCGCCATCAATCGGAGGCAGTGGCTCATTCAACTAC
TCTAAAACAATTAGTTATAATCAAAAAAACTATGTTACTGAAGTAGAAAGTCAGAACTCT
AAAGGTGTTAAATGGGGAGTGAAAGCAAATTCATTCGTTACACCGAATGGTCAAGTATCT
GCATATGATCAATACTTATTTGCACAAGACCCAACTGGTCCAGCAGCAAGAGACTATTTC
GTCCCAGATAATCAACTACCTCCTTTAATTCAAAGTGGCTTTAATCCATCATTTATTACA
ACATTGTCACACGAAAGAGGTAAAGGTGATAAAAGCGAGTTTGAAATCACTTACGGCAGA
AACATGGATGCTACATATGCATACGTGACAAGACATCGTTTAGCCGTTGATAGAAAACAT
GATGCTTTTAAAAACCGAAACGTTACAGTTAAATATGAAGTGAACTGGAAAACACATGAA
GTAAAAATTAAAAGCATCACACCTAAGTAA
>hlgA_A038_NL_039
ATGATTAAAAATAAAATATTAACAGCAACTTTAGCAGTTGGTTTAATAGCCCCTTTAGCC
AATCCATTTATAGAAATTTCTAAAGCAGAAAATAAGACAGAAGATATCGGCCAAGGTGCA
GAAATCATCAAAAGAACACAAGACATTACTAGCAAACGATTAGCTATAACTCAAAACATT
CAATTTGATTTTGTAAAAGATAAAAAATATAACAAAGATGCCCTAGTTGTTAAGATGCAA
GGCTTCATTAGCTCTAGAACAACATATTCAGACTTAAAAAAATATCCATATATTAAAAGA
ATGATATGGCCATTTCAATATAATATCAGTTTGAAAACGAAAGACTCTAATGTTGATTTA
ATTAATTATCTTCCTAAAAATAAAATTGATTCAGCAGATGTTAGTCAGAAATTAGGCTAT
AATATCGGCGGAAACTTCCAATCAGCGCCATCAATCGGAGGCAGTGGCTCATTCAACTAC
TCTAAAACAATTAGTTATAATCAAAAAAACTATGTTACTGAAGTAGAAAGTCAGAACTCT
AAAGGTGTTAAATGGGGAGTGAAAGCAAATTCATTCGTTACACCGAATGGTCAAGTATCT
GCATATGATCAATACTTATTTGCACAAGACCCAACTGGTCCAGCAGCACGAGACTATTTC
GTCCCAGATAATCAACTACCTCCTTTAATTCAAAGTGGCTTTAATCCATCATTTATTACA
ACATTGTCACACGAAAGAGGTAAAGGTGATAAAAGCGAGTTTGAAATCACTTACGGCAGA
AACATGGATGCTACATATGCTTACGTGACAAGACATCGTTTAGCCGTTGATAGAAAACAT
GATGCTTTTAAAAACCGAAACGTTACAGTTAAATATGAAGTGAACTGGAAAACACATGAA
GTAAAAATTAAAAGCATCACACCTAAGTAA
>hlgA_A039_NL_040
ATGATTAAAAATAAAATATTAACAGCAACTTTAGCAGTTGGTTTAATCGCCCCTTTAGCC
AATCCATTTACAGAAATTTCTAAAGCAGAAAATAAGATAGAAGATATCGGCCAAGGTGCA
GAAATCATCAAAAGAACACAAGACATTACTAGCAAACGATTAGCTATAACTCAAAACATT
CAATTTGATTTTGTAAAAGATAAAAAATATAACAAAGATGCCCTAGTTGTTAAAATGCAA
GGATTCATCAGCTCTAGAACAACATATTCAGACTTAAAAAAATATCCATATATTAAAAGA
ATGATATGGCCATTTCAATATAATATCAGTTTGAAAACGAAAGACTCTAATGTTGATTTA
ATCAATTATCTTCCTAAAAATAAAATTGATTCAGCAGATGTTAGTCAGAAATTAGGCTAT
AATATCGGCGGAAACTTCCAATCAGCACCATCAATCGGAGGCAGTGGCTCATTCAACTAC
TCTAAAACAATTAGTTATAATCAAAAAAACTATGTTACTGAAGTAGAAAGTCAGAACTCT
AAAGGTGTTAAATGGGGAGTGAAAGCAAATTCATTCGTTACACCGAATGTTCAAGTATCT
GCATATGATCAATACTTATTTGCACAAGACCCAACTGGTCCAGCAGCAAGAGACTATTTC
GTCCCAGATAATCAACTACCTCCTTTAATTCAAAGTGGCTTTAATCCATCATTTATTACA
ACATTGTCACACGAAAAAGGTAAAGGTGATAAAAGCGAGTTTGAAATCACTTACGGCAGA
AACATGGATGCTACATATGCATACGTGACAAGACATCGTTTAGCCGTTGATAGAAAACAT
GATGCTTTTAAAAACCGAAACGTTACAGTTAAATATGAAGTGAACTGGAAAACACATGAA
GTAAAAATTAAAAGCATCACACCTAAGTAA
>hlgA_A001_NL_041
ATGATTAAAAATAAAATATTAACAGCAACTTTAGCAGTTGGTTTAATAGCCCCTTTAGCC
AATCCATTTATAGAAATTTCTAAAGCAGAAAATAAGATAGAAGATATCGGCCAAGGTGCA
GAAATCATCAAAAGAACACAAGACATTACTAGCAAACGATTAGCTATAACTCAAAACATT
CAATTTGATTTTGTAAAAGATAAAAAATATAACAAAGATGCCCTAGTTGTTAAGATGCAA
GGCTTCATCAGCTCTAGAACAACATATTCAGACTTAAAAAAATATCCATATATTAAAAGA
ATGATATGGCCATTTCAATATAATATCAGTTTGAAAACGAAAGACTCTAATGTTGATTTA
ATCAATTATCTTCCTAAAAATAAAATTGATTCAGCAGATGTTAGTCAGAAATTAGGCTAT
AATATCGGCGGAAACTTCCAATCAGCGCCATCAATCGGAGGCAGTGGCTCATTCAACTAC
TCTAAAACAATTAGTTATAATCAAAAAAACTATGTTACTGAAGTAGAAAGTCAGAACTCT
AAAGGTGTTAAATGGGGAGTGAAAGCAAATTCATTCGTTACACCGAATGGTCAAGTATCT
GCATATGATCAATACTTATTTGCACAAGACCCAACTGGTCCAGCAGCAAGAGACTATTTC
GTCCCAGATAATCAACTACCTCCTCTAATTCAAAGTGGCTTTAATCCATCATTTATTACA
ACATTGTCACACGAAAGAGGTAAAGGTGATAAAAGCGAGTTTGAAATCACTTACGGTAGA
AACATGGATGCTACATATGCTTACGTGACAAGACATCGTTTAGCCGTTGATAGAAAACAT
GATGCTTTTAAAAACCGAAACGTTACAGTTAAATATGAAGTGAACTGGAAAACACATGAA
GTAAAAATTAAAAGCATCACACCTAAGTAA
>hlgA_A040_NL_042
ATGATTAAAAATAAAATATTAACAGCAACTTTAGCAGTTGGTTTAATAGCCCCTTTAGCC
AATCCATTTATAGAAATTTCTAAAGCAGAAAATAAGATAGAAGATATCGGTCAAGGTGCA
GAAATCATCAAAAGAACACAAGACATTACTAGCAAACGATTAGCTATAACTCAAAACATT
CAATTTGATTTTGTAAAAGATAAAAAATATAACAAAGATGCCCTAGTTGTTAAGATGCAA
GGCTTCATCAGCTCTAGAACAACATATTCAGACTTAAAAAAATATCCATATATTAAAAGA
ATGATATGGCCATTTCAATATAATATCAGTTTGAAAACGAAAGACTCTAATGTTGATTTA
ATCAATTATCTTCCTAAAAATAAAATTGATTCAGCAGATATTAGTCAGAAATTAGGCTAT
AATATCGGCGGAAACTTCCAATCAGCGCCATCAATCGGAGGCAGTGGCTCATTCAACTAC
TCTAAAACAATTAGTTATAATCAAAAAAACTATGTTACTGAAGTAGAAAGTCAGAACTCT
AAAGGTGTTAAATGGGGAGTGAAAGCAAATTCATTTGTTACACCGAATGGTCAAGTATCT
GCATATGATCAATACTTATTTGCACAAGACCCAACTGGTCCAGCAGCAAGAGACTATTTC
GTCCCAGATAATCAATTACCTCCTTTAATTCAAAGTGGCTTTAATCCATCATTTATTACA
ACATTGTCACACGAAAGAGGTAAAGGTGATAAAAGCGAGTTTGAAATCACTTACGGCAGA
AACATGGATGCTACATATGCTTACGTGACAAGACATCGTTTAGCCGTTGATAGAAAACAT
GATGCTTTTAAAAACCGAAACGTTACAGTTAAATATGAAGTGAACTGGAAAACACATGAA
GTAAAAATTAAAAGCATCACACCTAAGTAA
>hlgA_A001_NL_043
ATGATTAAAAATAAAATATTAACAGCAACTTTAGCAGTTGGTTTAATAGCCCCTTTAGCC
AATCCATTTATAGAAATTTCTAAAGCAGAAAATAAGATAGAAGATATCGGCCAAGGTGCA
GAAATCATCAAAAGAACACAAGACATTACTAGCAAACGATTAGCTATAACTCAAAACATT
CAATTTGATTTTGTAAAAGATAAAAAATATAACAAAGATGCCCTAGTTGTTAAGATGCAA
GGATTCATCAGCTCTAGAACAACATATTCAGACTTAAAAAAATATCCATATATTAAAAGA
ATGATATGGCCATTTCAATATAATATCAGTTTGAAAACGAAAGACTCTAATGTTGATTTA
ATCAATTATCTTCCTAAAAATAAAATTGATTCAGCAGATGTTAGTCAGAAATTAGGCTAT
AATATCGGCGGAAACTTCCAATCAGCGCCATCAATCGGAGGCAGTGGCTCATTCAACTAC
TCTAAAACAATTAGTTATAATCAAAAAAACTATGTTACTGAAGTAGAAAGTCAGAACTCT
AAAGGTGTTAAATGGGGAGTTAAAGCAAATTCATTCGTTACACCGAATGGTCAAGTATCT
GCATATGATCAATACTTATTTGCACAAGACCCAACTGGTCCAGCAGCAAGAGACTATTTC
GTCCCAGATAATCAATTACCTCCTTTAATTCAAAGTGGCTTTAATCCATCATTTATTACA
ACATTGTCACACGAAAGAGGTAAAGGTGATAAAAGCGAGTTTGAAATCACTTACGGCAGA
AACATGGATGCTACATATGCTTACGTGACAAGACATCGTTTAGCCGTTGATAGAAAACAT
GATGCTTTTAAAAACCGAAACGTTACAGTTAAATATGAAGTGAACTGGAAAACACATGAA
GTAAAAATTAAAAGCATCACACCTAAGTAA
>hlgA_A041_NL_044
ATGATTAAAAATAAAATATTAACAGCAACTTTAGCAGTTGGTTTAATAGCCCCTTTAGCC
AATCCATTTATAGAAATTTCTAAAGCAGAAAATAAGATAGAAGATATCGGCCAAGGTGCA
GAAATCATCAAAAGAACACAAGACATTACTAGCAAACGATTAGCTATAACTCAAAACATT
CAATTTGATTTTGTAAAAGATAAAAAATATAACAAAGATGCCCTAGTTGTTAAGATGCAA
GGCTTCATTAGCTCTAGAACAACATATTCAGACTTAAAAAAATATCCATATATTAAAAGA
ATGATATGGCCATTTCAATATAATATCAGTTTGAAAACGAAAGACTCTAATGTTGATTTA
ATTAATTATCTTCCTAAAAATAAAATTGATTCAGCAGATGTTAGTCAGAAATTAGGCTAT
AATATCGGCGGAAACTTCCAATCAGCGCCATCAATCGGAGGCAGTGGCTCATTCAACTAC
TCTAAAACAATTAGTTATAATCAAAAAAACTATGTTACTGAAGTAGAAAGTCAGAACTCT
AAAGGTGTTAAATGGGGAGTGAAAGCAAATTCATTCGTTACACCGAATGGTCAAGTATCT
GCATATGATCAATACTTATTTGCACAAGACCCAACTGGTCCAGCAGCACGAGACTATTTC
GTCCCAGATAATCAACTACCTCCTTTAATTCAAAGTGGCTTTAATCCATCATTTATTACA
ACATTGTCACACGAAAGAGGTAAAGGTGATAAAAGCGAGTTTGAAATCACTTACGACAGA
AACATGGATGCTACATATGCTTACGTGACAAGACATCGTTTAGCCGTTGATAGAAAACAT
GATGCTTTTAAAAACCGAAACGTTACAGTTAAATATGAAGTGAACTGGAAAACACATGAA
GTAAAAATTAAAAGCATCACACCTAAGTAA
>hlgA_A042_NL_045
ATGATTAAAAATAAAATATTAACAGCAACTTTAGCAGTTGGTTTAATCGCCCCTTTAGCC
AATCCATTTACAGAAATTTCTAAAGCAGAAAATAAGATAGAAGATATCGGCCAAGGTGTA
GAAATCATCAAAAGAACACAAGACATTACTAGCAAACGATTAGCTATAACTCAAAACATT
CAATTTGATTTTGTAAAAGATAAAAAATATAACAAAGATGCCCTAGTTGTTAAAATGCAA
GGATTCATCAGCTCTAGAACAACATATTCAGACTTAAAAAAATATCCATATATTAAAAGA
ATGATATGGCCATTTCAATATAATATCAGTTTGAAAACGAAAGACTCTAATGTTGATTTA
ATCAATTATCTTCCTAAAAATAAAATTGATTCAGCAGATGTTAGTCAGAAATTAGGCTAT
AATATCGGCGGAAACTTCCAATCAGCACCATCAATCGGAGGCAGTGGCTCATTCAACTAC
TCTAAAACAATTAGTTATAATCAAAAAAACTATGTTACTGAAGTAGAAAGTCAGAACTCT
AAAGGTGTTAAATGGGGAGTGAAAGCAAATTCATTCGTTACACCGAATGGTCAAGTATCT
GCATATGATCAATACTTATTTGCACAAGACCCAACTGGTCCAGCAGCAAGAGACTATTTC
GTCCCAGATAATCAACTACCTCCTTTAATTCAAAGTGGCTTTAATCCATCATTTATTACA
ACATTGTCACACGAAAAAGGTAAAGGTGATAAAAGCGAGTTTGAAATCACTTACGGCAGA
AACATGGATGCTACATATGCATACGTGACAAGACATCGTTTAGCCGTTGATAGAAAACAT
GATGCTTTTAAAAACCGAAACGTTACAGTTAAATATGAAGTGAACTGGAAAACACATGAA
GTAAAAATTAAAAGCATCACACCTAAGTAA
>hlgA_A002_NL_046
ATGATTAAAAATAAAATATTAACAGCAACTTTAGCAGTTGGTTTAATAGCCCCTTTAGCC
AATCCATTTATAGAAATTTCTAAAGCAGAAAATAAGATAGAAGATATCGGTCAAGGTGCA
GAAATCATCAAAAGAACACAAGACATTACTAGCAAACGATTAGCTATAACTCAAAACATT
CAATTTGATTTTGTAAAAGATAAAAAATATAACAAAGATGCCCTAGTTGTTAAGATGCAA
GGCTTCATCAGCTCTAGAACAACATATTCAGACTTAAAAAAATATCCATATATTAAAAGA
ATGATATGGCCATTTCAATATAATATCAGTTTGAAAACGAAAGACTCTAATGTTGATTTA
ATCAATTATCTCCCTAAAAATAAAATTGATTCAGCAGATGTTAGTCAGAAATTAGGCTAT
AATATCGGCGAAAACTTCCAATCAGCGCCATCAATCGGAGGCAGTGGCTCATTCAACTAC
TCTAAAACAATTAGTTATAATCAAAAAAACTATGTTACTGAAGTAGAAAGTCAGAACTCT
AAAGGTGTTAAATGGGGAGTGAAAGCAAATTCATTCGTTACACCGAATGGTCAAGTATCT
GCATATGATCAATACTTATTTGCACAAGACCCAACTGGTCCAGCAGCAAGAGACTATTTC
GTCCCAGATAATCAACTACCTCCTTTAATTCAAAGTGGCTTTAATCCATCATTTATTACA
ACATTGTCACACGAAAGAGGTAAAGGTGATAAAAGCGAGTTTGAAATCACTTACGGCAGA
AACATGGATGCTACATATGCTTACGTGACAAGACATCGTTTAGCCGTTGATAGAAAACAT
GATGCTTTTAAAAACCGAAACGTTACAGTTAAATATGAAGTGAACTGGAAAACACATGAA
GTAAAAATTAAAAGCATCACACCTAAGTAA
>hlgA_A043_NL_047
ATGATTAAAAATAAAATATTAACAGCAACTTTAGCAGTTGGTTTAATAGCCCCTTTAGCC
AATCCATTTATAGAAATTTCTAAAGCAGAAAATAAGATAGAAGATATCGGTCAAGGTGCA
GAAATCATCAAAAGAACACAAGACATTACTAGCAAACGATTAGCTATAACTCAAAACATT
CAATTTGATTTTGTAAAAGATAAAAAATATAACAAAGATGCCCTAGTTGTTAAGATGCAA
GGCTTCATCAGCTCTAGAACAACATATTCAGACTTAAAAAAATATCCATATATTAAAAGA
ATGATATGGCCATTTCAATATAATATCAGTTTGAAAACGAAAGACTCTAATGTTGATTTA
ATCAATTATCTTCCTAAAAATAAAATTGATTCAGCAGATGTTAGTCAGAAATTAGGCTAT
AATATCGGCGGAAACTTCCAATCAGCGCCATCAATCGGAGGCAGTGGCTCATTCAACTAC
TCTAAAACAATTAGTTATAATCAAAAAAACTATGTTACTGAAGTAGAAAGTCAGAACTCT
AAAGGTGTTAAATGGGGAGTGAAAGCAAATTCATTCGTTACACCGAATGGTCAAGTATCT
GCATATGATCAATACTTATTTGCACAAGACCCAACTGGTCCAGCAGCAAGAGACTATTTC
GTCCCAAATAATCAATTACCTCCTTTAATTCAAAGTGGCTTTAATCCATCATTTATTACA
ACATTGTCACACGAAAGAGGTAAAGGTGATAAAAGCGAGTTTGAAATCACTTACGGCAGA
AACATGGATGCTACATATGCTTACGTGACAAGACATCGTTTAGCCGTTGATAGAAAACAT
GATGCTTTTAAAAACCGAAACGTTACAGTTAAATATGAAGTGAACTGGAAAACACATGAA
GTAAAAATTAAAAGCATCACACCTAAGTAA
>hlgA_A044_NL_048
ATGATTAAAAATAAAATATTAACAGCAACTTTAGCAGTTGGTTTAATAGCCCCTTTAGCC
AATCCATTTATAGAAATTTCTAAAGCAGAAAATAAGATAGAAGATATCGGCCAAGGTGCA
GAAATCATCAAAAGAACACAAGACATTACTAGCAAACGATTAGCTATAACTCAAAACATT
CAATTTGATTTTGTAAAAGATAAAAAATATAACAAAGATGCCCTAGTTGTTAAGATGCAA
GGCTTCATTAGCTCTAGAACAACATATTCAGACTTAAAAAAATATCCATATATTAAAAGA
ATGATATGGCCATTTCAATATAATATCAGTTTGAAAACGAAAGACTCTAATGTTGATTTA
ATTAATTATCTTCCTAAAAATAAAATTGATTCAGCAGATGTTAGTCAGAAATTAGGCTAT
AATATCGGCGGAAACTTCCAATCAGCGCCATCAATCGGAGGCAGTGGCTCATTCAACTAC
TCTAAAACAATTAGTTATAATCAAAAAAACTATGTTACTGAAGTAGAAAGTCAGAACTCT
AAAGGTGTTAAATGGGGAGTGAAAGCAAATTCATTCGTTACACCGAATGGTCAAGTATCT
GCATATGATCAATACTTATTTGCACAAGACCCAACTGGTCCAGCAGCACGAGACTATTTC
GTCCCAGATAATCAACTACCTCCTTTAATTCAAAGTGGCTTTAATCCATCATTTATTACA
ACATTGTCACACGAAAGAGGTAAAGGTGATAAAAGCGAGTTTGAAATCACTTACGGCAGA
AACATAGATGCTACATATGCTTACGTGACAAGACATCGTTTAGCCGTTGATAGAAAACAT
GATGCTTTTAAAAACCGAAACGTTACAGTTAAATATGAAGTGAACTGGAAAACACATGAA
GTAAAAATTAAAAGCATCACACCTAAGTAA
>hlgA_A045_NL_050
ATGATTAAAAATAAAATATTAACAGCAACTTTAGCAGTTGGTTTAATAGCCCCTTTAGCC
AATCCATTTATAGAAATTTCTAAAGCAGAAAATAAGATAGAAGATATCGGTCAAGGTGCA
GAAATCATCAAAAGAACACAAGACATTACTAGCAAACGATTAGCTATAACTCAAAACATT
CAATTTGATTTTGTAAAAGATAAAAAATATAACAAAGATGCCCTAGTTGTTAAGATGCAA
GGCTTCATCAGCTCTAGAACAACATATTCAGACTTAAAAAAATATCCATATATTAAAAGA
ATGATATGGCCATTTCAATATAATATCAGTTTGAAAACGAAAGACTCTAATGTTGATTTA
ATCAATTATCTTCCTAAAAATAAAATTGATTCAGCAGATGTTAGTCAGAAATTAGGCTAT
AATATCAGCGGAAACTTCCAATCAGCGCCATCAATCGGAGGCAGTGGCTCATTCAACTAC
TCTAAAACAATTAGTTATAATCAAAAAAACTATGTTACTGAAGTAGAAAGTCAGAACTCT
AAAGGTGTTAAATGGGGAGTGAAAGCAAATTCATTCGTTACACCGAATGGTCAAGTATCT
GCATATGATCAATACTTATTTGCACAAGACCCAACTGGTCCAGCAGCAAGAGACTATTTC
GTCCCAGATAATCAACTACCTCCTTTAATTCAAAGTGGCTTTAATCCATCATTTATTACA
ACATTGTCACACGAAAGAGGTAAAGGTGATAAAAGCGAGTTTGAAATCACTTACGGCAGA
AACATGGATGCTACATATGCTTACGTGACAAGACATCGTTTAGCCGTTGATAGAAAACAT
GATGCTTTTAAAAACCGAAACGTTACAGTTAAATATGAAGTGAACTGGAAAACACATGAA
GTAAAAATTAAAAGCATTACACCTAAGTAA
>hlgA_A005_NL_051
ATGATTAAAAATAAAATATTAACAGCAACTTTGGCAGTTGGTTTAATCGCCCCTTTAGCC
AATCCATTTATAGAAATTTCTAAAGCAGAAAATAAGATAGAAGATATCGGCCAAGGTGCA
GAAATCATCAAAAGAACACAAGACATTACTAGCAAACGATTAGCTATAACTCAAAACATT
CAATTTGATTTTGTAAAAGATAAAAAATATAACAAAGATGCCCTAGTTGTTAAGATGCAA
GGCTTCATCAGCTCTAGAACAACATATTCAGACTTAAAAAAATATCCATATATTAAAAGA
ATGATATGGCCATTTCAATATAATATCAGTTTGAAAACGAAAGACTCTAATGTTGATTTA
ATCAATTATCTTCCTAAAAATAAAATTGATTCAGCAGATGTTAGTCAGAAATTAGGCTAT
AATATCGGTGGAAACTTCCAATCAGCGCCATCAATCGGAGGCAGTGGCTCATTCAACTAC
TCTAAAACAATTAGTTATAATCAAAAAAACTATGTTACTGAAGTAGAAAGTCAGAACTCT
AAAGGTGTTAAATGGGGAGTGAAAGCAAATTCATTCGTTACACCGAATGGTCAAGTATCT
GCATATGATCAATACTTATTTGCACAAGACCCAACTGGTCCAGCAGCAAGAGACTATTTC
GTCCCAGATAATCAACTACCTCCTTTAATTCAAAGTGGCTTTAATCCATCATTTATTACA
ACATTGTCACACGAAAAAGGTAAAGGTGATAAAAGCGAGTTTGAAATCACTTACGGCAGA
AACATGGATGCTACATATGCATACGTGACAAGACATCGTTTAGCCGTTGATAGAAAACAT
GATGCTTTTAAAAACCGAAACGTTACAGTTAAATATGAAGTGAACTGGAAAACACATGAA
GTAAAAATTAAAAGCATCACACCTAAGTAA
>hlgA_A046_NL_052
ATGATTAAAAATAAAATATTAACAGCAACTTTAGCAGTTGGTTTAATCGCCCCTTTAGCT
AATCCATTTATAGAAATTTCTAAAGCAGAAAATAAGATAGAAGATATCGGGCAAGGTGCA
GAAATCATCAAAAGAACACAAGACATTACTAGCAAACGATTAGCTATAACTCAAAACATT
CAATTTGATTTTGTAAAAGATAAAAAATATAACAAAGATGCCCTAGTTGTTAAGATGCAA
GGCTTCATCAGCTCTAGAACAACATATTCAGACTTAAAAAAATATCCATATATTAAAAGA
ATGATATGGCCATTTCAATATAATATCAGTTTGAAAACGAAAGACTCTAATGTTGATTTA
ATCAATTATCTTCCTAAAAATAAAATTGATTCAGCAGATGTTAGTCAAAAATTAGGCTAT
AATATCGGCGGAAACTTCCAATCAGCGCCATCAATCGGAGGCAGTGGCTCATTCAACTAC
TCTAAAACAATTAGTTATAATCAAAAAAACTATGTTACTGAAGTAGAAAGTCAGAACTCT
AAAGGTGTTAAATGGGGAGTGAAAGCAAATTCATTCGTTACACCGAATGGTCAAGTATCT
GCATATGATCAATACTTATTTGCCCAAGACCCAACTGGTCCAGCAGCAAGAGACTATTTC
GTCCCAGATAATCAACTACCTCCTTTAATTCAAAGTGGCTTTAATCCATCATTTATTACA
ACATTGTCACACGAAAAAGGTAAAGGTGATAAAAGCGAGTTTGAAATCACTTACGGCAGA
AAAATGGATGCTACATATGCTTACGTGACAAGACATCGTTTAGCCGTTGATAGAAAACAT
GATGCTTTTAAAAACCGAAACGTTACAGTTAAATATGAAGTGAACTGGAAAACACATGAA
GTAAAAATTAAAAGCATCACACCTAAGTAA
>hlgA_A012_NL_053
ATGATTAAAAATAAAATATTAACAGCAACTTTAGCAGTTGGTTTAATAGTCCCTTTAGCC
AATCCATTTATAGAAATTTCTAAAGCAGAAAATAAGATAGAAGATATCGGTCAAGGTGCA
GAAATCATCAAAAGAACACAAGACATTACTAGCAAACGATTAGCTATAACTCAAAACATT
CAATTTGATTTTGTAAAAGATAAAAAATATAACAAAGATGCCCTAGTTGTTAAGATGCAA
GGCTTCATCAGCTCTAGAACAACATATTCAGACTTAAAAAAATATCCATATATTAAAAGA
ATGATATGGCCATTTCAATATAATATCAGTTTGAAAACGAAAGACTCTAATGTTGATTTA
ATCAATTATCTTCCTAAAAATAAAATTGATTCAGCAGATGTTAGTCAGAAATTAGGCTAT
AATATCGGCGGAAACTTCCAATCAGCGCCATCAATCGGAGGCAGTGGCTCATTCAACTAC
TCTAAAACAATTAGTTATAATCAAAAAAACTATGTTACTGAAGTAGAAAGTCAGAACTCT
AAAGGTGTTAAATGGGGAGTGAAAGCAAATTCATTCGTTACACCGAATGGTCAAGTATCT
GCATATGATCAATACTTATTTGCACAAGACCCAACTGGTCCAGCAGCAAGAGACTATTTC
GTCCCAGATAATCAACTACCTCCTTTAATTCAAAGTGGCTTTAATCCATCATTTATTACA
ACATTGTCACACGAAAGAGGTAAAGGTGATAAAAGCGAGTTTGAAATCACTTACGGCAGA
AACATGGATGCTACATATGCTTACGTGACAAGACATCGTTTAGCCGTTGATAGAAAACAT
GATGCTTTTAAAAACCGAAACGTTACAGTTAAATATGAAGTGAACTGGAAAACACATGAA
GTAAAAATTAAAAGCATCACACCTAAGTAA
>hlgA_A047_NL_054
ATGATTAAAAATAAAATATTAACAGCAACTTTAGCAGTTGGTTTAATAGCCCCTTTAGCC
AATCCATTTATAGAAATTTCTAAAGCAGAAAATAAGATAGAAGATATCGGCCAAGGTGCA
GAAATCATCAAAAGAACACAAGACATTACTAGCAAACGATTAGCTATAACTCAAAACATT
CAATTTGATTTTGTAAAAGATAAAAAATATAACAAAGATGCCCTAGTTGTTAAGATGCAA
GGCTTCATTAGCTCTAGAACAACATATTCAGACTTAAAAAAATATCCATATATTAAAAGA
ATGATATGGCCATTTCAATATAATATCAGTTTGAAAACGAAAGACTCTAATGTTGATTTA
ATTAATTATCTTCCTAAAAATAAAATTGATTCAGCAGATGTTAGTCAGAAATTAGGCTAT
AATATCGGCGGAAACTTCCAATCAGCGCCATCAATCGGAGGCAGTGGCTCATTCAACTAC
TCTAAAACAATTAGTTATAATCAAAAAAACTATGTTACTGAAGTAGAAAGTCAGAACTCT
AAAGGTGTTAAATGGGGAGTGAAAGCAAATTCATTCGTTACACCGAATGGTCAAGTATCT
GCATATCATCAATACTTATTTGCACAAGACCCAACTGGTCCAGCAGCACGAGACTATTTC
GTCCCAGATAATCAACTACCTCCTTTAATTCAAAGTGGCTTTAATCCATCATTTATTACA
ACATTGTCACACGAAAGAGGTAAAGGTGATAAAAGCGAGTTTGAAATCACTTACGGCAGA
AACATGGATGCTACATATGCTTACGTGACAAGACATCGTTTAGCCGTTGATAGAAAACAT
GATGCTTTTAAAAACCGAAACGTTACAGTTAAATATGAAGTGAACTGGAAAACACATGAA
GTAAAAATTAAAAGCATCACACCTAAGTAA
>hlgA_A048_NL_055
ATGATTAAAAATAAAATATTAACAGCAACTTTAGCAGTTGGTTTAATAGCCCCTTTAGCC
AATCCATTTATAGAAATTTCTAAAGCAGAAAATAAGATAGAAGATATCGGTCAAGGTGCA
GAAATCATCAAAAGAACACAAGACATTACTAGCAAACGATTAGCTATAACTCAAAACATT
CAATTTGATTTTGTAAAAGATAAAAAATATAACAAAGATGCCCTAGTTGTTAAGATGCAA
GGCTTCATCAGCTCTAGAACAACATATTCAGACTTAAAAAAATATCCATATATTAAAAGA
ATGATATGGCCATTTCAATATAATATCAGTTTGAAAACGAAAGACTCTAATGTTGATTTA
ATCAATTATCTTCCTAAAAATAAAATTGATTCAGCAGATGTTAGTCAGAAATTAGGCTAT
AATATCGGCGGAAACTTCCAATCAGCGCCATCAATCGGAGGCAGTGGCTCATTCAACTAC
TCTAAAACAATTAGTTATAATCAAAAAAACTATGTTACTGAAGTAGAAAGTCAGAACTCT
AAAGGTGTTAAATGGGGAGTGAAAGCAAATTCATTCGTTACACCGAATGGTCAAGTATCT
GCATATGATCAATACTTATTTGCACAAGACCCAACTGGTCCAGCAGCAAGAGACTATTTC
GTCCCAGATAATCAATTACCTCCTTTAATTCAAAGTGGCTTTAATCCATCATTTATTACA
ACATTGTCACACGAAAGAGGTAAAGGTGATAAAAGCGAGTTTGAAATCACTTACGGCAGA
AACATGGATGCTACATATGCTTACGTGACAAGACATCGTTTAGTCGTTGATAGAAAACAT
GATGCTTTTAAAAACCGAAACGTTACAGTTAAATATGAAGTGAACTGGAAAACACATGAA
GTAAAAATTAAAAGCATCACACCTAAGTAA
>hlgA_A049_NL_056
ATGATTAAAAATAAAATATTAACAGCAACTTTAGCAGTTGGTTTAATCGCCCCTTTAGCC
AATCTATTTATAGAAATTTCTAAAGCAGAAAATAAGATAGAAGATATCGGCCAAGGTGCA
GAAATCATCAAAAGAACACAAGACATTACTAGCAAACGATTAGCTATAACTCAAAACATT
CAATTTGATTTTGTAAAAGATAAAAAATATAACAAAGATGCCCTAGTTGTTAAGATGCAA
GGCTTCATCAGCTCTAGAACAACATATTCAGACTTAAAAAAATATCCATATATTAAAAGA
ATGATATGGCCATTTCAATATAATATCAGTTTGAAAACGAAAGACTCTAATGTTGATTTA
ATCAATTATCTTCCTAAAAATAAAATTGATTCAGCAGATGTTAGTCAGAAATTAGGCTAT
AATATCGGCGGAAACTTCCAATCAGCGCCATCAATCGGAGGCAGTGGCTCATTCAACTAC
TCTAAAACAATTAGTTATAATCAAAAAAACTATGTTACTGAAGTAGAAAGTCAGAACTCT
AAAGGTGTTAAATGGGGAGTGAAAGCAAATTCATTCGTTACACCGAATGGTCAAGTATCT
GCATATGATCAATACTTATTTGCACAAGACCCAACTGGTCCAGCAGCAAGAGACTATTTC
GTCCCAGATAATCAACTACCTCCTTTAATTCAAAGTGGCTTTAATCCATCATTTATTACA
ACATTGTCACACGAAAAAGGTAAAGGTGATAAAAGCGAGTTTGAAATCACTTACGGCAGA
AACATGGATGCTACATATGCATACGTGACAAGACATCGTTTAGCCGTTGATAGAAAACAT
GATGCTTTTAAAAACCGAAACGTTACAGTTAAATATGAAGTGAACTGGAAAACACATGAA
GTAAAAATTAAAAGCATCACACCTAAGTAA
>hlgA_A005_NL_057
ATGATTAAAAATAAAATATTAACAGCAACTTTAGCAGTTGGTTTAATCGCTCCTTTAGCC
AATCCATTTATAGAAATTTCTAAAGCAGAAAATAAGATAGAAGATATCGGCCAAGGTGCA
GAAATCATCAAAAGAACACAAGACATTACTAGCAAACGATTAGCTATAACTCAAAACATT
CAATTTGATTTTGTAAAAGATAAAAAATATAACAAAGATGCCCTAGTTGTTAAGATGCAA
GGCTTCATCAGCTCTAGAACAACATATTCAGACTTAAAAAAATATCCATATATTAAAAGA
ATGATATGGCCATTTCAATATAATATCAGTTTGAAAACGAAAGACTCTAATGTTGATTTA
ATCAATTATCTTCCTAAAAATAAAATTGATTCAGCAGATGTTAGTCAGAAATTAGGCTAT
AATATCGGTGGAAACTTCCAATCAGCGCCATCAATCGGAGGCAGTGGCTCATTCAACTAC
TCTAAAACAATTAGTTATAATCAAAAAAACTATGTTACTGAAGTAGAAAGTCAGAACTCT
AAAGGTGTTAAATGGGGAGTGAAAGCAAATTCATTCGTTACACCGAATGGTCAAGTATCT
GCATATGATCAATACTTATTTGCACAAGACCCAACTGGTCCAGCAGCAAGAGACTATTTC
GTCCCAGATAATCAACTACCTCCTTTAATTCAAAGTGGCTTTAATCCATCATTTATTACA
ACATTGTCACACGAAAAAGGTAAAGGTGATAAAAGCGAGTTTGAAATCACTTACGGCAGA
AACATGGATGCTACATATGCATACGTGACAAGACATCGTTTAGCCGTTGATAGAAAACAT
GATGCTTTTAAAAACCGAAACGTTACAGTTAAATATGAAGTGAACTGGAAAACACATGAA
GTAAAAATTAAAAGCATCACACCTAAGTAA
>hlgA_A050_NL_058
ATGATTAAAAATAAAATATTAACAGCAACTTTAGCAGTTGGTTTAATAGCCCCTTTAGCC
AATCCATTTATAGAAATTTCTAAAGCAGAAAATAAGATAGAAGATATCGGCCAAGGTGCA
GAAATCATCAAAAGAACACAAGACATTACTAGCAAACGATTAGCTATAACTCAAAACATT
CAATTTGATTTTGTAAAAGATAAAAAATATAACAAAGATGCCCTAGTTGTTAAGATGCAA
GGCTTCATTAGCTCTAGAACAACATATTCAGACTTAAAAAAATATCCATATATTAAAAGA
ATGATATGGCCATTTCAATATAATATCAGTTTGAAAACGAAAGACTCTAATGTTGATTTA
ATTAATTATCTTCCTAAAAATAAAATTGATTCAGAAGATGTTAGTCAGAAATTAGGCTAT
AATATCGGCGGAAACTTCCAATCAGCGCCATCAATCGGAGGCAGTGGCTCATTCAACTAC
TCTAAAACAATTAGTTATAATCAAAAAAACTATGTTACTGAAGTAGAAAGTCAGAACTCT
AAAGGTGTTAAATGGGGAGTGAAAGCAAATTCATTCGTTACACCGAATGGTCAAGTATCT
GCATATGATCAATACTTATTTGCACAAGACCCAACTGGTCCAGCAGCACGAGACTATTTC
GTCCCAGATAATCAACTACCTCCTTTAATTCAAAGTGGCTTTAATCCATCATTTATTACA
ACATTGTCACACGAAAGAGGTAAAGGTGATAAAAGCGAGTTTGAAATCACTTACGGCAGA
AACATGGATGCTACATATGCTTACGTGACAAGACATCGTTTAGCCGTTGATAGAAAACAT
GATGCTTTTAAAAACCGAAACGTTACAGTTAAATATGAAGTGAACTGGAAAACACATGAA
GTAAAAATTAAAAGCATCACACCTAAGTAA
>hlgA_A051_NL_059
ATGATTAAAAATAAAATATTAACAGCAACTTTAGCAGTTGGTTTAATCGCCCCTTTAGCT
AATCCATTTATAGAAATTTCTAAAGCAGAAAATAAGATAGAAGATATCGGGCAAGGTGCA
GAAATCATCAAAAGAACACAAGACATTACTAGCAAACGATTAGCTATAACTCAAAACATT
CAATTTGATTTTGTAAAAGATAAAAAATATAACAAAGATGCCCTAGTTGTTAAAATGCAA
GGCTTTATCAGCTCTAGAACAACATATTCAGACTTAAAAAAATATCCATATATTAAAAGA
ATGATATGGCCATTTCAATATAATATCAGTTTGAAAACGAAAGACTCTAATGTTGATTTA
ATCAATTATCTTCCTAAAAATAAAATTGATTCAGCAGATGTTAGTCAGAAATTAGGCTAT
AATATCGGCGGAAACTTCCAATCAGCGCCATCAATCGGAGGCAGTGGCTCATTCAACTAC
TCTAAAACAATTAGTTATAATCAAAAAAACTATGTTACTGAAGTAGAAAGTCAGAACTCT
AAAGGTGTTAAATGGGGAGTGAAAGCAAATTCATTCGTTACACCAAATGGTCAAGTATCT
GCATATGATCAATACTTATTTGCACAAGACCCGACTGGTCCAGCAGCAAGAGACTATTTC
GTCCCAGATAATCAACTACCTCCTTTAATTCAAAGTGGCTTTAATCCATCATTTATTACA
ACATTGTCACACGAAAAAGGTAAAGGGGATAAAAGCGAGTTTGAAATCACTTACGGCAGA
AACATGGATGCTACATATGCATACGTGACAAGACATCGTTTAGCCGTTGATAGAAAACAT
GATGCTTTTAAAAACCGAAACGTTATAGTTAAATATGAAGTGAACTGGAAAACACATGAA
GTAAAAATTAAAAGCATCACACCTAAGTAA
>hlgA_A001_NL_060
ATGATTAAAAATAAAATATTAACAGCAACTTTAGCAGTTGGTTTAATAGCCCCTTTAGCC
AATCCATTTATAGAAATTTCTAAAGCAGAAAATAAGATAGAAGATATCGGTCAAGGTGCA
GAAATCATCAAAAGAACACAAGACATTACTAGCAAACGATTAGCTATAACTCAAAACATT
CAATTTGATTTTGTAAAAGATAAAAAATATAACAAAGATGCCCTAGTTGTTAAGATGCAA
GGCTTCATCAGCTCTAGAACAACATATTCAGACTTAAAAAAATATCCATATATTAAAAGA
ATGATATGGCCATTTCAATATAATATCAGTTTGAAAACGAAAGACTCTAATGTTGATTTA
ATCAATTATCTTCCTAAAAATAAAATTGATTCAGCAGATGTTAGTCAGAAATTAGGCTAT
AATATCGGCGGAAACTTCCAATCAGCGCCATCAATCGGAGGCAGTGGCTCATTCAACTAC
TCTAAAACAATTAGTTATAATCAAAAAAACTATGTTACTGAAGTAGAAAGTCAGAACTCT
AAAGGTGTTAAATGGGGAGTGAAAGCAAATTCATTCGTTACACCGAATGGTCAAGTATCT
GCATATGATCAATACTTATTTGCACAAGACCCAACTGGTCCAGCAGCAAGAGACTATTTC
GTCCCAGATAATCAATTGCCTCCTTTAATTCAAAGTGGCTTTAATCCATCATTTATTACA
ACATTGTCACACGAAAGAGGTAAAGGTGATAAAAGCGAGTTTGAAATCACTTACGGCAGA
AACATGGATGCTACATATGCTTACGTGACAAGACATCGTTTAGCCGTTGATAGAAAACAT
GATGCTTTTAAAAACCGAAACGTTACAGTTAAATATGAAGTGAACTGGAAAACACATGAA
GTAAAAATTAAAAGCATCACACCTAAGTAA
>hlgA_A052_NL_061
ATGATTAAAAATAAAATATTAACAGCAACTTTAGCAGTTGGTTTAATAGCCCCTTTAGCC
AATCCATTTATAGAAATTTCTAAAGCAGAAAATAAGATAGAAGATATCGGTCAAGGTGCA
GAAATCATCAAAAGAACACAAGACATTACTAGCAAACGATTAGCTATAACTCAAAACATT
CAATTTGATTTTGTAAAAGATAAAAAATATAACAAAGATGCCCTAGTTGTTAAGATGCAA
GGCTTCATCAGCTCTAGAACAACATATTCAGACTTAAAAAAATATCCATATATTAAAAGA
ATGATATGGCCATTTCAATATAATATCAGTTTGAAAACGAAAGACTCTAATGTTGATTTA
ATCAATTATCTTCCTAAAAATAAAATTGATTCAGCAGATGTTAGTCAGAAATTAGGCTAT
AATATCGGCGAAAACTTCCAATCAGCGCCATCAATCGGAGGCAGTGGCTCATTCAACTAC
TCTAAAACAATTAGTTATAATCAAAAAAACTATGTTACTGAAGTAGAAAGTCAGAACTCT
AAAGGTGTTAAATGGGGAGTGAAAGCAAATTCATTCGTTACACCGAATGGTCAAGTATCT
GCATATGATCAATACTTATTTGCACAAGACCCAACTGGTCCAGCAGCAAGAGACTATTTC
GTCGCAGATAATCAACTACCTCCTTTAATTCAAAGTGGCTTTAATCCATCATTTATTACA
ACATTGTCACACGAAAGAGGTAAAGGTGATAAAAGCGAGTTTGAAATCACTTACGGCAGA
AACATGGATGCTACATATGCTTACGTGACAAGACATCGTTTAGCCGTTGATAGAAAACAT
GATGCTTTTAAAAACCGAAACGTTACAGTTAAATATGAAGTGAACTGGAAAACACATGAA
GTAAAAATTAAAAGCATCACACCTAAGTAA
>hlgA_A053_NL_062
ATGATTAAAAATAAAATATTAACAGCAACTTTAGCAGTTGGTTTAATATCCCCTTTAGCC
AATCCATTTATAGAAATTTCTAAAGCAGAAAATAAGATAGAAGATATCGGTCAAGGTGCA
GAAATCATCAAAAGAACACAAGACATTACTAGCAAACGATTAGCTATAACTCAAAACATT
CAATTTGATTTTGTAAAAGATAAAAAATATAACAAAGATGCCCTAGTTGTTAAGATGCAA
GGCTTCATCAGCTCTAGAACAACATATTCAGACTTAAAAAAATATCCATATATTAAAAGA
ATGATATGGCCATTTCAATATAATATCAGTTTGAAAACGAAAGACTCTAATGTTGATTTA
ATCAATTATCTTCCTAAAAATAAAATTGATTCAGCAGATGTTAGTCAGAAATTAGGCTAT
AATATCGGCGGAAACTTCCAATCAGCGCCATCAATCGGAGGCAGTGGCTCATTCAACTAC
TCTAAAACAATTAGTTATAATCAAAAAAACTATGTTACTGAAGTAGAAAGTCAGAACTCT
AAAGGTGTTAAATGGGGAGTGAAAGCAAATTCATTCGTTACACCGAATGGTCAAGTATCT
GCATATGATCAATACTTATTTGCACAAGACCCAACTGGTCCAGCAGCAAGAGACTATTTC
GTCCCAGATAATCAATTACCTCCTTTAATTCAAAGTGGCTTTAATCCATCATTTATTACA
ACATTGTCACACGAAAGAGGTAAAGGTGATAAAAGCGAGTTTGAAATCACTTACGGCAGA
AACATGGATGCTACATATGCTTACGTGACAAGACATCGTTTAGCCGTTGATAGAAAACAT
GATGCTTTTAAAAACCGAAACGTTACAGTTAAATATGAAGTGAACTGGAAAACACATGAA
GTAAAAATTAAAAGCATCACACCTAAGTAA
>hlgA_A001_NL_063
ATGATTAAAAATAAAATATTAACAGCAACTTTAGCAGTTGGTTTAATAGCCCCTTTAGCC
AATCCATTTATAGAAATTTCTAAAGCAGAAAATAAGATAGAAGATATCGGCCAAGGTGCA
GAAATCATCAAAAGAACACAAGACATTACTAGCAAACGATTAGCTATAACTCAAAACATT
CAATTTGATTTTGTAAAAGATAAAAAATATAACAAAGATGCCCTAGTTGTTAAGATGCAA
GGCTTCATCAGCTCTAGAACAACATATTCAGACTTAAAAAAATATCCATATATTAAAAGA
ATGATATGGCCATTTCAATATAATATCAGTTTGAAAACGAAAGACTCTAATGTTGATTTA
ATCAATTATCTTCCTAAAAATAAAATTGATTCAGCAGATGTTAGTCAGAAATTAGGCTAT
AATATCGGCGGAAACTTCCAATCAGCGCCATCAATCGGAGGCAGTGGCTCATTCAACTAC
TCTAAAACAATTAGTTATAATCAAAAAAACTATGTTACTGAAGTAGAAAGTCAGAACTCT
AAAGGTGTTAAATGGGGAGTGAAAGCAAATTCATTCGTTACACCGAATGGTCAAGTATCT
GCATATGATCAATACTTATTTGCACAAGACCCAACTGGTCCAGCAGCAAGAGACTATTTC
GTCCCAGATAATCAACTACCTCCTTTAATTCAAAGTGGCTTTAATCCATCATTTATTACA
ACATTGTCACACGAAAGAGGTAAAGGTGATAAAAGCGAGTTTGAAATCACTTACGGCAGA
AACATGGATGCTACTTATGCATACGTGACAAGACATCGTTTAGCCGTTGATAGAAAACAT
GATGCTTTTAAAAACCGAAACGTTACAGTTAAATATGAAGTGAACTGGAAAACACATGAA
GTAAAAATTAAAAGCATCACACCTAAGTAA
>hlgA_A012_NL_064
ATGATTAAAAATAAAATATTAACAGCAACTTTAGCAGTTGGTTTAATAGTCCCTTTAGCC
AATCCATTTATAGAAATTTCTAAAGCAGAAAATAAGATAGAAGATATCGGCCAAGGTGCA
GAAATCATCAAAAGAACACAAGACATTACTAGCAAACGATTAGCTATAACTCAAAACATT
CAATTTGATTTTGTAAAAGATAAAAAATATAACAAAGATGCCCTAGTTGTTAAGATGCAA
GGCTTCATCAGCTCTAGAACAACATATTCAGACTTAAAAAAATATCCATATATTAAAAGA
ATGATATGGCCATTTCAATATAATATCAGTTTGAAAACGAAAGACTCTAATGTTGATTTA
ATCAATTATCTTCCTAAAAATAAAATTGATTCAGCAGATGTTAGTCAGAAATTAGGCTAT
AATATCGGCGGAAACTTCCAATCAGCGCCATCAATCGGAGGCAGTGGCTCATTCAACTAC
TCTAAAACAATTAGTTATAATCAAAAAAACTATGTTACTGAAGTAGAAAGTCAGAACTCT
AAAGGTGTTAAATGGGGAGTGAAAGCAAATTCATTCGTTACACCGAATGGTCAAGTATCT
GCATATGATCAATACTTATTTGCACAAGACCCAACTGGTCCAGCAGCACGAGACTATTTC
GTCCCAGATAATCAACTACCTCCTTTAATTCAAAGTGGCTTTAATCCATCATTTATTACA
ACATTGTCACACGAAAGAGGTAAAGGTGATAAAAGCGAGTTTGAAATCACTTACGGCAGA
AACATGGATGCTACATATGCTTACGTGACAAGACATCGTTTAGCCGTTGATAGAAAACAT
GATGCTTTTAAAAACCGAAACGTTACAGTTAAATATGAAGTGAACTGGAAAACACATGAA
GTAAAAATTAAAAGCATTACACCTAAGTAA
>hlgA_A054_NL_065
ATGATTAAAAATAAAATATTAACAGCAACTTTAGCAGTTGGTTTAATCGCCCCTTTAGCC
AATCCATTTATAGAAATTTCTAAAGCAGAAAATAAGATAGAAGATATCGGCCAAGGTGCA
GAAATCATCAAAAGAACACAAGACATTACTAGCAAACGATTAGCTATAACTCAAAACATT
CAATTTGATTTTGTAAAAGATAAAAAATATAACAAAGATGCCCTAGTTGTTAAGATGCAA
GGCTTCATCAGCTCTAGAACAACATATTCAGACTTAAAAAAATATCCATATATTAAAAGA
ATGATATGGCCATTTCAATATAATATCAGTTTGAAAACGAAAGGCTCTAATGTTGATTTA
ATCAATTATCTTCCTAAAAATAAAATTGATTCAGCAGATGTTAGTCAGAAATTAGGCTAT
AATATCGGCGGAAACTTCCAATCAGCGCCATCAATCGGAGGCAGTGGCTCATTCAACTAC
TCTAAAACAATTAGTTATAATCAAAAAAACTATGTTACTGAAGTAGAAAGTCAGAACTCT
AAAGGTGTTAAATGGGGAGTGAAAGCAAATTCATTCGTTACACCGAATGGTCAAGTATCT
GCATATGATCAATACTTATTTGCACAAGACCCAACTGGTCCAGCAGCAAGAGACTATTTC
GTCCCAGATAATCAACTACCTCCTTTAATTCAAAGTGGCTTTAATCCATCATTTATTACA
ACATTGTCACACGAAAAAGGTAAAGGTGATAAAAGCGAGTTTGAAATCACTTACGGCAGA
AACATGGATGCTACATATGCATACGTGACAAGACATCGTTTAGCCGTTGATAGAAAACAT
GATGCTTTTAAAAACCGAAACGTTACAGTTAAATATGAAGTGAACTGGAAAACACATGAA
GTAAAAATTAAAAGCATCACACCTAAGTAA
>hlgA_A055_NL_066
ATGATTAAAAATAAAATATTAACAGCAACTTTAGCAGTTGGTTTAATAGCCCCTTTAGCC
AATCCATTTATAGAAATTTCTAAAGCAGAAAATAAGATAGAAGATATCGGTCAAGGTGCA
GAAATCATCAAAAGAACACAAGACATTACTAGCAAACGATTAGCTATAACTCAAAACATT
CAATTTGATTTTGTAAAAGATAAAAAATATAACAAAGATGCCCTAGTTGTTAAGATGCAA
GGCTTCATCAGCTCTAGAACAACATATTCAGACTTAAAAAAATATCCATATATTAAAAGA
ATGATATGGCCATTTCAATATAATATCAGTTTGAAAACGAAAGACTCTAATGTTGATTTA
TTCAATTATCTTCCTAAAAATAAAATTGATTCAGCAGATGTTAGTCAGAAATTAGGCTAT
AATATCGGCGGAAACTTCCAATCAGCGCCATCAATCGGAGGCAGTGGCTCATTCAACTAC
TCTAAAACAATTAGTTATAATCAAAAAAACTATGTTACTGAAGTAGAAAGTCAGAACTCT
AAAGGTGTTAAATGGGGAGTGAAAGCAAATTCATTCGTTACACCGAATGGTCAAGTATCT
GCATATGATCAATACTTATTTGCACAAGACCCAACTGGTCCAGCAGCAAGAGACTATTTC
GTCCCAGATAATCAACTACCTCCTTTAATTCAAAGTGGCTTTAATCCATCATTTATTACA
ACATTGTCACACGAAAGAGGTAAAGGTGATAAAAGCGAGTTTGAAATCACTTACGGCAGA
AACATGGATGCTACATATGCTTACGTGACAAGACATCGTTTAGCCGTTGATAGAAAACAT
GATGCTTTTAAAAACCGAAACGTTACAGTTAAATATGAAGTGAACTGGAAAACACATGAA
GTAAAAATTAAAAGCATTACACCTAAGTAA
>hlgA_A056_NL_067
ATGATTAAAAATAAAATATTAACAGCAACTTTAGCAGTTGGTTTAATAGCCCCTTTAGCC
AATCCATTTATAGAAATTTCTAAAGCAGAAAATAAGATAGAAGATATCGGCCTAGGTGCA
GAAATCATCAAAAGAACACAAGACATTACTAGCAAACGATTAGCTATAACTCAAAACATT
CAATTTGATTTTGTAAAAGATAAAAAATATAACAAAGATGCCCTAGTTGTTAAGATGCAA
GGCTTCATTAGCTCTAGAACAACATATTCAGACTTAAAAAAATATCCATATATTAAAAGA
ATGATATGGCCATTTCAATATAATATCAGTTTGAAAACGAAAGACTCTAATGTTGATTTA
ATTAATTATCTTCCTAAAAATAAAATTGATTCAGCAGATGTTAGTCAGAAATTAGGCTAT
AATATCGGCGGAAACTTCCAATCAGCGCCATCAATCGGAGGCAGTGGCTCATTCAACTAC
TCTAAAACAATTAGTTATAATCAAAAAAACTATGTTACTGAAGTAGAAAGTCAGAACTCT
AAAGGTGTTAAATGGGGAGTGAAAGCAAATTCATTCGTTACACCGAATGGTCAAGTATCT
GCATATGATCAATACTTATTTGCACAAGACCCAACTGGTCCAGCAGCACGAGACTATTTC
GTCCCAGATAATCAACTACCTCCTTTAATTCAAAGTGGCTTTAATCCATCATTTATTACA
ACATTGTCACACGAAAGAGGTAAAGGTGATAAAAGCGAGTTTGAAATCACTTACGGCAGA
AACATGGATGCTACATATGCTTACGTGACAAGACATCGTTTAGCCGTTGATAGAAAACAT
GATGCTTTTAAAAACCGAAACGTTACAGTTAAATATGAAGTGAACTGGAAAACACATGAA
GTAAAAATTAAAAGCATCACACCTAAGTAA
>hlgA_A058_NL_069
ATGATTAAAAATAAAATATTAACAGCAACTTTAGCAGTTGGTTTAATCGCCCCTTTAGCC
AATCCATTTACAGAAATTTCTAAAGCAGAAAATAAGATAGAAGATATCGGCCAAGGTGCA
GAAATCATCAAAAGAACACAAGACATTACTAGCAAACGATTAGCTATAACTCAAAACATT
CAATTTGATTTTGTAAAAGATAAAAAATATAACAAAGATGCCCTAGTTGTTAAAATGCAA
GGATTCATCAGCTCTAGAACAACATATTCAGACTTAAAAAAATATCCATATATTAAAAGA
ATGATATGGCCATTTCAATATAATATCAGTTTGAAAACGAAAGACTCTAATGTTGATTTA
ATCAATTATCTTCCTAAAAATAAAATTGATTCAGCAGATGTTAGTCAGAAATTAGGCTAT
AATATCGGCGGAAACTTCCAATCAGCACCATCAATCGGAGGCAGTGGCTCATTCAACTAC
TCTAAAACAATTAGTTATAATCAAAAAAACTATGTTACTGAAGTAGAAAGTCAGAACTCT
AAAGGTGTTAAATGGGGAGTGAAAGCAAATTCATTCGTTACACCGAATGGTCAAGTATCT
GCATATGATCAATACTTATTTGCACAAGACCCAACTGGTCCAGCAGCAAGAGACTATTTC
GTCCCAGATAATCAACTACCTCCTTTAATTCAAAGTGGCTTTAATCCATCATTTATTACA
ACATTGTCACACGAAAAAGGTAAAGGTGATAAAAGCGAGTTTGAAATCACTTACGGCAGA
AACATGGATGCTACATATGCATACGTGACAAGACATCGTTTAGCCGTTGATAGAAAACAT
GATGCTTTTAAAAACCGAAACGTTACAGTTAAATATGAAGTGAACTGGAAAACACATGAA
GTAAAAATTAAAAGCAACACACCTAAGTAA
>hlgA_A059_NL_070
ATGATTAAAAATAAAATATTAACAGCAACTTTAGCAGTTGGTTTAATAGCCCCTTTAGCC
AATCCATTTATAGAAATTTCTAAAGCAGAAAATAAGATAGAAGATATCGGTCAAGGTGCA
GAAATCATCAAAAGAACACAAGACATTACTAGCAAACGATTAGCTATAACTCAAAACATT
CAATTTGATTTTGTAAAAGATAAAAAATATAACAAAGATGCCCTAGTTGTTAAGATGCAA
GGCTTCATCAGCTCTAGAACAACATATTCAGACTTAAAAAAATATCCATATATTAAAAGA
ATGATATGGCCATTTCAATATAATATCAGTTTGAAAACGAAAGACTCTAATGTTGATTTA
ATCAATTATCTTCCTAAAAATAAAATTGATTCAGCAGATGTTAGTCAGAAATTAGGCTAT
AATATCGGCGGAAACTTCCAATCAGCGCCATCAATCGGAGGCAGTGGCTCATTCAACTAC
TCTAAAACAATTAGTTATAATCAAAAAAACTATGTTACTGAAGTAGAAAGTCAGAACTCT
AAAGGTGTTAAATGGGGAGTGAAAGCAAATTCATTCGTTACACCGAATGGTCAAGTATCT
GCATATGATCAATACTTATTTGCACAAGACCCAACTGGTCCAGCAGCAAGAGACTATTTC
GTCCCAGATAATCAATTACCTCCTTTAATTCAAAGTGGCTTTAATCCATCATTTATTACA
ACATTGTCACACGAAAGAGGTAAAGGTGATAAAAGCGAGTTTGAAATCACTTACGGCAGA
AACATGGATGCTACATATGCTTACGTGACAAGACATCGTTTAGCCGTTGATAGAAAACAT
GATGCTTTTAAAAACCGAAACGTTACAGTTAAATATGAAGTGAACTGGAAAACAGATGAA
GTAAAAATTAAAAGCATCACACCTAAGTAA
>hlgA_A060_NL_071
ATGATTAAAAATAAAATATTAACAGCAACTTTAGCAGTTGGTTTAATAGCCCCTTTAGCC
AATCCATTTATAGAAATTTCTAAAGCAGAAAATAAGATAGAAGATATCGGCCAAGGTGCA
GAAATCATCAAAAGAACACAAGACATTACTAGCAAACGATTAGCTATAACTCAAAACATT
CAATTTGATTTTGTAAAAGATAAAAAATATAACAAAGATGCCCTAGTTGTTAAGATGCAA
GGCTTCATTAGCTCTAGAACAACATATTCAGACTTAAAAAAATATCCATATATTAAAAGA
ATGATATGGCCATTTCAATATAATATCAGTTTGAAAACGAAAGACTCTAATGTTGATTTA
ATTAATTATCTTCCTAAAAATAAAATTGATTCAGCAGATGTTAGTCAGAAATTAGGCTAT
AATATCGGCGGAAACTTCCAATCAGCGCCATCAATCGGAGGCAATGGCTCATTCAACTAC
TCTAAAACAATTAGTTATAATCAAAAAAACTATGTTACTGAAGTAGAAAGTCAGAACTCT
AAAGGTGTTAAATGGGGAGTGAAAGCAAATTCATTCGTTACACCGAATGGTCAAGTATCT
GCATATGATCAATACTTATTTGCACAAGACCCAACTGGTCCAGCAGCACGAGACTATTTC
GTCCCAGATAATCAACTACCTCCTTTAATTCAAAGTGGCTTTAATCCATCATTTATTACA
ACATTGTCACACGAAAGAGGTAAAGGTGATAAAAGCGAGTTTGAAATCACTTACGGCAGA
AACATGGATGCTACATATGCTTACGTGACAAGACATCGTTTAGCCGTTGATAGAAAACAT
GATGCTTTTAAAAACCGAAACGTTACAGTTAAATATGAAGTGAACTGGAAAACACATGAA
GTAAAAATTAAAAGCATCACACCTAAGTAA
>hlgA_A061_NL_072
ATGATTAAAAATATAATATTAACAGCAACTTTAGCAGTTGGTTTAATCGCCCCTTTAGCC
AATCCATTTACAGAAATTTCTAAAGCAGAAAATAAGATAGAAGATATCGGCCAAGGTGCA
GAAATCATCAAAAGAACACAAGACATTACTAGCAAACGATTAGCTATAACTCAAAACATT
CAATTTGATTTTGTAAAAGATAAAAAATATAACAAAGATGCCCTAGTTGTTAAAATGCAA
GGATTCATCAGCTCTAGAACAACATATTCAGACTTAAAAAAATATCCATATATTAAAAGA
ATGATATGGCCATTTCAATATAATATCAGTTTGAAAACGAAAGACTCTAATGTTGATTTA
ATCAATTATCTTCCTAAAAATAAAATTGATTCAGCAGATGTTAGTCAGAAATTAGGCTAT
AATATCGGCGGAAACTTCCAATCAGCACCATCAATCGGAGGCAGTGGCTCATTCAACTAC
TCTAAAACAATTAGTTATAATCAAAAAAACTATGTTACTGAAGTAGAAAGTCAGAACTCT
AAAGGTGTTAAATGGGGAGTGAAAGCAAATTCATTCGTTACACCGAATGGTCAAGTATCT
GCATATGATCAATACTTATTTGCACAAGACCCAACTGGTCCAGCAGCAAGAGACTATTTC
GTCCCAGATAATCAACTACCTCCTTTAATTCAAAGTGGCTTTAATCCATCATTTATTACA
ACATTGTCACACGAAAAAGGTAAAGGTGATAAAAGCGAGTTTGAAATCACTTACGGCAGA
AACATGGATGCTACATATGCATACGTGACAAGACATCGTTTAGCCGTTGATAGAAAACAT
GATGCTTTTAAAAACCGAAACGTTACAGTTAAATATGAAGTGAACTGGAAAACACATGAA
GTAAAAATTAAAAGCATCACACCTAAGTAA
>hlgA_A062_NL_073
ATGATTAAAAATAAAATATTAACAGCAACTTTAGCAGTTGGTTTAATCGCCCCTTTAGCC
AATCCATTTACAGAAATTTCTAAAGCAGAAAATAAGATAGAAGATATCGGCCAAGGTGCA
GAAATCATCAAAAGAACACAAGACATTACTAGCAAACGATTAGCTATAACTCAAAACATT
CAATTTGATTTTGTAAAAGATAAAAAATATAACAAAGATGCCCTAGTTGTTAAAATGCAA
GGATTCATCAGCTCTAGAACAACATATTCAGACTTAAAAAAATATCCATATATTAAAAGA
ATGATATGGCCATTTCAATATAATATCAGTTTGAAAACGAAAGACTCTAATGTTGATTTA
ATCAATTATCTTCCTAAAAATAAAATTGATTCAGCAGATGTTAGTCAGAAATTAGGCTAT
AATATCGGCGGAAACTTCCAATCAGCACCATCAATCGGAGGCAGTGGCTCATTCAACTAC
TCTAAAACAATTAGTTATAATCAAAAAAACTATGTTATTGAAGTAGAAAGTCAGAACTCT
AAAGGTGTTAAATGGGGAGTGAAAGCAAATTCATTCGTTACACCGAATGGTCAAGTATCT
GCATATGATCAATACTTATTTGCACAAGACCCAACTGGTCCAGCAGCAAGAGACTATTTC
GTCCCAGATAATCAACTACCTCCTTTAATTCAAAGTGGCTTTAATCCATCATTTATTACA
ACATTGTCACACGAAAAAGGTAAAGGTGATAAAAGCGAGTTTGAAATCACTTACGGCAGA
AACATGGATGCTACATATGCATACGTGACAAGACATCGTTTAGCCGTTGATAGAAAACAT
GATGCTTTTAAAAACCGAAACGTTACAGTTAAATATGAAGTGAACTGGAAAACACATGAA
GTAAAAATTAAAAGCATCACACCTAAGTAA
>hlgA_A063_NL_074
ATGATTAAAAATAAAATATTAACAGCAACTTTAGCAGTTGGTTTAATAGCCCCTTTAGCC
AATCCATTTATAGAAATTTCTAAAGCAGAAAATAAGATAGAAGATATCGGCCAAGGTGCA
GAAATCATCAAAAGAACACAAGACATTACTAGCAAACGATTAGCTATAACTCAAAACATT
CAATTTGATTTTGTAAAAGATAAAAAATATAACAAAGATGCCCTAGTTGTTAAGATGCAA
GGCTTCATCAGCTCTAGAACAACATATTCAGACTTAAAAAAATATCCATATATTAAAAGA
ATGATATGGCCATTTCAATATAATATCAGTTTGAAAACGAAAGACTCTAATGTTGATTTA
ATCAATTATCTTCCTAAAAATAAAATTGATTCAGCAGATGTTAGTCAGAAATTAGGCTAT
AATATCGGCGGAAACTTCCAATCAGCGCCATCAATCGGAGGCAGTGGCTCATTCAACTAC
TCTAAAACAATTAGTTATAATCAAAAAAACTATGTTACTGAAGTAGAAAGTCAGAACTCT
AAAGGTGTTAAATGGGGAGTTAAAGCAAATTCATTCGTTACACCGAATGGTCAAGTATCT
GCATATGATCAATACTTATTTGCACAAGACCCAACTGGTCCAGCAGCAAGAGACTATTTC
GTCCCAGATAATCAATTACCTCCTTTAATTCAAAGTGGCTTTAATCCATCATTTATTACA
ACATTGTCACACGAAAGAGGTAAAGGTGATAAAAGCGAGTTTGAAATCACTTACGGCAGA
AACATGGATGCTACATATGCTTACATGACAAGACATCGTTTAGCCGTTGATAGAAAACAT
GATGCTTTTAAAAACCGAAACGTTACAGTTAAATATGAAGTGAACTGGAAAACACATGAA
GTAAAAATTAAAAGCATCACACCTAAGTAA
>hlgA_A064_NL_075
ATGATTAAAAATAAAATATTAACAGCAACTTTAGCAGTTGGTTTAATCGCCCCTTTAGCC
AATCCATTTATAGAAATTTCTAAAGCAGAAAATAAGATAGAAGATATCGGCCAAGGTGCA
GAAATCATCAAAAGAACACAAGACATTACTAGCAAACGATTAGCTATAACTCAAAACATT
CAATTTGATTTTGTAAAAGATAAAAAATATAACAAAGATGCCCTAGTTGTTAAGATGCAA
GGCTTCATCAGCTCTAGAACAACATATTCAGACTTAAAAAAATATCCATATATTAAAAGA
ATGATATGGCCATTTCAATATAATATCAGTTTGAAAACGAAAGACTCTAATGTTGATTTA
ATCAATTATCTTCCTAAAAATAAAATTGATTCAGCAGATGTTAGTCAGAAATTAGGCTAT
AATATCGGCGGAAACTTCCAATCAGCGCCATCAATCGGAGGCAGTGGCTCATTCAACTAC
TCTAAAACAATTAGTTATAATCAAAAAAACTATGTTACTGAAGTAGAAAGTCAGAACTCT
AAAGGTGTTAAACGGGGAGTGAAAGCAAATTCATTCGTTACACCGAATGGTCAAGTATCT
GCATATGATCAATACTTATTTGCACAAGACCCAACTGGTCCAGCAGCAAAAGACTATTTC
GTCCCAGATAATCAACTACCTCCTTTAATTCAAAGTGGCTTTAATCCATCATTTATTACA
ACATTGTCACACGAAAAAGGTAAAGGTGATAAAAGCGAGTTTGAAATCACTTACGGCAGA
AACATGGATGCTACATATGCATACGTGACAAGACATCGTTTAGCCGTTGATAGAAAACAT
GATGCTTTTAAAAACCGAAACGTTACAGTTAAATATGAAGTGAACTGGAAAACACATGAA
GTAAAAATTAAAAGCATCACACCTAAGTAA
>hlgA_A011_NL_076
ATGATTAAAAATAAAATATTAACAGCAACTTTAGCAGTTGGTTTAATAGCCCCTTTAGCC
AATCCATTTATAGAAATTTCTAAAGCAGAAAATAAGATAGAAGATATCGGTCAAGGTGCA
GAAATCATCAAAAGAACACAAGACATTACTAGCAAACGATTAGCTATAACTCAAAACATT
CAATTTGATTTTGTAAAAGATAAAAAATATAACAAAGATGCCCTAGTTGTTAAGATGCAA
GGCTTCATCAGCTCTAGAACAACATATTCAGACTTAAAAAAATATCCATATATTAAAAGA
ATGATATGGCCATTTCAATATAATATCAGTTTGAAAACGAAAGACTCTAATGTTGATTTA
ATCAATTATCTTCCTAAAAATAAAATTGATTCAGCAGATGTTAGTCAGAAATTAGGCTAT
AATATCGGCGGAAACTTCCAATCAGCGCCATCAATCGGAGGCAGTGGCTCATTCAACTAC
TCTAAAACAATTAGTTATAATCAAAAAAACTATATTACTGAAGTAGAAAGTCAGAACTCT
AAAGGTGTTAAATGGGGAGTGAAAGCAAATTCATTCGTTACACCGAATGGTCAAGTATCT
GCATATGATCAATACTTATTTGCACAAGACCCAACTGGTCCAGCAGCAAGAGACTATTTC
GTCCCAGATAATCAATTACCTCCTTTAATTCAAAGTGGCTTTAATCCATCATTTATTACA
ACATTGTCACACGAAAGAGGTAAAGGTGATAAAAGCGAGTTTGAAATCACTTACGGCAGA
AACATGGATGCTACATATGCTTACGTGACAAGACATCGTTTAGCCGTTGATAGAAAACAT
GATGCTTTTAAAAACCGAAACGTTACAGTTAAATATGAAGTGAACTGGAAAACACATGAA
GTAAAAATTAAAAGCATCACACCTAAGTAA
>hlgA_A065_NL_077
ATGATTAAAAATAAAATATTAACAGCAACTTTAACAGTTGGTTTAATAGCCCCTTTAGCC
AATCCATTTATAGAAATTTCTAAAGCAGAAAATAAGATAGAAGATATCGGTCAAGGTGCA
GAAATCATCAAAAGAACACAAGACATTACTAGCAAACGATTAGCTATAACTCAAAACATT
CAATTTGATTTTGTAAAAGATAAAAAATATAACAAAGATGCCCTAGTTGTTAAGATGCAA
GGCTTCATCAGCTCTAGAACAACATATTCAGACTTAAAAAAATATCCATATATTAAAAGA
ATGATATGGCCATTTCAATATAATATCAGTTTGAAAACGAAAGACTCTAATGTTGATTTA
ATCAATTATCTTCCTAAAAATAAAATTGATTCAGCAGATGTTAGTCAGAAATTAGGCTAT
AATATCGGCGGAAACTTCCAATCAGCGCCATCAATCGGAGGCAGTGGCTCATTCAACTAC
TCTAAAACAATTAGTTATAATCAAAAAAACTATGTTACTGAAGTAGAAAGTCAGAACTCT
AAAGGTGTTAAATGGGGAGTGAAAGCAAATTCATTCGTTACACCGAATGGTCAAGTATCT
GCATATGATCAATACTTATTTGCACAAGACCCAACTGGTCCAGCAGCAAGAGACTATTTC
GTCCCAGATAATCAATTACCTCCTTTAATTCAAAGTGGCTTTAATCCATCATTTATTACA
ACATTGTCACACGAAAGAGGTAAAGGTGATAAAAGCGAGTTTGAAATCACTTACGGCAGA
AACATGGATGCTACATATGCTTACGTGACAAGACATCGTTTAGCCGTTGATAGAAAACAT
GATGCTTTTAAAAACCGAAACGTTACAGTTAAATATGAAGTGAACTGGAAAACACATGAA
GTAAAAATTAAAAGCATCACACCTAAGTAA
>hlgA_A066_NL_078
ATGATTAAAAATAAAATATTAACAGCAACTTTAGCAGTTGGTTTAATCGCCCCTTTAGCC
AATCCATTTACAGAAATTTCTAAAGCAGAAAATAAGATAGAAGATATCGGCCAAGGTGCA
GAAATCATCAAAAGAACACAAGACATTACTAGCAAACGATTAGCTATAACTCAAAACATT
CAATTTGATTTTGTAAAAGATAAAAAATATAACAAAGATGCCCTAGTTGTTAAAATGCAA
GGATTCATCAGCTCTAGAACAACATATTCAGACTTAAAAAAATATCCATATATTAAAAGA
ATGATATGGCCATTTCAATATAATATCAGTTTGAAAACGAAAGACTCTAATGTTGATTTA
ATCAATTATCTTCCTAAAAATAAAATTGATTCAGCAGATGTTAGTCAGAAATTAGGCTAT
AATATCGGCGGAAACTTCCAATCAGCACCATCAATCGGAGGCAGTGGCTCATTCAACTAC
TCTAAAACAATTAGTTATAATCAAAAAAACTATGTTACTGAAGTAGAAAGTCAGAACTCT
AAAGGTGTTAAATGGGGAGTGAAAGCAAATTCATTCGTTACACCGAATGGTCAAGTATCT
GCATATGATCAATACTTATTTGCACAAGACCCAACTGGTCCAGCAGCAAGAGACTATTTC
GTCCCAGATAATCAACTACCTCCTTTAATTCAAAGTGGCTTTAATCCATCATTTATTACA
ACATTGTCACACGAAAAAGGTAAAGGTGATAAAAGCGAGTTTGAAATCACTTACGGCAGA
AACATGGATGCTACATATGCATACGTGACAAGACATCGTTTAGCCGTTGATAGAAAACAT
GATGCTTTTAAAAACCGAAACGTTACAGTTAAATATGAAGTGAACTGGAAAACACATGAA
GTAAAAATTAAAAGCATCATACCTAAGTAA
>hlgA_A067_NL_079
ATGATTAAAAATAAAATATTAACAGCAACTTTAGCAGTTGGTTTAATCGCCCCTTTAGCC
AATCCATTTACAGAAATTTCTAAAGCAGAAAATAAGATAGAAGATATCGGCCAAGGTGCA
GAAATCATCAAAAGAACACAAGACATTACTAGCAAACGATTAGCTATAACTCAAAACATT
CAATTTGATTTTGTAAAAGATAAAAAATATAACAAAGATGCCCTAGTTGTTAAAATGCAA
GGATTCATCAGCTCTAGAACAACATATTCAGACTTAAAAAAATATCCATATATTAAAAGA
ATGATATGGCCATTTCAATATAATATCAGTTTGAAAACGAAAGACTCTAATGTTGATTTA
ATCAATTATCTTCCTAAAAATAAAATTGATTCAGCAGATGTTAGTCAGAAATTAGGCTAT
AATATCGGCGGAAACTTCCAATCAGCACCATCAATCGGAGGCAGTGGCTCATTCAACTAC
TCTAAAACAATTAGTTATAATCAAAAAAACTATGTTACTGAAGTAGAAAGTCAGAACTCT
AAAGGTGTTAAATGGGGAGTGAAAGCAAATTCATTCGTTACACCGAATGGTCAAGTATCT
GCATATGATCAATACTTATTTGCACAAGACCCAAATGGTCCAGCAGCAAGAGACTATTTC
GTCCCAGATAATCAACTACCTCCTTTAATTCAAAGTGGCTTTAATCCATCATTTATTACA
ACATTGTCACACGAAAAAGGTAAAGGTGATAAAAGCGAGTTTGAAATCACTTACGGCAGA
AACATGGATGCTACATATGCATACGTGACAAGACATCGTTTAGCCGTTGATAGAAAACAT
GATGCTTTTAAAAACCGAAACGTTACAGTTAAATATGAAGTGAACTGGAAAACACATGAA
GTAAAAATTAAAAGCATCACACCTAAGTAA
>hlgA_A068_NL_080
ATGATTAAAAATAAAATATTAACAGCAACTTTAGCAGTTGGTTTAATCGCCCCTTTAGCC
AATCCATTTACAGAAATTTCTAAAGCAGAAAATAAGATAGAAGATATCGGCCAAGGTGCA
GAAATCATCAAAAGAACACAAGACATTACTAGCAAACGATTAGCTATAACTCAAAACATT
CAATTTGATTTTGTAAAAGATAAAAAATATAACAAAGATGCCCTAGTTGTTAAAATGCAA
GGATTCATGAGCTCTAGAACAACATATTCAGACTTAAAAAAATATCCATATATTAAAAGA
ATGATATGGCCATTTCAATATAATATCAGTTTGAAAACGAAAGACTCTAATGTTGATTTA
ATCAATTATCTTCCTAAAAATAAAATTGATTCAGCAGATGTTAGTCAGAAATTAGGCTAT
AATATCGGCGGAAACTTCCAATCAGCACCATCAATCGGAGGCAGTGGCTCATTCAACTAC
TCTAAAACAATTAGTTATAATCAAAAAAACTATGTTACTGAAGTAGAAAGTCAGAACTCT
AAAGGTGTTAAATGGGGAGTGAAAGCAAATTCATTCGTTACACCGAATGGTCAAGTATCT
GCATATGATCAATACTTATTTGCACAAGACCCAACTGGTCCAGCAGCAAGAGACTATTTC
GTCCCAGATAATCAACTACCTCCTTTAATTCAAAGTGGCTTTAATCCATCATTTATTACA
ACATTGTCACACGAAAAAGGTAAAGGTGATAAAAGCGAGTTTGAAATCACTTACGGCAGA
AACATGGATGCTACATATGCATACGTGACAAGACATCGTTTAGCCGTTGATAGAAAACAT
GATGCTTTTAAAAACCGAAACGTTACAGTTAAATATGAAGTGAACTGGAAAACACATGAA
GTAAAAATTAAAAGCATCACACCTAAGTAA
>hlgA_A069_NL_081
ATGATTAAAAATAAAATATTAACAGCAACTTTAGCAGTTGGTTTAATAGCCCCTTTAGCC
AATCCATTTATAGAAATTTCTAAAGCAGAAAATAAGATAGAAGATATCGGTCAAGGTGCA
GAAATCATCAAAAGAACACAAGACATTACTAGCAAACGATTAGCTATAACTCAAAACATT
CAATTTGATTTTGTAAAAGATAAAAAATATAACAAAGATGCCCTAGTTGTTAAGATGCAA
GGCTTCATCAGCTCTAGAACAACATATTCAGACTTAAAAAAATATCCATATATTAAAAGA
ATGATATGGCCATTTCAATATAATATCAGTTTGAAAACGAAAGACTCTAATGTTGATTTA
ATCAATTATCTTCCTAAAAATAAAATTGATTCAGCAGATGTTAGTCAGAAATTAGGCTAT
AATATCGGCGGAAACTTCCAATCAGCGCCATCAATAGGAGGCAATGGCTCATTTAATTAT
TCTAAAACAATTAGTTATAATCAAAAAAACTATGTCAGTGAAGTAGAAAGTCAAAACTCA
AAAGGTGTTAAATGGGGAGTGAAAGCAAATTCATTCGTTACACCGAATGGTCAAGTATCT
GCATATGATCAATACTTATTTGCACAAGACCCAACTGGTCCAGCAGCAAGAGACTATTTC
GTCCCAGATAATCAATTACCTCCTTTAATTCAAAGTGGCTTTAATCCATCATTTATTACA
ACATTGTCACACGAAAGAGGTAAAGGTGATAAAAGCGAGTTTGAAATCACTTACGGCAGA
AACATGGATGCTACATATGCTTACGTGACAAGACATCGTTTAGCCGTTGATAGAAAACAT
GATGCTTTTAAAAACCGAAACGTTACAGTTAAATATGAAGTGAACTGGAAAACACATGAA
GTAAAAATTAAAAGCATCACACCTAAGTAA
>hlgA_A070_NL_082
ATGATTAAAAATAAAATATTAACAGCAACTTTAGCAGTTGGTTTAATAGCCCCTTTAGCC
AATCCATTTATAGAAATTTCTAAAGCAGAAAATAAGATAGAAGATATCGGCCAAGGTGCA
GAAATCATCAAAAGAACACAAGACATTACTAGCAAACGATTAGCTATAACTCAAAACATT
CAATTTGATTTTGTAAAAGATAAAAAATATAACAAAGATGCCCTAGTTGTTAAGATGCAA
GGCTTCATCAGCTCTAGAACAACATATTCAGACTTAAAAAAATATCCATATATTAAAAGA
ATGATATGGCCATTTCAATATAATATCAGTTTGAAAACGAGAGACTCTAATGTTGATTTA
ATCAATTATCTTCCTAAAAATAAAATTGATTCAGCAGATGTTAGTCAGAAATTAGGCTAT
AATATCGGCGGAAACTTCCAATCAGCGCCATCAATCGGAGGCAGTGGCTCATTCAACTAC
TCTAAAACAATTAGTTATAATCAAAAAAACTATGTTACTGAAGTAGAAAGTCAGAACTCT
AAAGGTGTTAAATGGGGAGTTAAAGCAAATTCATTCGTTACACCGAATGGTCAAGTATCT
GCATATGATCAATACTTATTTGCACAAGACCCAACTGGTCCAGCAGCAAGAGACTATTTC
GTCCCAGATAATCAATTACCTCCTTTAATTCAAAGTGGCTTTAATCCATCATTTATTACA
ACATTGTCACACGAAAGAGGTAAAGGTGATAAAAGCGAGTTTGAAATCACTTACGGCAGA
AACATGGATGCTACATATGCTTACGTGACAAGACATCGTTTAGCCGTTGATAGAAAACAT
GATGCTTTTAAAAACCGAAACGTTACAGTTAAATATGAAGTGAACTGGAAAACACATGAA
GTAAAAATTAAAAGCATCACACCTAAGTAA
>hlgA_A071_NL_083
ATGATTAAAAATAAAATATTAACAGCAACTTTAGCAGTTGGTTTAATAGCCCCTTTAGCC
AATCCATTTATAGAAATTTCTAAAGCAGAAAATAAGATAGAAGATATCGGCCAAGGTGCA
GAAATCATCAAAAGAACACAAGACATTACTAGCAAACGATTAGCTATAACTCAAAACATT
CAATTTGATTTTGTAAAAGATAAAAAATATAACAAAGATGCCCTAGTTGTTAAGATGCAA
GGCTTCATCATCTCTAGAACAACATATTCAGACTTAAAAAAATATCCATATATTAAAAGA
ATGATATGGCCATTTCAATATAATATCAGTTTGAAAACGAAAGACTCTAATGTTGATTTA
ATCAATTATCTTCCTAAAAATAAAATTGATTCAGCAGATGTTAGTCAGAAATTAGGCTAT
AATATCGGCGGAAACTTCCAATCAGCGCCATCAATCGGAGGCAGTGGCTCATTCAACTAC
TCTAAAACAATTAGTTATAATCAAAAAAACTATGTTACTGAAGTAGAAAGTCAGAACTCT
AAAGGTGTTAAATGGGGAGTGAAAGCAAATTCATTCGTTACACCGAATGGTCAAGTATCT
GCATATGATCAATACTTATTTGCACAAGACCCAACTGGTCCAGCAGCAAGAGACTATTTC
GTCCCAGATAATCAATTACCTCCTTTAATTCAAAGTGGCTTTAATCCATCATTTATTACA
ACATTGTCACACGAAAGAGGTAAAGGTGATAAAAGCGAGTTTGAAATCACTTACGGTAGA
AACATGGATGCTACATATGCTTACGTGACAAGACATCGTTTAGCCGTTGATAGAAAACAT
GATGCTTTTAAAAACCGAAACGTTACAGTTAAATATGAAGTGAACTGGAAAACACATGAA
GTAAAAATTAAAAGCATCACACCTAAGTAA
>hlgA_A072_NL_084
ATGATTAAAAATAAAATATTAACAGCAACTTTAGCAGTTGGTTTAATAGCCCCTTTAGCC
AATCCATTTATAGAAATTTCTAAAGCAGAAAATAAGATAGAAGATATCGGCCAAGGTGCA
GAAATCATCAAAAGAACACAAGACATTACTAGCAAACGATTAGCTATAACTCAAAACATT
CAATTTGATTTTGTAAAAGATAAAAAATATAACAAAGATGCCCTAGTTGTTAAGATGCAA
GACTTCATTAGCTCTAGAACAACATATTCAGACTTAAAAAAATATCCATATATTAAAAGA
ATGATATGGCCATTTCAATATAATATCAGTTTGAAAACGAAAGACTCTAATGTTGATTTA
ATTAATTATCTTCCTAAAAATAAAATTGATTCAGCAGATGTTAGTCAGAAATTAGGCTAT
AATATCGGCGGAAACTTCCAATCAGCGCCATCAATCGGAGGCAGTGGCTCATTCAACTAC
TCTAAAACAATTAGTTATAATCAAAAAAACTATGTTACTGAAGTAGAAAGTCAGAACTCT
AAAGGTGTTAAATGGGGAGTGAAAGCAAATTCATTCGTTACACCGAATGGTCAAGTATCT
GCATATGATCAATACTTATTTGCACAAGACCCAACTGGTCCAGCAGCACGAGACTATTTC
GTCCCAGATAATCAACTACCTCCTTTAATTCAAAGTGGCTTTAATCCATCATTTATTACA
ACATTGTCACACGAAAGAGGTAAAGGTGATAAAAGCGAGTTTGAAATCACTTACGGCAGA
AACATGGATGCTACATATGCTTACGTGACAAGACATCGTTTAGCCGTTGATAGAAAACAT
GATGCTTTTAAAAACCGAAACGTTACAGTTAAATATGAAGTGAACTGGAAAACACATGAA
GTAAAAATTAAAAGCATCACACCTAAGTAA
>hlgA_A073_NL_085
ATGATTAAAAATAAAATATTAACAGCAACTTTAGCAGTTGGTTTAATAGCCCCTTTAGCC
AATCCATTTATAGAAATTTCTAAAGCAGAAAATAAGATAGAAGATATCGGCCAAGGTGCA
GAAATCATCAAAAGAACACAAGACATTACTAGCAAACGATTAGCTATAACTCAAAACATT
CAATTTGATTTTGTAAAAGATAAAAAATATAACAAAGATGCCCTAGTTGTTAAGATGCAA
GGCTTCATCAGCTCTAGAACAACATATTCAGACTTAAAAAAATATCCATATATTAAAAGA
ATGATATGGCCATTTCAATATAATATCAGTTTGAAAACGAAAGACTCTAATGTTGATTTA
ATCAATTATCTTCCTAAAAATAAAATTGATTCAGCAGATGTTAGTCAGAAATTAGGCTAT
AATATCGGCGGAAACTTCCAATCAGCGCCATCAATCGGAGTCAGTGGCTCATTCAACTAC
TCTAAAACAATTAGTTATAATCAAAAAAACTATGTTACTGAAGTAGAAAGTCAGAACTCT
AAAGGTGTTAAATGGGGAGTTAAAGCAAATTCATTCGTTACACCGAATGGTCAAGTATCT
GCATATGATCAATACTTATTTGCACAAGACCCAACTGGTCCAGCAGCAAGAGACTATTTC
GTCCCAGATAATCAATTACCTCCTTTAATTCAAAGTGGCTTTAATCCATCATTTATTACA
ACATTGTCACACGAAAGAGGTAAAGGTGATAAAAGCGAGTTTGAAATCACTTACGGCAGA
AACATGGATGCTACATATGCTTACGTGACAAGACATCGTTTAGCCGTTGATAGAAAACAT
GATGCTTTTAAAAACCGAAACGTTACAGTTAAATATGAAGTGAACTGGAAAACACATGAA
GTAAAAATTAAAAGCATCACACCTAAGTAA
>hlgA_A001_NL_086
ATGATTAAAAATAAAATATTAACAGCAACTTTAGCAGTTGGTTTAATAGCCCCTTTAGCC
AATCCATTTATAGAAATTTCTAAAGCAGAAAATAAGATAGAAGATATCGGCCAAGGTGCA
GAAATCATCAAAAGAACACAAGACATTACTAGCAAACGATTAGCTATAACTCAAAACATT
CAATTTGATTTTGTAAAAGATAAAAAATATAACAAAGATGCCCTAGTTGTTAAGATGCAA
GGCTTCATTAGCTCTAGAACAACATATTCAGACTTAAAAAAATATCCATATATTAAAAGA
ATGATATGGCCATTTCAATATAATATCAGTTTGAAAACGAAAGACTCTAATGTTGATTTA
ATTAATTATCTTCCTAAAAATAAAATTGATTCAGCAGATGTTAGTCAGAAATTAGGCTAT
AATATCGGCGGAAACTTCCAATCAGCGCCATCAATCGGAGGCAGTGGCTCATTCAACTAT
TCTAAAACAATTAGTTATAATCAAAAAAACTATGTTACTGAAGTAGAAAGTCAGAACTCT
AAAGGTGTTAAATGGGGAGTGAAAGCAAATTCATTCGTTACACCGAATGGTCAAGTATCT
GCATATGATCAATACTTATTTGCACAAGACCCAACTGGTCCAGCAGCACGAGACTATTTC
GTCCCAGATAATCAACTACCTCCTTTAATTCAAAGTGGCTTTAATCCATCATTTATTACA
ACATTGTCACACGAAAGAGGTAAAGGTGATAAAAGCGAGTTTGAAATCACTTACGGCAGA
AACATGGATGCTACATATGCTTACGTGACAAGACATCGTTTAGCCGTTGATAGAAAACAT
GATGCTTTTAAAAACCGAAACGTTACAGTTAAATATGAAGTGAACTGGAAAACACATGAA
GTAAAAATTAAAAGCATCACACCTAAGTAA
>hlgA_A074_NL_087
ATGATTAAAAATAAAATATTAACAGCAACTTTAGCAGTTGGTTTAATAGCCCCTTTAGCC
AATCCATTTATAGAAATTTCTAAAGCAGAAAATAAGATAGAAGATATCGGTCAAGGTGCA
GAAATCATCAAAAGAACACAAGACATTACTAGCAAACGATTAGCTATAACTCAAAACATT
CAATTTGATTTTGTAAAAGATAAAAAATATAACAAAGATGCCCTAGTTGTTAAGATGCAA
GGCTTCATCAGCTCTAGAACAACATATTCAGACTTAAAAAAATATCCATATATTAAAAGA
ATGATATGGCCATTTCAATATAATATCAGTTTGAAAACGAAAGACTCTAATGTTGATTTA
ATCAATTATCTTCCTAAAAATAAAATTGATTCAGCAGATGTTAGTCAGAAATTAGGCTAT
AATATCGGCGGAAACTTCCAATCAGCGCCATCAATCGGAGGCAGTGGCTCATTCAACTAC
TCTAAAACAATTAGTTATAATCAAAAAAACTATGTTACTGAAGTAGAAAGTCAGAACTCT
AAAGGTGTTAAATGGGGAGTGAAAGCAAATTCATTCGTTACACCGAATGGTCAAGTATCT
ACATATGATCAATACTTATTTGCACAAGACCCAACTGGTCCAGCAGCAAGAGACTATTTC
GTCCCAGATAATCAATTACCTCCTTTAATTCAAAGTGGCTTTAATCCATCATTTATTACA
ACATTGTCACACGAAAGAGGTAAAGGTGATAAAAGCGAGTTTGAAATCACTTACGGCAGA
AACATGGATGCTACATATGCTTACGTGACAAGACATCGTTTAGCCGTTGATAGAAAACAT
GATGCTTTTAAAAACCGAAACGTTACAGTTAAATATGAAGTGAACTGGAAAACACATGAA
GTAAAAATTAAAAGCATCACACCTAAGTAA
>hlgA_A075_NL_088
ATGATTAAAAATAAAATATTAACAGCAACTTTAGCAGTTGGTTTAATCGCCCCTTTAGCC
AATCCATTTACAGAAATTTCTAAAGCAGAAAATAAGATAGAAGATATCGGCCAAGGTGCA
GAAATCATCAAAAGAACACAAGACATTACTAGCAAACGATTAGCTATAACTCAAAACATT
CAATTTGATTTTGTAAAAGATAAAAAATATAACAAAGATGCCCTAGTTGTTAAAATGCAA
GGATTCATCAGCTCTAGAACAACATATTCAGACTTAAAAAAATATCCATATATTAAAAGA
ATGATATGGCCATTTCAATATAATATCAGTTTGAAAACGAAAGACTCTAATGTTGATTTA
ATCAATTATCTTCCTAAAAATAAAATTGATTCAGCAGATGTTAGTCAGAAATTAGGCTAT
AATATCGGCGGAAACTTCCAATCAGCACCATCAATCGGAGGCAGTGGCTCATTCAACTAC
TCTAAAACAATTAGTTATAATCAAAAAAACTATGTTACTGAAGTAGAAAGTCAGAACTCT
AAAGGTGTTAAATGGGGAGTGAAAGCAAATTCATTCGTTACACCGAATGGTCAAGTATCT
GCATATGATCAATACTTATTTGCACAAGACCCAACTGGTCCAGCAGTAAGAGACTATTTC
GTCCCAGATAATCAACTACCTCCTTTAATTCAAAGTGGCTTTAATCCATCATTTATTACA
ACATTGTCACACGAAAAAGGTAAAGGTGATAAAAGCGAGTTTGAAATCACTTACGGCAGA
AACATGGATGCTACATATGCATACGTGACAAGACATCGTTTAGCCGTTGATAGAAAACAT
GATGCTTTTAAAAACCGAAACGTTACAGTTAAATATGAAGTGAACTGGAAAACACATGAA
GTAAAAATTAAAAGCATCACACCTAAGTAA
>hlgA_A013_NL_120
ATGATTAAAAATAAAATATTAACAGCAACTTTAGCAGTTGGTTTAATCGCCCCTTTAGCC
AATCCATTTACAGAAATTTCTAAAGCAGAAAATAAGATAGAAGATATCGGCCAAGGTGCA
GAAATCATCAAAAGAACACAAGACATTACTAGCAAACGATTAGCTATAACTCAAAACATT
CAATTTGATTTTGTAAAAGATAAAAAATATAACAAAGATGCCCTAGTTGTTAAAATGCAA
GGATTCATCAGCTCTAGAACAACATATTCAGACTTAAAAAAATATCCATATATTAAAAGA
ATGATATGGCCATTTCAATATAATATCAGTTTGAAAACGAAAGACTCTAATGTTGATTTA
ATCAATTATCTTCCTAAAAATAAAATTGATTCAGCAGATGTTAGTCAGAAATTAGGCTAT
AATATCGGCGGAAACTTCCAATCAGCACCATCAATCGGAGGCAGTGGCTCATTCAACTAC
TCTAAAACAATTAGTTATAATCAAAAAAACTATGTTACTGAAGTAGAAAGTCAGAACTCT
AAAGGTGTTAAATGGGGAGTGAAAGCAAATTCATTCGTTACACCGAATGGTCAAGTATCT
GCATATGATCAATACTTATTTGCACAAGACCCAACTGGTCCAGCAGCAAGAGACTATTTC
GTCCCAGATAATCAACTACCTCCTTTAATTCAAAGTGGCTTTAATCCATCATTTATTACA
ACATTGTCACACGAAAAAGGTAAAGGTGATAAAAGCGAGTTTGAAATCACTTACGGCAGA
AACATGGATGCTACATATGCATACGTGACAAGACATCGTTTAGCCGTTGATAGAAAACAT
GATGCTTTTAAAAACCGAAACGTTACAGTTAAATATGAAGTGAACTGGAAAACACATGAA
GTAAAAATTAAAAGCATCACACCTAAGTAA
>hlgA_A001_VF_01
ATGATTAAAAATAAAATATTAACAGCAACTTTAGCAGTTGGTTTAATAGCCCCTTTAGCC
AATCCATTTATAGAAATTTCTAAAGCAGAAAATAAGATAGAAGATATCGGTCAAGGTGCA
GAAATCATCAAAAGAACACAAGACATTACTAGCAAACGATTAGCTATAACTCAAAACATT
CAATTTGATTTTGTAAAAGATAAAAAATATAACAAAGATGCCCTAGTTGTTAAGATGCAA
GGCTTCATCAGCTCTAGAACAACATATTCAGACTTAAAAAAATATCCATATATTAAAAGA
ATGATATGGCCATTTCAATATAATATCAGTTTGAAAACGAAAGACTCTAATGTTGATTTA
ATCAATTATCTTCCTAAAAATAAAATTGATTCAGCAGATGTTAGTCAGAAATTAGGCTAT
AATATCGGCGGAAACTTCCAATCAGCGCCATCAATCGGAGGCAGTGGCTCATTCAACTAC
TCTAAAACAATTAGTTATAATCAAAAAAACTATGTTACTGAAGTAGAAAGTCAGAACTCT
AAAGGTGTTAAATGGGGAGTGAAAGCAAATTCATTTGTTACACCGAATGGTCAAGTATCT
GCATATGATCAATACTTATTTGCACAAGACCCAACTGGTCCAGCAGCAAGAGACTATTTC
GTCCCAGATAATCAATTACCTCCTTTAATTCAAAGTGGCTTTAATCCATCATTTATTACA
ACATTGTCACACGAAAGAGGTAAAGGTGATAAAAGCGAGTTTGAAATCACTTACGGCAGA
AACATGGATGCTACATATGCTTACGTGACAAGACATCGTTTAGCCGTTGATAGAAAACAT
GATGCTTTTAAAAACCGAAACGTTACAGTTAAATATGAAGTGAACTGGAAAACACATGAA
GTAAAAATTAAAAGCATCACACCTAAGTAA
>hlgA_A001_VF_02
ATGATTAAAAATAAAATATTAACAGCAACTTTAGCAGTTGGTTTAATAGCCCCTTTAGCC
AATCCATTTATAGAAATTTCTAAAGCAGAAAATAAGATAGAAGATATCGGTCAAGGTGCA
GAAATCATCAAAAGAACACAAGACATTACTAGCAAACGATTAGCTATAACTCAAAACATT
CAATTTGATTTTGTAAAAGATAAAAAATATAACAAAGATGCCCTAGTTGTTAAGATGCAA
GGCTTCATCAGCTCTAGAACAACATATTCAGACTTAAAAAAATATCCATATATTAAAAGA
ATGATATGGCCATTTCAATATAATATCAGTTTGAAAACGAAAGACTCTAATGTTGATTTA
ATCAATTATCTTCCTAAAAATAAAATTGATTCAGCAGATGTTAGTCAGAAATTAGGCTAT
AATATCGGCGGAAACTTCCAATCAGCGCCATCAATCGGAGGCAGTGGCTCATTCAACTAC
TCTAAAACAATTAGTTATAATCAAAAAAACTATGTTACTGAAGTAGAAAGTCAGAACTCT
AAAGGTGTTAAATGGGGAGTGAAAGCAAATTCATTCGTTACACCGAATGGTCAAGTATCT
GCATATGATCAATACTTATTTGCACAAGACCCAACTGGTCCAGCAGCAAGAGACTATTTC
GTCCCAGATAATCAATTACCTCCTTTAATTCAAAGTGGCTTTAATCCATCATTTATTACA
ACATTGTCACACGAAAGAGGTAAAGGTGATAAAAGCGAGTTTGAAATCACTTACGGCAGA
AACATGGATGCTACATATGCTTACGTGACAAGACATCGTTTAGCCGTTGATAGAAAACAT
GATGCTTTTAAAAACCGAAACGTTACAGTTAAATATGAAGTGAACTGGAAAACACATGAA
GTAAAAATTAAAAGCATCACACCTAAGTAA
>hlgA_A001_VF_03
ATGATTAAAAATAAAATATTAACAGCAACTTTAGCAGTTGGTTTAATAGCCCCTTTAGCC
AATCCATTTATAGAAATTTCTAAAGCAGAAAATAAGATAGAAGATATCGGCCAAGGTGCA
GAAATCATCAAAAGAACACAAGACATTACTAGCAAACGATTAGCTATAACTCAAAACATT
CAATTTGATTTTGTAAAAGATAAAAAATATAACAAAGATGCCCTAGTTGTTAAGATGCAA
GGCTTCATCAGCTCTAGAACAACATATTCAGACTTAAAAAAATATCCATATATTAAAAGA
ATGATATGGCCATTTCAATATAATATCAGTTTGAAAACGAAAGACTCTAATGTTGATTTA
ATCAATTATCTTCCTAAAAATAAAATTGATTCAGCAGATGTTAGTCAGAAATTAGGCTAT
AATATCGGCGGAAACTTCCAATCAGCGCCATCAATCGGAGGCAGTGGCTCATTCAACTAC
TCTAAAACAATTAGTTATAATCAAAAAAACTATGTTACTGAAGTAGAAAGTCAGAACTCT
AAAGGTGTTAAATGGGGAGTGAAAGCAAATTCATTCGTTACACCGAATGGTCAAGTATCT
GCATATGATCAATACTTATTTGCACAAGACCCAACTGGTCCAGCAGCAAGAGACTATTTC
GTCCCAGATAATCAATTACCTCCTTTAATTCAAAGTGGCTTTAATCCATCATTTATTACA
ACATTGTCACACGAAAGAGGTAAAGGTGATAAAAGCGAGTTTGAAATCACTTACGGCAGA
AACATGGATGCTACATATGCTTACGTGACAAGACATCGTTTAGCCGTTGATAGAAAACAT
GATGCTTTTAAAAACCGAAACGTTACAGTTAAATATGAAGTGAACTGGAAAACACATGAA
GTAAAAATTAAAAGCATCACACCTAAGTAA
>hlgA_A002_VF_04
ATGATTAAAAATAAAATATTAACAGCAACTTTAGCAGTTGGTTTAATAGCCCCTTTAGCC
AATCCATTTATAGAAATTTCTAAAGCAGAAAATAAGATAGAAGATATCGGTCAAGGTGCA
GAAATCATCAAAAGAACACAAGACATTACTAGCAAACGATTAGCTATAACTCAAAACATT
CAATTTGATTTTGTAAAAGATAAAAAATATAACAAAGATGCCCTAGTTGTTAAGATGCAA
GGCTTCATCAGCTCTAGAACAACATATTCAGACTTAAAAAAATATCCATATATTAAAAGA
ATGATATGGCCATTTCAATATAATATCAGTTTGAAAACGAAAGACTCTAATGTTGATTTA
ATCAATTATCTTCCTAAAAATAAAATTGATTCAGCAGATGTTAGTCAGAAATTAGGCTAT
AATATCGGCGAAAACTTCCAATCAGCGCCATCAATCGGAGGCAGTGGCTCATTCAACTAC
TCTAAAACAATTAGTTATAATCAAAAAAACTATGTTACTGAAGTAGAAAGTCAGAACTCT
AAAGGTGTTAAATGGGGAGTGAAAGCAAATTCATTCGTTACACCGAATGGTCAAGTATCT
GCATATGATCAATACTTATTTGCACAAGACCCAACTGGTCCAGCAGCAAGAGACTATTTC
GTCCCAGATAATCAACTACCTCCTTTAATTCAAAGTGGCTTTAATCCATCATTTATTACA
ACATTGTCACACGAAAGAGGTAAAGGTGATAAAAGCGAGTTTGAAATCACTTACGGCAGA
AACATGGATGCTACATATGCTTACGTGACAAGACATCGTTTAGCCGTTGATAGAAAACAT
GATGCTTTTAAAAACCGAAACGTTACAGTTAAATATGAAGTGAACTGGAAAACACATGAA
GTAAAAATTAAAAGCATCACACCTAAGTAA
>hlgA_A001_VF_05
ATGATTAAAAATAAAATATTAACAGCAACTTTAGCAGTTGGTTTAATAGCCCCTTTAGCC
AATCCATTTATAGAAATTTCTAAAGCAGAAAATAAGATAGAAGATATCGGTCAAGGTGCA
GAAATCATCAAAAGAACACAAGACATTACTAGCAAACGATTAGCTATAACTCAAAACATT
CAATTTGATTTTGTAAAAGATAAAAAATATAACAAAGATGCCCTAGTTGTTAAGATGCAA
GGCTTCATCAGCTCTAGAACAACATATTCAGACTTAAAAAAATATCCATATATTAAAAGA
ATGATATGGCCATTTCAATATAATATCAGTTTGAAAACGAAAGACTCTAATGTTGATTTA
ATCAATTATCTTCCTAAAAATAAAATTGATTCAGCAGATGTTAGTCAGAAATTAGGCTAT
AATATCGGCGGAAACTTCCAATCAGCGCCATCAATCGGAGGCAGTGGCTCATTCAACTAC
TCTAAAACAATTAGTTATAATCAAAAAAACTATGTTACTGAAGTAGAAAGTCAGAACTCT
AAAGGTGTTAAATGGGGAGTGAAAGCAAATTCATTCGTTACACCGAATGGTCAAGTATCT
GCATATGATCAATACTTATTTGCACAAGACCCAACTGGTCCAGCAGCAAGAGACTATTTC
GTCCCAGATAATCAACTACCTCCTTTAATTCAAAGTGGCTTTAATCCATCATTTATTACA
ACATTGTCACACGAAAGAGGTAAAGGTGATAAAAGCGAGTTTGAAATCACTTACGGCAGA
AACATGGATGCTACATATGCTTACGTGACAAGACATCGTTTAGCCGTTGATAGAAAACAT
GATGCTTTTAAAAACCGAAACGTTACAGTTAAATATGAAGTGAACTGGAAAACACATGAA
GTAAAAATTAAAAGCATTACACCTAAGTAA
>hlgA_A001_VF_06
ATGATTAAAAATAAAATATTAACAGCAACTTTAGCAGTTGGTTTAATAGCCCCTTTAGCC
AATCCATTTATAGAAATTTCTAAAGCAGAAAATAAGATAGAAGATATCGGCCAAGGTGCA
GAAATCATCAAAAGAACACAAGACATTACTAGCAAACGATTAGCTATAACTCAAAACATT
CAATTTGATTTTGTAAAAGATAAAAAATATAACAAAGATGCCCTAGTTGTTAAGATGCAA
GGCTTCATCAGCTCTAGAACAACATATTCAGACTTAAAAAAATATCCATATATTAAAAGA
ATGATATGGCCATTTCAATATAATATCAGTTTGAAAACGAAAGACTCTAATGTTGATTTA
ATCAATTATCTTCCTAAAAATAAAATTGATTCAGCAGATGTTAGTCAGAAATTAGGCTAT
AATATCGGCGGAAACTTCCAATCAGCGCCATCAATCGGAGGCAGTGGCTCATTCAACTAC
TCTAAAACAATTAGTTATAATCAAAAAAACTATGTTACTGAAGTAGAAAGTCAGAACTCT
AAAGGTGTTAAATGGGGAGTTAAAGCAAATTCATTCGTTACACCGAATGGTCAAGTATCT
GCATATGATCAATACTTATTTGCACAAGACCCAACTGGTCCAGCAGCAAGAGACTATTTC
GTCCCAGATAATCAATTACCTCCTTTAATTCAAAGTGGCTTTAATCCATCATTTATTACA
ACATTGTCACACGAAAGAGGTAAAGGTGATAAAAGCGAGTTTGAAATCACTTACGGCAGA
AACATGGATGCTACATATGCTTACGTGACAAGACATCGTTTAGCCGTTGATAGAAAACAT
GATGCTTTTAAAAACCGAAACGTTACAGTTAAATATGAAGTGAACTGGAAAACACATGAA
GTAAAAATTAAAAGCATCACACCTAAGTAA
>hlgA_A001_VF_07
ATGATTAAAAATAAAATATTAACAGCAACTTTAGCAGTTGGTTTAATAGCCCCTTTAGCC
AATCCATTTATAGAAATTTCTAAAGCAGAAAATAAGATAGAAGATATCGGCCAAGGTGCA
GAAATCATCAAAAGAACACAAGACATTACTAGCAAACGATTAGCTATAACTCAAAACATT
CAATTTGATTTTGTAAAAGATAAAAAATATAACAAAGATGCCCTAGTTGTTAAGATGCAA
GGCTTCATCAGCTCTAGAACAACATATTCAGACTTAAAAAAATATCCATATATTAAAAGA
ATGATATGGCCATTTCAATATAATATCAGTTTGAAAACGAAAGACTCTAATGTTGATTTA
ATCAATTATCTTCCTAAAAATAAAATTGATTCAGCAGATGTTAGTCAGAAATTAGGCTAT
AATATCGGCGGAAACTTCCAATCAGCGCCATCAATCGGAGGCAGTGGCTCATTCAACTAC
TCTAAAACAATTAGTTATAATCAAAAAAACTATGTTACTGAAGTAGAAAGTCAGAACTCT
AAAGGTGTTAAATGGGGAGTGAAAGCAAATTCATTCGTTACACCGAATGGTCAAGTATCT
GCATATGATCAATACTTATTTGCACAAGACCCAACTGGTCCAGCAGCAAGAGACTATTTC
GTCCCAGATAATCAACTACCTCCTTTAATTCAAAGTGGCTTTAATCCATCATTTATTACA
ACATTGTCACACGAAAGAGGTAAAGGTGATAAAAGCGAGTTTGAAATCACTTACGGCAGA
AACATGGATGCTACATATGCATACGTGACAAGACATCGTTTAGCCGTTGATAGAAAACAT
GATGCTTTTAAAAACCGAAACGTTACAGTTAAATATGAAGTGAACTGGAAAACACATGAA
GTAAAAATTAAAAGCATCACACCTAAGTAA
>hlgA_A001_VF_08
ATGATTAAAAATAAAATATTAACAGCAACTTTAGCAGTTGGTTTAATAGCCCCTTTAGCC
AATCCATTTATAGAAATTTCTAAAGCAGAAAATAAGATAGAAGATATCGGCCAAGGTGCA
GAAATCATCAAAAGAACACAAGACATTACTAGCAAACGATTAGCTATAACTCAAAACATT
CAATTTGATTTTGTAAAAGATAAAAAATATAACAAAGATGCCCTAGTTGTTAAGATGCAA
GGCTTCATCAGCTCTAGAACAACATATTCAGACTTAAAAAAATATCCATATATTAAAAGA
ATGATATGGCCATTTCAATATAATATCAGTTTGAAAACGAAAGACTCTAATGTTGATTTA
ATCAATTATCTTCCTAAAAATAAAATTGATTCAGCAGATGTTAGTCAGAAATTAGGCTAT
AATATCGGCGGAAACTTCCAATCAGCGCCATCAATCGGAGGCAGTGGCTCATTCAACTAC
TCTAAAACAATTAGTTATAATCAAAAAAACTATGTTACTGAAGTAGAAAGTCAGAACTCT
AAAGGTGTTAAATGGGGAGTGAAAGCAAATTCATTCGTTACACCGAATGGTCAAGTATCT
GCATATGATCAATACTTATTTGCACAAGACCCAACTGGTCCAGCAGCACGAGACTATTTC
GTCCCAGATAATCAACTACCTCCTTTAATTCAAAGTGGCTTTAATCCATCATTTATTACA
ACATTGTCACACGAAAGAGGTAAAGGTGATAAAAGCGAGTTTGAAATCACTTACGGCAGA
AACATGGATGCTACATATGCTTACGTGACAAGACATCGTTTAGCCGTTGATAGAAAACAT
GATGCTTTTAAAAACCGAAACGTTACAGTTAAATATGAAGTGAACTGGAAAACACATGAA
GTAAAAATTAAAAGCATTACACCTAAGTAA
>hlgA_A005_VF_11
ATGATTAAAAATAAAATATTAACAGCAACTTTAGCAGTTGGTTTAATCGCCCCTTTAGCC
AATCCATTTATAGAAATTTCTAAAGCAGAAAATAAGATAGAAGATATCGGCCAAGGTGCA
GAAATCATCAAAAGAACACAAGACATTACTAGCAAACGATTAGCTATAACTCAAAACATT
CAATTTGATTTTGTAAAAGATAAAAAATATAACAAAGATGCCCTAGTTGTTAAGATGCAA
GGCTTCATCAGCTCTAGAACAACATATTCAGACTTAAAAAAATATCCATATATTAAAAGA
ATGATATGGCCATTTCAATATAATATCAGTTTGAAAACGAAAGACTCTAATGTTGATTTA
ATCAATTATCTTCCTAAAAATAAAATTGATTCAGCAGATGTTAGTCAGAAATTAGGCTAT
AATATCGGCGGAAACTTCCAATCAGCGCCATCAATCGGAGGCAGTGGCTCATTCAACTAC
TCTAAAACAATTAGTTATAATCAAAAAAACTATGTTACTGAAGTAGAAAGTCAGAACTCT
AAAGGTGTTAAATGGGGAGTGAAAGCAAATTCATTCGTTACACCGAATGGTCAAGTATCT
GCATATGATCAATACTTATTTGCACAAGACCCAACTGGTCCAGCAGCAAGAGACTATTTC
GTCCCAGATAATCAACTACCTCCTTTAATTCAAAGTGGCTTTAATCCATCATTTATTACA
ACATTGTCACACGAAAAAGGTAAAGGTGATAAAAGCGAGTTTGAAATCACTTACGGCAGA
AACATGGATGCTACATATGCATACGTGACAAGACATCGTTTAGCCGTTGATAGAAAACAT
GATGCTTTTAAAAACCGAAACGTTACAGTTAAATATGAAGTGAACTGGAAAACACATGAA
GTAAAAATTAAAAGCATCACACCTAAGTAA
>hlgA_A001_VF_12
ATGATTAAAAATAAAATATTAACAGCAACTTTAGCAGTTGGTTTAATAGCCCCTTTAGCC
AATCCATTTATAGAAATTTCTAAAGCAGAAAATAAGATAGAAGATATCGGCCAAGGTGCA
GAAATCATCAAAAGAACTCAAGACATTACTAGCAAACGATTAGCTATAACTCAAAACATT
CAATTTGATTTTGTAAAAGATAAAAAATATAACAAAGATGCTCTAGTTGTTAAGATGCAA
GGCTTCATCAGCTCTAGAACAACATATTCAGACTTAAAAAAATATCCATATATTAAAAGA
ATGATATGGCCATTTCAATATAATATCAGTTTGAAAACGAAAGACTCTAATGTTGATTTA
ATCAATTATCTTCCTAAAAATAAAATTGATTCAGCAGATGTTAGTCAGAAATTAGGCTAT
AATATCGGCGGAAACTTCCAATCAGCGCCATCAATCGGAGGCAGTGGCTCATTCAACTAC
TCTAAAACAATTAGTTATAATCAAAAAAACTATGTTACTGAAGTAGAAAGTCAGAACTCT
AAAGGTGTTAAATGGGGAGTGAAAGCAAATTCATTCGTTACACCGAATGGTCAAGTATCT
GCATATGATCAATACTTATTTGCACAAGACCCAACTGGTCCAGCAGCAAGAGACTATTTC
GTCCCAGATAATCAACTACCTCCTTTAATTCAAAGTGGCTTTAATCCATCATTTATTACA
ACATTGTCACACGAAAGAGGTAAAGGTGATAAAAGCGAGTTTGAAATCACTTACGGCAGA
AACATGGATGCTACTTATGCATACGTGACAAGACATCGTTTAGCCGTTGATAGAAAACAT
GATGCTTTTAAAAACCGAAACGTTACAGTTAAATATGAAGTGAACTGGAAAACACATGAA
GTAAAAATTAAAAGCATCACACCTAAGTAA
>hlgA_A005_VF_13
ATGATTAAAAATAAAATATTAACAGCAACTTTAGCAGTTGGTTTAATCGCCCCTTTAGCC
AATCCATTTATAGAAATTTCTAAAGCAGAAAATAAGATAGAAGATATCGGCCAAGGTGCA
GAAATCATCAAAAGAACACAAGACATTACTAGCAAACGATTAGCTATAACTCAAAACATT
CAATTTGATTTTGTAAAAGATAAAAAATATAACAAAGATGCCCTAGTTGTTAAGATGCAA
GGCTTCATCAGCTCTAGAACAACATATTCAGACTTAAAAAAATATCCATATATTAAAAGA
ATGATATGGCCATTTCAATATAATATCAGTTTGAAAACGAAAGACTCTAATGTTGATTTA
ATCAATTATCTTCCTAAAAATAAAATTGATTCAGCAGATGTTAGTCAGAAATTAGGCTAT
AATATCGGTGGAAACTTCCAATCAGCGCCATCAATCGGAGGCAGTGGCTCATTCAACTAC
TCTAAAACAATTAGTTATAATCAAAAAAACTATGTTACTGAAGTAGAAAGTCAGAACTCT
AAAGGTGTTAAATGGGGAGTGAAAGCAAATTCATTCGTTACACCGAATGGTCAAGTATCT
GCATATGATCAATACTTATTTGCACAAGACCCAACTGGTCCAGCAGCAAGAGACTATTTC
GTCCCAGATAATCAACTACCTCCTTTAATTCAAAGTGGCTTTAATCCATCATTTATTACA
ACATTGTCACACGAAAAAGGTAAAGGTGATAAAAGCGAGTTTGAAATCACTTACGGCAGA
AACATGGATGCTACATATGCATACGTGACAAGACATCGTTTAGCCGTTGATAGAAAACAT
GATGCTTTTAAAAACCGAAACGTTACAGTTAAATATGAAGTGAACTGGAAAACACATGAA
GTAAAAATTAAAAGCATCACACCTAAGTAA
>hlgA_A005_VF_16
ATGATTAAAAATAAAATATTAACAGCAACTTTAGCAGTTGGTTTAATCGCCCCTTTAGCT
AATCCATTTATAGAAATTTCTAAAGCAGAAAATAAGATAGAAGATATCGGGCAAGGTGCA
GAAATCATCAAAAGAACACAAGACATTACTAGCAAACGATTAGCTATAACTCAAAACATT
CAATTTGATTTTGTAAAAGATAAAAAATATAACAAAGATGCCCTAGTTGTTAAGATGCAA
GGCTTCATCAGCTCTAGAACAACATATTCAGACTTAAAAAAATATCCATATATTAAAAGA
ATGATATGGCCATTTCAATATAATATCAGTTTGAAAACGAAAGACTCTAATGTTGATTTA
ATCAATTATCTTCCTAAAAATAAAATTGATTCAGCAGATGTTAGTCAAAAATTAGGCTAT
AATATCGGCGGAAACTTCCAATCAGCGCCATCAATCGGAGGCAGTGGCTCATTCAACTAC
TCTAAAACAATTAGTTATAATCAAAAAAACTATGTTACTGAAGTAGAAAGTCAGAACTCT
AAAGGTGTTAAATGGGGAGTGAAAGCAAATTCATTCGTTACACCGAATGGTCAAGTATCT
GCATATGATCAATACTTATTTGCCCAAGACCCAACTGGTCCAGCAGCAAGAGACTATTTC
GTCCCAGATAATCAACTACCTCCTTTAATTCAAAGTGGCTTTAATCCATCATTTATTACA
ACATTGTCACACGAAAAAGGTAAAGGTGATAAAAGCGAGTTTGAAATCACTTACGGCAGA
AACATGGATGCTACATATGCTTACGTGACAAGACATCGTTTAGCCGTTGATAGAAAACAT
GATGCTTTTAAAAACCGAAACGTTACAGTTAAATATGAAGTGAACTGGAAAACACATGAA
GTAAAAATTAAAAGCATCACACCTAAGTAA
>hlgA_A008_VF_17
ATGATTAAAAATAAAATATTAACAGCAACTTTAGCAGTTGGTTTAATCGCCCCTTTAGCC
AATCCATTTACAGAAATTTCTAAAGCAGAAAATAAGATAGAAGATATCGGCCAAGGTGCA
GAAATCATCAAAAGAACACAAGACATTACTAGCAAACGATTAGCTATAACTCAAAACATT
CAATTTGATTTTGTAAAAGATAAAAAATATAACAAAGATGCCCTAGTTGTTAAAATGCAA
GGATTCATCAGCTCTAGAACAACATATTCAGACTTAAAAAAATATCCATATATTAAAAGA
ATGATATGGCTATTTCAATATAATATCAGTTTGAAAACGAAAGACTCTAATGTTGATTTA
ATCAATTATCTTCCTAAAAATAAAATTGATTCAGCAGATGTTAGTCAGAAATTAGGCTAT
AATATCGGCGGAAACTTCCAATCAGCACCATCAATCGGAGGCAGTGGCTCATTCAACTAC
TCTAAAACAATTAGTTATAATCAAAAAAACTATGTTACTGAAGTAGAAAGTCAGAACTCT
AAAGGTGTTAAATGGGGAGTGAAAGCAAATTCATTCGTTACACCGAATGGTCAAGTATCT
GCATATGATCAATACTTATTTGCACAAGACCCAACTGGTCCAGCAGCAAGAGACTATTTC
GTCCCAGATAATCAACTACCTCCTTTAATTCAAAGTGGCTTTAATCCATCATTTATTACA
ACATTGTCACACGAAAAAGGTAAAGGTGATAAAAGCGAGTTTGAAATCACTTACGGCAGA
AACATGGATGCTACATATGCATACGTGACAAGACATCGTTTAGCCGTTGATAGAAAACAT
GATGCTTTTAAAAACCGAAACGTTACAGTTAAATATGAAGTGAACTGGAAAACACATGAA
GTAAAAATTAAAAGCATCACACCTAAGTAA
>hlgA_A009_VF_18
ATGATTAAAAATAAAATATTAACAGCAACTTTAGCAGTTGGTTTAATCGCACCTTTAGCC
AATCCATTTATAGAAATTTCTAAAGCAGAAAATAAGATAGAAGATATCGGCCAAGGTGCA
GAAATCATCAAAAGAACACAAGACATTACTAGCAAACGATTAGCTATAACTCAAAACATT
CAATTTGATTTTGTAAAGGATAAAAAATATAACAAAGATGCCCTAGTTGTTAAGATGCAA
GGCTTCATTAGCTCTAGAACTACTTATTCAGACTTAAAAAAATATCCATATATTAAAAGA
ATGATATGGCCTTTCCAATATAATATTAGTTTAAAAACAAAAGACCCTAATGTTGATTTA
ATTAATTACCTTCCTAAAAATAAAATAGACTCAGCAGATGTAAGCCAGAAATTAGGCTAT
AATATTGGCGGCAACTTCCAAACAGCCCCATCAATTGGAGGCAGTGGCTCATTCAACTAC
TCTAAAACCATTAGCTATAATCAAAAAAACTATGTTACTGAAGTAGAAAGCCAGAACTCT
AAAGGTGTTAAATGGGGTATTAAAGCAAATTCATTCGTTACACCGAATGGTCAAGTTTCT
GCCTATGATCAATATTTATTCGCACAAGACCCAACTGGTCCAGCAGCAAGAGACTATTTC
GTCCCAGATAATCAACTACCTCCTTTAATTCAAAGTGGCTTTAATCCATCATTTATTACA
ACATTGTCACACGAAAGAGGTAAAGGTGATAAAAGCGAGTTTGAAATCACTTACGGCAGA
AACATGGATGCTACATATGCATACGTGACAAGACATCGTTTAGCCGTTGATAGAAAACAT
GATGCTTTTAAAAACCGAAACGTTACAGTTAAATATGAAGTGAACTGGAAAACACATGAA
GTAAAAATTAAAAGCATCACACCTAAGTAA
>hlgA_A010_VF_19
ATGATTAAAAATAAAATATTAACAGCGACTTTAGCAGTTGGTTTAATCGCCCCTTTAGCT
AATCCATTTATAGAAATTTCTAAAGCAGAAAATAAGATAGAAGATATCGGCCAAGGTGCA
GAAATCATCAAAAGAACACAAGACATTACTAGCAAACAATTAGCAATAACTCAAAATATT
CAATTTGATTTTGTAAAAGATAAAAAATATAACAAAGATGCCCTAGTTGTTAAGATGCAA
GGCTTCATCAGCTCTAGAACAACATATTCAGACTTAAAAAAATATCCATATATTAAAAGA
ATGATATGGCCATTTCAGTATAATATCAGTTTGAAAACGAAAGACTCTAATGTTGATTTA
ATCAATTATCTTCCTAAAAATAAAATTGATTCAGCAGATGTTAGTCAGAAATTAGGCTAT
AATATCGGCGGAAACTTCCAATCAGCGCCATCAATCGGAGGCAGTGGCTCATTTAACTAC
TCTAAAACAATTAGCTATAATCAACAGAACTATGTTACTGAAGTAGAAAGCCAGAACTCT
AAAGGGGTTAAATGGGGCGTTAGAGCAAATGCATTTGCAACACCGAATGGTCAAGTATCC
GCCTATAATCAATACTTGTTTGCACAAGACCCAACAGGTCCAGCAGCAAGAGACTATTTC
ATCCCAGATAATCTATTACCTCCTTTAATCCAAAGTGGCTTTAATCCATCATTTATTACA
ACATTGTCACACGAAAAAGGTAAAAGTGATAAAAGCGAGTTTGAAATCACTTACGGCAGA
AACATGGATGCTATATATGCATACGTGACAAGACACCGTGTAGCTGTTGATAGAAAATAT
AATGCTTTTAAAAACCGAAACGTTACAGTTAAATATGAAGTGAACTGGAAAACACATGAA
GTAAAAATCAAAAGCATCAAACCAAAGTAA
>hlgA_A001_VF_21
ATGATTAAAAATAAAATATTAACAGCAACTTTAGCAGTTGGTTTAATAGCCCCTTTAGCC
AATCCATTTATAGAAATTTCTAAAGCAGAAAATAAGATAGAAGATATCGGCCAAGGTGCA
GAAATCATCAAAAGAACACAAGACATTACTAGCAAACGATTAGCTATAACTCAAAACATT
CAATTTGATTTTGTAAAAGATAAAAAATATAACAAAGATGCCCTAGTTGTTAAGATGCAA
GGCTTCATTAGCTCTAGAACAACATATTCAGACTTAAAAAAATATCCATATATTAAAAGA
ATGATATGGCCATTTCAATATAATATCAGTTTGAAAACGAAAGACTCTAATGTTGATTTA
ATTAATTATCTTCCTAAAAATAAAATTGATTCAGCAGATGTTAGTCAGAAATTAGGCTAT
AATATCGGCGGAAACTTCCAATCAGCGCCATCAATCGGAGGCAGTGGCTCATTCAACTAC
TCTAAAACAATTAGTTATAATCAAAAAAACTATGTTACTGAAGTAGAAAGTCAGAACTCT
AAAGGTGTTAAATGGGGAGTGAAAGCAAATTCATTCGTTACACCGAATGGTCAAGTATCT
GCATATGATCAATACTTATTTGCACAAGACCCAACTGGTCCAGCAGCACGAGACTATTTC
GTCCCAGATAATCAACTACCTCCTTTAATTCAAAGTGGCTTTAATCCATCATTTATTACA
ACATTGTCACACGAAAGAGGTAAAGGTGATAAAAGCGAGTTTGAAATCACTTACGGCAGA
AACATGGATGCTACATATGCTTACGTGACAAGACATCGTTTAGCCGTTGATAGAAAACAT
GATGCTTTTAAAAACCGAAACGTTACAGTTAAATATGAAGTGAACTGGAAAACACATGAA
GTAAAAATTAAAAGCATCACACCTAAGTAA
>hlgB_A028_NL_023
ATGAAAATGAATAAATTAGTCAAATCATCCGTTGCTACATCTATGGCATTATTATTACTT
TCTGGTACTGCTAATGCTGAAGGTAAAATAACACCAGTCAGCGTAAAAAAAGTCGATGAC
AAAGTTACTTTATACAAAACAACAGCCACAGCAGATTCTGATAAGTTTAAAATTTCACAG
ATTTTAACATTTAATTTCATCAAAGATAAAAGTTATGATAAAGATACTTTAGTACTTAAA
GCTACTGGGAATATTAACTCAGGCTTTGTGAAACCTAATCCTAATGACTATGACTTTTCA
AAATTATATTGGAGAGCTAAATACAATGTATCTATAAGCTCACAATCTAATGATTCAGTA
AACGTCGTTGATTATGCACCAAAAAATCAAAATGAAGAGTTTCAAGTTCAAAATACTTTA
GGCTATACATTTGGTGGTGACATTAGTATCTCTAATGGTTTATCTGGTGGACTTAATGGA
AATACAGCTTTTTCTGAAACAATTAATTATAAACAAGAAAGTTACAGAACAACATTAAGT
CGCAACACAAATTATAAAAATGTTGGCTGGGGAGTTGAAGCACATAAAATTATGAATAAT
GGTTGGGGACCTTATGGACGAGATAGCTTCCACCCAACATATGGTAATGAACTCTTCTTA
GCTGGCAGACAAAGCAGTGCATACGCTGGCCAAAACTTCATAGCGCAACACCAAATGCCA
TTATTATCTAGAAGTAACTTCAATCCAGAATTTTTAAGCGTACTATCACACAGACAAGAT
GGCGCTAAAAAATCTAAAATTACAGTAACTTATCAACGTGAAATGGATTTATACCAAATT
CGTTGGAATGGCTTCTACTGGGCAGGCGCAAATTATAAAAACTTTAAAACTAGAACATTT
AAATCAACATATGAAATTGATTGGGAAAATCACAAAGTGAAATTGTTAGATACAAAAGAA
ACTGAAAACAATAAA
>hlgB_A029_NL_024
ATGAAAATGAATAAATTAGTCAAATCATCCGTTGCTACATCTATGGCATTATTATTACTT
TCTGGTACTGCTAATGCTGAAGGTAAAATAACACCAGTCAGCGTAAAAAAAGTCGATGAC
AAAGTTACTTTATACAAAACAACAGCCACAGCAGATTCTGATAAATTTAAAATTTCACAG
ATTTTAACATTTAATTTCATCAAAGATAAAAGTTATGATAAAGATACTTTAGTACTTAAA
GCTACTGGGAATATTAACTCAGGCTTTGTGAAACCTAATCCTAATGACTATGACTTTTCA
AAATTATATTGGGGAGCTAAATACAATGTATCTATAAGCTCACAATCTAATGATTCAGTA
AACGTCGTTGATTATGCACCAAAAAATCAAAATGAAGAGTTTCAAGTTCAAAATACTTTA
GGCTATACATTTGGTGGTGACATTAGTATCTCTAATGGTTTATCTGGTGGACTTAATGGA
AATACAGCTTTTTCTGAAACAATTAATTATAAACAAGAAAGTTACAGAACAACATTAAGT
CGCAACACAAATTATAAAAATGTTGGCTGGGGAGTTGAAGCACATAAAATTATAAATAAT
GGTTGGGGACCTTATGGAAGAGATAGCTTCCACCCAACATATGGTAATGAACTCTTCTTA
GCTGGCAGACAAAGCAGTGCATACGCTGGCCAAAACTTCATAGCGCAACACCAAATGCCA
TTATTATCTAGAAGTAACTTCAATCCAGAATTTTTAAGCGTACTATCACACAGACAAGAT
GGCGCTAAAAAATCTAAAATTACAGTAACTTATCAACGTGAAATGGATTTATACCAAATT
CGTTGGAATGGCTTCTACTGGGCAGGCGCAAATTATAAAAACTTTAAAACTAGAACATTT
AAATCAACATATGAAATTGATTGGGAAAATCACAAAGTGAAATTGTTAGATACAAAAGAA
ACTGAAAACAATAAA
>hlgB_A030_NL_025
ATGAACATGAATAAATTAGTCAAATCATCCGTTGCTACGTCTATGGCATTATTATTACTT
TCTAATACTGCAAATGCTGAAGGCAAAATCACACCAGTTAGCGTCAAAAAAGTAGATGAT
AAAGTTACTTTATACAAAACTACAGCTACAGCAGATTCAGATAAATTCAAAATTTCACAG
ATTTTAACATTCAATTTCATCAAAGATAAAAGTTATGATAAAGATACTTTAGTGCTTAAA
GCTGCAGGTAATATTAACTCAGGTTATGAAAGACCAAATCCTAAAGACTACGACTTTTCA
AAAATATATTGGGGTGCAAAATACAATGTGTCTATCAGTTCACAATCTAATGATTCGGTT
AACGTAGTAGACTATGCACCTAAAAATCAAAATGAAGAATTTCAAGTTCAAAACACTTTA
GGCTATACATTCGGTGGTGACATTAGTATCTCTAATGGTTTATCTGGCGGACTTAACGGA
AACACTGCTTTTTCTGAAACAATCAATTACAAACAAGAAAGTTACAGAACAACTTTAAGT
CGCAACACAAGTTATAAAAATGTCGGTTGGGGTGTAGAAGCACATAAAATTATGAATAAT
GGTTGGGGGCCTTATGGACGAGATAGCTTCCACCCAACATATGGTAATGAACTCTTCTTA
GCTGGCAGACAAAGCAGTGCATACGCTGGCCAAAACTTCATAGCGCAACACCAAATGCCA
TTACTATCAAGAAGCAACTTTAATCCAGAATTTTTAAGCGTGCTATCACACAGACAAGAT
GGCGCTAAAAAATCTAAAATTACAGTAACTTATCAACGTGAAATGGACTTATACCAAATT
CGTTGGAATGGCTTCTACTGGGCAGGCGCGAATTATAAAAACTACAAAACAAGAACATTC
AAATCAACATATGAAATCGATTGGGAAAATCACAAAGTGAAATTGTTAGATACAAAAGAA
ACTGAAATCAATAAA
>hlgB_A031_NL_026
ATGAAAATGAATAAATTAGTCAAATCATCCGTTGCTACATCTATGGCATTATTATTACTT
TCTGGTACTGCTAATGCTGAAGATAAAATAACACCAGTCAGCGTAAAAAAAGTCGATGAC
AAAGTTACTTTATACAAAACAACAGCCACAGCAGATTCTGATAAATTTAAAATTTCACAG
ATTTTAACATTTAATTTCATCAAAGATAAAAGTTATGATAAAGATACTTTAGTACTTAAA
GCTACTGGGAATATTAACTCAGGCTTTGTGAAACCTAATCCTAATGACTATGACTTTTCA
AAATTATATTGGGGAGCTAAATACAATGTATCTATAAGCTCACAATCTAATGATTCAGTA
AACGTCGTTGATTATGCACCAAAAAATCAAAATGAAGAGTTTCAAGTTCAAAATACTTTA
GGCTATACATTTGGTGGTGACATTAGTATCTCTAATGGTTTATCTGGTGGACTTAATGGA
AATACAGCTTTTTCTGAAACAATTAATTATAAACAAGAAAGTTACAGAACAACATTAAGT
CGCAACACAAATTATAAAAATGTTGGCTGGGGAGTTGAAGCACATAAAATTATGAATAAT
GGTTGGGGACCTTATGGACGAGATAGCTTCCACCCAACATATGGTAATGAACTCTTCTTA
GCTGGCAGACAAAGCAGTGCATACGCTGGCCAAAACTTCATAGCGCAACACCAAATGCCA
TTATTATCTAGAAGTAACTTCAATCCAGAATTTTTAAGCGTACTATCACACAGACAAGAT
GGCGCTAAAAAATCTAAAATTACAGTAACTTATCAACGTGAAATGGATTTATACCAAATT
CGTTGGAATGGCTTCTACTGGGCAGGCGCAAATTATAAAAACTTTAAAACTAGAACATTT
AAATCAACATATGAAATTGATTGGGAAAATCACAAAGTGAAATTGTTAGATACAAAAGAA
ACTGAAAACAATAAA
>hlgB_A032_NL_027
ATGAACATGAATAAATTAGTCAAATCATCCGTTGCTACGTCTATGGCATTATTATTACTT
TCTAATACTGCAAATGCTGAAGGCAAAATCACACCAGTTAGCGTCAAAAAAGTAGATGAT
AAAGTTACTTTATACAAAACTACAGCTACAGCAGATTCAGATAAATTCAAAATTTCACAG
ATTTTAACATTCAATTTCATCAAAGATAAAAGTTATGATAAAGATACTTTAGTGCTTAAA
GCTGCAGGTAATATTAACTCAGGTTATGAAAGACCAAATCCTAAAGACTACGACTTTTCA
AAAATATATTGGGGTTCAAAATACAATGTGTCTATCAGTTCACAATCTAATGATTCGGTT
AACGTAGTAGACTATGCACCTAAAAATCAAAATGAAGAATTTCAAGTTCAAAACACTTTA
GGATATACATTCGGTGGTGACATCAGTATCTCTAATGGTTTATCTGGCGGACTTAACGGA
AACACTGCTTTTTCTGAAACAATAAATTATAAACAAGAAAGTTACAGAACAACATTAAGT
CGCAACACAAATTATAAAAATGTTGGCTGGGGAGTTGAAGCACATAAAATTATGAATAAT
GGTTGGGGACCTTATGGAAGAGATAGCTTCCACCCAACATATGGTAATGAACTCTTCTTA
GCTGGCAGACAAAGCAGTGCATACGCTGGCCAAAACTTCATAGCGCAACACCAAATGCCA
TTATTATCTAGAAGTAACTTCAATCCAGAATTTTTAAGCGTACTATCACACAGACAAGAT
GGCGCTAAAAAATCTAAAATTACAGTAACTTATCAACGTGAAATGGATTTATACCAAATT
CGTTGGAATGGCTTCTACTGGGCAGGCGCAAATTATAAAAACTTTAAAACTAGAACATTT
AAATCAACATATGAAATTGATTGGGAAAATCACAAAGTGAAATTGTTAGATACAAAAGAA
ACTGAAAACAATAAA
>hlgB_A001_NL_028
ATGAACATGAATAAATTAGTCAAATCATCCGTTGCTACGTCTATGGCATTATTATTACTT
TCTAATACTGCAAATGCTGAAGGCAAAATCACACCAGTTAGCGTCAAAAAAGTAGATGAT
AAAGTTACTTTATACAAAACTACAGCTACAGCAGATTCAGATAAATTCAAAATTTCACAG
ATTTTAACATTCAATTTCATAAAAGATAAAAGTTATGATAAAGATACTTTAGTGCTTAAA
GCTGCAGGTAATATTAACTCAGGTTATGAAAGACCAAATCCTAAAGACTACGACTTTTCA
AAAATATATTGGGGTGCAAAATACAATGTGTCTATCAGTTCACAATCTAATGATTCGGTT
AATGTAGTAGACTATGCACCTAAAAATCAAAATGAAGAATTTCAAGTTCAAAACACTTTA
GGCTATACATTTGGTGGTGACATCAGTATCTCTAATGGTTTATCTGGCGGACTTAACGGA
AACACTGCTTTTTCTGAAACAATTAATTATAAACAAGAAAGTTACAGAACAACATTAAGT
CGCAACACAAATTATAAAAATGTCGGTTGGGGTGTAGAAGCACATAAAATTATGAATAAT
GGTTGGGGACCTTATGGACGAGATAGCTTCCACCCAACATATGGTAATGAACTCTTCTTA
GCTGGCAGACAAAGCAGTGCATACGCTGGCCAAAACTTCATAGCGCAACACCAAATGCCA
TTATTATCTAGAAGTAACTTCAATCCAGAATTTTTAAGCGTACTATCACACAGACAAGAT
GGCGCTAAAAAATCTAAAATTACAGTAACTTATCAACGTGAAATGGATTTATACCAAATT
CGTTGGAATGGCTTCTACTGGGCAGGCGCGAATTATAAAAACTTTAAAACTAGAACATTT
AAATCAACATATGAAATTGATTGGGAAAATCACAAAGTGAAATTGTTAGATACAAAAGAA
ACTGAAAACAATAAA
>hlgB_A033_NL_029
ATGAAAATGAATAAATTAGTCAAATCATCCGTTGCTACATCTATGGCATTATTATTACTT
TCTGGTACTGCTAATGCTGAAGGTAAAATAACACCAGTCAGCGTAAAAAAAGTCGATGAC
AAAGTTACTTTATACAAAACAACAGCCACAGCAGATTCTGATAAATTTAAAATTTCACAG
ATTTTAACATTTAATTTCATCAAAGATAAAAGTTATGATAAAGATACTTTAGTACTTAAA
GCTACTGGGAATATTAACTCAGGCTTTGTGAAACCTAATCCTAATGACTATGACTTTTCA
AAATTATATTGGGGAGCTAAATACAATGTATCTATAAGCTCACAATCTAATGATTCAGTA
AACGTCATTGATTATGCACCAAAAAATCAAAATGAAGAGTTTCAAGTTCAAAATACTTTA
GGCTATACATTTGGTGGTGACATTAGTATCTCTAATGGTTTATCTGGTGGACTTAATGGA
AATACAGCTTTTTCTGAAACAATTAATTATAAACAAGAAAGTTACAGAACAACATTAAGT
CGCAACACAAATTATAAAAATGTTGGCTGGGGAGTTGAAGCACATAAAATTATGAATAAT
GGTTGGGGACCTTATGGAAGAGATAGCTTCCACCCAACATATGGTAATGAACTCTTCTTA
GCTGGCAGACAAAGCAGTGCATACGCTGGCCAAAACTTCATAGCGCAACACCAAATGCCA
TTATTATCTAGAAGTAACTTCAATCCAGAATTTTTAAGCGTACTATCACACAGACAAGAT
GGCGCTAAAAAATCTAAAATTACAGTAACTTATCAACGTGAAATGGATTTATACCAAATT
CGTTGGAATGGCTTCTACTGGGCAGGCGCAAATTATAAAAACTTTAAAACTAGAACATTT
AAATCAACATATGAAATTGATTGGGAAAATCACAAAGTGAAATTGTTAGATACAAAAGAA
ACTGAAAACAATAAA
>hlgB_A034_NL_030
ATGAACATGAATAAATTAGTCAAATCATCCGTTGCTACATCTATGGCATTATTATTACTT
TCTGGTACTGCTAATGCTGAAGGCAAAATCACACCAGTTAGCGTCAAAAAAGTAGATGAT
AAAGTTACTTTATACAAAACTACAGCTACAGCAGATTCAGATAAATTCAAAATTTCACAG
ATTTTAACATTTAATTTCATCAAAGATAAAAGTTATGATAAAGATACTTTAGTACTTAAA
GCTGCAGGTAATATTAACTCAGGTTATGAAAGACCAAACCCTAAAGACTATGACTTTTCA
AAAATATATTGGGGTGCAAAATACAATGTGTCTATCAGTTCACAATCTAATGATTCGGTT
AATGTAGTAGACTATGCACCTAAAAATCAAAATGAAGAATTTCAAGTGCAAAACACTTTA
GGATACACATTTGGTGGTGACATCAGTATCTCTAATGGTTTATCTGGTGGACTTAACGGA
AACACTGCTTTTTCTGAAACAATTAACTACAAACAAGAAAGTTACAGAACAACTTTAAGT
CGCAACACAAATTATAAAAATGTCAGTTGGGGTGTAGAAGCACATAAAATTATGAATAAT
GGTTGGGGCCCCTATGGCCGAGATAGCTTCCATCCAACATATGGCAATGAAATCTTCTTA
GCTGGTAGACAAAGCAGTTCATATGCAGGCCAAAACTTCATAGCGCAACACCAAATGCCA
TTATTATCTAGAAGTAACTTCAATCCAGAATTTTTAAGCGTACTATCACACAGACAAGAT
GGCGCTAAAAAATCTAAAATTACAGTAACTTATCAACGTGAAATGGATTTATACCAAATT
CGTTGGAATGGGTTCTACTGGGCAGGCGCAAATTATAAAAACTTTAAAACTAGAACATTT
AAATCAACATATGAAATTGATTGGGAAAATCACAAAGTGAAATTGTTAGGTACAAAAGAA
ACTGAAAACAATAAA
>hlgB_A035_NL_031
ATGAAAATGAGTAAATTAGTCAAATCATCCGTTGCTACATCTATGGCATTATTATTACTT
TCTGGTACTGCTAATGCTGAAGGTAAAATAACACCAGTCAGCGTAAAAAAAGTCGATGAC
AAAGTTACTTTATACAAAACAACAGCCACAGCAGATTCTGATAAGTTTAAAATTTCACAG
ATTTTAACATTTAATTTCATCAAAGATAAAAGTTATGATAAAGATACTTTAGTACTTAAA
GCTACTGGGAATATTAACTCAGGCTTTGTGAAACCTAATCCTAATGACTATGACTTTTCA
AAATTATATTGGGGAGCTAAATACAATGTATCTATAAGCTCACAATCTAATGATTCAGTA
AACGTCGTTGATTATGCACCAAAAAATCAAAATGAAGAGTTTCAAGTTCAAAATACTTTA
GGCTATACATTTGGTGGTGACATTAGTATCTCTAATGGTTTATCTGGTGGACTTAATGGA
AATACAGCTTTTTCTGAAACAATTAATTATAAACAAGAAAGTTACAGAACAACATTAAGT
CGCAACACAAATTATAAAAATGTTGGCTGGGGAGTTGAAGCACATAAAATTATGAATAAT
GGTTGGGGACCTTATGGAAGAGATAGCTTCCACCCAACATATGGTAATGAACTCTTCTTA
GCTGGCAGACAAAGCAGTGCATACGCTGGCCAAAACTTCATAGCGCAACACCAAATGCCA
TTATTATCTAGAAGTAACTTCAATCCAGAATTTTTAAGCGTACTATCACACAGACAAGAT
GGCGCTAAAAAATCTAAAATTACAGTAACTTATCAACGTGAAATGGATTTATACCAAATT
CGTTGGAATGGCTTCTACTGGGCAGGCGCAAATTATAAAAACTTTAAAACTAGAACATTT
AAATCAACATATGAAATTGATTGGGAAAATCACAAAGTGAAATTGTTAGATACAAAAGAA
ACTGAAAACAATAAA
>hlgB_A036_NL_032
ATGAAAATGAATAAATTAGTCAAATCATCCGTTGCTACATCTATGGCATTATTATTACTT
TCTGGTACTGCTAATGCTGAAGGTAAAATAACACCAGTCAGCGTAAAAAAAGTCGATGAC
AAAGTTACTTTATACAAAACAACAGCCACAGCAGATTCTGATAAATTTAAAATTTCACAG
ATTTTAACATTTAATTTCATCAAAGATAAAAGTTATGATAAAGATACTTTAGTACTTAAA
GCTACTGGGAATATTAACTCAGGCTTTGTGAAACCTAATCCTAATGACTATGACTTTTCA
AAATTATATTGGGGAGCTAAATACAATGTATCTATAAACTCACAATCTAATGATTCAGTA
AACGTCGTTGATTATGCACCAAAAAATCAAAATGAAGAGTTTCAAGTTCAAAATACTTTA
GGCTATACATTTGGTGGTGACATTAGTATCTCTAATGGTTTATCTGGTGGACTTAATGGA
AATACAGCTTTTTCTGAAACAATTAATTATAAACAAGAAAGTTACAGAACAACATTAAGT
CGCAACACAAATTATAAAAATGTTGGCTGGGGAGTTGAAGCACATAAAATTATGAATAAT
GGTTGGGGACCTTATGGAAGAGATAGCTTCCACCCAACATATGGTAATGAACTCTTCTTA
GCTGGCAGACAAAGCAGTGCATACGCTGGCCAAAACTTCATAGCGCAACACCAAATGCCA
TTATTATCTAGAAGTAACTTCAATCCAGAATTTTTAAGCGTACTATCACACAGACAAGAT
GGCGCTAAAAAATCTAAAATTACAGTAACTTATCAACGTGAAATGGATTTATACCAAATT
CGTTGGAATGGCTTCTACTGGGCAGGCGCAAATTATAAAAACTTTAAAACTAGAACATTT
AAATCAACATATGAAATTGATTGGGAAAATCACAAAGTGAAATTGTTAGATACAAAAGAA
ACTGAAAACAATAAA
>hlgB_A001_NL_033
ATGAACATGAATAAATTAGTCAAATCATCCGTTGCTACGTCTATGGCATTATTATTACTT
TCTAATACTGCAAATGCTGAAGGCAAAATCACACCAGTTAGCGTCAAAAAAGTAGATGAT
AAAGTTACTTTATACAAAACTACAGCTACAGCAGATTCAGATAAATTCAAAATTTCACAG
ATTTTAACATTCAATTTCATCAAAGATAAAAGTTATGATAAAGATACTTTAGTGCTTAAA
GCTGCAGGTAATATTAACTCAGGTTATGAAAGACCAAATCCTAAAGACTACGACTTTTCA
AAAATATATTGGGGTGCAAAATACAATGTGTCTATCAGTTCACAATCTAATGATTCGGTT
AACGTAGTAGACTATGCACCTAAAAATCAAAATGAAGAATTTCAAGTTCAAAACACTTTA
GGATATACATTCGGTGGTGACATCAGTATCTCTAATGGTTTATCTGGCGGACTTAACGGA
AACACTGCTTTTTCTGAAACAATAAATTATAAACAAGAAAGTTACAGAACAACATTAAGT
CGCAACACAAATTATAAAAATGTTGGCTGGGGAGTTGAAGCACATAAAATTATGAATAAT
GGTTGGGGACCTTATGGAAGGGATAGCTTCCACCCAACATATGGTAATGAACTCTTCTTA
GCTGGCAGACAAAGCAGTGCATACGCTGGCCAAAACTTCATAGCGCAACACCAAATGCCA
TTATTATCTAGAAGTAACTTCAATCCAGAATTTTTAAGCGTACTATCACACAGACAAGAT
GGCGCTAAAAAATCTAAAATTACAGTAACTTATCAACGTGAAATGGATTTATACCAAATT
CGTTGGAATGGCTTCTACTGGGCAGGCGCAAATTATAAAAACTTTAAAACTAGAACATTT
AAATCAACATATGAAATTGATTGGGAAAATCACAAAGTGAAATTGTTAGATACAAAAGAA
ACTGAAAACAATAAA
>hlgB_A009_NL_034
ATGAAAATGAATAGATTAGTCAAATCATCCGTTGCTACGTCTATGGCATTGTTATTACTT
TCTAATACTGCTAATGCTGAAGGCAAAATTACACCAGTAAGCGTCAAAAAAGTCGATGAC
AAAATTACTTTATACAAAACAACGGCCACAGCAGATTCTGACAAATATAAAATTTCACAG
[truncated: 5,983 more rows]

## Sheet: Exoenzyme virulence genes
>aur_A001_NL_001
GTGAGGAAATTTTCAAGATATGCATTTACAAGTATGGCAGCAGTAACCTTGTTGAGCACT
TTATCACCAGCAGCATTAGCGATTGATTCAAACAATAAACCAGCTAATTCTGATATTAAA
TTTGAGGTGACTCAAAAGAGTGATGCGGTCAAAGCATTAAAAGAATTACCTAAATCCGAA
AATGTAAAAAATATTTATCAAGATTACGCTGTTACTGATGTAAAAACTGATAAAAAGGGA
TTTACGCATTACACATTGCAACCGAGTGTTGATGGTGTTCATGCACCTGACAAAGAAGTG
AAAGTACACGCAGACAAATCAGGAAAAGTCGTTTTAATCAATGGGGATACTGATGCGAAG
AAAGTAAAGCCAACGAATAAAGTGACATTAAGTAAAGATGACGCAGCCGACAAAGCATTT
AAAGCAGTTAAGATTGATAAGCATAAAGCGAAAAATCTTAAAGATAAAGTCATTAAAGAA
AACAAAGTTGAAATCGATGGTGACAGTAATAAATACGTTTATAATGTTGAGTTAATTACA
GTGACACCAGAAATTTCACATTGGAAAGTTAAAATTGATGCTCAAACTGGCGAAATTTTA
GAAAAAATGAACTTAGTTAAAGAAGCTGCAGAAACTGGTAAAGGAAAAGGTGTACTTGGC
GATACAAAAGATATCAATATCAATAGTATTGATGGTGGATTTAGCCTAGAAGATTTAACG
CATCAAGGTAAATTATCAGCATTTAGCTTTAATGATCAAACAGGTCAAGCAACATTGATT
ACTAATGAAGATGAAAACTTCGTAAAAGATGAGCAACGTGCTGGCGTAGATGCAAATTAT
TACGCTAAACAAACATATGATTATTACAAAGACACATTTGGTCGTGAATCATATGACAAC
CAAGGTAGTCCAATTGTTTCATTAACGCATGTTAATAACTACGGTGGTCAAGATAACAGA
AATAATGCCGCATGGATTGGTGACAAAATGATCTATGGTGATGGTGATGGTCGCACATTC
ACAAGTTTATCGGGTGCAAATGACGTAGTAGCACACGAATTAACACACGGTGTGACACAA
GAGACTGCAAACTTAGAATATAAGGACCAGTCAGGCGCTCTAAATGAAAGCTTTTCAGAT
GTTTTTGGATACTTTGTAGATGACGAGGATTTCTTAATGGGTGAAGATGTCTACACACCT
GGAAAAGAGGGAGACGCTTTACGCAGCATGTCAAACCCAGAACAATTTGGTCAACCAGCT
CATATGAAAGACTATGTATTCACTGAAAAAGATAATGGTGGCGTACATACGAATTCTGGA
ATTCCAAATAAAGCAGCTTATAACGTGATTCAAGCAATAGGGAAATCTAAATCAGAACAA
ATTTACTACCGAGCATTAACGGAATACTTAACAAGTAATTCAAACTTCAAAGATTGTAAA
GATGCATTATACCAAGCGGCTAAAGATTTATATGACGAGCAAACAGCTGAACAGGTGTAT
GAAGCATGGAATGAAGTAGGCGTGGAGTAA
>aur_A014_NL_002
GTGAGGAAATTTTCAAGATATGCATTTACAAGTATGGCAACAGTAACGTTGCTGAGCTCT
TTGACACCTGCAGCACTAGCGAGTGATACGAATCACAAACCAGCAACTTCAGATATTAAT
TTTGAAATCACACAAAAGAGTGATGCAGTTAAAGCATTAAAAGAGTTACCTAAATCTGAA
AATGTGAAAAATCATTATCAAGATTACTCTGTTACAGATGTAAAAACAGATAAGAAAGGA
TTCACGCATTACACCTTACAACCGAGTGTGGATGGTGTGCATGCGCCTGACAAAGAAGTG
AAAGTGCATGCGGACAAATCGGGTAAAGTCATTTTAATCAACGGTGATACTGATGCGAAG
AAAGTAAAGCCGACAAATAAAGTGACATTAAGCAAGGATGAAGCGGCTGACAAAGCATTT
AACGCAGTTAAGATTGATAAAAATAAAGCTAAAAACCTCCAAGATGACGTTATCAAAGAA
AATAAAGTCGAAATCGATGGTGACAGTAATAAATACATTTACAATATTGAATTAATTACA
GTAACACCAGAAATTTCACATTGGAAAGTCAAAATTGATGCCGACACAGGAGCAGTTGTT
GAAAAAACGAACTTAGTTAAGGAAGCAGCAGCAACTGGCACAGGTAAAGGTGTGCTTGGA
GATACAAAAGATATCAATATCAATAGTATTGATGGTGGATTTAGTTTAGAGGATTTGACG
CATCAAGGTAAATTATCAGCATACAATTTTAACGATCAAACAGGTCAAGCGACATTAATT
ACTAATGAAGATGAAAACTTCGTCAAAGATGATCAACGTGCTGGTGTAGATGCGAATTAT
TATGCTAAACAAACATATGATTACTACAAAAATACATTTGGTCGTGAGTCTTACGATAAC
CATGGTAGTCCAATAGTCTCATTAACACATGTAAATCATTATGGTGGACAAGATAACAGA
AATAACGCTGCATGGATTGGAGACAAAATGATTTATGGTGATGGCGATGGCCGCACGTTT
ACAAATTTATCAGGTGCAAATGACGTAGTAGCACATGAGTTAACACATGGCGTGACACAA
GAAACGGCGAATTTAGAGTATAAAGATCAATCTGGTGCGTTAAATGAAAGCTTTTCAGAT
GTTTTTGGATACTTTGTAGATGATGAGGATTTCTTGATGGGTGAAGATGTTTACACACCA
GGAAAAGAGGGAGATGCTTTACGAAGCATGTCAAACCCAGAACAATTTGGTCAACCATCT
CATATGAAAGACTATGTATACACTGAAAAAGATAACGGTGGCGTGCATACGAATTCTGGC
ATTCCAAATAAAGCAGCTTATAACGTAATTCAAGAAATAGGGAAATCTAAATCAGAACAA
ATTTACTACCGAGCATTAACAGAATACTTAACAAGTAATTCAAACTTCAAAGATTGTAAA
GATGCATTATACCAAGCGGCTAAAGATTTATATGACGAGCAAACAGCTGAACAGGTGTAT
GAAGCATGGAATGAAGTAGGCGTGGAGTAA
>aur_A012_NL_003
GTGAGGAAATTTTCAAGATATGCATTTACAAGTATGGCAACAGTAACGTTGCTGAGCTCT
TTGACACCTGCAGCACTAGCGAGTGATACGAATCACAAACCAGCAACTTCAGATATTAAT
TTTGAAATCACACAAAAGAGTGATGCAGTTAAAGCATTAAAAGAGTTACCTAAATCTGAA
AATGTGAAAAATCATTATCAAGATTACTCTGTTACAGATGTAAAAACAGATAAGAAAGGA
TTCACGCATTACACGTTACAACCGAGTGTGGATGGTGTGCATGCGCCTGACAAAGAAGTG
AAAGTGCATGCGGACAAATCGGGTAAAGTCATTTTAATCAACGGTGATACTGATGCGAAG
AAAGTAAAGCCGACAAATAAAGTGACATTAAGCAAGGATGAAGCGGCTGACAAAGCATTT
AACGCAGTTAAGATTGATAAAAATAAAGCTAAAAACCTCCAAGATGACGTTATCAAAGAA
AATAAAGTCGAAATCGATGGTGACAGTAATAAATACATTTACAATATTGAATTAATTACA
GTAACACCAGAAATTTCACATTGGAAAGTTAAAATTGATGCCGACACAGGAGCAGTTGTT
GAAAAAACGAACTTAGTTAAAGAAGCAGCAGCAACTGGCACAGGTAAAGGTGTGCTTGGA
GATACAAAAGATATCAATATCAATAGTATTGATGGTGGATTTAGTTTAGAGGATTTGACG
CATCAAGGTAAATTATCAGCATACAATTTTAACGATCAAACAGGTCAAGCGACATTAATT
ACTAATGAAGATGAAAACTTCGTCAAAGATGATCAACGTGCTGGTGTAGATGCGAATTAT
TATGCTAAACAAACATATGATTACTACAAAAATACATTTGGTCGTGAGTCTTACGATAAC
CATGGTAGTCCAATAGTCTCATTAACACATGTAAATCATTATGGTGGACAAGATAACAGA
AATAACGCTGCATGGATTGGAGACAAAATGATTTATGGTGATGGCGATGGCCGCACGTTT
ACAAATTTATCAGGTGCAAATGACGTAGTAGCACATGAGTTAACACATGGCGTGACACAA
GAAACGGCGAATTTAGAGTATAAAGATCAATCTGGTGCGTTAAATGAAAGCTTTTCAGAT
GTTTTTGGATACTTTGTAGATGATGAGGATTTCTTGATGGGTGAAGATGTTTACACACCA
GGAAAAGAGGGAGATGCTTTACGAAGCATGTCAAACCCAGAACAATTTGGTCAACCATCT
CATATGAAAGACTATGTATACACTGAAAAAGATAACGGTGGCGTGCATACGAATTCTGGC
ATTCCAAATAAAGCAGCTTATAACGTAATTCAAGCAATAGGGAAATCTAAATCAGAACAA
ATTTACTACCGAGCATTAACGGAATACTTAACAAGTAATTCAAACTTCAAAGATTGTAAA
GATGCATTATACCAAGCGGCTAAAGATTTATATGACGAGCAAACAGCTGAACAAGTATAT
GAAGCATGGAACGAAGTTGGCGTCGAGTAA
>aur_A009_NL_004
GTGAGGAAATTTTCAAGATATGCATTTACAAGTATGGCAGCAGTAACATTGTTGAGCACT
TTATCACCAGCAGCATTAGCGATTGATTCAAAAAATAAACCAGCTAATTCTGATATTAAA
TTTGAGGTGACTCAAAAGAGTGATGCGGTCAAAGCATTAAAAGAATTGCCTAAATCCGAA
AATGTAAAAAATATTTATCAAGATTACGCTGTTACTGATGTAAAAACTGATAAAAAAGGA
TTTACGCATTATACATTGCAACCGAGTGTTGATGGTGTTCATGCACCTGACAAAGAAGTG
AAAGTACACGCAGACAAATCAGGAAAAGTCGTTTTAATCAATGGGGATACTGATGCGAAG
AAAGTAAAGCCAACGAATAAAGTGACATTAAGTAAAGATGACGCAGCCGACAAAGCATTT
AAAGCAGTTAAGATTGATAAGAATAAAGCGAAAAATCTTAAAGATAAAGTCATTAAAGAA
AACAAAGTTGAAATCGATGGTGACAGTAATAAATACGTTTATAATGTTGAGTTAATTACA
GTGACACCAGAAATTTCACATTGGAAAGTTAAAATTGATGCTCAAACTGGCGAAATTTTA
GAAAAAATGAACTTAGTTAAAGAAGCTGCAGAAACTGGTAAAGGAAAAGGTGTACTTGGC
GATACAAAAGATATCAATATCAATAGTATTGACGGTGGATTTAGCCTAGAAGATTTAACG
CATCAAGGTAAATTATCAGCATTTAGCTTTAATGATCAAACAGGTCAAGCAACATTGATT
ACTAATGAAGATGAAAACTTCGTAAAAGATGAGCAACGTGCTGGCGTAGATGCAAATTAT
TACGCTAAACAAACATATGATTATTACAAAGACACATTTGGTCGTGAATCATATGACAAC
CAAGGTAGTCCAATTGTTTCATTAACGCATGTTAATAACTACGGTGGTCAAGATAACAGA
AATAATGCCGCATGGATTGGTGACAAAATGATCTATGGTGATGGTGATGGTCGCACATTC
ACAAGTTTATCGGGTGCAAATGACGTAGTAGCACACGAATTAACACACGGTGTGACACAA
GAGACTGCAAACTTAGAATATAAGGACCAGTCAGGCGCTCTAAATGAAAGCTTTTCAGAT
GTTTTTGGATACTTTGTAGATGACGAGGATTTCTTAATGGGTGAAGATGTCTACACACCT
GGAAAAGAGGGAGACGCTTTACGCAGCATGTCAAACCCAGAACAATTTGGTCAACCAGCT
CATATGAAAGACTATGTATTCACTGAAAAAGATAATGGTGGCGTACATACGAATTCTGGA
ATTCCAAATAAAGCAGCTTATAACGTGATTCAAGCAATAGGGAAATCTAAATCAGAACAA
ATTTACTACCGAGCATTAACGGAATACTTAACAAGTAATTCAAACTTCAAAGATTGTAAA
GATGCATTATACCAAGCGGCTAAAGATTTATATGACGAGCAAACAGCTGAACAGGTGTAT
GAAGCATGGAATGAAGTAGGCGTGGAGTAA
>aur_A007_NL_005
GTGAGGAAATTTTCAAGATATGCATTTACAAGTATGGCAGCATTAACCTTGTTGAGCACT
TTATCACCAGCAGCATTAGCGATTGATTCAAAAAATAAACCAGCTAATTCTGATATTAAA
TTTGAGGTGACTCAAAAGAGTGATGCGGTCAAAGCATTAAAAGAATTGCCTAAATCCGAA
AATGTAAAAAATATTTATCAAGATTACGCTGTTACTGATGTAAAAACTGATAAAAAAGGA
TTTACGCATTATACATTGCAACCGAGTGTTGATGGTGTTCATGCACCTGACAAAGAAGTG
AAAGTACACGCAGACAAATCAGGAAAAGTCGTTTTAATCAATGGGGATACTGATGCGAAG
AAAGTAAAGCCAACGAATAAAGTGACATTAAGTAAAGATGACGCAGCCGACAAAGCATTT
AAAGCAGTTAAGATTGATAAGAATAAAGCGAAAAATCTTAAAGATAAAGTCATTAAAGAA
AACAAAGTTGAAATCGATGGTGACAGTAATAAATACGTTTATAATGTTGAGTTAATTACA
GTGACACCAGAAATTTCACATTGGAAAGTTAAAATTGATGCTCAAACTGGCGAAATTTTA
GAAAAAATGAACTTAGTTAAAGAAGCTGCAGAAACTGGTAAAGGAAAAGGTGTACTTGGC
GATACAAAAGATATCAATATCAATAGTATTGACGGTGGATTTAGCCTAGAAGATTTAACG
CATCAAGGTAAATTATCAGCATTTAGCTTTAATGATCAAACAGGTCAAGCAACATTGATT
ACTAATGAAGATGAAAACTTCGTAAAAGATGAGCAACGTGCTGGCGTAGATGCAAATTAT
TACGCTAAACAAACATATGATTATTACAAAGACACATTTGGTCGTGAATCATATGACAAC
CAAGGTAGTCCAATTGTTTCATTAACGCATGTTAATAACTACGGTGGTCAAGATAACAGA
AATAATGCCGCATGGATCGGTGACAAAATGATCTATGGTGATGGTGATGGTCGCACATTC
ACAAGTTTATCGGGTGCAAATGACGTAGTAGCACACGAATTAACACACGGTGTGACACAA
GAGACAGCGAACTTAGAATATAAGGATCAGTCAGGCGCTCTAAATGAAAGCTTTTCAGAT
GTTTTTGGATACTTTGTAGATGACGAGGATTTCTTAATGGGTGAAGATGTCTACACACCT
GGAAAAGAGGGAGACGCTTTACGCAGCATGTCAAACCCAGAACAATTTGGTCAACCAGCT
CATATGAAAGACTATGTATTCACTGAAAAAGATAATGGTGGCGTACATACGAATTCTGGA
ATTCCAAATAAAGCAGCTTATAACGTGATTCAAGCAATAGGGAAATCTAAATCAGAACAA
ATTTACTACCGAGCATTAACGGAATACTTAACAAGTAATTCAAACTTCAAAGATTGTAAA
GATGCATTATACCAAGCGGCTAAAGATTTATATGACGAGCAAACAGCTGAACAGGTGTAT
GAAGCATGGAATGAAGTAGGCGTGGAGTAA
>aur_A003_NL_006
GTGAGGAAATTTTCAAGATATGCATTTACAAGTATGGCAGCAGTAACCTTGTTGAGCACT
TTATCACCAGCAGCATTAGCGATTGATTCAAACAATAAACCAGCTAATTCTGATATTAAA
TTTGAGGTGACTCAAAAGAGTGATGCGGTCAAAGCATTAAAAGAATTGCCTAAATCCGAA
AATGTAAAAAATATTTATCAAGATTACGCTGTTACTGATGTAAAAACTGATAAAAAAGGA
TTTACGCATTACACATTGCAACCGAGTGTTGATGGTGTTCATGCACCTGACAAAGAAGTG
AAAGTACACGCAGACAAATCAGGAAAAGTCGTTTTAATCAATGGGGATACTGATGCGAAG
AAAGTAAAGCCAACGAATAAAGTGACATTAAGTAAAGATGACGCAGCCGACAAAGCATTT
AAAGCAGTTAAGATTGATAAGAATAAAGCGAAAAATCTTAAAGATAAAGTCATTAAAGAA
AACAAAGTTGAAATCGATGGTGACAGTAATAAATACGTTTATAATGTTGAGTTAATTACA
GTGACACCAGAAATTTCACATTGGAAAGTTAAAATTGATGCTCAAACTGGCGAAATTTTA
GAAAAAATAAACTTAGTTAAAGAAGCTGCAGAAACTGGTAAAGGAAAAGGTGTACTTGGC
GATACAAAAGATATTAATATCAATAGTATTGACGGTGGATTTAGCCTAGAAGATTTAACG
CATCAAGGTAAATTATCAGCATTTAGCTTTAATGATCAAACAGGTCAAGCAACATTGATT
ACTAATGAAGATGAAAACTTCGTAAAAGATGAGCAACGTGCTGGCGTAGATGCAAATTAT
TACGCTAAACAAACATATGATTATTACAAAGACACATTTGGTCGTGAATCATATGACAAC
CAAGGTAGTCCAATTGTTTCATTAACGCATGTTAATAACTACGGTGGTCAAGATAACAGA
AATAATGCCGCATGGATTGGTGACAAAATGATCTATGGTGATGGTGATGGTCGCACATTC
ACAAGTTTATCGGGTGCAAATGACGTAGTAGCACACGAATTAACACACGGTGTGACACAA
GAGACTGCGAACTTAGAATATAAGGACCAGTCAGGCGCTCTAAATGAAAGCTTTTCAGAT
GTTTTTGGATACTTTGTAGATGACGAGGATTTCTTAATGGGTGAAGATGTCTACACACCT
GGAAAAGAGGGAGACGCTTTACGCAGCATGTCAAACCCAGAACAATTTGGTCAACCAGCT
CATATGAAAGACTATGTATTCACTGAAAAAGATAATGGTGGCGTACATACGAATTCTGGA
ATTCCAAATAAAGCAGCTTATAACGTGATTCAAGCAATAGGGAAATCTAAATCAGAACAA
ATTTACTACCGAGCATTAACGGAATACTTAACAAGTAATTCAAACTTCAAAGATTGTAAA
GATGCATTATACCAAGCGGCTAAAGATTTATATGACGAGCAAACAGCTGAACAGGTGTAT
GAAGCATGGAATGAAGTAGGCGTGGAGTAA
>aur_A002_NL_007
GTGAGGAAATTTTCAAGATATGCATTTACAAGTATGGCAGCAGTAACTTTGTTGAGTACG
TTATCACCAGCAGCATTAGCGATTGATTCAAACAATAAACCAGCTAATTCTGATATTAAA
TTTGAGGTGACTCAAAAGAGTGATGCGGTCAAAGCATTAAAAGAATTGCCTAAATCCGAA
AATGTAAAAAATATTTATCAAGATTACGCTGTTACTGATGTGAAAACTGATAAAAAAGGA
TTTACGCATTACACATTGCAACCGAGTGTTGATGGTGTTCATGCACCTGACAAAGAAGTG
AAAGTACACGCAGACAAATCAGGAAAAGTCGTTTTAATCAATGGGGATACTGATGCGAAG
AAAGTAAAGCCAACGAATAAAGTGACATTAAGTAAAGATGACGCAGCCGACAAAGCATTT
AAAGCAGTTAAGATTGATAAGAATAAAGCGAAAAATCTTAAAGATAAAGTCATTAAAGAA
AACAAAGTTGAAATCGATGGTGACAGTAATAAATACGTTTATAATGTTGAGTTAATTACA
GTGACACCAGAAATTTCACATTGGAAAGTTAAAATTGATGCTCAAACTGGCGAAATTTTA
GAAAAAATGAACTTAGTTAAAGAAGCTGCAGAAACTGGTAAAGGAAAAGGTGTACTTGGC
GATACAAAAGATATCAATATCAATAGTATTGACGGTGGATTTAGCCTAGAAGATTTAACG
CATCAAGGTAAATTATCAGCATTTAGCTTTAATGATCAAACAGGTCAAGCAACATTGATT
ACTAATGAAGATGAAAACTTCGTAAAAGATGAGCAACGTGCTGGCGTAGATGCAAATTAT
TACGCTAAACAAACATATGATTATTACAAAGACACATTTGGTCGTGAATCATATGACAAC
CAAGGTAGTCCAATTGTTTCATTAACGCATGTTAATAACTACGGTGGTCAAGATAACAGA
AATAATGCCGCATGGATTGGTGACAAAATGATCTATGGTGATGGTGATGGTCGCACATTC
ACAAGTTTATCGGGTGCAAATGACGTAGTGGCACACGAATTAACACACGGTGTGACACAA
GAGACTGCGAACTTAGAATATAAGGACCAGTCAGGCGCTCTAAACGAAAGCTTTTCAGAT
GTTTTTGGATACTTTGTAGATGACGAGGATTTCTTAATGGGTGAAGATGTCTACACACCT
GGAAAAGAGGGAGACGCTTTACGCAGCATGTCAAACCCAGAACAATTTGGTCAACCAGCT
CATATGAAAGACTATGTATTCACTGAAAAAGATAATGGTGGCGTACATACGAATTCTGGA
ATTCCAAATAAAGCAGCTTATAACGTGATTCAAGCAATAGGGAAATCTAAATCAGAACAA
ATTTACTACCGAGCATTAACGGAATACTTAACAAGTAATTCAAACTTCAAAGATTGTAAA
GATGCATTATACCAAGCGGCTAAAGATTTATATGACGAGCAAACAGCTGAACAGGTGTAT
GAAGCATGGAATGAAGTAGGCGTGGAGTAA
>aur_A008_NL_008
GTGAGGAAATTTTCAAGATATGCATTTACAAGTATGGCAGCATTAACCTTGTTGAGCACT
TTATCACCAGCAGCATTAGCGATTGATTCAAAAAATAAACCAGCTAATTCTGATATTAAA
TTTGAGGTGACTCAAAAGAGTGATGCGGTCAAAGCATTAAAAGAATTGCCTAAATCCGAA
AATGTAAAAAATATTTATCAAGATTACGCTGTTACTGATGTAAAAACTGATAAAAAAGGA
TTTACGCATTATACATTGCAACCGAGTGTTGATGGTGTTCATGCACCTGACAAAGAAGTG
AAAGTACACGCAGACAAATCAGGAAAAGTCGTTTTAATCAATGGCGATACTGATGCGAAG
AAAGTAAAGCCAACGAATAAAGTGACATTAAGTAAAGATGACGCAGCCGACAAAGCATTT
AAAGCAGTTAAGATTGATAAGCATAAAGCGAAAAATCTTAAAGATAAAGTCATTAAAGAA
AACAAAGTTGAAATCGATGGTGACAGTAATAAATACGTTTATAATGTTGAGTTAATTACA
GTGACACCAGAAATTTCACATTGGAAAGTTAAAATTGATGCTCAAACTGGCGAAATTTTA
GAAAAAATGAACTTAGTTAAAGAAGCTGCAGAAACTGGTAAAGGAAAAGGTGTACTTGGC
GATACAAAAGATATCAATATCAATAGTATTGACGGTGGATTTAGCCTAGAAGATTTAACG
CATCAAGGTAAATTATCAGCATTTAGCTTTAATGATCAAACAGGTCAAGCAACATTGATT
ACTAATGAAGATGAAAACTTCGTAAAAGATGAGCAACGTGCTGGCGTAGATGCAAATTAT
TACGCTAAACAAACATATGATTATTACAAAGACACATTTGGTCGTGAATCATATGACAAC
CAAGGTAGTCCAATTGTTTCATTAACGCATGTTAATAACTACGGTGGTCAAGATAACAGA
AATAATGCCGCATGGATTGGTGACAAAATGATCTATGGTGATGGTGATGGTCGCACATTC
ACAAGTTTATCGGGTGCAAATGACGTAGTGGCACACGAATTAACACACGGTGTGACACAA
GAGACTGCGAACTTAGAATATAAGGACCAGTCAGGCGCTCTAAATGAAAGCTTTTCAGAT
GTTTTTGGATACTTTGTAGATGACGAGGATTTCTTAATGGGTGAAGATGTCTACACACCT
GGAAAAGAGGGAGACGCTTTACGCAGCATGTCAAACCCAGAACAATTTGGTCAACCAGCT
CATATGAAAGACTATGTATTCACTGAAAAAGATAATGGTGGCGTACATACGAATTCTGGA
ATTCCAAATAAAGCAGCTTATAACGTGATTCAAGCAATAGGGAAATCTAAATCAGAACAA
ATTTACTACCGAGCATTAACGGAATACTTAACAAGTAATTCAAACTTCAAAGATTGTAAA
GATGCATTATACCAAGCGGCCAAAGATTTATATGACGAGCAAACAGCTGAACAGGTGTAT
GAAGCATGGAATGAAGTAGGCGTGGAGTAA
>aur_A018_NL_009
GTGAGGAAATTTTCAAGATATGCATTTACAAGTATGGCGACAGTAACGTTGCTGAGCTCT
TTGACACCTGCAGCACTAGCGAGTGATACGAATCACAAACCAGCAACTTCAGATATTAAT
TTTGAAATCACACAAAAGAGTGATGCAGTTAAAGCATTAAAAGAGTTACCTAAATCTGAA
AATGTGAAAAATCATTATCAAGATTACTCTGTTACAGATGTAAAAACAGATAAGAAAGGA
TTTACGCATTACACGTTACAACCGAGTGTGGATGGTGTTCATGCACCTGACAAAGAAGTG
AAAGTACACGCAGACAAATCAGGAAAAGTCGTTTTAATCAACGGTGATACTGACGCAAAG
AAAGTAAAGCCGACAAATAAAGTGACATTAAGCAAGGATGAAGCGGCTGACAAAGCATTT
AACGCAGTTAAGATTGATAAAAATAAAGCTAAAAACCTCCAAGATGACGTTATCAAAGAA
AATAAAGTCGAAATCGACGGTGACAGTAATAAATACATTTACAATATTGAATTAATTACA
GTAACACCAGAAATTTCACATTGGAAAGTTAAAATTGATGCCGACACAGGAGCAGTTGTT
GAAAAAACGAACTTAGTTAAAGAAGCGGCAGAAACTGGTACAGGTAAAGGAGTACTCGGC
GATACAAAAAATATCAATATCAATAGTATTGACGGTGGATTTACCCTAGAAGATTTAACG
CATCAAGGTAAATTATCAGCATACAATTTTAATGATCAAACAGGTCAAGCAACATTGATT
ACTAATGAAGATGAAAACTTCGTCAAAGATGAGCAACGTGCTGGTGTAGATGCGAATTAT
TATGCTAAACAAACATATGATTACTACAAAAATACATTTGGTCGTGAGTCTTACGATAAC
CATGGTAGTCCAATTGTCTCATTAACACATGTAAATCATTATGGTGGACAAGATAACAGA
AATAACGCTGCATGGATTGGAGACAAAATGATTTATGGTGATGGCGATGGCCGCACGTTT
ACAAATTTATCAGGTGCAAATGACGTAGTAGCACATGAGTTAACACATGGCGTGACACAA
GAAACGGCGAATTTAGAGTATAAAGATCAATCTGGTGCGTTAAATGAAAGCTTTTCAGAT
GTTTTTGGATACTTTGTAGATGATGAGGATTTCTTGATGGGTGAAGATGTTTACACACCA
GGAAAAGAGGGAGATGCTTTACGAAGCATGTCAAACCCAGAACAATTTGGTCAACCATCT
CATATGAAAGACTATGTATACACTGAAAAAGATAACGGTGGTGTGCATACGAATTCTGGC
ATTCCAAATAAAGCAGCTTATAACGTAATTCAAGCAATAGGGAAATCTAAATCAGAACAA
ATTTACTACCGAGCATTAACGGAATACTTAACAAGTAATTCAAACTTCAAAGATTGTAAA
GATGCATTATACCAAGCGGCTAAAGATTTATATGACGAGCAAACAGCTGAACAGGTGTAT
GAAGCATGGAATGAAGTAGGCGTGGAGTAA
>aur_A004_NL_010
GTGAGGAAATTTTCAAGATATGCATTTACAAGTATGGCGACAGTAACGTTGCTGAGCTCT
TTGACACCTGCAGCACTAGCGAGTGATACGAATCACAAACCAGCAACTTCAGATATTAAT
TTTGAAATCACACAAAAGAGTGATGCAGTTAAAGCATTAAAAGAGTTACCTAAATCTGAA
AATGTGAAAAATCATTATCAAGATTACTCTGTTACAGATGTAAAAACAGATAAGAAAGGA
TTTACGCATTACACGTTACAACCGAGTGTGGATGGTGTTCATGCACCTGACAAAGAAGTG
AAAGTACACGCAGACAAATCAGGAAAAGTCGTTTTAATCAACGGTGATACTGACGCAAAG
AAAGTAAAGCCGACAAATAAAGTGACATTAAGCAAGGATGAAGCGGCTGACAAAGCATTT
AACGCAGTTAAGATTGATAAAAATAAAGCTAAAAACCTCCAAGATGACGTTATCAAAGAA
AATAAAGTCGAAATCGACGGTGACAGTAATAAATACATTTACAATATTGAATTAATTACA
GTAACACCAGAAATTTCACATTGGAAAGTTAAAATTGATACCGACACAGGAGCAGTTGTT
GAAAAAACGAACTTAGTTAAAGAAGCGGCAGAAACTGGTACAGGTAAAGGAGTACTCGGC
GATACAAAAAATATCAATATCAATAGTATTGACGGTGGATTTAGCCTAGAAGATTTAACG
CATCAAGGTAAATTATCAGCATACAATTTTAATGATCAAACAGGTCAAGCAACATTGATT
ACTAATGAAGATGAAAACTTCGTCAAAGATGAGCAACGTGCTGGTGTAGATGCGAATTAT
TATGCTAAACAAACATATGATTACTACAAAAATACATTTGGTCGTGAGTCTTACGATAAC
CATGGTAGTCCAATTGTCTCATTAACACATGTAAATCATTATGGTGGACAAGATAACAGA
AATAACGCTGCATGGATTGGAGACAAAATGATTTATGGTGATGGCGATGGCCGCACGTTT
ACAAATTTATCAGGTGCAAATGACGTAGTAGCACATGAGTTAACACATGGCGTGACACAA
GAAACGGCGAATTTAGAGTATAAAGATCAATCTGGTGCGTTAAATGAAAGCTTTTCAGAT
GTTTTTGGATACTTTGTAGATGATGAGGATTTCTTGATGGGTGAAGATGTTTACACACCA
GGAAAAGAGGGAGATGCTTTACGAAGCATGTCAAACCCAGAACAATTTGGTCAACCATCT
CATATGAAAGACTATGTATACACTGAAAAAGATAACGGTGGTGTGCATACGAATTCTGGC
ATTCCAAATAAAGCAGCTTATAACGTAATTCAAGCAATAGGGAAATCTAAATCAGAACAA
ATTTACTACCGAGCATTAACGGAATACTTAACAAGTAATTCAAACTTCAAAGATTGTAAA
GATGCATTATACCAAGCGGCTAAAGATTTATATGACGAGCAAACAGCTGAACAGGTGTAT
GAAGCATGGAATGAAGTAGGCGTGGAGTAA
>aur_A001_NL_011
GTGAGGAAATTTTCAAGATATGCATTTACAAGTATGGCAGCAGTAACATTGTTGAGCACT
TTATCACCAGCAGCATTAGCGATTGATTCAAACAATAAACCAGCTAATTCTGATATTAAA
TTTGAGGTGACTCAAAAGAGTGATGCGGTCAAAGCATTAAAAGAATTGCCTAAATCCGAA
AATGTAAAAAATATTTATCAAGATTACGCTGTTACTGATGTAAAAACTGATAAAAAGGGA
TTTACGCATTACACATTGCAACCGAGTGTTGATGGTGTTCATGCACCTGACAAAGAAGTG
AAAGTACACGCAGACAAATCAGGGAAAGTCGTTTTAATCAATGGCGATACTGATGCGAAG
AAAGTAAAGCCAACGAATAAAGTGACATTAAGTAAAGATGACGCAGCCGACAAAGCATTT
AAAGCAGTTAAGATTGATAAGCATAAAGCGAAAAATCTTAAAGATAAAGTCATTAAAGAA
AACAAAGTTGAAATCGATGGTGACAGTAATAAATACGTTTATAATGTTGAGTTAATTACA
GTGACACCAGAAATTTCACATTGGAAAGTTAAAATTGATGCTCAAACTGGCGAAATTTTA
GAAAAAATGAACTTAGTTAAAGAAGCTGCAGAAACTGGTAAAGGAAAAGGTGTACTTGGC
GATACAAAAGATATCAATATCAATAGTATTGACGGTGGATTTAGCCTAGAAGATTTAACG
CATCAAGGTAAATTATCAGCATTTAGCTTTAATGATCAAACAGGTCAAGCAACATTGATT
ACTAATGAAGATGAAAACTTCGTAAAAGATGAGCAACGTGCTGGCGTAGATGCAAATTAT
TACGCTAAACAAACATATGATTATTACAAAGACACATTTGGTCGTGAATCATATGACAAC
CAAGGTAGTCCAATTGTTTCATTAACGCATGTTAATAACTACGGTGGTCAAGATAACAGA
AATAATGCCGCATGGATTGGTGACAAAATGATCTATGGTGATGGTGATGGTCGCACATTC
ACAAGTTTATCGGGTGCAAATGACGTAGTGGCACACGAATTAACACACGGTGTGACACAA
GAGACTGCGAACTTAGAATATAAGGACCAGTCAGGCGCTCTAAATGAAAGCTTTTCAGAT
GTTTTTGGATACTTTGTAGATGACGAGGATTTCTTAATGGGTGAAGATGTCTACACACCT
GGAAAAGAGGGGGACGCTTTACGCAGCATGTCAAACCCAGAACAATTTGGTCAACCAGCT
CATATGAAAGACTATGTATTCACTGAAAAAGATAATGGTGGCGTACATACGAATTCTGGA
ATTCCAAATAAAGCAGCTTATAACGTGATTCAAGCAATAGGGAAATCTAAATCAGAACAA
ATTTACTACCGAGCATTAACGGAATACTTAACAAGTAATTCAAACTTCAAAGATTGTAAA
GATGCATTATACCAAGCGGCTAAAGATTTATATGACGAGCAAACAGCTGAACAGGTGTAT
GAAGCATGGAATGAAGTAGGCGTGGAGTAA
>aur_A002_NL_012
GTGAGGAAATTTTCAAGATATGCATTTACAAGTATGGCAGCAGTAACATTGTTGAGCACT
TTATCACCAGCAGCATTAGCGATTGATTCAAACAATAAACCAGCTAATTCTGATATTAAA
TTTGAGGTGACTCAAAAGAGTGATGCGGTCAAAGCATTAAAAGAATTGCCTAAATCCGAA
AATGTAAAAAATATTTATCAAGATTACGCAGTTACTGATGTAAAAACTGATAAAAAGGGA
TTTACGCATTACACATTGCAACCGAGTGTTGATGGTGTTCATGCACCTGACAAAGAAGTG
AAAGTACACGCAGACAAATCAGGGAAAGTCGTTTTAATCAATGGCGATACTGATGCGAAG
AAAGTAAAGCCAACGAATAAAGTGACATTAAGTAAAGATGACGCAGCCGACAAAGCATTT
AAAGCAGTTAAGATTGATAAGAATAAAGCGAAAAATCTTAAAGATAAAGTCATTAAAGAA
AACAAAGTTGAAATCGATGGTGACAGTAATAAATACGTTTATAATGTTGAGTTAATTACA
GTGACACCAGAAATTTCACATTGGAAAGTTAAAATTGATGCTCAAACTGGCGAAATTTTA
GAAAAAATGAACTTAGTTAAAGAAGCTGCAGAAACTGGTAAAGGAAAAGGTGTACTTGGC
GATACAAAAGATATCAATATCAATAGTATTGACGGTGGATTTAGCCTAGAAGATTTAACG
CATCAAGGTAAATTATCAGCATTTAGCTTTAATGATCAAACAGGTCAAGCAACATTGATT
ACTAATGAAGATGAAAACTTCGTAAAAGATGAGCAACGTGCTGGCGTAGATGCAAATTAT
TACGCTAAACAAACATATGATTATTACAAAGACACATTTGGTCGTGAATCATATGACAAC
CAAGGTAGTCCAATTGTTTCATTAACGCATGTTAATAACTACGGTGGTCAAGATAACAGA
AATAATGCCGCATGGATTGGTGACAAAATGATCTATGGTGATGGTGATGGTCGCACATTC
ACAAGTTTATCGGGTGCAAATGACGTAGTAGCACACGAATTAACACACGGTGTGACACAA
GAGACTGCAAACTTAGAATATAAGGACCAGTCAGGCGCTCTAAATGAAAGCTTTTCAGAT
GTTTTTGGATACTTTGTAGATGACGAGGATTTCTTAATGGGTGAAGATGTCTACACACCT
GGAAAAGAGGGAGACGCTTTACGCAGCATGTCAAACCCAGAACAATTTGGTCAACCAGCT
CATATGAAAGACTATGTATTCACTGAAAAAGATAATGGTGGCGTACATACGAATTCTGGA
ATTCCAAATAAAGCAGCTTATAACGTGATTCAAGCAATAGGGAAATCTAAATCAGAACAA
ATTTACTACCGAGCATTAACGGAATACTTAACAAGTAATTCAAACTTCAAAGATTGTAAA
GATGCATTATACCAAGCGGCTAAAGATTTATATGACGAGCAAACAGCTGAACAGGTGTAT
GAAGCATGGAATGAAGTAGGCGTGGAGTAA
>aur_A010_NL_013
GTGAGGAAATTTTCAAGATATGCATTTACAAGTATGGCAGCAGTAACTTTGTTGAGTACG
TTATCACCAGCAGCATTAGCGATTGATTCAAACAATAAACCAGCTAATTCTGATATTAAA
TTTGAGGTAACTCAAAAGAGTGATGCGGTCAAAGCATTAAAAGAATTGCCTAAATCTGAA
AATGTAAAAAATATTTATCAAGATTACACTGTTACTGATGTAAAAACTGATAAAAAAGGA
TTTACGCATTACACATTGCAACCGAATATTGATGGTGTTCATGCACCTGACAAAGAAGTG
AAAGTACACGCAGACAAATCAGGAAAAGTCGTTTTAATCAATGGGGATACTGATGCGAAG
AAAGTAAAGCCAACGAATAAAGTGACATTAAGTAAAGATGACGCAGCCGACAAAGCATTT
AAAGCAGTTAAGATTGATAAGCATAAAGCGAAAAATCTTAAAGATAAAGTCATTAAAGAA
AACAAAGTTGAAATCGATGGTGACAGCAATAAATACGTTTATAATGTTGAGTTAATTACA
GTGACACCAGAAATTTCACATTGGAAAGTTAAAATTGATGCTCAAACTGGCGAAATTTTA
GAAAAAATGAACTTAGTTAAAGAAGCGGCAGAAACTGGTAAAGGAAAAGGTGTACTTGGC
GATACAAAAGATATCAATATCAATAGTATTGACGGTGGATTTAGCCTAGAAGATTTAACG
CATCAAGGTAAATTATCAGCATTTAGCTTTAATGATCAAACAGGTCAAGCAACATTGATT
ACTAATGAAGATGAAAACTTCGTAAAAGATGAACAACGTGCTGGCGTAGATGCAAATTAT
TACGCTAAACAAACATATGATTATTACAAAGACACATTTGGTCGTGAATCATATGACAAC
CAAGGTAGTCCAATTGTTTCATTAACGCATGTTAATAACTACGGTGGTCAAGATAACAGA
AATAATGCCGCATGGATCGGTGACAAAATGATCTATGGTGATGGTGATGGTCGCACATTC
ACAAGTTTATCGGGTGCAAATGACGTAGTAGCACACGAATTAACACACGGTGTGACACAA
GAGACAGCGAACTTAGAATATAAGGACCAGTCAGGCGCTCTAAATGAAAGCTTTTCAGAT
GTTTTTGGATACTTTGTAGATGACGAGGATTTCTTAATGGGTGAAGATGTCTACACACCT
GGAAAAGAGGGAGACGCTTTACGCAGCATGTCAAACCCAGAACAATTTGGTCAACCAGCT
CATATGAAAGACTATGTATTCACTGAAAAAGATAATGGTGGCGTACATACGAATTCTGGA
ATTCCAAATAAAGCAGCTTATAACGTGATTCAAGCAATAGGGAAATCAAAATCAGAACAA
ATTTACTACCGAGCATTAACGGAATACTTAACAAGTAATTCAAACTTCAAAGATTGTAAA
GATGCATTATACCAAGCGGCTAAAGATTTATATGACGAGCAAACAGCTGAACAGGTGTAT
GAAGCATGGAATGAAGTAGGCGTGGAGTAA
>aur_A001_NL_014
GTGAGGAAATTTTCAAGATATGCATTTACAAGTATGGCAGCAGTAACATTGTTGAGCACT
TTATCACCAGCAGCATTAGCGATTGATTCAAACAATAAACCAGCTAATTCTGATATTAAA
TTTGAGGTGACTCAAAAGAGTGATGCGGTCAAAGCATTAAAAGAATTGCCTAAATCCGAA
AATGTAAAAAATATTTATCAAGATTACGCTGTTACTGATGTAAAAACTGATAAAAAGGGA
TTTACGCATTACACATTGCAACCGAGTGTTGATGGTGTTCATGCACCTGACAAAGAAGTG
AAAGTACACGCAGACAAATCAGGGAAAGTCGTTTTAATCAATGGCGATACTGATGCGAAG
AAAGTAAAGCCAACGAATAAAGTGACATTAAGTAAAGATGACGCAGCCGACAAAGCATTT
AAAGCAGTTAAGATTGATAAGCATAAAGCGAAAAATCTTAAAGATAAAGTCATTAAAGAA
AACAAAGTTGAAATCGATGGTGACAGTAATAAATACGTTTATAATGTTGAGTTAATTACA
GTGACACCAGAAATTTCACATTGGAAAGTTAAAATTGATGCTCAAACTGGCGAAATTTTA
GAAAAAATGAACTTAGTTAAAGAAGCTGCAGAAACTGGTAAAGGAAAAGGTGTACTTGGC
GATACAAAAGATATCAATATCAATAGTATTGACGGTGGATTTAGCCTAGAAGATTTAACG
CATCAAGGTAAATTATCAGCATTTAGCTTTAATGATCAAACAGGTCAAGCAACATTGATT
ACTAATGAAGATGAAAACTTCGTAAAAGATGAGCAACGTGCTGGCGTAGATGCAAATTAT
TACGCTAAACAAACATATGATTATTACAAAGACACATTTGGTCGTGAATCATATGACAAC
CAAGGTAGTCCAATTGTTTCATTAACGCATGTTAATAACTACGGTGGTCAAGATAACAGA
AATAATGCCGCATGGATTGGTGACAAAATGATCTATGGTGATGGTGATGGTCGCACATTC
ACAAGTTTATCGGGTGCAAATGACGTAGTAGCACACGAATTAACACACGGTGTGACACAA
GAGACTGCAAACTTAGAATATAAGGACCAGTCAGGCGCTCTAAATGAAAGCTTTTCAGAT
GTTTTTGGATACTTTGTAGATGACGAGGATTTCTTAATGGGTGAAGATGTCTACACACCT
GGAAAAGAGGGAGACGCTTTACGCAGCATGTCAAACCCAGAACAATTTGGTCAACCAGCT
CATATGAAAGACTATGTATTCACTGAAAAAGATAATGGTGGCGTACATACGAATTCTGGA
ATTCCAAATAAAGCAGCTTATAACGTGATTCAAGCAATAGGGAAATCTAAATCAGAACAA
ATTTACTACCGAGCATTAACGGAATACTTAACAAGTAATTCAAACTTCAAAGATTGTAAA
GATGCATTATACCAAGCGGCCAAAGATTTATATGACGAGCAAACAGCTGAACAGGTGTAT
GAAGCATGGAATGAAGTAGGCGTGGAGTAA
>aur_A019_NL_015
GTGAGGAAATTTTCAAGATATGCATTTACAAGTATGGCAGCATTAACCTTGTTGAGCACT
TTATCACCAGCAGCATTAGCGATTGATTCAAAAAATAAACCAGCTAATTCTGATATTAAA
TTTGAGGTGACTCAAAAGAGTGATGCGGTCAAAGCATTAAAAGAATTGCCTAAATCCGAA
AATGTAAAAAATATTTATCAAGATTACGCTGTTACTGATGTAAAAACTGATAAAAAAGGA
TTTACGCATTATACATTGCAACCGAGTGTTGATGGTGTTCATGCACCTGACAAAGAAGTG
AAAGTACACGCAGACAAATCAGGAAAAGTCGTTTTAATCAATGGGGATACTGATGCGAAG
AAAGTAAAGCCAACGAATAAAGTGACATTAAGTAAAGGTGACGCAGCCGACAAAGCATTT
AAAGCAGTTAAGATTGATAAGAATAAAGCGAAAAATCTTAAAGATAAAGTCATTAAAGAA
AACAAAGTTGAAATCGATGGTGACAGTAATAAATACGTTTATAATGTTGAGTTAATTACA
GTGACACCAGAAATTTCACATTGGAAAGTTAAAATTGATGCTCAAACTGGCGAAATTTTA
GAAAAAATGAACTTAGTTAAAGAAGCTGCAGAAACTGGTAAAGGAAAAGGTGTACTTGGC
GATACAAAAGATATCAATATCAATAGTATTGACGGTGGATTTAGCCTAGAAGATTTAACG
CATCAAGGTAAATTATCAGCATTTAGCTTTAATGATCAAACAGGTCAAGCAACATTGATT
ACTAATGAAGATGAAAACTTCGTAAAAGATGAGCAACGTGCTGGCGTAGATGCAAATTAT
TACGCTAAACAAACATATGATTATTACAAAGACACATTTGGTCGTGAATCATATGACAAC
CAAGGTAGTCCAATTGTTTCATTAACGCATGTTAATAACTACGGTGGTCAAGATAACAGA
AATAATGCCGCATGGATCGGTGACAAAATGATCTATGGTGATGGTGATGGTCGCACATTC
ACAAGTTTATCGGGTGCAAATGACGTAGTAGCACACGAATTAACACACGGTGTGACACAA
GAGACAGCGAACTTAGAATATAAGGACCAGTCAGGCGCTCTAAATGAAAGCTTTTCAGAT
GTTTTTGGATACTTTGTAGATGACGAGGATTTCTTAATGGGTGAAGATGTCTACACACCT
GGAAAAGAGGGAGACGCTTTACGCAGCATGTCAAACCCAGAACAATTTGGTCAACCAGCT
CATATGAAAGACTATGTATTCACTGAAAAAGATAATGGTGGCGTACATACGAATTCTGGA
ATTCCAAATAAAGCAGCTTATAACGTGATTCAAGCAATAGGGAAATCTAAATCAGAACAA
ATTTACTACCGAGCATTAACGGAATACTTAACAAGTAATTCAAACTTCAAAGATTGTAAA
GATGCATTATACCAAGCGGCTAAAGATTTATATGACGAGCAAACAGCTGAACAGGTGTAT
GAAGCATGGAATGAAGTGGGCGTGGAGTAA
>aur_A001_NL_017
GTGAGGAAATTTTCAAGATATGCATTTACAAGTATGGCAGCAGTAACATTGTTGAGCACT
TTATCACCAGCAGCATTAGCGATTGATTCAAACAATAAACCAGCTAATTCTGATATTAAA
TTTGAGGTGACTCAAAAGAGTGATGCGGTCAAAGCATTAAAAGAATTGCCTAAATCCGAA
AATGTAAAAAATATTTATCAAGATTACGCTGTTACTGATGTAAAAACTGATAAAAAGGGA
TTTACGCATTACACATTGCAACCGAGTGTTGATGGTGTTCATGCACCTGACAAAGAAGTG
AAAGTACACGCAGACAAATCAGGGAAAGTCGTTTTAATCAATGGCGATACTGATGCGAAG
AAAGTAAAGCCAACGAATAAAGTGACATTAAGTAAAGATGACGCAGCCGACAAAGCATTT
AAAGCAGTTAAGATTGATAAGCATAAAGCGAAAAATCTTAAAGATAAAGTCATTAAAGAA
AACAAAGTTGAAATCGATGGTGACAGTAATAAATACGTTTATAATGTTGAGTTAATTACA
GTGACACCAGAAATTTCACATTGGAAAGTTAAAATTGATGCTCAAACTGGCGAAATTTTA
GAAAAAATGAACTTAGTTAAAGAAGCTGCAGAAACTGGTAAAGGAAAAGGTGTACTTGGC
GATACAAAAGATATCAATATCAATAGTATTGACGGTGGATTTAGCCTAGAAGATTTAACG
CATCAAGGTAAATTATCAGCATTTAGCTTTAATGATCAAACAGGTCAAGCAACATTGATT
ACTAATGAAGATGAAAACTTCGTAAAAGATGAGCAACGTGCTGGCGTAGATGCAAATTAT
TACGCTAAACAAACATATGATTATTACAAAGACACATTTGGTCGTGAATCATATGACAAC
CAAGGTAGTCCAATTGTTTCATTAACGCATGTTAATAACTACGGTGGTCAAGATAACAGA
AATAATGCCGCATGGATTGGTGACAAAATGATCTATGGTGATGGTGATGGTCGCACATTC
ACAAGTTTATCGGGTGCAAATGACGTAGTGGCACACGAATTAACACACGGTGTGACACAA
GAGACTGCAAACTTAGAATATAAGGACCAGTCAGGCGCTCTAAATGAAAGCTTTTCAGAT
GTTTTTGGATACTTTGTAGATGACGAGGATTTCTTAATGGGTGAAGATGTCTACACACCT
GGAAAAGAGGGAGACGCTTTACGCAGCATGTCAAACCCAGAACAATTTGGTCAACCAGCT
CATATGAAAGACTATGTATTCACTGAAAAAGATAATGGTGGCGTACATACGAATTCTGGA
ATTCCAAATAAAGCAGCTTATAACGTGATTCAAGCAATAGGGAAATCTAAATCAGAACAA
ATTTACTACCGAGCATTAACGGAATACTTAACAAGTAATTCAAACTTCAAAGATTGTAAA
GATGCATTATACCAAGCGGCCAAAGATTTATATGACGAGCAAACAGCTGAACAGGTGTAT
GAAGCATGGAATGAAGTAGGCGTGGAGTAA
>aur_A020_NL_018
GTGAGGAAATTTTCAAGATATGCATTTACAAGTATGGCAGCAGTAACATTGTTGAGCACT
TTATCACCAGCAGCATTAGCGATTGATTCAAACAATAAACCAGCTAATTCTGATATTAAA
TTTGAGGTGACTCAAAAGAGTGATGCGGTCAAAGCATTAAAAGAATTGCCTAAATCCGAA
AATGTAAAAAATATTTATCAAGATTACGCTGTTACTGATGTAAAAACTGATAAAAAGGGA
TTTACGCATTACACATTGCAACCGAGTGTTGATGGTGTTCATGCACCTGACAAAGAAGTG
AAAGTACACGCAGACAAATCAGGGAAAGTCGTTTTAATCAATGGCGATACTGATGCGAAG
AAAGTAAAGCCAACGAATAAAGTGACATTAAGTAAAGATGACGCAGCCGACAAAGCATTT
AAAGCAGTTAAGATTGATAAGCATAAAGCGAAAAATCTTAAAGATAAAGTCATTAAAGAA
AACAAAGTTGAAATCGATGGTGACAGTAATAAATACGTTTATAATGTTGAGTTAATTACA
GTGACACCAGAAATTTCACATTGGAAAGTTAAAATTGATGCTCAAACTGGCGAAATTTTA
GAAAAAATGAACTTAGTTAAAGAAGCTGCAGAAACTGGTAAAGGAAAAGGTGTACTTGGC
GATACAAAAGATATCAATATCAATAGTATTGACGGTGGATTTAGCCTAGAAGATTTAACG
CATCAAGGTAAATTATCAGCATTTAGCTTTAATGATCAAACAGGTCAAGCAACATTGATT
ACTAATGAAGATGAAAACTTCGTAAAAGATGAGCAACGTGCTGGCGTAGATGCAAATTAT
TACGCTAAACAAACATATGATTATTACAAAGACACATTTGGTCGTGAATCATATGACAAC
CAAGGTAGTCCAATTGTTTCATTAACGCATGTTAATAACTACGGTGGTCAAGATAACAGA
AATAATGCCGCATGGATTGGTGACAAAATGATCTATGGTGATGGTGATGGTCGCACATTC
ACAAGTTTATCGGGTGCAAATGACGTAGTGGCACACGAATTAACACACGGTGTGACACAA
GAGACTGCGAACTTAGAATATAAGGACCAGTCAGGCGCTCTAAATGAAAGCTTTTCAGAT
GTTTTTGGATACTTTGTAGATGACGAGGATTTCTTAATGGGTGAAGATGTCTACACACCT
GGAAAAGAGGGAGACGCTTTACGCAGCATGTCAAACCCAGAACAATTTGGTCAACCAGCT
CATATGAAAGACTATGTATTCACTGAAAAAGATAATGGTGGCGTACATACGAATTCTGGA
ATTCCAAATAAAGCAGCTTATAACGTGATTCAAGCAATAGGGAAATCTAAATCAGAACCA
ATTTACTACCGAGCATTAACGGAATACTTAACAAGTAATTCAAACTTCAAAGATTGTAAA
GATGCATTATACCAAGCGGCCAAAGATTTATATGACGAGCAAACAGCTGAACAGGTGTAT
GAAGCATGGAATGAAGTAGGCGTGGAGTAA
>aur_A021_NL_019
GTGAGGAAATTTTCAAGATATGCATTTACAAGTATGGCAGCAGTAACTTTGTTGAGTACG
TTATCACCAGCAGCATTAGCGATTGATTCAAACAATAAACCAGCTAATTCTGATATTAAA
TTTGAGGTGACTCAAAAGAGTGATGCGGTCAAAGCATTAAAAGAATTGCCTAAATCCGAA
AATGTAAAAAATATTTATCAAGATTACGCTGTTACTGATGTAAAAACTGATAAAAAAGGA
TTTACGCATTACACATTGCAACCGAGTGTTGATGGTGTTCATGCACCTGACAAAGAAGTG
AAAGTACACGCAGACAAATCAGGAAAAGTCGTTTTAATCAACGGGGATACTGATGCGAAG
AAAGTAAAGCCAACGAATAAAGTGACATTAAATAAAGATGACGCAGCCGACAAAGCATTT
AAAGCAGTTAAGATTGATAAGCATAAAGCGAAAAATCTTAAAGATAAAGTCATTAAAGAA
AACAAAGTTGAAATCGATGGTGACAGTAATAAATACGTTTATAATGTTGAGTTAATTACA
GTGACACCAGAAATTTCACATTGGAAAGTTAAAATTGATGCTCAAACTGGCGAAATTTTA
GAAAAAATGAACTTAGTTAAAGAAGCTGCAGAAACTGGTAAAGGAAAAGGTGTACTTGGC
GATACAAAAGATATCAATATCAATAGTATTGACGGTGGATTTAGCCTAGAAGATTTAACG
CATCAAGGTAAATTATCAGCATTTAGCTTTAATGATCAAACAGGTCAAGCAACATTGATT
ACTAATGAAGATGAAAACTTCGTAAAAGATGAGCAACGTGCTGGCGTAGATGCAAATTAT
TACGCTAAACAAACATATGATTATTACAAAGACACATTTGGTCGTGAATCATATGACAAC
CAAGGTAGTCCAATTGTTTCATTAACGCATGTTAATAACTACGGTGGTCAAGATAACAGA
AATAATGCCGCATGGATTGGTGACAAAATGATCTATGGTGATGGTGATGGTCGCACATTC
ACAAGTTTATCGGGTGCAAATGACGTAGTGGCACACGAATTAACACACGGTGTGACACAA
GAGACTGCGAACTTAGAATATAAGGACCAGTCAGGCGCTCTAAACGAAAGCTTTTCAGAT
GTTTTTGGATACTTTGTAGATGACGAGGATTTCTTAATGGGTGAAGATGTCTACACACCT
GGAAAAGAGGGAGACGCTTTACGCAGCATGTCAAACCCAGAACAATTTGGTCAACCAGCT
CATATGAAAGACTATGTATTCACTGAAAAAGATAATGGTGGCGTACATACGAATTCTGGA
ATTCCAAATAAAGCAGCTTATAACGTGATTCAAGCAATAGGGAAATCTAAATCAGAACAA
ATTTACTACCGAGCATTAACGGAATACTTAACAAGTAATTCAAACTTCAAAGATTGTAAA
GATGCATTATACCAAGCGGCTAAAGATTTATATGACGAGCAAACAGCTGAACAGGTGTAT
GAAGCATGGAATGAAGTAGGCGTGGAGTAA
>aur_A022_NL_020
GTGAGGAAATTTTCAAGATATGCATTTACAAGTGTGGCAGCAGTAACATTGTTGAGCACT
TTATCACCAGCAGCATTAGCGATTGATTCAAAAAATAAACCAGCTAATTCTGATATTAAA
TTTGAGGTGACTCAAAAGAGTGATGCGGTCAAAGCATTAAAAGAATTGCCTAAATCCGAA
AATGTAAAAAATATTTATCAAGATTACGCTGTTACTGATGTAAAAACTGATAAAAAAGGA
TTTACGCATTATACATTGCAACCGAGTGTTGATGGTGTTCATGCACCTGACAAAGAAGTG
AAAGTACACGCAGACAAATCAGGAAAAGTCGTTTTAATCAATGGGGATACTGATGCGAAG
AAAGTAAAGCCAACGAATAAAGTGACATTAAGTAAAGATGACGCAGCCGACAAAGCATTT
AAAGCAGTTAAGATTGATAAGCATAAAGCGAAAAATCTTAAAGATAAAGTCATTAAAGAA
AACAAAGTTGAAATCGATGGTGACAGTAATAAATACGTTTATAATGTTGAGTTAATTACA
GTGACACCAGAAATTTCACATTGGAAAGTTAAAATTGATGCTCAAACTGGCGAAATTTTA
GAAAAAATGAACTTAGTTAAAGAAGCTGCAGAAACTGGTAAAGGAAAAGGTGTACTTGGC
GATACAAAAGATATCAATATCAATAGTATTGACGGTGGATTTAGCCTAGAAGATTTAACG
CATCAAGGTAAATTATCAGCATTTAGCTTTAATGATCAAACAGGTCAAGCAACATTGATT
ACTAATGAAGATGAAAACTTCGTAAAAGATGAGCAACGTGCTGGCGTAGATGCAAATTAT
TACGCTAAACAAACATATGATTATTACAAAGACACATTTGGTCGTGAATCATATGACAAC
CAAGGTAGTCCAATTGTTTCATTAACGCATGTTAATAACTACGGTGGTCAAGATAACAGA
AATAATGCCGCATGGATTGGTGACAAAATGATCTATGGTGATGGTGATGGTCGCACATTC
ACAAGTTTATCGGGTGCAAATGACGTAGTGGCACACGAATTAACACACGGTGTGACACAA
GAGACTGCGAACTTAGAATATAAGGACCAGTCAGGCGCTCTAAATGAAAGCTTTTCAGAT
GTTTTTGGATACTTTGTAGATGACGAGGATTTCTTAATGGGTGAAGATGTCTACACACCT
GGAAAAGAGGGGGACGCTTTACGCAGCATGTCAAACCCAGAACAATTTGGTCAACCAGCT
CATATGAAAGACTATGTATTCACTGAAAAAGATAATGGTGGCGTACATACGAATTCTGGA
ATTCCAAATAAAGCAGCTTATAACGTGATTCAAGCAATAGGGAAATCTAAATCAGAACAA
ATTTACTACCGAGCATTAACGGAATACTTAACAAGTAATTCAAACTTCAAAGATTGTAAA
GATGCATTATACCAAGCGGCTAAAGATTTATATGACGAGCAAACAGCTGAACAGGTGTAT
GAAGCATGGAATGAAGTAGGCGTGGAGTAA
>aur_A006_NL_021
GTGAGGAAATTTTCAAGATATGCATTTACAAGTATGGCAGCAGTAACATTGTTGAGCACT
TTATCACCAGCAGCATTAGCGATTGATTCAAAAAATAAACCAGCTAATTCTGATATTAAA
TTTGAGGTGACTCAAAAGAGTGATGCGGTCAAAGCATTAAAAGAATTGCCTAAATCCGAA
AATGTAAAAAATATTTATCAAGATTACGCTGTTACTGATGTAAAAACTGATAAAAAAGGA
TTTACGCATTATACATTGCAACCGAGTGTTGATGGTGTTCATGCACCTGACAAAGAAGTG
AAAGTACACGCAGACAAATCAGGAAAAGTCGTTTTAATCAATGGGGATACTGATGCGAAG
AAAGTAAAGCCAACGAATAAAGTGACATTAAGTAAAGATTACGCAGCCGACAAAGCATTT
AAAGCAGTTAAGATTGATAAGCATAAAGCGAAAAATCTTAAAGATAAAGTCATTAAAGAA
AACAAAGTTGAAATCGATGGTGACAGTAATAAATACGTTTATAATGTTGAGTTAATTACA
GTGACACCAGAAATTTCACATTGGAAAGTTAAAATTGATGCTCAAACTGGCGAAATTTTA
GAAAAAATGAACTTAGTTAAAGAAGCTGCAGAAACTGGTAAAGGAAAAGGTGTACTTGGC
GATACAAAAGATATCAATATCAATAGTATTGACGGTGGATTTAGCCTAGAAGATTTAACG
CATCAAGGTAAATTATCAGCATTTAGCTTTAATGATCAAACAGGTCAAGCAACATTGATT
ACTAATGAAGATGAAAACTTCGTAAAAGATGAGCAACGTGCTGGCGTAGATGCAAATTAT
TACGCTAAACAAACATATGATTATTACAAAGACACATTTGGTCGTGAATCATATGACAAC
CAAGGTAGTCCAATTGTTTCATTAACGCATGTTAATAACTACGGTGGTCAAGATAACAGA
AATAATGCCGCATGGATTGGTGACAAAATGATCTATGGTGATGGTGATGGTCGCACATTC
ACAAGTTTATCGGGTGCAAATGACGTAGTGGCACACGAATTAACACACGGTGTGACACAA
GAGACTGCGAACTTAGAATATAAGGACCAGTCAGGCGCTCTAAATGAAAGCTTTTCAGAT
GTTTTTGGATACTTTGTAGATGACGAGGATTTCTTAATGGGTGAAGATGTCTACACACCT
GGAAAAGAGGGGGACGCTTTACGCAGCATGTCAAACCCAGAACAATTTGGTCAACCAGCT
CATATGAAAGACTATGTATTCACTGAAAAAGATAATGGTGGCGTACATACGAATTCTGGA
ATTCCAAATAAAGCAGCTTATAACGTGATTCAAGCAATAGGGAAATCTAAATCAGAACAA
ATTTACTACCGAGCATTAACGGAATACTTAACAAGTAATTCAAACTTCAAAGATTGTAAA
GATGCATTATACCAAGCGGCTAAAGATTTATATGACGAGCAAACAGCTGAACAGGTGTAT
GAAGCATGGAATGAAGTAGGCGTGGAGTAA
>aur_A023_NL_022
GTGAGGAAATTTTCAAGATATGCATTTACAAGTATGGCAGTAGTAACATTGTTGAGCACT
TTATCACCAGCAGCATTAGCGATTGATTCAAAAAATAAACCAGCTAATTCTGATATTAAA
TTTGAGGTGACTCAAAAGAGTGATGCGGTCAAAGCATTAAAAGAATTGCCTAAATCCGAA
AATGTAAAAAATATTTATCAAGATTACGCTGTTACTGATGTAAAAACTGATAAAAAAGGA
TTTACGCATTATACATTGCAACCGAGTGTTGATGGTGTTCATGCACCTGACAAAGAAGTG
AAAGTACACGCAGACAAATCAGGAAAAGTCGTTTTAATCAATGGGGATACTGATGCGAAG
AAAGTAAAGCCAACGAATAAAGTGACATTAAGTAAAGATGACGCAGCCGACAAAGCATTT
AAAGCAGTTAAGATTGATAAGCATAAAGCGAAAAATCTTAAAGATAAAGTCATTAAAGAA
AACAAAGTTGAAATCGATGGTGACAGTAATAAATACGTTTATAATGTTGAGTTAATTACA
GTGACACCAGAAATTTCACATTGGAAAGTTAAAATTGATGCTCAAACTGGCGAAATTTTA
GAAAAAATGAACTTAGTTAAAGAAGCTGCAGAAACTGGTAAAGGAAAAGGTGTACTTGGC
GATACAAAAGATATCAATATCAATAGTATTGACGGTGGATTTAGCCTAGAAGATTTAACG
CATCAAGGTAAATTATCAGCATTTAGCTTTAATGATCAAACAGGTCAAGCAACATTGATT
ACTAATGAAGATGAAAACTTCGTAAAAGATGAGCAACGTGCTGGCGTAGATGCAAATTAT
TACGCTAAACAAACATATGATTATTACAAAGACACATTTGGTCGTGAATCATATGACAAC
CAAGGTAGTCCAATTGTTTCATTAACGCATGTTAATAACTACGGTGGTCAAGATAACAGA
AATAATGCCGCATGGATTGGTGACAAAATGATCTATGGTGATGGTGATGGTCGCACATTC
ACAAGTTTATCGGGTGCAAATGACGTAGTGGCACACGAATTAACACACGGTGTGACACAA
GAGACTGCGAACTTAGAATATAAGGACCAGTCAGGCGCTCTAAATGAAAGCTTTTCAGAT
GTTTTTGGATACTTTGTAGATGACGAGGATTTCTTAATGGGTGAAGATGTCTACACACCT
GGAAAAGAGGGGGACGCTTTACGCAGCATGTCAAACCCAGAACAATTTGGTCAACCAGCT
CATATGAAAGACTATGTATTCACTGAAAAAGATAATGGTGGCGTACATACGAATTCTGGA
ATTCCAAATAAAGCAGCTTATAACGTGATTCAAGCAATAGGGAAATCTAAATCAGAACAA
ATTTACTACCGAGCATTAACGGAATACTTAACAAGTAATTCAAACTTCAAAGATTGTAAA
GATGCATTATACCAAGCGGCTAAAGATTTATATGACGAGCAAACAGCTGAACAGGTGTAT
GAAGCATGGAATGAAGTAGGCGTGGAGTAA
>aur_A002_NL_023
GTGAGGAAATTTTCAAGATATGCATTTACAAGTATGGCAGCAGTAACTTTGTTGAGTACG
TTATCACCAGCAGCATTAGCGATTGATTCAAACAATAAACCAGCTAATTCTGATATTAAA
TTTGAGGTGACTCAAAAGAGTGATGCGGTCAAAGCATTAAAAGAATTGCCTAAATCCGAA
AATGTAAAAAATATTTATCAAGATTACGCTGTTACTGATGTGAAAACTGATAAAAAAGGA
TTTACGCATTACACATTGCAACCGAGTGTTGATGGTGTTCATGCACCTGACAAAGAAGTG
AAAGTACACGCAGACAAATCAGGAAAAGTCGTTTTAATCAATGGGGATACTGATGCGAAG
AAAGTAAAGCCAACGAATAAGGTGACATTAAGTAAAGATGACGCAGCCGACAAAGCATTT
AAAGCAGTTAAGATTGATAAGAATAAAGCGAAAAATCTTAAAGATAAAGTCATTAAAGAA
AACAAAGTTGAAATCGATGGTGACAGTAATAAATACGTTTATAATGTTGAGTTAATTACA
GTGACACCAGAAATTTCACATTGGAAAGTTAAAATTGATGCTCAAACTGGCGAAATTTTA
GAAAAAATGAACTTAGTTAAAGAAGCTGCAGAAACTGGTAAAGGAAAAGGTGTACTTGGC
GATACAAAAGATATCAATATCAATAGTATTGACGGTGGATTTAGCCTAGAAGATTTAACG
CATCAAGGTAAATTATCAGCATTTAGCTTTAATGATCAAACAGGTCAAGCAACATTGATT
ACTAATGAAGATGAAAACTTCGTAAAAGATGAGCAACGTGCTGGCGTAGATGCAAATTAT
TACGCTAAACAAACATATGATTATTACAAAGACACATTTGGTCGTGAATCATATGACAAC
CAAGGTAGTCCAATTGTTTCATTAACGCATGTTAATAACTACGGTGGTCAAGATAACAGA
AATAATGCCGCATGGATTGGTGACAAAATGATCTATGGTGATGGTGATGGTCGCACATTC
ACAAGTTTATCGGGTGCAAATGACGTAGTGGCACACGAATTAACACACGGTGTGACACAA
GAGACTGCGAACTTAGAATATAAGGACCAGTCAGGCGCTCTAAACGAAAGCTTTTCAGAT
GTTTTTGGATACTTTGTAGATGACGAGGATTTCTTAATGGGTGAAGATGTCTACACACCT
GGAAAAGAGGGAGACGCTTTACGCAGCATGTCAAACCCAGAACAATTTGGTCAACCAGCT
CATATGAAAGACTATGTATTCACTGAAAAAGATAATGGTGGCGTACATACGAATTCTGGA
ATTCCAAATAAAGCAGCTTATAACGTGATTCAAGCAATAGGGAAATCTAAATCAGAACAA
ATTTACTACCGAGCATTAACGGAATACTTAACAAGTAATTCAAACTTCAAAGATTGTAAA
GATGCATTATACCAAGCGGCTAAAGATTTATATGACGAGCAAACAGCTGAACAGGTGTAT
GAAGCATGGAATGAAGTAGGCGTGGAGTAA
>aur_A024_NL_025
GTGAGGAAATTTTCAAGATATGCATTTACAAGTATGGCAGCATTAACCTTGTTGAGCACT
TTATCACCAGCAGCATTAGCGATTGATTCAAAAAATAAACCAGCTAATTCTGATATTAAA
TTTGAGGTGACTCAAAAGAGTGATGCGGTCAAAGCATTAAAAGAATTGCCTAAATCCGAA
AATGTAAAAAATATTTATCAAGATTACGCTGTTACTGATGTAAAAACTGATAAAAAAGGA
TTTACGCATTATACATTGCAACCGAGTGTTGATGGTGTTCATGCACCTGACAAAGAAGTG
AAAGTACACGCAGACAAATCAGGAAAAGTCGTTTTAATCAATGGGGATACTGATGCGAAG
AAAGTAAAGCCAACGAATAAAGTGACATTAAGTAAAGATTACGCAGCCGACAAAGCATTT
AAAGCAGTTAAGATTGATAAGAATAAAGCGAAAAATCTTAAAGATAAAGTCATTAAAGAA
AACAAAGTTGAAATCGATGGTGACAGTAATAAATACGTTTATAATGTTGAGTTAATTACA
GTGACACCAGAAATTTCACATTGGAAAGTTAAAATTGATGCTCAAACTGGCGAAATTTTA
GAAAAAATGAACTTAGTTAAAGAAGCTGCAGAAACTGGTAAAGGAAAAGGTGTACTTGGC
GATACAAAAGATATCAATATCAATAGTATTGACGGTGGATTTAGCCTAGAAGATTTAACG
CATCAAGGTAAATTATCAGCATTTAGCTTTAATGATCAAACAGGTCAAGCAACATTGATT
ACTAATGAAGATGAAAACTTCGTAAAAGATGAGCAACGTGCTGGCGTAGATGCAAATTAT
TACGCTAAACAAACATATGATTATTACAAAGACACATTTGGTCGTGAATCATATGACAAC
CAAGGTAGTCCAATTGTTTCATTAACGCATGTTAATAACTACGGTGGTCAAGATAACAGA
AATAATGCCGCATGGATCGGTGACAAAATGATCTATGGTGATGGTGATGGTCGCACATTC
ACAAGTTTATCGGGTGCAAATGACGTAGTAGCACACGAATTAACACACGGTGTGACACAA
GAGACAGCGAACTTAGAATATAAGGACCAGTCAGGCGCTCTAAATGAAAGCTTTTCAGAT
GTTTTTGGATACTTTGTAGATGACGAGGATTTCTTAATGGGTGAAGATGTCTACACACCT
GGAAAAGAGGGAGACGCTTTACGCAGCATGTCAAACCCAGAACAATTTGGTCAACCAGCT
CATATGAAAGACTATGTATTCACTGAAAAAGATAATGGTGGCGTACATACGAATTCTGGA
ATTCCAAATAAAGCAGCTTATAACGTGATTCAAGCAATAGGGAAATCTAAATCAGAACAA
ATTTACTACCGAGCATTAACGGAATACTTAACAAGTAATTCAAACTTCAAAGATTGTAAA
GATGCATTATACCAAGCGGCTAAAGATTTATATGACGAGCAAACAGCTGAACAGGTGTAT
GAAGCATGGAATGAAGTAGGCGTGGAGTAA
>aur_A025_NL_026
GTGAGGAAATTTTCAAGATATGCATTTACAAGTATGGCAGCAGTAACATTGTTGAGCACT
TTATCACCAGCAGCATTAGCGATTGATTCAAAAAATAAACCAGCTAATTCTGATATTAAA
TTTGAGGTGACTCAAAAGAGTGATGCGGTCAAAGCATTAAAAGAATTGCCTAAATCCGAA
AATGTAAAAAATATTTATCAAGATTACGCTGTTACTGATGTAAAAACTGATAAAAAAGGA
TTTACGCATTATACATTGCAACCGAGTGTTGATGGTGTTCATGCACCTGACAAAGAAGTG
AAAGTACACGTAGACAAATCAGGAAAAGTCGTTTTAATCAATGGGGATACTGATGCGAAG
AAAGTAAAGCCAACGAATAAAGTGACATTAAGTAAAGATGACGCAGCCGACAAAGCATTT
AAAGCAGTTAAGATTGATAAGCATAAAGCGAAAAATCTTAAAGATAAAGTCATTAAAGAA
AACAAAGTTGAAATCGATGGTGACAGTAATAAATACGTTTATAATGTTGAGTTAATTACA
GTGACACCAGAAATTTCACATTGGAAAGTTAAAATTGATGCTCAAACTGGCGAAATTTTA
GAAAAAATGAACTTAGTTAAAGAAGCTGCAGAAACTGGTAAAGGAAAAGGTGTACTTGGC
GATACAAAAGATATCAATATCAATAGTATTGACGGTGGATTTAGCCTAGAAGATTTAACG
CATCAAGGTAAATTATCAGCATTTAGCTTTAATGATCAAACAGGTCAAGCAACATTGATT
ACTAATGAAGATGAAAACTTCGTAAAAGATGAGCAACGTGCTGGCGTAGATGCAAATTAT
TACGCTAAACAAACATATGATTATTACAAAGACACATTTGGTCGTGAATCATATGACAAC
CAAGGTAGTCCAATTGTTTCATTAACGCATGTTAATAACTACGGTGGTCAAGATAACAGA
AATAATGCCGCATGGATTGGTGACAAAATGATCTATGGTGATGGTGATGGTCGCACATTC
ACAAGTTTATCGGGTGCAAATGACGTAGTGGCACACGAATTAACACACGGTGTGACACAA
GAGACTGCGAACTTAGAATATAAGGACCAGTCAGGCGCTCTAAATGAAAGCTTTTCAGAT
GTTTTTGGATACTTTGTAGATGACGAGGATTTCTTAATGGGTGAAGATGTCTACACACCT
GGAAAAGAGGGGGACGCTTTACGCAGCATGTCAAACCCAGAACAATTTGGTCAACCAGCT
CATATGAAAGACTATGTATTCACTGAAAAAGATAATGGTGGCGTACATACGAATTCTGGA
ATTCCAAATAAAGCAGCTTATAACGTGATTCAAGCAATAGGGAAATCTAAATCAGAACAA
ATTTACTACCGAGCATTAACGGAATACTTAACAAGTAATTCAAACTTCAAAGATTGTAAA
GATGCATTATACCAAGCGGCTAAAGATTTATATGACGAGCAAACAGCTGAACAGGTGTAT
GAAGCATGGAATGAAGTAGGCGTGGAGTAA
>aur_A026_NL_027
GTGAGGAAATTTTCAAGATATGCATTTACAAGTATGGCAACAGTAACGTTGCTGAGCTCT
TTGACACCTGCAGCACTAGCGAGTGATACGAATCACAAACCAGCAACTTCAGATATTAAT
TTTGAAATCACACAAAAGAGTGATGCAGTTAAAGCATTAAAAGAGTTACCTAAATCTGAA
AATGTGAAAAATCATTATCAAGATTACGCTGTTACAGATGTAAAAACAGATAAGAAAGGA
TTCACGCATTACACGTTACAACCGAGTGTGGATGGTGTGCATGCGCCTGACAAAGAAGTG
AAAGTGCATGCGGACAAATCGGGTAAAGTCGTTTTAATCAACGGTGATACTGACGCAAAG
AAAGTAAAGCCGACAAATAAAGTGACATTAAGCAAGGATGAAGCGGCTGACAAAGCATTT
AACGCAGTTAAGATTGATAAAAATAAAGCTAAAAACCTCCAAGATGACGTTATCAAAGAA
AATAAAGTCGAAATCGATGGTGACAGTAATAAATACATTTACAATATTGAATTAATTACA
GTAACACCAGAAATTTCACATTGGAAAGTCAAAATTGATGCCGACACAGGAGCAGTTGTT
GAAAAAACGAACTTAGTTAAAGAAGCAGCAGCAACTGGCACAGGTAAAGGTGTGCTTGGA
GATACAAAAGATATCAATATCAATAGTATTGATGGTGGATTTAGTTTAGAGGATTTGACG
CATCAAGGTAAATTATCAGCATACAATTTTAACGATCAAACAGGTCAAGCAACATTGATT
ACTAATGAAGATGAAAACTTCGTCAAAGATGAGCAACGTGCTGGTGTAGATGCGAATTAT
TATGCTAAACAAACATATGATTACTACAAAAATACATTTGGTCGTGAGTCTTACGATAAC
CATGGTAGTCCAATTGTCTCATTAACACATGTAAATCATTATGGTGGACAAGATAACAGA
AATAACGCTGCATGGATTGGAGACAAAATGATTTATGGTGATGGCGATGGCCGCACGTTT
ACAAATTTATCAGGTGCAAATGACGTAGTAGCACATGAGTTAACACATGGCGTGACACAA
GAAACGGCGAATTTAGAGTATAAAGATCAATCTGGTGCGTTAAATGAAAGCTTTTCAGAT
GTTTTTGGATACTTTGTAGATGATGAGGATTTCTTGATGGGTGAAGATGTTTACACACCA
GGAAAAGAGGGAGATGCTTTACGAAGCATGTCAAACCCAGAACAATTTGGTCAACCATCT
CATATGAAAGACTATGTATACACTGAAAAAGATAACGGTGGTGTACATACGAATTCTGGC
ATTCCAAATAAAGCAGCTTATAACGTAATTCAAGCAATAGGGAAATCTAAATCAGAACAA
ATTTACTACCGAGCATTAACGGAATACTTAACAAGTAATTCAAACTTCAAAGATTGTAAA
GATGCATTATACCAAGCGGCTAAAGATTTATATGACGAGCAAACAGCTGAACAGGTGTAT
GAAGCATGGAATGAAGTAGGCGTGGAGTAA
>aur_A027_NL_028
GTGAGGAAATTTTCAAGATATGCATTTACAAGTATGGCGACAGTAACGTTGCTGAGCTCT
TTGACACCTGCAGCACTAGCGAGTGATACGAATCACAAACCAGCAACTTCAGATATTAAT
TTTGAAATCACACAAAAGAGTGATGCAGTTAAAGCATTAAAAGAGTTACCTAAATCTGAA
AATGTGAAAAATCATTATCAAGATTACTCTGTTACAGATGTAAAAACAGATAAGAAAGGA
TTTACGCATTACACGTTACAACCGAGTGTGGATGGTGTTCATGCACCTGACAAAGAAGTG
AAAGTACACGCAGACAAATCAGGAAAAGTCGTTTTAATCAACGGTGATACTGACGCAAAG
AAAGTAAAGCCGACAAATAAAGTGACATTAAGCAAGGATGAAGCGGCTGACAAAGCATTT
AACGCAGTTAAGATTGATAAAAATAAAGCTAAAAACCTCCAAGATGACGTTATCAAAGAA
AATAAAGTCGAAATCGACGGTGACAGTAATAAATACATTTACAATATTGAATTAATTACA
GTAACACCAGAAATTTCACATTGGAAAGTTAAAATTGATGCCGACACAGGAGCAGTTGTT
GAAAAAACGAACTTAGTTAAAGAAGCGGCAGAAACTGGTACAGGTAAAGGAGTACTCGGC
GATACAAAAAATATCAATATCAATAGTATTGACGGTGGATTTAGCCTAGAAGATTTAACG
CATCAAGGTAAATTATCAGCATACAATTTTAATGATCAAACAGGTCAAGCAACATTGATT
ACTAATGAAGATGAAAACTTCGTCAAAGATGAGCAACGTGCTGGTGTAGATGCGAATTAT
TATGCTAAACAAACATATGATTACTACAAAAATACATTTGGTCGTGAGTCTTACGATAAC
CATGGTAGTCCAATTGTCTCATTAACACATGTAAATCATTATGGTGGACAAGATAACAGA
AATAACGCTGCATGGATTGGAGACAAAATGATTTATGGTGATGGCGATGGCCGCACGTTT
ACAAATTTATCAGGTGCAAATGACGTAGTAGCACATGAGTTAACACATGGCGTGACACAA
GAAACGGCGAATTTAGAGTATAAAGATCAATCTGGTGCGTTAAATGAAAGCTTTTCAGAT
GTTTTTGGATACTTTGTAGATGATGAGGATTTCTTGATGGGTGAAGATGTTTACACACTA
GGAAAAGAGGGAGATGCTTTACGAAGCATGTCAAACCCAGAACAATTTGGTCAACCATCT
CATATGAAAGACTATGTATACACTGAAAAAGATAACGGTGGTGTGCATACGAATTCTGGC
ATTCCAAATAAAGCAGCTTATAACGTAATTCAAGCAATAGGGAAATCTAAATCAGAACAA
ATTTACTACCGAGCATTAACGGAATACTTAACAAGTAATTCAAACTTCAAAGATTGTAAA
GATGCATTATACCAAGCGGCTAAAGATTTATATGACGAGCAAACAGCTGAACAGGTGTAT
GAAGCATGGAATGAAGTAGGCGTGGAGTAA
>aur_A028_NL_029
GTGAGGAAATTTTCAAGATATGCATTTACAAGTATGGCAGCAGTAACATTGTTGAGCACT
TTATCACCAGCAGCATTAGCGATTGATTCAAAAAATAAACCAGCTAATTCTGATATTAAA
TTTGAGGTGACTCAAAAGAGTGATGCGGTCAAAGCATTAAAAGAATTGCCTAAATCCGAA
AATGTAAAAAATATTTATCAAGATTACGCTGTTACTGATGTAAAAACTGATAAAAAAGGA
TTTACGCATTATACATTGCAACCGAGTGTTGATGGTGTTCATGCACCTGACAAAGAAGTG
AAAGTACACGCAGACAAATCAGGAAAAGTCGTTTTAATCAATGGGGATACTGATGCGAAG
AAAGTAAAGCCAACGAATAAAGTGACATTAAGTAAAGATGACGCAGCCGACAAAGCATTT
AAAGCAGTTAAGATTGATAAGCATAAAGCGAAAAATCTTAAAGATAAAGTCATTAAAGAA
AACAAAGTTGAAATCGATGGTGACAGTAATAAATACGTTTATAATGTTGAGTTAATTACA
GTGACACCAGAAATTTCACATTGGAAAGTTAAAATTGATGCTCAAACTGGCGAAATTTTA
GAAAAAATGAACTTAGTTAAAGAAGCTGCAGAAACTGGTAAAGGAAAAGGTGTACTTGGC
GATACAAAAGATATCAATATCAATAGTATTGACGGTGGATTTAGCCTAGAAGATTTAACG
CATCAAGGTAAATTATCAGCATTTAGCTTTAATGATCAAACAGGTCAAGCAACATTGATT
ACTAATGAAGATGAAAACTTCGTAAAAGATGAGCAACGTGCTGGCGTAGATGCAAATTAT
TACGCTAAACAAATATATGATTATTACAAAGACACATTTGGTCGTGAATCATATGACAAC
CAAGGTAGTCCAATTGTTTCATTAACGCATGTTAATAACTACGGTGGTCAAGATAACAGA
AATAATGCCGCATGGATTGGTGACAAAATGATCTATGGTGATGGTGATGGTCGCACATTC
ACAAGTTTATCGGGTGCAAATGACGTAGTGGCACACGAATTAACACACGGTGTGACACAA
GAGACTGCGAACTTAGAATATAAGGACCAGTCAGGCGCTCTAAATGAAAGCTTTTCAGAT
GTTTTTGGATACTTTGTAGATGACGAGGATTTCTTAATGGGTGAAGATGTCTACACACCT
GGAAAAGAGGGGGACGCTTTACGCAGCATGTCAAACCCAGAACAATTTGGTCAACCAGCT
CATATGAAAGACTATGTATTCACTGAAAAAGATAATGGTGGCGTACATACGAATTCTGGA
ATTCCAAATAAAGCAGCTTATAACGTGATTCAAGCAATAGGGAAATCTAAATCAGAACAA
ATTTACTACCGAGCATTAACGGAATACTTAACAAGTAATTCAAACTTCAAAGATTGTAAA
GATGCATTATACCAAGCGGCTAAAGATTTATATGACGAGCAAACAGCTGAACAGGTGTAT
GAAGCATGGAATGAAGTAGGCGTGGAGTAA
>aur_A029_NL_030
GTGAGGAAATTTTCAAGATATGCATTTACAAGTATGGCAGCATTAACCTTGTTGAGCACT
TTATCACCAGCAGCATTAGCGATTGATTCAAAAAATAAACCAGCTAATTCTGATATTAAA
TTTGAGGTGACTCAAAAGAGTGATGCGGTCAAAGCATTAAAAGAATTGCCTAAATCCGAA
AATGTAAAAAATATTTATCAAGATTACGCTGTTACTGATGTAAAAACTGATAAAAAAGGA
TTTACGCATTATACATTGCAACCGAGTGTTGATGGTGTTCATGCACCTGACAAAGAAGTG
AAAGTACACGCAGACAAATCAGGAAAAGTCGTTTTAATCAATGGGGATACTGATGCGAAG
AAAGTAAAGCCAACGAATAAAGTGACATTAAGTAAAGATGACGCAGCCGACAAAGCATTT
AAAGCAGTTAAGATTGATAAGAATAAAGCGAAAAATCTTAAAGATAAAGTCATTAAAGAA
AACAAAGTTGAAATCGATGGTGACAGTAATAAATACGTTTATAATGTTGAGTTAATTACA
GTGACACCAGAAATTTCACATTGGAAAGTTAAAATTGATGCTCAAACTGGCGAAATTTTA
GAAAAAATGAACTTAGTTAAAGAAGCTGCAGAAACTGGTAAAGGAAAAGGTGTAATTGGC
GATACAAAAGATATCAATATCAATAGTATTGACGGTGGATTTAGCCTAGAAGATTTAACG
CATCAAGGTAAATTATCAGCATTTAGCTTTAATGATCAAACAGGTCAAGCAACATTGATT
ACTAATGAAGATGAAAACTTCGTAAAAGATGAGCAACGTGCTGGCGTAGATGCAAATTAT
TACGCTAAACAAACATATGATTATTACAAAGACACATTTGGTCGTGAATCATATGACAAC
CAAGGTAGTCCAATTGTTTCATTAACGCATGTTAATAACTACGGTGGTCAAGATAACAGA
AATAATGCCGCATGGATCGGTGACAAAATGATCTATGGTGATGGTGATGGTCGCACATTC
ACAAGTTTATCGGGTGCAAATGACGTAGTAGCACACGAATTAACACACGGTGTGACACAA
GAGACAGCGAACTTAGAATATAAGGACCAGTCAGGCGCTCTAAATGAAAGCTTTTCAGAT
GTTTTTGGATACTTTGTAGATGACGAGGATTTCTTAATGGGTGAAGATGTCTACACACCT
GGAAAAGAGGGAGACGCTTTACGCAGCATGTCAAACCCAGAACAATTTGGTCAACCAGCT
CATATGAAAGACTATGTATTCACTGAAAAAGATAATGGTGGCGTACATACGAATTCTGGA
ATTCCAAATAAAGCAGCTTATAACGTGATTCAAGCAATAGGGAAATCTAAATCAGAACAA
ATTTACTACCGAGCATTAACGGAATACTTAACAAGTAATTCAAACTTCAAAGATTGTAAA
GATGCATTATACCAAGCGGCTAAAGATTTATATGACGAGCAAACAGCTGAACAGGTGTAT
GAAGCATGGAATGAAGTAGGCGTGGAGTAA
>aur_A030_NL_032
GTGAGGAAATTTTCAAGATATGCATTTACAAGTATGGCAGCAGTAACATTGTTGAGCACT
TTATCACCAGCAGCATTAGCGATTGATTCAAAAAATAAACCAGCTAATTCTGATATTAAA
TTTGAGGTGACTCAAAAGAGTGATGCGGTCAAAGCATTAAAAGAATTGCCTAAATCCGAA
AATGTAAAAAATATTTATCAAGATTACGTTGTTACTGATGTAAAAACTGATAAAAAAGGA
TTTACGCATTATACATTGCAACCGAGTGTTGATGGTGTTCATGCACCTGACAAAGAAGTG
AAAGTACACGCAGACAAATCAGGAAAAGTCGTTTTAATCAATGGGGATACTGATGCGAAG
AAAGTAAAGCCAACGAATAAAGTGACATTAAGTAAAGATGACGCAGCCGACAAAGCATTT
AAAGCAGTTAAGATTGATAAGAATAAAGCGAAAAATCTTAAAGATAAAGTCATTAAAGAA
AACAAAGTTGAAATCGATGGTGACAGTAATAAATACGTTTATAATGTTGAGTTAATTACA
GTGACACCAGAAATTTCACATTGGAAAGTTAAAATTGATGCTCAAACTGGCGAAATTTTA
GAAAAAATGAACTTAGTTAAAGAAGCTGCAGAAACTGGTAAAGGAAAAGGTGTACTTGGC
GATACAAAAGATATCAATATCAATAGTATTGACGGTGGATTTAGCCTAGAAGATTTAACG
CATCAAGGTAAATTATCAGCATTTAGCTTTAATGATCAAACAGGTCAAGCAACATTGATT
ACTAATGAAGATGAAAACTTCGTAAAAGATGAGCAACGTGCTGGCGTAGATGCAAATTAT
TACGCTAAACAAACATATGATTATTACAAAGACACATTTGGTCGTGAATCATATGACAAC
CAAGGTAGTCCAATTGTTTCATTAACGCATGTTAATAACTACGGTGGTCAAGATAACAGA
AATAATGCCGCATGGATTGGTGACAAAATGATCTATGGTGATGGTGATGGTCGCACATTC
ACAAGTTTATCGGGTGCAAATGACGTAGTAGCACACGAATTAACACACGGTGTGACACAA
GAGACTGCAAACTTAGAATATAAGGACCAGTCAGGCGCTCTAAATGAAAGCTTTTCAGAT
GTTTTTGGATACTTTGTAGATGACGAGGATTTCTTAATGGGTGAAGATGTCTACACACCT
GGAAAAGAGGGAGACGCTTTACGCAGCATGTCAAACCCAGAACAATTTGGTCAACCAGCT
CATATGAAAGACTATGTATTCACTGAAAAAGATAATGGTGGCGTACATACGAATTCTGGA
ATTCCAAATAAAGCAGCTTATAACGTGATTCAAGCAATAGGGAAATCTAAATCAGAACAA
ATTTACTACCGAGCATTAACGGAATACTTAACAAGTAATTCAAACTTCAAAGATTGTAAA
GATGCATTATACCAAGCGGCCAAAGATTTATATGACGAGCAAACAGCTGAACAGGTGTAT
GAAGCATGGAATGAAGTAGGCGTGGAGTAA
>aur_A031_NL_033
GTGAGGAAATTTTCAAGATATGCATTTACAAGTATGGCAGCAGTAACTTTGTTGAGTACG
TTATCACCAGCAGCATTAGCGATTGATTCAAACAATAAACCAGCTAATTCTGATATTAAA
TTTGAGGTGACTCAAAAGAGTGATGCGGTCAAAGCATTAAAAGAATTGCCTAAATCCGAA
AATGTAAAAAATATTTATCAAGATTACGCTGTTACTGATGTAAAAACTGATAAAAAAGGA
TTTACGCATTACACATTGCAACCGAGTGTTGATGGTGTTCATGCACCTGACAAAGAAGTG
AAAGTACACGCAGACAAATCAGGAAAAGTCGTTTTAATCAACGGGGATACTGATGCGAAG
AAAGTAAAGCCAACGAATAAAGTGACATTAAATAAAGATGACGCAGCCGACAAAGCATTT
AAAGCAGTTAAGATTGATAAGCATAAAGCGAAAAATCTTAAAGATAAAGTCATTAAAGAA
AACAAAGTTGAAATCGATGGTGACAGTAATAAATACGTTTATAATGTTGAGTTAATTACA
GTGACACCAGAAATTTCACATTGGAAAGTTAAAATTGATGCTCAAACTGGCGAAATTTTA
GAAAAAATGAACTTAGTTAAAGAAGCTGCAGAAACTGGTAAAGGAAAAGGTGTACTTGGC
GATACAAAAGATATCAATATCAATAGTATTGACGGTGGATTTAGCCTAGAAGATTTAACG
CATCAAGGTAAATTATCAGCATTTAGCTTTAATGATCAAACAGGTCAAGCAACATTGATT
ACTAATGAAGATGAAAACTTCGTAAAAGATGAGCAACGTGCTGGCGTAGATGCAAATTAT
TACGCTAAACAAACATATGATTATTACAAAGACACATTTGGTCGTGAATCATATGACAAC
CAAGGTAGTCCAATTGTTTCATTAACGCATGTTAATAACTACGGTGGTCAAGATAACAGA
AATAATGCCGCATGGATTGGTGACAAAATGATCTATGGTGATGGTGATGGTCGCACATTC
ACAAGTTTATCGGGTGCAAATGACGTAGTGGCACACGAATTAACACACGGTGTGACACAA
GAGACTGCGAACTTAGAATATAAGGACCAGTCAGGCGCTCTAAACGAAAGCTTTTCAGAT
GTTTTTGGATACTTTGTAGATGACGAGGATTTCTTAATGGGTGAAGATGTCTACACACCT
GGAAAAGAGGGAGACGCTTTACGCAGCATGTCAAACCCAGAACAATTTGGTCAACCAGCT
CATATGAAAGACTATGTATTCACTGAAAAAGATAATGGTGGCGTACATACGAATTCTGGA
ATTCCAAATAAAGCAGCTTATAACGTGATTCAAGCAATAGGGAAATCTAAATCAGAACCA
ATTTACTACCGAGCATTAACGGAATACTTAACAAGTAATTCAAACTTCAAAGATTGTAAA
GATGCATTATACCAAGCGGCTAAAGATTTATATGACGAGCAAACAGCTGAACAGGTGTAT
GAAGCATGGAATGAAGTAGGCGTGGAGTAA
>aur_A032_NL_034
GTGAGGAAATTTTCAAGATATGCATTTACAAGTATGGCAGCAGTAACATTGTTGAGCACT
TTATCACCAGCAGCATTAGCGATTGATTCAAACAATAAACCAGCTAATTCTGATATTAAA
TTTGAGCTGACTCAAAAGAGTGATGCGGTCAAAGCATTAAAAGAATTGCCTAAATCCGAA
AATGTAAAAAATATTTATCAAGATTACGCAGTTACTGATGTAAAAACTGATAAAAAGGGA
TTTACGCATTACACATTGCAACCGAGTGTTGATGGTGTTCATGCACCTGACAAAGAAGTG
AAAGTACACGCAGACAAATCAGGGAAAGTCGTTTTAATCAATGGCGATACTGATGCGAAG
AAAGTAAAGCCAACGAATAAAGTGACATTAAGTAAAGATGACGCAGCCGACAAAGCATTT
AAAGCAGTTAAGATTGATAAGAATAAAGCGAAAAATCTTAAAGATAAAGTCATTAAAGAA
AACAAAGTTGAAATCGATGGTGACAGTAATAAATACGTTTATAATGTTGAGTTAATTACA
GTGACACCAGAAATTTCACATTGGAAAGTTAAAATTGATGCTCAAACTGGCGAAATTTTA
GAAAAAATGAACTTAGTTAAAGAAGCTGCAGAAACTGGTAAAGGAAAAGGTGTACTTGGC
GATACAAAAGATATCAATATCAATAGTATTGACGGTGGATTTAGCCTAGAAGATTTAACG
CATCAAGGTAAATTATCAGCATTTAGCTTTAATGATCAAACAGGTCAAGCAACATTGATT
ACTAATGAAGATGAAAACTTCGTAAAAGATGAGCAACGTGCTGGCGTAGATGCAAATTAT
TACGCTAAACAAACATATGATTATTACAAAGACACATTTGGTCGTGAATCATATGACAAC
CAAGGTAGTCCAATTGTTTCATTAACGCATGTTAATAACTACGGTGGTCAAGATAACAGA
AATAATGCCGCATGGATTGGTGACAAAATGATCTATGGTGATGGTGATGGTCGCACATTC
ACAAGTTTATCGGGTGCAAATGACGTAGTAGCACACGAATTAACACACGGTGTGACACAA
GAGACTGCAAACTTAGAATATAAGGACCAGTCAGGCGCTCTAAATGAAAGCTTTTCAGAT
GTTTTTGGATACTTTGTAGATGACGAGGATTTCTTAATGGGTGAAGATGTCTACACACCT
GGAAAAGAGGGAGACGCTTTACGCAGCATGTCAAACCCAGAACAATTTGGTCAACCAGCT
CATATGAAAGACTATGTATTCACTGAAAAAGATAATGGTGGCGTACATACGAATTCTGGA
ATTCCAAATAAAGCAGCTTATAACGTGATTCAAGCAATAGGGAAATCTAAATCAGAACAA
ATTTACTACCGAGCATTAACGGAATACTTAACAAGTAATTCAAACTTCAAAGATTGTAAA
GATGCATTATACCAAGCGGCTAAAGATTTATATGACGAGCAAACAGCTGAACAGGTGTAT
GAAGCATGGAATGAAGTAGGCGTGGAGTAA
>aur_A033_NL_035
GTGAGGAAATTTTCAAGATATGCATTTACAAGTATGGCAGCAGTAACATTGTTGAGCACT
TTATCACCAGCAGCATTAGCGATTGATTCAAAAAATAAACCAGCTAATTCTGATATTAAA
TTTGAGGTGACTCAAAAGAGTGATGCGGTCAAAGCATTAAAAGAATTGCCTAAATCCGAA
AATGTAAAAAATATTTATCAAGATTACGCTGTTACTGATGTAAAAACTGATAAAAAAGGA
TTTACGCATTATACATTGCAACCGAGTGTTGATGGTGTTCATGCACCTGACAAAGAAGTG
AAAGTACACGCAGACAAATCAGGAAAAGTCGTTTTAATCAATGGGGATACTGATGCGAAG
AAAGTAAAGCCAACGAATAAAGTGACATTAAGTAAAGATGACGCAGCCGACAAAGCATTT
AAAGCAGTTAAGATTGATAAGCATAAAGCGAAAAATCTTAAAGATAAAGTCATTAAAGAA
AACAAAGTTGAAATCGATGGTGACAGTAATAAATACGTTTATAATGTTGAGTTAATTACA
GTGACACCAGAAATTTCACATTGGAAAGTTAAAATTGATGCTCAAACTGGCGAAATTTTA
GAAAAAATGAACTTAGTTAAAGAAGCTGCAGAAACTGGTAAAGGAAAAGGTGTACTTGGC
GATACAAAAGATATCAATATCAATAGTATTGACGGTGGATTTAGCCTAGAAGATTTAACG
CATCAAGGTAAATTATCAGCATTTAGCTTTAATGATCAAACAGGTCAAGCAACATTGATT
ACTAATGAAGATGAAAACTTCGTAAAAGATGAGCAACGTGCTGGCGTAGATGCAAATTAT
TACGCTAAACAAACATATGATTATTACAAAGACACATTTGGTCGTGAATCATATGACAAC
CAAGGTAGTCCAATTGTTTCATTAACGCATGTTAATAACTACGGTGGTCAAGATAACAGA
AATAATGCCGCATGGATTGGTGACAAAATGATCTATGGTGATGGTGATGGTCGCACATTC
ACAAGTTTATCGGGTGCAAATGACGTAGTGGCACACGAATTAACACACGGTGTGACACAA
GAGACTGCGAACTTAGAATATAAGGACCAGTCAGGCGCTCTAAATGAAAGCTTTTCAGAT
GTTTTTGGATACTTTGTAGATGACGAGGATTTCTTAATGGGTGAAGATGTCTACACACCT
GGAAAAGAGGGGGACGCTTTACGCAGCATGTCAAACCCAGAACAATATGGTCAACCAGCT
CATATGAAAGACTATGTATTCACTGAAAAAGATAATGGTGGCGTACATACGAATTCTGGA
ATTCCAAATAAAGCAGCTTATAACGTGATTCAAGCAATAGGGAAATCTAAATCAGAACAA
ATTTACTACCGAGCATTAACGGAATACTTAACAAGTAATTCAAACTTCAAAGATTGTAAA
GATGCATTATACCAAGCGGCTAAAGATTTATATGACGAGCAAACAGCTGAACAGGTGTAT
GAAGCATGGAATGAAGTAGGCGTGGAGTAA
>aur_A007_NL_036
GTGAGGAAATTTTCAAGATATGCATTTACAAGTATGGCAGCATTAACCTTGTTGAGCACT
TTATCACCAGCAGCATTAGCGATTGATTCAAAAAATAAACCAGCTAATTCTGATATTAAA
TTTGAGGTGACTCAAAAGAGTGATGCGGTCAAAGCATTAAAAGAATTGCCTAAATCCGAA
AATGTAAAAAATATTTATCAAGATTACGCTGTTACTGATGTAAAAACTGATAAAAAAGGA
TTTACGCATTATACATTGCAACCGAGTGTTGATGGTGTTCATGCACCTGACAAAGAAGTG
AAAGTACACGCAGACAAATCAGGAAAAGTCGTTTTAATCAATGGGGATACTGATGCGAAG
AAAGTAAAGCCAACGAATAAAGTGACATTAAGTAAAGATGACGCAGCCGACAAAGCATTT
AAAGCAGTTAAGATTGATAAGAATAAAGCGAAAAATCTTAAAGATAAAGTCATTAAAGAA
AACAAAGTTGAAATCGATGGCGACAGTAATAAATACGTTTATAATGTTGAGTTAATTACA
GTGACACCAGAAATTTCACATTGGAAAGTTAAAATTGATGCTCAAACTGGCGAAATTTTA
GAAAAAATGAACTTAGTTAAAGAAGCTGCAGAAACTGGTAAAGGAAAAGGTGTACTTGGC
GATACAAAAGATATCAATATCAATAGTATTGACGGTGGATTTAGCCTAGAAGATTTAACG
CATCAAGGTAAATTATCAGCATTTAGCTTTAATGATCAAACAGGTCAAGCAACATTGATT
ACTAATGAAGATGAAAACTTCGTAAAAGATGAGCAACGTGCTGGCGTAGATGCAAATTAT
TACGCTAAACAAACATATGATTATTACAAAGACACATTTGGTCGTGAATCATATGACAAC
CAAGGTAGTCCAATTGTTTCATTAACGCATGTTAATAACTACGGTGGTCAAGATAACAGA
AATAATGCCGCATGGATCGGTGACAAAATGATCTATGGTGATGGTGATGGTCGCACATTC
ACAAGTTTATCGGGTGCAAATGACGTAGTAGCACACGAATTAACACACGGTGTGACACAA
GAGACAGCGAACTTAGAATATAAGGACCAGTCAGGCGCTCTAAATGAAAGCTTTTCAGAT
GTTTTTGGATACTTTGTAGATGACGAGGATTTCTTAATGGGTGAAGATGTCTACACACCT
GGAAAAGAGGGAGACGCTTTACGCAGCATGTCAAACCCAGAACAATTTGGTCAACCAGCT
CATATGAAAGACTATGTATTCACTGAAAAAGATAATGGTGGCGTACATACGAATTCTGGA
ATTCCAAATAAAGCAGCTTATAACGTGATTCAAGCAATAGGGAAATCTAAATCAGAACAA
ATTTACTACCGAGCATTAACGGAATACTTAACAAGTAATTCAAACTTCAAAGATTGTAAA
GATGCATTATACCAAGCGGCTAAAGATTTATATGACGAGCAAACAGCTGAACAGGTGTAT
GAAGCATGGAATGAAGTAGGCGTGGAGTAA
>aur_A034_NL_037
GTGAGGAAATTTTCAAGATATGCATTTACAAGTATGGCAACAGTAACGTTGCTGAGCTCT
TTGACACCTGCAGCACTAGCGAGTGATACGAATCACAAACCAGCAACTTCAGATATTAAT
TTTGAAATCACACAAAAGAGTGATGCAGTTAAAGCATTAAAAGAGTTACCTAAATCTGAA
AATGTGAAAAATCATTATCAAGATTACTCTGTTACAGATGTAAAAACAGATAAGAAAGGA
TTCACGCATTACACCTTACAACCGAGTGTGGATGGTGTGCATGCGCCTGACAAAGAAGTG
AAAGTGCATGCGGACAAATCGGGTAAAGTCATTTTAATCAACGGTGATACTGATGCGAAG
AAAGTAAAGCCGACAAATAAAGTGACATTAAGCAAGGATGAAGCGGCTGACAAAGCATTT
AACGCAGTTAAGATTGATAAAAATAAAGCTAAAAACCTCCAAGATGACGTTATCAAAGAA
AATAAAGTCGAAATCGATGGTGACAGTAATAAATACATTTACAATATTGAATTAATTACA
GTAACACCAGAAATTTCACATTGGAAAGTCAAAATTGATGCCGACACAGGAGCAGGTGTT
GAAAAAACGAACTTAGTTAAGGAAGCAGCAGCAACTGGCACAGGTAAAGGTGTGCTTGGA
GATACAAAAGATATCAATATCAATAGTATTGATGGTGGATTTAGTTTAGAGGATTTGACG
CATCAAGGTAAATTATCAGCATACAATTTTAACGATCAAACAGGTCAAGCGACATTAATT
ACTAATGAAGATGAAAACTTCGTCAAAGATGATCAACGTGCTGGTGTAGATGCGAATTAT
TATGCTAAACAAACATATGATTACTACAAAAATACATTTGGTCGTGAGTCTTACGATAAC
CATGGTAGTCCAATAGTCTCATTAACACATGTAAATCATTATGGTGGACAAGATAACAGA
AATAACGCTGCATGGATTGGAGACAAAATGATTTATGGTGATGGCGATGGCCGCACGTTT
ACAAATTTATCAGGTGCAAATGACGTAGTAGCACATGAGTTAACACATGGCGTGACACAA
GAAACGGCGAATTTAGAGTATAAAGATCAATCTGGTGCGTTAAATGAAAGCTTTTCAGAT
GTTTTTGGATACTTTGTAGATGATGAGGATTTCTTGATGGGTGAAGATGTTTACACACCA
GGAAAAGAGGGAGATGCTTTACGAAGCATGTCAAACCCAGAACAATTTGGTCAACCATCT
CATATGAAAGACTATGTATACACTGAAAAAGATAACGGTGGCGTGCATACGAATTCTGGC
ATTCCAAATAAAGCAGCTTATAACGTAATTCAAGAAATAGGGAAATCTAAATCAGAACAA
ATTTACTACCGAGCATTAACAGAATACTTAACAAGTAATTCAAACTTCAAAGATTGTAAA
GATGCATTATACCAAGCGGCTAAAGATTTATATGACGAGCAAACAGCTGAACAGGTGTAT
GAAGCATGGAATGAAGTAGGCGTGGAGTAA
>aur_A035_NL_038
GTGAGGAAATTTTCAAGATATGCATTTACAAGTATGGCAGCAGTAACATTGTTGAGCACT
TTATCACCAGCAGCATTAGCGATTGATTCAAAAAATAAACCAGCTAATTCTGATATTAAA
TTTGAGGTGACTCAAAAGAGTGATGCGGTCAAAGCATTAAAAGAATTGCCTAAATCCGAA
AATGTAAAAAATATTTATCAAGATTACGCTGTTACTGATGTAAAAACTGATAAAAAAGGA
TTTACGCATTATACATTGCAACCGAGTGTTGATGGTGTTCATGCACCTGACAAAGAAGTG
AAAGTACACGCAGACAAATCAGGAAAAGTCGTTTTAATCAATGGGGATACTGATGCGAAG
AAAGTAAAGCCAACGAATAAAGTGACATTAAGTAAAGATGACGCAGCCGACAAAGCATTT
AAAGCAGTTAAGATTGATAAGCATAAAGCGAAAAATCTTAAAGATAAAGTCATTAAAGAA
AACAAAGTTGAAATCGATGGTGACAGTAATAAATACGTTTATAATGTTGAGTTAATTACA
GTGACACCAGAAATTTCACATTGGAAAGTTAAAATTGATGCTCAAACTGGCGAAATTTTA
GAAAAAATGAACTTAGTTAAAGAAGCTGCAGAAACTGGTAAAGGAAAAGGTGTACTTGGC
GATACAAAAGATATCAATATCAATAGTATTGACGGTGGATTTAGCCTAGAAGATTTAACG
CATCAAGGTAAATTATCAGCATTTAGCTTTAATGATCAAACAGGTCAAGCAACATTGATT
ACTAATGAAGATGAAAACTTCGTAAAAGATGAGCAACGTGCTGGCGTAGATGCAAATTAT
TACGCTAAACAAACATATGATTATTACAAAGACACATTTGGTCGTGAATCATATGACAAC
CAAGGTAGTCCAATTGTTTCATTAACGCATGTTAATAACTACGGTGGTCAAGATAACAGA
AATAATGCCGCATGGATTGGTGACAAAATGATCTATGGTGATGGTGATGGTCGCACATTC
ACAAGTTTATCGGGTGCAAATGCCGTAGTGGCACACGAATTAACACACGGTGTGACACAA
GAGACTGCGAACTTAGAATATAAGGACCAGTCAGGCGCTCTAAATGAAAGCTTTTCAGAT
GTTTTTGGATACTTTGTAGATGACGAGGATTTCTTAATGGGTGAAGATGTCTACACACCT
GGAAAAGAGGGGGACGCTTTACGCAGCATGTCAAACCCAGAACAATTTGGTCAACCAGCT
CATATGAAAGACTATGTATTCACTGAAAAAGATAATGGTGGCGTACATACGAATTCTGGA
ATTCCAAATAAAGCAGCTTATAACGTGATTCAAGCAATAGGGAAATCTAAATCAGAACAA
ATTTACTACCGAGCATTAACGGAATACTTAACAAGTAATTCAAACTTCAAAGATTGTAAA
GATGCATTATACCAAGCGGCTAAAGATTTATATGACGAGCAAACAGCTGAACAGGTGTAT
GAAGCATGGAATGAAGTAGGCGTGGAGTAA
>aur_A009_NL_039
GTGAGGAAATTTTCAAGATATGCATTTACAAGTATGGCAGCAGTAACATTGTTGAGCACT
TTATCACCAGCAGCATTAGCGATTGATTCAAAAAATAAACCAGCTAATTCTGATATTAAA
TTTGAGGTGACTCAAAAGAGTGATGCGGTCAAAGCATTAAAAGAATTGCCTAAATCCGAA
AATGTAAAAAATATTTATCAAGATTACGCTGTTACTGATGTAAAAACTGATAAAAAAGGA
TTTACGCATTATACATTGCAACCGAGTGTTGATGGTGTTCATGCACCTGACAAAGAAGTG
AAAGTACACGCAGACAAATCAGGAAAAGTCGTTTTAATCAATGGGGATACTGATGCGAAG
AAAGTAAAGCCAACGAATAAAGTGACATTAAGTAAAGATGACGCAGCCGACAAAGCATTT
AAAGCAGTTAAGATTGATAAGAATAAAGCGAAAAATCTTAAAGATAAAGTCATTAAAGAA
AACAAAGTTGAAATTGATGGTGACAGTAATAAATACGTTTATAATGTTGAGTTAATTACA
GTGACACCAGAAATTTCACATTGGAAAGTTAAAATTGATGCTCAAACTGGCGAAATTTTA
GAAAAAATGAACTTAGTTAAAGAAGCTGCAGAAACTGGTAAAGGAAAAGGTGTACTTGGC
GATACAAAAGATATCAATATCAATAGTATTGACGGTGGATTTAGCCTAGAAGATTTAACG
CATCAAGGTAAATTATCAGCATTTAGCTTTAATGATCAAACAGGTCAAGCAACATTGATT
ACTAATGAAGATGAAAACTTCGTAAAAGATGAGCAACGTGCTGGCGTAGATGCAAATTAT
TACGCTAAACAAACATATGATTATTACAAAGACACATTTGGTCGTGAATCATATGACAAC
CAAGGTAGTCCAATTGTTTCATTAACGCATGTTAATAACTACGGTGGTCAAGATAACAGA
AATAATGCCGCATGGATTGGTGACAAAATGATCTATGGTGATGGTGATGGTCGCACATTC
ACAAGTTTATCGGGTGCAAATGACGTAGTAGCACACGAATTAACACACGGTGTGACACAA
GAGACTGCAAACTTAGAATATAAGGACCAGTCAGGCGCTCTAAATGAAAGCTTTTCAGAT
GTTTTTGGATACTTTGTAGATGACGAGGATTTCTTAATGGGTGAAGATGTCTACACACCT
GGAAAAGAGGGAGACGCTTTACGCAGCATGTCAAACCCAGAACAATTTGGTCAACCAGCT
CATATGAAAGACTATGTATTCACTGAAAAAGATAATGGTGGCGTACATACGAATTCTGGA
ATTCCAAATAAAGCAGCTTATAACGTGATTCAAGCAATAGGGAAATCTAAATCAGAACAA
ATTTACTACCGAGCATTAACGGAATACTTAACAAGTAATTCAAACTTCAAAGATTGTAAA
GATGCATTATACCAAGCGGCCAAAGATTTATATGACGAGCAAACAGCTGAACAGGTGTAT
GAAGCATGGAATGAAGTAGGCGTGGAGTAA
>aur_A036_NL_040
GTGAGGAAATTTTCAAGATATGCATTTACAAGTATGGCAGCAGTAACATTGTTGAGCACT
TTATCACCAGCAGCATTAGCGATTGATTCAAACAATAAACCAGCTAATTCTGATATTAAA
TTTGAGGTGACTCAAAAGAGTGATGCGGTCAAAGCATTAAAAGAATTGCCTAAATCCGAA
AATGTAAAAAATATTTATCAAGATTACGCTGTTACTGATGTAAAAACTGATAAAAAGGGA
TTTACGCATTACACATTGCAACCGAGTGTTGATGGTGTTCATGCACCTGACAAAGAAGTG
AAAGTACACGCAGACAAATCAGGGAAAGTCGTTTTAATCAATGGCGATACTGATGCGAAG
AAAGTAAAGCCAACGAATAAAGTGACATTAAGTAAAGATGACGCAGCCGACAAAGCATTT
AAAGCAGTTAAGATTGATAAGCATAAAGCGAAAAATTTTAAAGATAAAGTCATTAAAGAA
AACAAAGTTGAAATCGATGGTGACAGTAATAAATACGTTTATAATGTTGAGTTAATTACA
GTGACACCAGAAATTTCACATTGGAAAGTTAAAATTGATGCTCAAACTGGCGAAATTTTA
GAAAAAATGAACTTAGTTAAAGAAGCTGCAGAAACTGGTAAAGGAAAAGGTGTACTTGGC
GATACAAAAGATATCAATATCAATAGTATTGACGGTGGATTTAGCCTAGAAGATTTAACG
CATCAAGGTAAATTATCAGCATTTAGCTTTAATGATCAAACAGGTCAAGCAACATTGATT
ACTAATGAAGATGAAAACTTCGTAAAAGATGAGCAACGTGCTGGCGTAGATGCAAATTAT
TACGCTAAACAAACATATGATTATTACAAAGACACATTTGGTCGTGAATCATATGACAAC
CAAGGTAGTCCAATTGTTTCATTAACGCATGTTAATAACTACGGTGGTCAAGATAACAGA
AATAATGCCGCATGGATTGGTGACAAAATGATCTATGGTGATGGTGATGGTCGCACATTC
ACAAGTTTATCGGGTGCAAATGACGTAGTGGCACACGAATTAACACACGGTGTGACACAA
GAGACTGCGAACTTAGAATATAAGGACCAGTCAGGCGCTCTAAATGAAAGCTTTTCAGAT
GTTTTTGGATACTTTGTAGATGACGAGGATTTCTTAATGGGTGAAGATGTCTACACACCT
GGAAAAGAGGGGGACGCTTTACGCAGCATGTCAAACCCAGAACAATTTGGTCAACCAGCT
CATATGAAAGACTATGTATTCACTGAAAAAGATAATGGTGGCGTACATACGAATTCTGGA
ATTCCAAATAAAGCAGCTTATAACGTGATTCAAGCAATAGGGAAATCTAAATCAGAACAA
ATTTACTACCGAGCATTAACGGAATACTTAACAAGTAATTCAAACTTCAAAGATTGTAAA
GATGCATTATACCAAGCGGCTAAAGATTTATATGACGAGCAAACAGCTGAACAGGTGTAT
GAAGCATGGAATGAAGTAGGCGTGGAGTAA
>aur_A037_NL_042
GTGAGGAAATTTTCAAGATATGCATTTACAAGTATGGCAGCAGTAACATTGTTGAGCACT
TTATCACCAGCAGCATTAGCGATTGATTCAAAAAATAAACCAGCTAATTCTGATATTAAA
TTTGAGGTGACTCAAAAGAGTGATGCGGTCAAAGCATTAAAAGAATTGCCTAAATCCGAA
AATGTAAAAAATATTTATCAAGATTACGCTGTTACTGATGTAAAAACTGATAAAAAAGGA
TTTACGCATTATACATTGCAACCGAGTGTTGATGGTGTTCATGCACCTGACAAAGAAGTG
AAAGTACACGCAGACAAATCAGGAAAAGTCGTTTTAATCAATGGGGATACTGATGCGAAG
AAAGTAAAGCCAACGAATAAAGTGACATTAAGTAAAGATGACGCAGCCGACAAAGCATTT
AAAGCAGTTAAGATTGATAAGCATAAAGCGAAAAATCTTAAAGATAAAGTCATTAAAGAA
AACAAAGTTGAAATCGATGGTGACAGTAATAAATACGTTTATAATGTTGAGTTAATTACA
GTGACACCAGAAATTTCACATTGGAAAGTTAAAATTGATGCTCAAACTGGCGAAATTTTA
GAAAAAATGAACTTAGTTAAAGAAGCTGCAGAAACTGGTAAAGGAAAAGGTGTACTTGGC
GATGCAAAAGATATCAATATCAATAGTATTGACGGTGGATTTAGCCTAGAAGATTTAACG
CATCAAGGTAAATTATCAGCATTTAGCTTTAATGATCAAACAGGTCAAGCAACATTGATT
ACTAATGAAGATGAAAACTTCGTAAAAGATGAGCAACGTGCTGGCGTAGATGCAAATTAT
TACGCTAAACAAACATATGATTATTACAAAGACACATTTGGTCGTGAATCATATGACAAC
CAAGGTAGTCCAATTGTTTCATTAACGCATGTTAATAACTACGGTGGTCAAGATAACAGA
AATAATGCCGCATGGATTGGTGACAAAATGATCTATGGTGATGGTGATGGTCGCACATTC
ACAAGTTTATCGGGTGCAAATGACGTAGTGGCACACGAATTAACACACGGTGTGACACAA
GAGACTGCGAACTTAGAATATAAGGACCAGTCAGGCGCTCTAAATGAAAGCTTTTCAGAT
GTTTTTGGATACTTTGTAGATGACGAGGATTTCTTAATGGGTGAAGATGTCTACACACCT
GGAAAAGAGGGGGACGCTTTACGCAGCATGTCAAACCCAGAACAATTTGGTCAACCAGCT
CATATGAAAGACTATGTATTCACTGAAAAAGATAATGGTGGCGTACATACGAATTCTGGA
ATTCCAAATAAAGCAGCTTATAACGTGATTCAAGCAATAGGGAAATCTAAATCAGAACAA
ATTTACTACCGAGCATTAACGGAATACTTAACAAGTAATTCAAACTTCAAAGATTGTAAA
GATGCATTATACCAAGCGGCTAAAGATTTATATGACGAGCAAACAGCTGAACAGGTGTAT
GAAGCATGGAATGAAGTAGGCGTGGAGTAA
>aur_A038_NL_043
GTGAGGAAATTTTCAAGATATGCATTTACAAGTATGGCGACAGTAACGTTGCTGAGCTCT
TTGACACCTGCAGCACTAGCGAGTGATACGAATCACAAACCAGCAACTTCAGATATTAAT
TTTGAAATCACACAAAAGAGTGATGCAGTTAAAGCATTAAAAGAGTTACCTAAATCTGAA
AATGTGAAAAATCATTATCAAGATTACTCTGTTACAGATGTAAAAACAGATAAGAAAGGA
TTTACGCATTACACGTTACAACCGAGTGTGGATGGTGTTCATGCACCTGACAAAGAAGTG
AAAGTACACGCAGACAAATCAGGAAAAGTCGTTTTAATCAACGGTGATACTGACGCAAAG
AAAGTAAAGCCGACAAATAAAGTGACATTAAGCAAGGATGAAGCGGCTGACAAAGCATTT
AACGCAGTTAAGATTGATAAAAATAAAGCTAAAAACCTCCAAGATGACGTTATCAAAGAA
AATAAAGTCGAAATCGACGGTGACAGTAATAAATACATTTACAATATTGAATTAATTACA
GTAACACCAGAAATTTCACATTGGAAAGTTAAAATTGATGCCGACACAGGAGCAGTTGTT
GAAAAAACGAACTTAGTTAAAGAAGCGGCAGAAACTGGTACAGGTAAAGGAGTACTCGGC
GATACAAAAAATATCAATATCAATAGTATTGACGGTGGATTTAGCCTAGAAGATTTAACG
CATCAAGGTAAATTATCAGCATACAATTTTAATGATCAAACAGGTCAAGCAACATTGATT
ACTAATGAAGATGAAAACTTCGTCAAAGATGAGCAACGTGCTGGTGTAGATACGAATTAT
TATGCTAAACAAACATATGATTACTACAAAAATACATTTGGTCGTGAGTCTTACGATAAC
CATGGTAGTCCAATTGTCTCATTAACACATGTAAATCATTATGGTGGACAAGATAACAGA
AATAACGCTGCATGGATTGGAGACAAAATGATTTATGGTGATGGCGATGGCCGCACGTTT
ACAAATTTATCAGGTGCAAATGACGTAGTAGCACATGAGTTAACACATGGCGTGACACAA
GAAACGGCGAATTTAGAGTATAAAGATCAATCTGGTGCGTTAAATGAAAGCTTTTCAGAT
GTTTTTGGATACTTTGTAGATGATGAGGATTTCTTGATGGGTGAAGATGTTTACACACCA
GGAAAAGAGGGAGATGCTTTACGAAGCATGTCAAACCCAGAACAATTTGGTCAACCATCT
CATATGAAAGACTATGTATACACTGAAAAAGATAACGGTGGTGTGCATACGAATTCTGGC
ATTCCAAATAAAGCAGCTTATAACGTAATTCAAGCAATAGGGAAATCTAAATCAGAACAA
ATTTACTACCGAGCATTAACGGAATACTTAACAAGTAATTCAAACTTCAAAGATTGTAAA
GATGCATTATACCAAGCGGCTAAAGATTTATATGACGAGCAAACAGCTGAACAGGTGTAT
GAAGCATGGAATGAAGTAGGCGTGGAGTAA
>aur_A039_NL_044
GTGAGGAAATTTTCAAGATATGCATTTACAACTATGGCAGCAGTAACCTTGTTGAGCACT
TTATCACCAGCAGCATTAGCGATTGATTCAAACAATAAACCAGCTAATTCTGATATTAAA
TTTGAGGTGACTCAAAAGAGTGATGCGGTCAAAGCATTAAAAGAATTGCCTAAATCCGAA
AATGTAAAAAATATTTATCAAGATTACGCTGTTACTGATGTAAAAACTGATAAAAAAGGA
TTTACGCATTACACATTGCAACCGAGTGTTGATGGTGTTCATGCACCTGACAAAGAAGTG
AAAGTACACGCAGACAAATCAGGAAAAGTCGTTTTAATCAATGGGGATACTGATGCGAAG
AAAGTAAAGCCAACGAATAAAGTGACATTAAGTAAAGATGACGCAGCCGACAAAGCATTT
AAAGCAGTTAAGATTGATAAGCATAAAGCGAAAAATCTTAAAGATAAAGTCATTAAAGAA
AACAAAGTTGAAATCGATGGTGACAGTAATAAATACGTTTATAATGTTGAGTTAATTACA
GTGACACCAGAAATTTCACATTGGAAAGTTAAAATTGATGCTCAAACTGGCGAAATTTTA
GAAAAAATGAACTTAGTTAAAGAAGCTGCAGAAACTGGTAAAGGAAAAGGTGTACTTGGC
GATACAAAAGATATCAATATCAATAGTATTGACGGTGGATTTAGCCTAGAAGATTTAACG
CATCAAGGTAAATTATCAGCATTTAGCTTTAATGATCAAACAGGTCAAGCAACATTGATT
ACTAATGAAGATGAAAACTTCGTAAAAGATGAGCAACGTGCTGGCGTAGATGCAAATTAT
TACGCTAAACAAACATATGATTATTACAAAGACACATTTGGTCGTGAATCATATGACAAC
CATGGTAGTCCAATTGTTTCATTAACCCATGTTAATAACTATGGTGGTCAAGATAACAGA
AATAATGCCGCATGGATCGGTGACAAAATGATCTATGGTGATGGTGATGGTCGCACATTC
ACAAGTTTATCGGGTGCAAATGACGTAGTGGCACACGAATTAACACACGGTGTGACACAA
GAGACTGCGAACTTAGAATATAAGGACCAGTCAGGCGCTCTAAATGAAAGCTTTTCAGAT
GTTTTTGGATACTTTGTAGATGACGAGGATTTCTTAATGGGTGAAGATGTCTACACACCT
GGAAAAGAGGGAGACGCTTTACGCAGCATGTCAAACCCAGAACAATTTGGTCAACCAGCT
CATATGAAAGACTATGTATTCACTGAAAAAGATAATGGTGGCGTACATACGAATTCTGGA
ATTCCAAATAAAGCAGCTTATAACGTGATTCAAGCAATAGGGAAATCTAAATCAGAACAA
ATTTACTACCGAGCATTAACGGAATACTTAACAAGTAATTCAAACTTCAAAGATTGTAAA
GATGCATTATACCAAGCGGCTAAAGATTTATATGACGAGCAAACAGCTGAACAAGTGTAT
GAAGCATGGAATGAAGTAGGCGTGGAGTAA
>aur_A040_NL_045
GTGAGGAAATTTTCAAGATATGCATTTACAAGTATGGCAACAGTAACGTTGCTGAGCTCT
TTGACACCTGCAGCACTAGCGAGTGATACGAATCACAAACCAGCAACTTCAGATATTAAT
TTTGAAATCACGCAAAAGAGTGATGCAGTTAAAGCATTAAAAGAGTTACCTAAATCTGAA
AATGTGAAAAATCATTATCAAGATTACTCTGTTACAGATGTAAAAACAGATAAGAAAGGA
TTCACGCATTACACGTTACAACCGAGTGTGGATGGTGTGCATGCGCCTGACAAAGAAGTG
AAAGTGCATGCGGACAAATCGGGTAAAGTCGTTTTAATCAACGGTGATACTGATGCGAAG
AAAGTAAAGCCGACAAATAAAGTGACATTAAGCAAGGATGAAGCGGCTGACAAAGCATTT
AACGCAGTTAAGATTGATAAAAATAAAGCTAAAAACCTCCAAGATGACGTTATCAAAGAA
AATAAAGTCGAAATCGATGGTGACAGTAATAAATACATTTACAATATTGAATTAATTACA
GTAACACCAGAAATTTCACATTGGAAAGTTAAAATTGATGCAGACACAGGAGCAGTTGTT
GAAAAAACGAACTTAGTTAAAGAAGCAGCAGCAACTGGCACAGGTAAAGGTGTGCTTGGA
GATACAAAAGATATCAATATCAATAGTATTGATGGTGGATTTAGTTTAGAGGATTTGACG
CATCAAGGTAAATTATCAGCATACAATTTTAACGATCAAACAGGTCAAGCGACATTAATT
ACTAATGAAGATGAAAACTTCGTCAAAGATGATCAACGTGCTGGTGTAGATGCGAATTAT
TATGCTAAACAAACATATGATTACTACAAAAATACATTTGGTCGTGAGTCTTACGATAAC
CATGGTAGTCCAATAGTCTCATTAACACATGTAAATCATTATGGTGGACAAGATAACAGA
AATAACGCTGCATGGATTGGAGACAAAATGATTTATGGTGATGGCGATGGCCGCACGTTT
ACAAATTTATCAGGTGCAAATGACGTAGTAGCACATGAGTTAACACATGGCGTGACACAA
GAAACGGCGAATTTAGAGTATAAAGATCAATCTGGTGCGTTAAATGAAAGCTTTTCAGAT
GCTTTTGGATACTTTGTAGATGATGAGGATTTCTTGATGGGTGAAGATGTTTACACACCA
GGAAAAGAGGGAGATGCTTTACGAAGCATGTCAAACCCAGAACAATTTGGTCAACCATCT
CATATGAAAGACTATGTATACACTGAAAAAGATAACGGTGGTGTGCATACGAATTCTGGC
ATTCCAAATAAAGCAGCTTATAACGTAATTCAAGCAATAGGGAAATCTAAATCAGAACAA
ATTTACTACCGAGCATTAACGGAATACTTAACAAGTAATTCAAACTTCAAAGATTGTAAA
GATGCATTATACCAAGCGGCTAAAGATTTATATGACGAGCAAACAGCTGAACAAGTATAT
GAAGCATGGAACGAAGTTGGCGTCGAGTAA
>aur_A041_NL_046
GTGAGGAAATTTTCAAGATATGCATTTACAAGTATGGCAGCAGTAACATTGTTGAGCACT
TTATCACCAGCAGCATTAGCGATTGATTCAAACAATAAACCAGCTAATTCTGATATTAAA
TTTGAGGTGACTCAAAAGAGTGATGCGGTCAAAGCATTAAAAGAATTGCCTAAATCCGAA
AATGTAAAAAATATTTATCAAGATTACGCTGTTACTGATGTAAAAACTGATAAAAAGGGA
TTTACGCATTACACATTGCAACCGAGTGTTGATGGTGTTCATGCACCTGACAAAGAAGTG
AAAGTACACGCAGACAAATCAGGGAAAGTCGTTTTAATCAATGGCGATACTGATGCGAAG
AAAGTAAAGCCAACGAATAAAGTGACATTAAGTAAAGATGACGCAGCCGACAAAGCATTT
AAAGCAGTTAAGATTGATAAGCATAAAGCGAAAAATCTTAAAGATAAAGTCATTAAAGAA
AACAAAGTTGAAATCGATGGTGACAGTAATAAATACGTTTATAATGTTGAGTTAATTACA
GTGACACCAGAAATTTCACATTGGAAAGTTAAAATTGATGCTCAAACTGGCGAAATTTTA
GAAAAAATGAACTTAGTTAAAGAAGCTGCAGAAACTGGTAAAGGAAAAGGTGTACTTGGC
GATACAAAAGATATCAATATCAATAGTATTGACGGTGGATTTAGCCTAGAAGATTTAACG
CATCAAGGTAAATTATCAGCATTTAGCTTTAATGATCAAACAGGTCAAGCAACATTGATT
ACTAATGAAGATGAAAACTTCGTAAAAGATGAGCAACGTGCTGGCGTAGATGCAAATTAT
TACGCTAAACAAACATATGATTATTACAAAGACACATTTGGTCGTGAATCATATGACAAC
CAAGGTAGTCCAATTGTTTCATTAACGCATGTTAATAACTACGGTGGTCAAGATAACAGA
AATAATGCCGCATGGATTGGTGACAAAATGATCTATAGTGATGGTGATGGTCGCACATTC
ACAAGTTTATCGGGTGCAAATGACGTAGTGGCACACGAATTAACACACGGTGTGACACAA
GAGACTGCGAACTTAGAATATAAGGACCAGTCAGGCGCTCTAAATGAAAGCTTTTCAGAT
GTTTTTGGATACTTTGTAGATGACGAGGATTTCTTAATGGGTGAAGATGTCTACACACCT
GGAAAAGAGGGGGACGCTTTACGCAGCATGTCAAACCCAGAACAATTTGGTCAACCAGCT
CATATGAAAGACTATGTATTCACTGAAAAAGATAATGGTGGCGTACATACGAATTCTGGA
ATTCCAAATAAAGCAGCTTATAACGTGATTCAAGCAATAGGGAAATCTAAATCAGAACAA
ATTTACTACCGAGCATTAACGGAATACTTAACAAGTAATTCAAACTTCAAAGATTGTAAA
GATGCATTATACCAAGCGGCTAAAGATTTATATGACGAGCAAACAGCTGAACAGGTGTAT
GAAGCATGGAATGAAGTAGGCGTGGAGTAA
>aur_A003_NL_048
GTGAGGAAATTTTCGAGATATGCATTTACAAGTATGGCAGCAGTAACCTTGTTGAGCACT
TTATCACCAGCAGCATTAGCGATTGATTCAAACAATAAACCAGCTAATTCTGATATTAAA
TTTGAGGTGACTCAAAAGAGTGATGCGGTCAAAGCATTAAAAGAATTGCCTAAATCCGAA
AATGTAAAAAATATTTATCAAGATTACGCTGTTACTGATGTAAAAACTGATAAAAAAGGA
TTTACGCATTACACATTGCAACCGAGTGTTGATGGTGTTCATGCACCTGACAAAGAAGTG
AAAGTACACGCAGACAAATCAGGAAAAGTCGTTTTAATCAATGGGGATACTGATGCGAAG
AAAGTAAAGCCAACGAATAAAGTGACATTAAGTAAAGATGACGCAGCCGACAAAGCATTT
AAAGCAGTTAAGATTGATAAGAATAAAGCGAAAAATCTTAAAGATAAAGTCATTAAAGAA
AACAAAGTTGAAATCGATGGTGACAGTAATAAATACGTTTATAATGTTGAGTTAATTACA
GTGACACCAGAAATTTCACATTGGAAAGTTAAAATTGATGCTCAAACTGGCGAAATTTTA
GAAAAAATAAACTTAGTTAAAGAAGCTGCAGAAACTGGTAAAGGAAAAGGTGTACTTGGC
GATACAAAAGATATTAATATCAATAGTATTGACGGTGGATTTAGCCTAGAAGATTTAACG
CATCAAGGTAAATTATCAGCATTTAGCTTTAATGATCAAACAGGTCAAGCAACATTGATT
ACTAATGAAGATGAAAACTTCGTAAAAGATGAGCAACGTGCTGGCGTAGATGCAAATTAT
TACGCTAAACAAACATATGATTATTACAAAGACACATTTGGTCGTGAATCATATGACAAC
CAAGGTAGTCCAATTGTTTCATTAACGCATGTTAATAACTACGGTGGTCAAGATAACAGA
AATAATGCCGCATGGATTGGTGACAAAATGATCTATGGTGATGGTGATGGTCGCACATTC
ACAAGTTTATCGGGTGCAAATGACGTAGTAGCACACGAATTAACACACGGTGTGACACAA
GAGACTGCGAACTTAGAATATAAGGACCAGTCAGGCGCTCTAAATGAAAGCTTTTCAGAT
GTTTTTGGATACTTTGTAGATGACGAGGATTTCTTAATGGGTGAAGATGTCTACACACCT
GGAAAAGAGGGAGACGCTTTACGCAGCATGTCAAACCCAGAACAATTTGGTCAACCAGCT
CATATGAAAGACTATGTATTCACTGAAAAAGATAATGGTGGCGTACATACGAATTCTGGA
ATTCCAAATAAAGCAGCTTATAACGTGATTCAAGCAATAGGGAAATCTAAATCAGAACAA
ATTTACTACCGAGCATTAACGGAATACTTAACAAGTAATTCAAACTTCAAAGATTGTAAA
GATGCATTATACCAAGCGGCTAAAGATTTATATGACGAGCAAACAGCTGAACAGGTGTAT
GAAGCATGGAATGAAGTAGGCGTGGAGTAA
>aur_A010_NL_049
GTGAGGAAATTTTCAAGATATGCATTTACAAGTATGGCAGCAGTAACTTTGTTAAGTACG
TTATCACCAGCAGCATTAGCGATTGATTCAAACAATAAACCAGCTAATTCTGATATTAAA
TTTGAGGTAACTCAAAAGAGTGATGCGGTCAAAGCATTAAAAGAATTGCCTAAATCTGAA
AATGTAAAAAATATTTATCAAGATTACACTGTTACTGATGTAAAAACTGATAAAAAAGGA
TTTACGCATTACACATTGCAACCGAATATTGATGGTGTTCATGCACCTGACAAAGAAGTG
AAAGTACACGCAGACAAATCAGGAAAAGTCGTTTTAATCAATGGGGATACTGATGCGAAG
AAAGTAAAGCCAACGAATAAAGTGACATTAAGTAAAGATGACGCAGCCGACAAAGCATTT
AAAGCAGTTAAGATTGATAAGCATAAAGCGAAAAATCTTAAAGATAAAGTCATTAAAGAA
AACAAAGTTGAAATCGATGGTGACAGCAATAAATACGTTTATAATGTTGAGTTAATTACA
GTGACACCAGAAATTTCACATTGGAAAGTTAAAATTGATGCTCAAACTGGCGAAATTTTA
GAAAAAATGAACTTAGTTAAAGAAGCGGCAGAAACTGGTAAAGGAAAAGGTGTACTTGGC
GATACAAAAGATATCAATATCAATAGTATTGACGGTGGATTTAGCCTAGAAGATTTAACG
CATCAAGGTAAATTATCAGCATTTAGCTTTAATGATCAAACAGGTCAAGCAACATTGATT
ACTAATGAAGATGAAAACTTCGTAAAAGATGAACAACGTGCTGGCGTAGATGCAAATTAT
TACGCTAAACAAACATATGATTATTACAAAGACACATTTGGTCGTGAATCATATGACAAC
CAAGGTAGTCCAATTGTTTCATTAACGCATGTTAATAACTACGGTGGTCAAGATAACAGA
AATAATGCCGCATGGATCGGTGACAAAATGATCTATGGTGATGGTGATGGTCGCACATTC
ACAAGTTTATCGGGTGCAAATGACGTAGTAGCACACGAATTAACACACGGTGTGACACAA
GAGACAGCGAACTTAGAATATAAGGACCAGTCAGGCGCTCTAAATGAAAGCTTTTCAGAT
GTTTTTGGATACTTTGTAGATGACGAGGATTTCTTAATGGGTGAAGATGTCTACACACCT
GGAAAAGAGGGAGACGCTTTACGCAGCATGTCAAACCCAGAACAATTTGGTCAACCAGCT
CATATGAAAGACTATGTATTCACTGAAAAAGATAATGGTGGCGTACATACGAATTCTGGA
ATTCCAAATAAAGCAGCTTATAACGTGATTCAAGCAATAGGGAAATCAAAATCAGAACAA
ATTTACTACCGAGCATTAACGGAATACTTAACAAGTAATTCAAACTTCAAAGATTGTAAA
GATGCATTATACCAAGCGGCTAAAGATTTATATGACGAGCAAACAGCTGAACAGGTGTAT
GAAGCATGGAATGAAGTAGGCGTGGAGTAA
>aur_A042_NL_050
GTGAGGAAATTTTCAAGATATGCATTTACAAGTATGGCAGCAGTAACATTGTTGAGCACT
TTATCACCAGCAGCATTAGCGATTGATTCAAAAAATAAACCAGCTAATTCTGATATTAAA
TTTGAGGTGACTCAAAAGAGTGATGCGGTCAAAGCATTAAAAGAATTGCCTAAATCCGAA
AATGTAAAAAATATTTATCAAGATTACGCTGTTACTGATGTAAAAACTGATAAAAAAGGA
TTTACGCATTATACATTGCAACCGAGTGTTGATGGTGTTCATGCACCTGACAAAGAAGTG
AAAGTACACGCAGACAAATCAGGAAAAGTCGTTTTAATCAATGGGGATACTGATGCGAAG
AAAGTAAAGCCAACGAATAAAGTGACATTAAGTAAAGATGACGCAGCCGACAAAGCATTT
AAAGCAGTTAAGATTGATAAGCATAAAGCGAAAAATCTTAAAGATAAAGTCATTAAAGAA
AACAAAGTTGAAATCGATGGTGACAGTAATAAATACGTTTATAATGTTGAGTTAATTACA
GTGACACCAGAAATTTCACATTGGAAAGTTAAAATTGATGCTCAAACTGGCGAAATTTTA
GAAAAAATGAACTTAGTTAAAGAAGCTGCAGAAACTGGTAAAGGAAAAGGTGTACTTGGC
GATACAAAAGATATCAATATCAATAGTATTGACGGTGGATTTAGCCTAGAAGATTTAACG
CATCAAGGTAAATTATCAGCATTTAGCTTTAATGATCAAACAGGTCAAGCAACATTGATT
ACTAATGAAGATGAAAACTTCGTAAAAGATGAGCAACGTGCTGGCGTAGATGCAAATTAT
TACGCTAAACAAACATATGATTATTACAAAGACACATTTGGTCGTGAATTATATGACAAC
CAAGGTAGTCCAATTGTTTCATTAACGCATGTTAATAACTACGGTGGTCAAGATAACAGA
AATAATGCCGCATGGATTGGTGACAAAATGATCTATGGTGATGGTGATGGTCGCACATTC
ACAAGTTTATCGGGTGCAAATGACGTAGTGGCACACGAATTAACACACGGTGTGACACAA
GAGACTGCGAACTTAGAATATAAGGACCAGTCAGGCGCTCTAAATGAAAGCTTTTCAGAT
GTTTTTGGATACTTTGTAGATGACGAGGATTTCTTAATGGGTGAAGATGTCTACACACCT
GGAAAAGAGGGGGACGCTTTACGCAGCATGTCAAACCCAGAACAATTTGGTCAACCAGCT
CATATGAAAGACTATGTATTCACTGAAAAAGATAATGGTGGCGTACATACGAATTCTGGA
ATTCCAAATAAAGCAGCTTATAACGTGATTCAAGCAATAGGGAAATCTAAATCAGAACAA
ATTTACTACCGAGCATTAACGGAATACTTAACAAGTAATTCAAACTTCAAAGATTGTAAA
GATGCATTATACCAAGCGGCTAAAGATTTATATGACGAGCAAACAGCTGAACAGGTGTAT
GAAGCATGGAATGAAGTAGGCGTGGAGTAA
>aur_A043_NL_051
GTGAGGAAATTTTCAAGATATGCATTTACAAGTATGGCAGCAGTAACATTGTTGAGCACT
TTATCACCAGCAGCATTAGCGATTGATTCAAAAAATAAACCAGCTAATTCTGATATTAAA
TTTGAGGTGACTCAAAAGAGTGATGCGGTCAAAGCATTAAAAGAATTGCCTAAATCCGAA
AATGTAAAAAATATTTATCAAGATTACGCTGTTACTGATGTAAAAACTGATAAAAAAGGA
TTTACGCATTATACATTGCAACCGAGTGTTGATGGTGTTCATGCACCTGACAAAGAAGTG
AAAGTACACGCAGACAAATCAGGAAAAGTCGTTTTAATCAATGGGGATACTGATGCGAAG
AAAGTAAAGCCAACGAATAAAGTGACATTAAGTAAAGATGACGCAGCCGACAAAGCATTT
AAAGCAGTTAAGATTGATAAGCATAAAGCGAAAAATCTTAAAGATAAAGTCATTAAAGAA
AGCAAAGTTGAAATCGATGGTGACAGTAATAAATACGTTTATAATGTTGAGTTAATTACA
GTGACACCAGAAATTTCACATTGGAAAGTTAAAATTGATGCTCAAACTGGCGAAATTTTA
GAAAAAATGAACTTAGTTAAAGAAGCTGCAGAAACTGGTAAAGGAAAAGGTGTACTTGGC
GATACAAAAGATATCAATATCAATAGTATTGACGGTGGATTTAGCCTAGAAGATTTAACG
CATCAAGGTAAATTATCAGCATTTAGCTTTAATGATCAAACAGGTCAAGCAACATTGATT
ACTAATGAAGATGAAAACTTCGTAAAAGATGAGCAACGTGCTGGCGTAGATGCAAATTAT
TACGCTAAACAAACATATGATTATTACAAAGACACATTTGGTCGTGAATCATATGACAAC
CAAGGTAGTCCAATTGTTTCATTAACGCATGTTAATAACTACGGTGGTCAAGATAACAGA
AATAATGCCGCATGGATTGGTGACAAAATGATCTATGGTGATGGTGATGGTCGCACATTC
ACAAGTTTATCGGGTGCAAATGACGTAGTGGCACACGAATTAACACACGGTGTGACACAA
GAGACTGCGAACTTAGAATATAAGGACCAGTCAGGCGCTCTAAATGAAAGCTTTTCAGAT
GTTTTTGGATACTTTGTAGATGACGAGGATTTCTTAATGGGTGAAGATGTCTACACACCT
GGAAAAGAGGGGGACGCTTTACGCAGCATGTCAAACCCAGAACAATTTGGTCAACCAGCT
CATATGAAAGACTATGTATTCACTGAAAAAGATAATGGTGGCGTACATACGAATTCTGGA
ATTCCAAATAAAGCAGCTTATAACGTGATTCAAGCAATAGGGAAATCTAAATCAGAACAA
ATTTACTACCGAGCATTAACGGAATACTTAACAAGTAATTCAAACTTCAAAGATTGTAAA
GATGCATTATACCAAGCGGCTAAAGATTTATATGACGAGCAAACAGCTGAACAGGTGTAT
GAAGCATGGAATGAAGTAGGCGTGGAGTAA
>aur_A016_NL_052
GTGAGGAAATTTTCAAGATATGCATTTACAAGTATGGCGACAGTAACGTTGCTGAGCTCT
TTGACACCTGCAGCACTAGCGAGTGATACGAATCACAAACCAGCAACTTCAGATATTAAT
TTTGAAATCACACAAAAGAGTGATGCAGTTAAAGCATTAAAAGAGTTACCTAAATCTGAA
AATGTGAAAAATCATTATCAAGATTACTCTGTTACAGATGTAAAAACAGATAAGAAAGGA
TTTACGCATTACACGTTACAACCGAGTGTGGATGGTGTTCATGCACCTGACAAAGAAGTG
AAAGTACACGCAGACAAATCAGGAAAAGTCGTTTTAATCAACGGTGATACTGACGCAAAG
AAAGTAAAGCCGACAAATAAAGTGACATTAAGCAAGGATGAAGCGGCTGACAAAGCATTT
AACGCAGTTAAGATTGATAAAAATAAAGCTAAAAACCTCCAAGATGACGTTATCAAAGAA
AATAAAGTCGAAATCGACGGTGACAGTAATAAATACATTTACAATATTGAATTAATTACA
GTAACACCAGAAATTTCACATTGGAAAGTTAAAATTGATGCCGACACAGGAGCAGTTGTT
GAAAAAACGAACTTAGTTAAAGAAGCGGCAGAAACTGGTACAGGTAAAGGAGTACTCGGC
GATACAAAAAATATCAATATCAATAGTATTGACGGTGGATTTAGCCTAGAAGATTTAACG
CATCAAGGTAAATTATCAGCATACAATTTTAATGATCAAACAGGTCAAGCAACATTGATT
ACTAATGAAGATGAAAACTTCGTCAAAGATGAGCAACGTGCTGGTGTAGATGCGAATTAT
TATGCTAAACAAACATATGATTACTACAAAAATACATTTGGTCGTGAGTCTTACGATAAC
CATGGTAGTCCAATTGTCTCATTAACACATGTAAATCATTATGGTGGACAAGATAACAGA
AATAACGCTGCATGGATTGGAGACAAAATGATTTATGGTGATGGCGATGGCCGCACGTTT
ACAAATTTATCAGGTGCAAATGACGTAGTAGCACATGAGTTAACACATGGCGTGACACAA
GAAACGGCGAATTTAGAGTATAAAGATCAATCTGGTGCGTTAAATGAAAGCTTTTCAGAT
GTTTTTGGATATTTTGTAGATGATGAGGATTTCTTGATGGGTGAAGATGTTTACACACCA
GGAAAAGAGGGAGATGCTTTACGAAGCATGTCAAACCCAGAACAATTTGGTCAACCATCT
CATATGAAAGACTATGTATACACTGAAAAAGATAACGGTGGTGTGCATACGAATTCTGGC
ATTCCAAATAAAGCAGCTTATAACGTAATTCAAGCAATAGGGAAATCTAAATCAGAACAA
ATTTACTACCGAGCATTAACGGAATACTTAACAAGTAATTCAAACTTCAAAGATTGTAAA
GATGCATTATACCAAGCGGCTAAAGATTTATATGACGAGCAAACAGCTGAACAGGTGTAT
GAAGCATGGAATGAAGTAGGCGTGGAGTAA
>aur_A005_NL_053
GTGAGGAAATTTTCAAGATATGCATTTACAAGTATGGCAGCAGTAACATTGTTGAGCACT
TTATCACCAGCAGCATTAGCGATTGATTCAAAAAATAAACCAGCTAATTCTGATATTAAA
TTTGAGGTGACTCAAAAGAGTGATGCGGTCAAAGCATTAAAAGAATTGCCTAAATCCGAA
AATGTAAAAAATATTTATCAAGATTACGCTGTTACTGATGTAAAAACTGATAAAAAAGGA
TTTACGCATTATACATTGCAACCGAGTGTTGATGGTGTTCATGCACCTGACAAAGAAGTG
AAAGTACACGCAGACAAATCAGGAAAAGTCGTTTTAATCAATGGGGATACTGATGCGAAG
AAAGTAAAGCCAACGAATAAAGTGACATTAAGTAAAGATGACGCAGCCGACAAAGCATTT
AAAGCAGTTAAGATTGATAAGCATAAAGCGAAAAATCTTAAAGATAAAGTCATTAAAGAA
AACAAAGTTGAAATCGATGGTGACAGTAATAAATACGTTTATAATGTTGAGTTAATTACA
GTGACACCAGAAATTTCACATTGGAAAGTTAAAATTGATGCTCAAACTGGCGAAATTTTA
GAAAAAATGAACTTAGTTAAAGAAGCTGCAGAAACTGGTAAAGGAAAAGGTGTACTTGGC
GATACAAAAGATATCAATATCAATAGTATTGACGGTGGATTTAGCCTAGAAGATTTAACG
CATCAAGGTAAATTATCAGCATTTAGCTTTAATGATCAAACAGGTCAAGCAACATTGATT
ACTAATGAAGATGAAAACTTCGTAAAAGATGAGCAACGTGCTGGCGTAGATGCAAATTAT
TACGCTAAACAAACATATGATTATTACAAAGACACATTTGGTCGTGAATCATATGACAAC
CAAGGTAGTCCAATTGTTTCATTAACGCATGTTAATAACTACGGTGGTCAAGATAACAGA
AATAATGCCGCATGGATTGGTGACAAAATGATCTATGGTGATGGTGATGGTCGCACATTC
ACAAGTTTATCGGGTGCAAATGACGTAGTGGCACACGAATTAACACACGGTGTGACACAA
GAGACTGCGAACTTAGAATATAAGGACCAGTCAGGCGCTCTAAATGAAAGCTTTTCAGAT
GTTTTTGGATACTTTGTAGATGACGAGGATTTCTTAATGGGTGAAGATGTCTACACACCT
GGAAAAGAGGGGGATGCTTTACGCAGCATGTCAAACCCAGAACAATTTGGTCAACCAGCT
CATATGAAAGACTATGTATTCACTGAAAAAGATAATGGTGGCGTACATACGAATTCTGGA
ATTCCAAATAAAGCAGCTTATAACGTGATTCAAGCAATAGGGAAATCTAAATCAGAACAA
ATTTACTACCGAGCATTAACGGAATACTTAACAAGTAATTCAAACTTCAAAGATTGTAAA
GATGCATTATACCAAGCGGCTAAAGATTTATATGACGAGCAAACAGCTGAACAGGTGTAT
GAAGCATGGAATGAAGTAGGCGTGGAGTAA
>aur_A044_NL_054
GTGAGGAAATTTTCAAGATATGCATTTACAAGTATGGCAGCAGTAACCTTGTTGAGCACT
TTATCACCAGCAGCATTAGCGATTGATTCAAACAATAAACCAGCTAATTCTGATATTAAA
TTTGAGATGACTCAAAAGAGTGATGCGGTCAAAGCATTAAAAGAATTGCCTAAATCCGAA
AATGTAAAAAATATTTATCAAGATTACGCTGTTACTGATGTAAAAACTGATAAAAAAGGA
TTTACGCATTACACATTGCAACCGAGTGTTGATGGTGTTCATGCACCTGACAAAGAAGTG
AAAGTACACGCAGACAAATCAGGAAAAGTCGTTTTAATCAATGGGGATACTGATGCGAAG
AAAGTAAAGCCAACGAATAAAGTGACATTAAGTAAAGATGACGCAGCCGACAAAGCATTT
AAAGCAGTTAAGATTGATAAGCATAAAGCGAAAAATCTTAAAGATAAAGTCATTAAAGAA
AACAAAGTTGAAATCGATGGTGACAGTAATAAATACGTTTATAATGTTGAGTTAATTACA
GTGACACCAGAAATTTCACATTGGAAAGTTAAAATTGATGCTCAAACTGGCGAAATTTTA
GAAAAAATGAACTTAGTTAAAGAAGCTGCAGAAACTGGTAAAGGAAAAGGTGTACTTGGC
GATACAAAAGATATCAATATCAATAGTATTGACGGTGGATTTAGCCTAGAAGATTTAACG
CATCAAGGTAAATTATCAGCATTTAGCTTTAATGATCAAACAGGTCAAGCAACATTGATT
ACTAATGAAGATGAAAACTTCGTAAAAGATGAGCAACGTGCTGGCGTAGATGCAAATTAT
TACGCTAAACAAACATATGATTATTACAAAGACACATTTGGTCGTGAATCATATGACAAC
CATGGTAGTCCAATTGTTTCATTAACCCATGTTAATAACTATGGTGGTCAAGATAACAGA
AATAATGCCGCATGGATCGGTGACAAAATGATCTATGGTGATGGTGATGGTCGCACATTC
ACAAGTTTATCGGGTGCAAATGACGTAGTGGCACACGAATTAACACACGGTGTGACACAA
GAGACTGCGAACTTAGAATATAAGGACCAGTCAGGCGCTCTAAATGAAAGCTTTTCAGAT
GTTTTTGGATACTTTGTAGATGACGAGGATTTCTTAATGGGTGAAGATGTCTACACACCT
GGAAAAGAGGGAGACGCTTTACGCAGCATGTCAAACCCAGAACAATTTGGTCAACCAGCT
CATATGAAAGACTATGTATTCACTGAAAAAGATAATGGTGGCGTACATACGAATTCTGGA
ATTCCAAATAAAGCAGCTTATAACGTGATTCAAGCAATAGGGAAATCTAAATCAGAACAA
ATTTACTACCGAGCATTAACGGAATACTTAACAAGTAATTCAAACTTCAAAGATTGTAAA
GATGCATTATACCAAGCGGCTAAAGATTTATATGACGAGCAAACAGCTGAACAAGTGTAT
GAAGCATGGAATGAAGTAGGCGTGGAGTAA
>aur_A045_NL_055
GTGAGGAAATTTTCAAGATATGCATTTACAAGTATGGCAGCAGTAACCTTGTTGAGCACT
TTATCACCAGCAGCATTAGCGATTGATTCAAACAATAAACCAGCTAATTCTGATATTAAA
TTTGAGGTGACTCAAAAGAGTGATGCGGTCAAAGCATTAAAAGAATTGCCTAAATCCGAA
AATGTAAAAAATATTTATCAAGATTACGCTGTTACTGATGTAAAAACTGATAAAAAAGGA
TTTACGCATTACACATTGCAACCGAGTGTTGATGGTGTTCATGCACCTGACAAAGAAGTG
AAAGTACACGCAGACAAATCAGGAAAAGTCGTTTTAATCAATGGGGATACTGATGCGAAG
AAAGTAAAGCCAACGAATAAAGTGACATTAAGTAAAGATGACGCAGCCGACAAAGCATTT
AAAGCAGTTAAGATTGATAAGCATAAAGCGAAAAATCTTAAAGATAAAGTCATTAAAGAA
AACAAAGTTGAAATCGATGGTGACAGTAATAAATACGTTTATAATGTTGAGTTAATTACA
GTGACACCAGAAATTTCACATTGGAAAGTTAAAATTGATGCTCAAACTGGCGAAATTTTA
GAAAAAATGAACTTAGTTAAAGAAGCTGCAGAAACTGGTAAAGGAAAAGGTGTACTTGGC
GATACAAAAGATATCAATATCAATAGTATTGACGGTGGATTTAGCCTAGAAGATTTAACG
TATCAAGGTAAATTATCAGCATTTAGCTTTAATGATCAAACAGGTCAAGCAACATTGATT
ACTAATGAAGATGAAAACTTCGTAAAAGATGAGCAACGTGCTGGCGTAGATGCAAATTAT
TACGCTAAACAAACATATGATTATTACAAAGACACATTTGGTCGTGAATCATATGACAAC
CATGGTAGTCCAATTGTTTCATTAACCCATGTTAATAACTATGGTGGTCAAGATAACAGA
AATAATGCCGCATGGATCGGTGACAAAATGATCTATGGTGATGGTGATGGTCGCACATTC
ACAAGTTTATCGGGTGCAAATGACGTAGTGGCACACGAATTAACACACGGTGTGACACAA
GAGACTGCGAACTTAGAATATAAGGACCAGTCAGGCGCTCTAAATGAAAGCTTTTCAGAT
GTTTTTGGATACTTTGTAGATGACGAGGATTTCTTAATGGGTGAAGATGTCTACACACCT
GGAAAAGAGGGAGACGCTTTACGCAGCATGTCAAACCCAGAACAATTTGGTCAACCAGCT
CATATGAAAGACTATGTATTCACTGAAAAAGATAATGGTGGCGTACATACGAATTCTGGA
ATTCCAAATAAAGCAGCTTATAACGTGATTCAAGCAATAGGGAAATCTAAATCAGAACAA
ATTTACTACCGAGCATTAACGGAATACTTAACAAGTAATTCAAACTTCAAAGATTGTAAA
GATGCATTATACCAAGCGGCTAAAGATTTATATGACGAGCAAACAGCTGAACAAGTGTAT
GAAGCATGGAATGAAGTAGGCGTGGAGTAA
>aur_A046_NL_056
GTGAGGAAATTTTCAAGATATGCATTTACAAGTATGGCAGCAGTAACATTGTTGAGCACT
TTATCACCAGCAGCATTAGCGATTGATTCAAAAAATAAACCAGCTAATTCTGATATTAAA
TTTGAGGTGACTCAAAAGAGTGATGCGGTCAAAGCATTAAAAGAATTGCCTAAATCCGAA
AATGTAAAAAATATTTATCAAGATTACGCTGTTACTGATGTAAAAACTGATAAAAAAGGA
TTTACGCATTATACATTGCAACCGAGTGTTGATGGTGTTCATGCACCTGACAAAGAAGTG
AAAGTACACGCAGACAAATCAGGAAAAGTCGTTTTAATCAATGGGGATACTGATGCGAAG
AAAGTAAAGCCAACGAATAAAGTGACATTAAGTAAAGATGACGCAGCCGACAAAGCATTT
AAAGCAGTTAAGATTGATAAGAATAAAGCGAAAAATCTTAAAGATAAAGTCATTAAAGAA
AACAAAGTTGAAATCGATGGTGACAGTAATAAATACGTTTATAATGTTGAGTTAATTACA
GTGACACCAGAAATTTCACATTGGAAAGTTAAAATTGATGCTCAAACTGGCGAAATTTTA
GAAAAAATGAACTTAGTTAAAGAAGCTGCAGAAACTGGTAAAGGAAAAGGTGTACTTGGC
[truncated: 4,520 more rows]

## Sheet: Enterotoxin virulence genes
>sea_A004_NL_01
[truncated: 4,187 more rows]
