# Supplementary material for: Molecular characterization of MRSA collected during national surveillance between 2008 and 2019 in the Netherlands
Source: Commun Med (Lond). 2023 Sep 12;3:123. doi: 10.1038/s43856-023-00348-z (PMC10497500; doi:10.1038/s43856-023-00348-z)
Supplement: Supplementary file 3 — Supplementary Data 3 [file 43856_2023_348_MOESM3_ESM.xlsx]

## Sheet: GG-MT-CC-ST
	Genogroups, MLVA types, Clonal complexes aand Sequence types						GG, wgMLST genogroup
							n, number of isolates with profile
	Sequencing based GG	MLVA type	CC from BIGSdb	Sequence type	n		NA, not available
	GG0001	MT0001	CC001	ST0001	1
	GG0001	MT0134	CC001	ST0001	7
	GG0001	MT0149	CC001	ST0001	94
	GG0001	MT0149	CC001	ST4087	2
	GG0001	MT0149	CC001	ST4132	1
	GG0001	MT0149	CC001	ST5089	1
	GG0001	MT0149	CC001	ST5347	1
	GG0001	MT0149	CC001	ST5973	1
	GG0001	MT0150	CC001	ST0001	4
	GG0001	MT0151	CC001	ST0001	4
	GG0001	MT0152	CC001	ST0001	10
	GG0001	MT0218	CC001	ST0001	1
	GG0001	MT0220	CC001	ST0001	1
	GG0001	MT0222	CC001	ST0001	3
	GG0001	MT0224	CC001	ST0001	1
	GG0001	MT0360	CC001	ST0001	1
	GG0001	MT0794	CC001	ST0001	17
	GG0001	MT0794	CC001	ST3698	1
	GG0001	MT0794	CC001	ST4392	1
	GG0001	MT0794	CC001	ST7638	1
	GG0001	MT0833	CC001	ST0001	1
	GG0001	MT0963	CC001	ST0001	1
	GG0001	MT0963	CC001	ST5344	7
	GG0001	MT1188	CC001	ST0001	1
	GG0001	MT1567	CC001	ST0001	3
	GG0001	MT1782	CC001	ST0001	1
	GG0001	MT1898	CC001	ST0001	1
	GG0001	MT2036	CC001	ST0001	3
	GG0001	MT2116	CC001	ST0001	1
	GG0001	MT2178	CC001	ST0001	3
	GG0001	MT2349	CC001	ST0001	1
	GG0001	MT2349	CC001	ST5347	1
	GG0001	MT2480	CC001	ST0001	4
	GG0001	MT2480	CC001	ST3546	1
	GG0001	MT2700	CC001	ST0001	1
	GG0001	MT3051	CC001	ST0001	2
	GG0001	MT3076	CC001	ST0001	1
	GG0001	MT3095	CC001	ST0001	3
	GG0001	MT3314	CC001	ST0001	1
	GG0001	MT3572	CC001	ST0001	1
	GG0001	MT3608	CC001	ST0001	3
	GG0001	MT4059	CC001	ST0001	1
	GG0001	MT4149	CC001	ST0001	1
	GG0001	MT4459	CC001	ST0001	1
	GG0001	MT4595	CC001	ST0001	2
	GG0001	MT4691	CC001	ST0001	3
	GG0001	MT4721	CC001	ST0001	1
	GG0001	MT4755	CC001	ST0001	1
	GG0001	MT4827	CC001	ST0001	1
	GG0001	MT4985	CC001	ST0001	1
	GG0001	MT5119	CC001	ST0001	3
	GG0001	MT5174	CC001	ST0001	1
	GG0001	MT5206	CC001	ST0001	2
	GG0001	MT5232	CC001	ST0001	1
	GG0001	MT5363	CC001	ST0001	1
	GG0001	MT5426	CC001	ST0001	1
	GG0001	MT5494	CC001	ST0001	1
	GG0001	MT5505	CC001	ST0001	1
	GG0001	MT5525	CC001	ST0001	1
	GG0001	MT5542	CC001	ST0001	1
	GG0001	MT5554	CC001	ST0001	1
	GG0001	MT5591	CC001	ST0001	1
	GG0001	MT5634	CC001	ST0001	1
	GG0001	MT5701	CC001	ST0001	1
	GG0001	MT5731	CC001	ST0001	1
	GG0001	MT5737	CC001	ST0001	1
	GG0001	MT5740	CC001	ST0001	1
	GG0001	MT5755	CC001	ST0001	1
	GG0001	MT5776	CC001	ST0001	1
	GG0001	MT5790	CC001	ST0001	1
	GG0001	MT5799	CC001	ST0001	1
	GG0001	MT5830	CC001	ST0001	1
	GG0001	MT5950	CC001	ST0001	2
	GG0001	MT5990	CC001	ST0001	1
	GG0001	MT6076	CC001	ST0001	1
	GG0001	MT6111	CC001	ST0001	1
	GG0001	MT6145	CC001	ST1815	1
	GG0001	MT6197	CC001	ST0001	1
	GG0001	MT6293	CC001	ST0001	1
	GG0001	MT6298	CC001	ST0001	1
	GG0001	MT6298	CC001	ST5344	1
	GG0001	MT6304	CC001	ST0001	1
	GG0001	MT6312	CC001	ST0001	1
	GG0001	MT6318	CC001	ST0001	2
	GG0001	MT6331	CC001	ST0001	1
	GG0001	MT6339	CC001	ST0001	2
	GG0001	MT6355	CC001	ST0001	1
	GG0001	MT6400	CC001	ST0001	1
	GG0005	MT0005	CC005	ST0005	5
	GG0005	MT0005	CC005	ST0146	1
	GG0005	MT0005	CC005	ST0149	10
	GG0005	MT0013	CC005	ST0005	1
	GG0005	MT0014	CC005	ST0005	1
	GG0005	MT0017	CC005	ST4505	1
	GG0005	MT0017	CC005	ST4703	1
	GG0005	MT0018	CC005	ST0005	1
	GG0005	MT0023	CC005	ST3074	1
	GG0005	MT0023	CC005	ST4787	5
	GG0005	MT0028	CC005	ST0005	1
	GG0005	MT0028	CC005	ST2594	1
	GG0005	MT0029	CC005	ST5345	1
	GG0005	MT0031	CC005	ST0005	9
	GG0005	MT0031	CC005	ST4166	2
	GG0005	MT0031	CC005	ST4204	8
	GG0005	MT0031	CC005	ST5071	1
	GG0005	MT0032	CC005	ST0005	1
	GG0005	MT0033	CC005	ST0005	3
	GG0005	MT0037	CC005	ST0005	52
	GG0005	MT0037	CC005	ST0149	1
	GG0005	MT0038	CC005	ST0005	1
	GG0005	MT0044	CC005	ST0005	1
	GG0005	MT0046	CC005	ST0005	6
	GG0005	MT0049	CC005	ST0005	1
	GG0005	MT0050	CC005	ST0005	2
	GG0005	MT0053	CC005	ST0005	3
	GG0005	MT0057	CC005	ST0125	1
	GG0005	MT0058	CC005	ST0005	22
	GG0005	MT0059	CC005	ST0005	1
	GG0005	MT0060	CC005	ST0005	1
	GG0005	MT0064	CC005	ST0125	5
	GG0005	MT0067	CC005	ST0005	13
	GG0005	MT0067	CC005	ST0149	1
	GG0005	MT0067	CC005	ST0249	1
	GG0005	MT0067	CC005	ST2513	4
	GG0005	MT0067	CC005	ST2626	5
	GG0005	MT0067	CC005	ST4086	1
	GG0005	MT0074	CC005	ST0005	2
	GG0005	MT0074	CC005	ST0105	1
	GG0005	MT0074	CC005	ST0496	5
	GG0005	MT0077	CC005	ST0005	2
	GG0005	MT0077	CC005	ST0149	4
	GG0005	MT0084	CC005	ST0005	1
	GG0005	MT0084	CC005	ST0105	2
	GG0005	MT0086	CC005	ST0005	6
	GG0005	MT0086	CC005	ST0105	4
	GG0005	MT0086	CC005	ST0149	1
	GG0005	MT0086	CC005	ST2626	1
	GG0005	MT0090	CC005	ST0005	5
	GG0005	MT0090	CC005	ST3390	1
	GG0005	MT0091	CC005	ST0005	63
	GG0005	MT0091	CC005	ST2704	1
	GG0005	MT0091	CC005	ST4621	1
	GG0005	MT0104	CC005	ST0005	1
	GG0005	MT0105	CC005	ST0005	2
	GG0005	MT0106	CC005	ST0005	1
	GG0005	MT0116	CC005	ST0005	2
	GG0005	MT0117	CC005	ST0005	1
	GG0005	MT0117	CC005	ST2626	1
	GG0005	MT0121	CC005	ST0005	3
	GG0005	MT0125	CC005	ST0225	1
	GG0005	MT0126	CC005	ST0225	2
	GG0005	MT0128	CC005	ST0005	1
	GG0005	MT0128	CC005	ST0149	1
	GG0005	MT0129	CC005	ST0005	1
	GG0005	MT0130	CC005	ST0225	18
	GG0005	MT0141	CC005	ST0228	1
	GG0005	MT0165	CC005	ST0005	1
	GG0005	MT0165	CC005	ST0105	1
	GG0005	MT0323	CC005	ST0005	3
	GG0005	MT0397	CC005	ST0005	1
	GG0005	MT0466	CC005	ST0005	1
	GG0005	MT0466	CC005	ST0105	1
	GG0005	MT0602	CC005	ST0005	24
	GG0005	MT0602	CC005	ST0149	1
	GG0005	MT0602	CC005	ST4593	1
	GG0005	MT0602	CC005	ST4623	1
	GG0005	MT0602	CC005	ST5599	1
	GG0005	MT0650	CC005	ST0149	1
	GG0005	MT0696	CC005	ST5976	1
	GG0005	MT0698	CC005	ST0225	2
	GG0005	MT0702	CC005	ST0105	1
	GG0005	MT0724	CC005	ST0005	1
	GG0005	MT0733	CC005	ST0005	1
	GG0005	MT0736	CC005	ST0005	1
	GG0005	MT0799	CC005	ST0005	1
	GG0005	MT0838	CC005	ST0005	4
	GG0005	MT0869	CC005	ST0005	1
	GG0005	MT0880	CC005	ST0005	1
	GG0005	MT0888	CC005	ST0005	1
	GG0005	MT0977	CC005	ST0496	1
	GG0005	MT1044	CC005	ST0005	1
	GG0005	MT1044	CC005	ST5855	1
	GG0005	MT1102	CC005	ST0005	1
	GG0005	MT1122	CC005	ST0005	1
	GG0005	MT1129	CC005	ST0005	7
	GG0005	MT1130	CC005	ST0005	2
	GG0005	MT1142	CC005	ST0005	1
	GG0005	MT1142	CC005	ST0149	1
	GG0005	MT1156	CC005	ST0005	2
	GG0005	MT1160	CC005	ST5545	1
	GG0005	MT1250	CC005	ST2626	2
	GG0005	MT1335	CC005	ST0005	2
	GG0005	MT1336	CC005	ST0125	1
	GG0005	MT1347	CC005	ST4988	1
	GG0005	MT1354	CC005	ST0005	3
	GG0005	MT1363	CC005	ST0005	5
	GG0005	MT1363	CC005	ST0105	1
	GG0005	MT1392	CC005	ST4204	1
	GG0005	MT1411	CC005	ST0005	1
	GG0005	MT1458	CC005	ST0005	1
	GG0005	MT1514	CC005	ST0005	1
	GG0005	MT1518	CC005	ST0005	1
	GG0005	MT1625	CC005	ST0149	1
	GG0005	MT1625	CC005	ST4872	1
	GG0005	MT1698	CC005	ST0005	2
	GG0005	MT1735	CC005	ST0005	1
	GG0005	MT1806	CC005	ST4787	1
	GG0005	MT1837	CC005	ST4622	3
	GG0005	MT1837	CC005	ST5848	1
	GG0005	MT1844	CC005	ST0005	1
	GG0005	MT1861	CC005	ST0005	8
	GG0005	MT2046	CC005	ST0225	3
	GG0005	MT2141	CC005	ST0005	15
	GG0005	MT2141	CC005	ST4682	1
	GG0005	MT2152	CC005	ST0005	10
	GG0005	MT2156	CC005	ST0005	1
	GG0005	MT2164	CC005	ST0005	3
	GG0005	MT2304	CC005	ST0764	1
	GG0005	MT2307	CC005	ST4623	1
	GG0005	MT2386	CC005	ST0005	3
	GG0005	MT2392	CC005	ST0005	2
	GG0005	MT2396	CC005	ST0005	2
	GG0005	MT2399	CC005	ST0005	1
	GG0005	MT2569	CC005	ST0149	1
	GG0005	MT2578	CC005	ST0005	1
	GG0005	MT2673	CC005	ST0225	1
	GG0005	MT2876	CC005	ST0005	1
	GG0005	MT3093	CC005	ST0965	1
	GG0005	MT3149	CC005	ST0005	7
	GG0005	MT3226	CC005	ST0225	1
	GG0005	MT3462	CC005	ST0005	1
	GG0005	MT3594	CC005	ST0005	1
	GG0005	MT3610	CC005	ST0005	1
	GG0005	MT3801	CC005	ST0005	1
	GG0005	MT3811	CC005	ST0149	1
	GG0005	MT3843	CC005	ST4505	1
	GG0005	MT4053	CC005	ST0005	3
	GG0005	MT4231	CC005	ST0005	1
	GG0005	MT4457	CC005	ST2625	3
	GG0005	MT4506	CC005	ST0005	1
	GG0005	MT4529	CC005	ST0005	6
	GG0005	MT4702	CC005	ST4769	1
	GG0005	MT4756	CC005	ST0965	1
	GG0005	MT4762	CC005	ST0005	1
	GG0005	MT4770	CC005	ST0225	5
	GG0005	MT4777	CC005	ST0005	1
	GG0005	MT4791	CC005	ST0005	1
	GG0005	MT4895	CC005	ST0005	1
	GG0005	MT4981	CC005	ST0005	1
	GG0005	MT5021	CC005	ST0005	1
	GG0005	MT5023	CC005	ST0005	1
	GG0005	MT5060	CC005	ST0005	1
	GG0005	MT5060	CC005	ST0231	1
	GG0005	MT5092	CC005	ST0005	2
	GG0005	MT5097	CC005	ST0005	3
	GG0005	MT5148	CC005	ST0225	1
	GG0005	MT5148	CC005	ST4128	1
	GG0005	MT5153	CC005	ST0005	9
	GG0005	MT5167	CC005	ST0005	3
	GG0005	MT5196	CC005	ST0005	1
	GG0005	MT5210	CC005	ST0005	1
	GG0005	MT5246	CC005	ST0249	4
	GG0005	MT5306	CC005	ST0005	8
	GG0005	MT5330	CC005	ST0005	2
	GG0005	MT5359	CC005	ST0005	4
	GG0005	MT5479	CC005	ST0005	1
	GG0005	MT5484	CC005	ST0005	1
	GG0005	MT5487	CC005	ST0005	1
	GG0005	MT5498	CC005	ST0005	1
	GG0005	MT5515	CC005	ST0005	1
	GG0005	MT5516	CC005	ST0005	1
	GG0005	MT5547	CC005	ST0005	1
	GG0005	MT5551	CC005	ST0005	1
	GG0005	MT5562	CC005	ST0764	1
	GG0005	MT5562	CC005	ST5553	1
	GG0005	MT5565	CC005	ST0005	1
	GG0005	MT5582	CC005	ST0005	1
	GG0005	MT5596	CC005	ST0005	1
	GG0005	MT5622	CC005	ST0005	1
	GG0005	MT5645	CC005	ST0005	1
	GG0005	MT5660	CC005	ST0005	1
	GG0005	MT5663	CC005	ST0105	1
	GG0005	MT5672	CC005	ST0005	1
	GG0005	MT5690	CC005	ST0005	1
	GG0005	MT5698	CC005	ST0005	1
	GG0005	MT5711	CC005	ST0005	1
	GG0005	MT5713	CC005	ST0005	1
	GG0005	MT5716	CC005	ST0005	1
	GG0005	MT5730	CC005	ST0005	1
	GG0005	MT5743	CC005	ST0005	1
	GG0005	MT5756	CC005	ST0005	1
	GG0005	MT5759	CC005	ST0225	1
	GG0005	MT5797	CC005	ST0005	2
	GG0005	MT5807	CC005	ST2626	1
	GG0005	MT5811	CC005	ST5115	1
	GG0005	MT5821	CC005	ST0005	3
	GG0005	MT5837	CC005	ST0005	1
	GG0005	MT5847	CC005	ST0005	1
	GG0005	MT5860	CC005	ST0149	2
	GG0005	MT5861	CC005	ST0005	1
	GG0005	MT5870	CC005	ST0005	2
	GG0005	MT5880	CC005	ST0149	1
	GG0005	MT5885	CC005	ST0005	1
	GG0005	MT5895	CC005	ST0005	1
	GG0005	MT5941	CC005	ST0005	1
	GG0005	MT6024	CC005	ST0005	2
	GG0005	MT6164	CC005	ST0005	2
	GG0005	MT6223	CC005	ST4872	1
	GG0005	MT6299	CC005	ST0005	1
	GG0005	MT6300	CC005	ST0005	1
	GG0005	MT6303	CC005	ST0005	2
	GG0005	MT6313	CC005	ST0005	1
	GG0005	MT6317	CC005	ST0005	3
	GG0005	MT6340	CC005	ST0005	1
	GG0005	MT6341	CC005	ST0005	1
	GG0005	MT6345	CC005	ST0005	1
	GG0005	MT6346	CC005	ST0005	1
	GG0005	MT6348	CC005	ST7113	1
	GG0005	MT6353	CC005	ST7658	1
	GG0005	MT6459	CC005	ST0965	1
	GG0005	MT6484	CC005	ST0005	2
	GG0006	MT0301	CC005	ST0006	2
	GG0006	MT1939	CC005	ST0006	29
	GG0006	MT1939	CC005	ST4201	1
	GG0006	MT1939	CC005	ST5343	1
	GG0006	MT2092	CC005	ST0006	14
	GG0006	MT2668	CC005	ST0006	3
	GG0006	MT2777	CC005	ST0006	1
	GG0006	MT3157	CC005	ST1649	1
	GG0006	MT3476	CC005	ST0006	1
	GG0006	MT3585	CC005	ST0006	1
	GG0006	MT3637	CC005	ST0006	5
	GG0006	MT4246	CC005	ST0006	1
	GG0006	MT4678	CC005	ST0006	2
	GG0006	MT4968	CC005	ST0006	1
	GG0006	MT5006	CC005	ST0006	3
	GG0006	MT5048	CC005	ST0006	3
	GG0006	MT5050	CC005	ST0006	1
	GG0006	MT5061	CC005	ST0006	1
	GG0006	MT5178	CC005	ST0006	9
	GG0006	MT5178	CC005	ST3851	1
	GG0006	MT5295	CC005	ST0006	1
	GG0006	MT5311	CC005	ST0006	1
	GG0006	MT5390	CC005	ST0006	1
	GG0006	MT5408	CC005	ST0006	9
	GG0006	MT5457	CC005	ST0006	1
	GG0006	MT5457	CC005	ST4991	1
	GG0006	MT5482	CC005	ST0006	1
	GG0006	MT5492	CC005	ST0006	1
	GG0006	MT5534	CC005	ST0006	5
	GG0006	MT5579	CC005	ST0006	1
	GG0006	MT5608	CC005	ST0006	1
	GG0006	MT5664	CC005	ST0006	1
	GG0006	MT5668	CC005	ST0006	1
	GG0006	MT5746	CC005	ST0006	1
	GG0006	MT5788	CC005	ST1649	1
	GG0006	MT5838	CC005	ST0006	1
	GG0006	MT5849	CC005	ST0006	1
	GG0006	MT5858	CC005	ST0006	1
	GG0006	MT5891	CC005	ST0006	1
	GG0006	MT5908	CC005	ST0006	1
	GG0006	MT5912	CC005	ST0006	1
	GG0006	MT6071	CC005	ST0006	1
	GG0006	MT6221	CC005	ST0006	1
	GG0006	MT6235	CC005	ST0006	1
	GG0006	MT6247	CC005	ST0006	4
	GG0006	MT6264	CC005	ST1649	1
	GG0006	MT6291	CC005	ST0006	2
	GG0006	MT6308	CC005	ST0006	1
	GG0006	MT6319	CC005	ST5732	1
	GG0006	MT6383	CC005	ST0006	1
	GG0006	MT6467	CC005	ST0006	1
	GG0007	MT0369	CC008	ST0789	1
	GG0007	MT0371	CC008	ST0789	1
	GG0007	MT0371	No CC	ST0007	1
	GG0007	MT0375	CC008	ST0789	2
	GG0007	MT0852	CC008	ST0789	3
	GG0007	MT0852	No CC	ST0007	1
	GG0007	MT1132	CC008	ST0789	3
	GG0007	MT1816	CC008	ST0789	1
	GG0007	MT2050	CC008	ST0789	1
	GG0007	MT2370	CC008	ST0789	1
	GG0007	MT5763	CC008	ST0789	1
	GG0007	MT6290	No CC	ST0007	1
	GG0008	MT0008	CC008	ST0008	40
	GG0008	MT0194	CC008	ST0008	11
	GG0008	MT0195	CC008	ST0008	1
	GG0008	MT0231	CC008	ST0008	1
	GG0008	MT0231	CC008	ST0630	1
	GG0008	MT0232	CC008	ST0008	3
	GG0008	MT0233	CC008	ST0008	6
	GG0008	MT0234	CC008	ST0008	1
	GG0008	MT0237	CC008	ST0008	15
	GG0008	MT0237	CC008	ST3793	1
	GG0008	MT0237	CC008	ST4085	1
	GG0008	MT0237	CC008	ST5076	1
	GG0008	MT0238	CC008	ST0008	3
	GG0008	MT0238	CC008	ST4917	1
	GG0008	MT0239	CC008	ST0008	17
	GG0008	MT0240	CC008	ST0008	107
	GG0008	MT0240	CC008	ST4140	1
	GG0008	MT0240	CC008	ST4341	1
	GG0008	MT0240	CC008	ST4396	1
	GG0008	MT0240	NA	NA	1
	GG0008	MT0241	CC008	ST0008	8
	GG0008	MT0244	CC008	ST0008	1
	GG0008	MT0245	CC008	ST0008	6
	GG0008	MT0263	CC008	ST0008	1
	GG0008	MT0264	CC008	ST0008	1
	GG0008	MT0265	CC008	ST0008	2
	GG0008	MT0272	CC008	ST0008	1
	GG0008	MT0299	CC008	ST0008	1
	GG0008	MT0305	CC008	ST0239	4
	GG0008	MT0308	CC008	ST0008	16
	GG0008	MT0309	CC008	ST0923	2
	GG0008	MT0310	CC008	ST0008	4
	GG0008	MT0310	CC008	ST3600	1
	GG0008	MT0310	CC008	ST4766	2
	GG0008	MT0312	CC008	ST0008	7
	GG0008	MT0312	CC008	ST3586	4
	GG0008	MT0313	NA	NA	1
	GG0008	MT0314	CC008	ST0008	95
	GG0008	MT0314	CC008	ST1750	1
	GG0008	MT0314	CC008	ST5073	1
	GG0008	MT0314	CC008	ST5543	1
	GG0008	MT0315	CC008	ST0008	1
	GG0008	MT0317	CC008	ST0008	2
	GG0008	MT0321	CC008	ST0008	28
	GG0008	MT0322	CC008	ST0008	1
	GG0008	MT0322	CC008	ST5854	1
	GG0008	MT0325	CC008	ST0008	20
	GG0008	MT0326	CC008	ST0008	4
	GG0008	MT0328	CC008	ST0008	2
	GG0008	MT0329	CC008	ST0976	1
	GG0008	MT0332	CC008	ST0630	1
	GG0008	MT0453	CC008	ST0239	2
	GG0008	MT0685	CC008	ST0008	1
	GG0008	MT0906	CC008	ST0008	1
	GG0008	MT0919	CC008	ST0008	2
	GG0008	MT1056	CC008	ST0630	5
	GG0008	MT1056	CC008	ST3599	1
	GG0008	MT1123	CC008	ST0247	1
	GG0008	MT1147	CC008	ST0094	1
	GG0008	MT1158	CC008	ST0923	1
	GG0008	MT1162	CC008	ST0008	1
	GG0008	MT1169	CC008	ST0008	1
	GG0008	MT1222	CC008	ST0008	1
	GG0008	MT1563	CC008	ST0008	1
	GG0008	MT1563	CC008	ST2802	12
	GG0008	MT1563	CC008	ST4089	1
	GG0008	MT1563	NA	NA	3
	GG0008	MT1694	CC008	ST0008	5
	GG0008	MT1694	CC008	ST0923	16
	GG0008	MT1694	CC008	ST5120	1
	GG0008	MT1749	CC008	ST0008	1
	GG0008	MT1759	CC008	ST0008	1
	GG0008	MT1760	CC008	ST0008	1
	GG0008	MT1760	CC008	ST0923	1
	GG0008	MT1773	CC008	ST0612	1
	GG0008	MT1775	CC008	ST0008	2
	GG0008	MT1778	CC008	ST0008	1
	GG0008	MT1817	CC008	ST0008	1
	GG0008	MT1869	CC008	ST0008	1
	GG0008	MT1930	CC008	ST0008	1
	GG0008	MT1961	CC008	ST4838	1
	GG0008	MT2048	CC008	ST0008	2
	GG0008	MT2288	CC008	ST0008	2
	GG0008	MT2294	CC008	ST0008	2
	GG0008	MT2419	CC008	ST0008	1
	GG0008	MT2446	CC008	ST0008	4
	GG0008	MT2510	CC008	ST0008	2
	GG0008	MT2528	CC008	ST0008	3
	GG0008	MT2617	CC008	ST0008	1
	GG0008	MT3168	CC008	ST0239	3
	GG0008	MT3215	CC008	ST0008	1
	GG0008	MT3803	CC008	ST0008	7
	GG0008	MT4020	CC008	ST0008	1
	GG0008	MT4050	CC008	ST0008	2
	GG0008	MT4182	CC008	ST0008	1
	GG0008	MT4341	CC008	ST0008	1
	GG0008	MT4753	CC008	ST0008	1
	GG0008	MT5268	CC008	ST0008	1
	GG0008	MT5339	CC008	ST0008	1
	GG0008	MT5524	CC008	ST0008	1
	GG0008	MT5541	CC008	ST0008	1
	GG0008	MT5589	CC008	ST0008	1
	GG0008	MT5659	CC008	ST0008	1
	GG0008	MT5817	CC008	ST0923	1
	GG0008	MT5879	CC008	ST0008	1
	GG0008	MT5884	CC008	ST0008	1
	GG0008	MT6056	CC008	ST0008	1
	GG0008	MT6316	CC008	ST0008	3
	GG0008	MT6326	CC008	ST0008	1
	GG0008	MT6337	CC008	ST7647	1
	GG0008	MT6413	CC008	ST0630	1
	GG0009	MT0929	CC001	ST0009	1
	GG0009	MT1233	CC001	ST0009	7
	GG0009	MT2236	CC001	ST0009	1
	GG0009	MT5273	CC001	ST0009	1
	GG0012	MT0721	No CC	ST0012	1
	GG0015	MT0015	CC015	ST1535	21
	GG0015	MT0182	CC015	ST1535	1
	GG0015	MT0184	CC015	ST1535	1
	GG0015	MT0599	CC015	ST1535	1
	GG0015	MT1314	CC015	ST1535	1
	GG0015	MT1654	CC015	ST1535	1
	GG0022	MT0022	CC022	ST0022	28
	GG0022	MT0022	CC022	ST4225	1
	GG0022	MT0459	CC022	ST0022	1
	GG0022	MT0461	CC022	ST0022	30
	GG0022	MT0461	CC022	ST3585	5
	GG0022	MT0463	CC022	ST0022	2
	GG0022	MT0465	CC022	ST0022	2
	GG0022	MT0467	CC022	ST0022	15
	GG0022	MT0468	CC022	ST0022	1
	GG0022	MT0473	CC022	ST0022	2
	GG0022	MT0476	CC022	ST0022	32
	GG0022	MT0476	CC022	ST5338	6
	GG0022	MT0486	CC022	ST0022	1
	GG0022	MT0488	CC022	ST0022	19
	GG0022	MT0489	CC022	ST0022	55
	GG0022	MT0489	CC022	ST0737	8
	GG0022	MT0489	CC022	ST4564	1
	GG0022	MT0489	CC022	ST5342	1
	GG0022	MT0490	CC022	ST0022	3
	GG0022	MT0490	CC022	ST0737	1
	GG0022	MT0490	CC022	ST4238	1
	GG0022	MT0491	CC022	ST0022	100
	GG0022	MT0491	CC022	ST0737	3
	GG0022	MT0491	CC022	ST2371	1
	GG0022	MT0491	CC022	ST4384	1
	GG0022	MT0491	CC022	ST4433	1
	GG0022	MT0491	CC022	ST4609	1
	GG0022	MT0491	CC022	ST4704	1
	GG0022	MT0491	CC022	ST5077	1
	GG0022	MT0491	CC022	ST5121	1
	GG0022	MT0491	CC022	ST5856	2
	GG0022	MT0491	CC022	ST5974	1
	GG0022	MT0491	No CC	ST4374	1
	GG0022	MT0492	CC022	ST0022	24
	GG0022	MT0492	CC022	ST0737	1
	GG0022	MT0492	CC022	ST5072	1
	GG0022	MT0494	CC022	ST0022	1
	GG0022	MT0747	CC022	ST0022	32
	GG0022	MT0747	CC022	ST5548	1
	GG0022	MT0748	CC022	ST0022	6
	GG0022	MT0748	CC022	ST0737	1
	GG0022	MT0819	CC022	ST0022	2
	GG0022	MT0871	CC022	ST0022	1
	GG0022	MT0951	CC022	ST0022	6
	GG0022	MT1054	CC022	ST0022	1
	GG0022	MT1119	CC022	ST0022	3
	GG0022	MT1124	CC022	ST0022	1
	GG0022	MT1140	CC022	ST4167	1
	GG0022	MT1159	CC022	ST0022	1
	GG0022	MT1198	CC022	ST0022	1
	GG0022	MT1237	CC022	ST0022	2
	GG0022	MT1401	CC022	ST0022	1
	GG0022	MT1440	CC022	ST0022	2
	GG0022	MT1513	CC022	ST0022	1
	GG0022	MT1620	CC022	ST0022	3
	GG0022	MT1656	CC022	ST0022	1
	GG0022	MT1836	CC022	ST0022	2
	GG0022	MT2033	CC022	ST0022	7
	GG0022	MT2055	CC022	ST0022	3
	GG0022	MT2544	CC022	ST0022	1
	GG0022	MT2657	CC022	ST0022	2
	GG0022	MT2657	CC022	ST0737	1
	GG0022	MT2726	CC022	ST0022	1
	GG0022	MT3143	CC022	ST0022	1
	GG0022	MT3311	CC022	ST0022	1
	GG0022	MT3575	CC022	ST0737	1
	GG0022	MT3732	CC022	ST0737	1
	GG0022	MT4239	CC022	ST0022	18
	GG0022	MT4257	CC022	ST0737	1
	GG0022	MT4340	CC022	ST0022	2
	GG0022	MT4949	CC022	ST0022	1
	GG0022	MT5054	CC022	ST0022	1
	GG0022	MT5054	CC022	ST0737	2
	GG0022	MT5054	CC022	ST4704	1
	GG0022	MT5163	CC022	ST0022	3
	GG0022	MT5239	CC022	ST0022	2
	GG0022	MT5256	CC022	ST0022	1
	GG0022	MT5413	CC022	ST0022	1
	GG0022	MT5537	CC022	ST0022	1
	GG0022	MT5585	CC022	ST0022	3
	GG0022	MT5600	CC022	ST0022	1
	GG0022	MT5642	CC022	ST0022	1
	GG0022	MT5650	CC022	ST0737	1
	GG0022	MT5697	CC022	ST4387	1
	GG0022	MT5741	CC022	ST0022	2
	GG0022	MT5751	CC022	ST0022	1
	GG0022	MT5816	CC022	ST0022	1
	GG0022	MT5844	CC022	ST0022	1
	GG0022	MT5854	CC022	ST0022	1
	GG0022	MT5909	CC022	ST0022	2
	GG0022	MT5915	CC022	ST0022	1
	GG0022	MT5938	CC022	ST0022	1
	GG0022	MT6026	CC022	ST0022	1
	GG0022	MT6028	CC022	ST0022	1
	GG0022	MT6238	CC022	ST0022	1
	GG0022	MT6297	CC022	ST0022	1
	GG0022	MT6301	CC022	ST0022	2
	GG0022	MT6315	CC022	ST0022	1
	GG0022	MT6327	CC022	ST0022	1
	GG0022	MT6330	CC022	ST7118	1
	GG0022	MT6344	CC022	ST0022	1
	GG0022	MT6347	CC022	ST0737	1
	GG0022	MT6432	CC022	ST0737	1
	GG0030	MT0211	CC030	ST0030	6
	GG0030	MT0211	CC030	ST0039	4
	GG0030	MT0211	CC030	ST4916	1
	GG0030	MT0212	CC030	ST0030	80
	GG0030	MT0212	CC030	ST3544	1
	GG0030	MT0212	CC030	ST3921	1
	GG0030	MT0212	CC030	ST4565	1
	GG0030	MT0212	CC030	ST5337	1
	GG0030	MT0212	CC030	ST7116	1
	GG0030	MT0213	CC030	ST0030	7
	GG0030	MT0216	CC030	ST0030	2
	GG0030	MT0388	CC030	ST0030	2
	GG0030	MT0390	CC030	ST0030	2
	GG0030	MT0390	CC030	ST0036	3
	GG0030	MT0393	CC030	ST0030	13
	GG0030	MT0393	CC030	ST5542	2
	GG0030	MT0393	CC030	ST7115	1
	GG0030	MT0394	CC030	ST0030	18
	GG0030	MT0394	CC030	ST1482	2
	GG0030	MT0396	CC030	ST0030	6
	GG0030	MT0396	CC030	ST4837	1
	GG0030	MT0399	CC030	ST0030	6
	GG0030	MT0399	CC030	ST3385	1
	GG0030	MT0402	CC030	ST0030	10
	GG0030	MT0770	CC030	ST0034	1
	GG0030	MT0770	CC030	ST4757	1
	GG0030	MT0810	CC030	ST0030	8
	GG0030	MT1015	CC030	ST0030	1
	GG0030	MT1207	CC030	ST0030	2
	GG0030	MT1243	CC030	ST1472	3
	GG0030	MT1243	CC030	ST4080	1
	GG0030	MT1377	CC030	ST0030	2
	GG0030	MT1388	CC030	ST0030	1
	GG0030	MT1399	CC030	ST0030	2
	GG0030	MT1594	CC030	ST0030	1
	GG0030	MT1599	CC030	ST0030	1
	GG0030	MT1770	CC030	ST0030	1
	GG0030	MT1770	CC030	ST5552	1
	GG0030	MT1866	CC030	ST1472	31
	GG0030	MT1866	CC030	ST4080	2
	GG0030	MT2429	CC030	ST0030	1
	GG0030	MT2584	CC030	ST0030	1
	GG0030	MT2850	CC030	ST0030	1
	GG0030	MT3062	CC030	ST0030	1
	GG0030	MT3062	CC030	ST1482	1
	GG0030	MT3062	CC030	ST4133	1
	GG0030	MT3195	CC030	ST0030	1
	GG0030	MT3213	CC030	ST0030	1
	GG0030	MT3218	CC030	ST0030	1
	GG0030	MT3246	CC030	ST0030	1
	GG0030	MT3353	CC030	ST0030	1
	GG0030	MT3567	CC030	ST0030	1
	GG0030	MT4152	CC030	ST0030	1
	GG0030	MT4295	CC030	ST0030	1
	GG0030	MT4311	CC030	ST0030	1
	GG0030	MT4343	CC030	ST0030	1
	GG0030	MT4421	CC030	ST1482	2
	GG0030	MT4704	CC030	ST0030	2
	GG0030	MT4841	CC030	ST0030	13
	GG0030	MT4865	CC030	ST1472	1
	GG0030	MT5522	CC030	ST1472	2
	GG0030	MT5561	CC030	ST0030	1
	GG0030	MT5564	CC030	ST0030	1
	GG0030	MT5601	CC030	ST0030	1
	GG0030	MT5601	CC030	ST4130	1
	GG0030	MT5695	CC030	ST1472	1
	GG0030	MT5710	CC030	ST0030	1
	GG0030	MT5727	CC030	ST0030	1
	GG0030	MT5769	CC030	ST0030	1
	GG0030	MT5772	CC030	ST0030	2
	GG0030	MT5865	CC030	ST1472	1
	GG0030	MT6053	CC030	ST0030	2
	GG0030	MT6198	CC030	ST0030	1
	GG0030	MT6328	CC030	ST0030	3
	GG0059	MT0621	No CC	ST0059	22
	GG0059	MT0621	No CC	ST0338	19
	GG0059	MT0621	No CC	ST3355	1
	GG0059	MT0621	No CC	ST4240	3
	GG0059	MT0621	No CC	ST4330	1
	GG0059	MT0621	No CC	ST4683	2
	GG0059	MT0621	No CC	ST5075	1
	GG0059	MT0625	No CC	ST0059	3
	GG0059	MT0710	No CC	ST0059	4
	GG0059	MT0710	No CC	ST0087	1
	GG0059	MT1014	No CC	ST0059	1
	GG0059	MT1014	No CC	ST0338	3
	GG0059	MT1035	No CC	ST0059	1
	GG0059	MT1035	No CC	ST0338	1
	GG0059	MT1035	No CC	ST4513	2
	GG0059	MT1035	No CC	ST4681	1
	GG0059	MT1173	No CC	ST0059	1
	GG0059	MT1204	No CC	ST0059	3
	GG0059	MT1588	No CC	ST0059	5
	GG0059	MT1588	No CC	ST0338	6
	GG0059	MT1831	No CC	ST0059	1
	GG0059	MT1870	No CC	ST0059	5
	GG0059	MT2075	No CC	ST0059	1
	GG0059	MT2301	No CC	ST0059	1
	GG0059	MT2322	No CC	ST0059	1
	GG0059	MT2322	No CC	ST3355	1
	GG0059	MT2687	No CC	ST0059	1
	GG0059	MT2963	No CC	ST0059	1
	GG0059	MT4124	No CC	ST0059	1
	GG0059	MT4965	No CC	ST0338	1
	GG0059	MT5455	No CC	ST0059	1
	GG0059	MT5566	No CC	ST0338	4
	GG0059	MT5570	No CC	ST0059	1
	GG0059	MT5694	No CC	ST0059	1
	GG0059	MT5845	No CC	ST0059	1
	GG0059	MT5867	No CC	ST0338	1
	GG0059	MT5918	No CC	ST0059	1
	GG0059	MT6314	No CC	ST0338	1
	GG0072	MT0482	CC008	ST0072	19
	GG0072	MT0482	CC008	ST4129	1
	GG0072	MT0482	No CC	ST5975	1
	GG0072	MT0631	CC008	ST0072	8
	GG0072	MT0631	CC008	ST4990	2
	GG0072	MT0672	CC008	ST0072	2
	GG0072	MT1205	CC008	ST0072	9
	GG0072	MT1404	CC008	ST0072	1
	GG0072	MT1457	CC008	ST0072	1
	GG0072	MT1463	CC008	ST0072	1
	GG0072	MT3164	CC008	ST0072	2
	GG0072	MT3522	CC008	ST0072	1
	GG0072	MT3756	CC008	ST0072	1
	GG0072	MT4686	No CC	ST4315	2
	GG0072	MT4955	CC008	ST0072	21
	GG0072	MT5687	No CC	ST5346	2
	GG0072	MT6122	CC008	ST0072	1
	GG0072	MT6309	CC008	ST0072	1
	GG0072	MT6320	CC008	ST0072	1
	GG0080	MT0080	No CC	ST0080	22
	GG0080	MT0080	No CC	ST4223	1
	GG0080	MT0080	No CC	ST5340	2
	GG0080	MT0080	No CC	ST7112	1
	GG0080	MT0157	No CC	ST0080	1
	GG0080	MT0158	No CC	ST0080	3
	GG0080	MT0162	No CC	ST0080	11
	GG0080	MT0166	No CC	ST0080	4
	GG0080	MT0166	No CC	ST1861	1
	GG0080	MT0423	No CC	ST0080	1
	GG0080	MT0425	No CC	ST0080	4
	GG0080	MT2146	No CC	ST0080	1
	GG0080	MT2207	No CC	ST0080	2
	GG0080	MT2337	No CC	ST0080	1
	GG0080	MT2337	No CC	ST4563	1
	GG0080	MT2339	No CC	ST0080	1
	GG0080	MT2449	No CC	ST0080	1
	GG0080	MT2928	No CC	ST0080	1
	GG0080	MT3649	No CC	ST0080	1
	GG0080	MT3649	No CC	ST4701	1
	GG0080	MT4202	No CC	ST4871	1
	GG0080	MT4468	No CC	ST0080	1
	GG0080	MT5136	No CC	ST0080	1
	GG0080	MT5298	No CC	ST0080	1
	GG0080	MT5574	No CC	ST0080	1
	GG0080	MT5637	No CC	ST0080	1
	GG0080	MT6261	No CC	ST0080	1
	GG0080	MT6336	No CC	ST0080	1
	GG0088	MT0088	No CC	ST0088	10
	GG0088	MT0280	No CC	ST0088	1
	GG0088	MT0281	No CC	ST0088	9
	GG0088	MT0281	No CC	ST3844	3
	GG0088	MT0281	No CC	ST5971	1
	GG0088	MT0287	No CC	ST0088	1
	GG0088	MT0757	No CC	ST0088	1
	GG0088	MT0891	No CC	ST0088	2
	GG0088	MT1000	No CC	ST0078	1
	GG0088	MT1239	No CC	ST3264	5
	GG0088	MT1332	No CC	ST0088	2
	GG0088	MT1332	No CC	ST0859	1
	GG0088	MT1332	No CC	ST3844	3
	GG0088	MT1499	No CC	ST0088	1
	GG0088	MT2104	No CC	ST0088	4
	GG0088	MT2129	No CC	ST0088	1
	GG0088	MT2346	No CC	ST0088	1
	GG0088	MT2372	No CC	ST0088	1
	GG0088	MT2482	No CC	ST0088	1
	GG0088	MT2740	No CC	ST0088	3
	GG0088	MT2845	No CC	ST0088	2
	GG0088	MT3068	No CC	ST0088	1
	GG0088	MT3126	No CC	ST0859	1
	GG0088	MT3127	No CC	ST0088	2
	GG0088	MT3174	No CC	ST0859	1
	GG0088	MT3346	No CC	ST0088	1
	GG0088	MT4292	No CC	ST0088	1
	GG0088	MT4477	No CC	ST4083	1
	GG0088	MT4482	No CC	ST0088	1
	GG0088	MT4693	No CC	ST0088	1
	GG0088	MT4741	No CC	ST0088	1
	GG0088	MT4993	No CC	ST0088	4
	GG0088	MT5193	No CC	ST0088	1
	GG0088	MT5270	No CC	ST0088	1
	GG0088	MT5288	No CC	ST0088	3
	GG0088	MT5358	No CC	ST0078	1
	GG0088	MT5529	No CC	ST0088	1
	GG0088	MT5681	No CC	ST0088	1
	GG0088	MT5693	No CC	ST3264	1
	GG0088	MT5744	No CC	ST0088	1
	GG0088	MT5758	No CC	ST0088	1
	GG0088	MT5798	No CC	ST0088	2
	GG0088	MT5987	No CC	ST0088	1
	GG0088	MT6251	No CC	ST0088	1
	GG0088	MT6305	No CC	ST0859	1
	GG0088	MT6321	No CC	ST0088	1
	GG0088	MT6333	No CC	ST3908	1
	GG0088	MT6350	No CC	ST0088	1
	GG0093	MT1774	CC093	ST0093	3
	GG0093	MT2170	CC093	ST0093	1
	GG0093	MT2670	CC093	ST0093	2
	GG0093	MT3163	CC093	ST0093	1
	GG0093	MT5653	CC093	ST0093	1
	GG0096	MT6072	No CC	ST0096	1
	GG0096	MT6144	No CC	ST1930	1
	GG0097	MT0347	CC097	ST0097	2
	GG0097	MT0415	CC097	ST0097	6
	GG0097	MT0417	CC097	ST0097	13
	GG0097	MT0417	CC097	ST3545	1
	GG0097	MT0418	CC097	ST0097	1
	GG0097	MT0632	CC097	ST0097	1
	GG0097	MT0632	CC097	ST4139	2
	GG0097	MT0783	CC097	ST0097	6
	GG0097	MT0878	CC097	ST0097	2
	GG0097	MT0878	CC097	ST5534	1
	GG0097	MT1785	CC097	ST0097	1
	GG0097	MT1864	CC097	ST0097	1
	GG0097	MT2098	CC097	ST0097	3
	GG0097	MT2224	CC097	ST0097	1
	GG0097	MT2453	CC097	ST0097	3
	GG0097	MT2547	CC097	ST0097	2
	GG0097	MT2955	CC097	ST0097	2
	GG0097	MT3712	CC097	ST0097	1
	GG0097	MT4440	CC097	ST0097	1
	GG0097	MT4575	CC097	ST0097	1
	GG0097	MT4783	CC097	ST0097	2
	GG0097	MT4783	CC097	ST5119	1
	GG0097	MT4896	CC097	ST0097	3
	GG0097	MT4897	CC097	ST0097	1
	GG0097	MT5018	CC097	ST0097	2
	GG0097	MT5317	CC097	ST0097	1
	GG0097	MT5324	CC097	ST0097	2
	GG0097	MT5324	CC097	ST5849	1
	GG0097	MT5364	CC097	ST0097	1
	GG0097	MT5368	CC097	ST0097	1
	GG0097	MT5723	CC097	ST0097	2
	GG0121	MT1814	CC121	ST1413	1
	GG0121	MT1971	CC121	ST0121	1
	GG0121	MT4627	CC121	ST0121	27
	GG0121	MT4782	CC121	ST0121	8
	GG0121	MT5380	CC121	ST0121	1
	GG0121	MT5678	CC121	ST0121	1
	GG0121	MT5742	CC121	ST0121	1
	GG0121	MT6192	CC121	ST1413	1
	GG0130	MT0429	No CC	ST0130	1
	GG0130	MT0429	No CC	ST1245	6
	GG0130	MT0429	No CC	ST1945	3
	GG0130	MT0429	No CC	ST5341	1
	GG0130	MT0430	No CC	ST0130	1
	GG0130	MT1241	No CC	ST1245	12
	GG0130	MT1717	No CC	ST0130	5
	GG0130	MT1767	No CC	ST0130	2
	GG0130	MT2214	No CC	ST0130	2
	GG0130	MT2720	No CC	ST1245	1
	GG0130	MT3280	No CC	ST1245	2
	GG0130	MT3284	No CC	ST3568	1
	GG0130	MT3297	No CC	ST1245	1
	GG0130	MT3737	No CC	ST0130	1
	GG0130	MT4075	No CC	ST0130	2
	GG0130	MT4075	No CC	ST5547	1
	GG0130	MT4101	No CC	ST0130	1
	GG0130	MT4101	No CC	ST4620	1
	GG0130	MT4101	No CC	ST4756	1
	GG0130	MT4609	No CC	ST1245	1
	GG0130	MT5075	No CC	ST0130	1
	GG0130	MT5122	No CC	ST3569	1
	GG0130	MT5488	No CC	ST1245	1
	GG0152	MT0444	No CC	ST0152	6
	GG0152	MT2285	No CC	ST0152	3
	GG0152	MT2856	No CC	ST0152	6
	GG0152	MT4206	No CC	ST0152	1
	GG0152	MT4606	No CC	ST0152	2
	GG0152	MT4606	No CC	ST4672	1
	GG0152	MT5100	No CC	ST0152	15
	GG0152	MT5199	No CC	ST0152	1
	GG0152	MT5467	No CC	ST0152	1
	GG0152	MT5610	No CC	ST0152	1
	GG0152	MT5619	No CC	ST0152	1
	GG0152	MT5626	No CC	ST0152	1
	GG0152	MT5834	No CC	ST0152	1
	GG0152	MT6131	No CC	ST0152	1
	GG0152	MT6271	No CC	ST0152	1
	GG0152	MT6325	No CC	ST0152	1
	GG0188	MT0436	CC001	ST1774	1
	GG0188	MT0437	CC001	ST0188	2
	GG0188	MT0438	CC001	ST0188	12
	GG0188	MT0438	CC001	ST5847	1
	GG0188	MT0440	CC001	ST4755	1
	GG0188	MT0967	CC001	ST0188	2
	GG0188	MT1406	CC001	ST0188	2
	GG0188	MT5200	CC001	ST5546	1
	GG0188	MT5504	CC001	ST0188	1
	GG0188	MT5913	CC001	ST0188	1
	GG0188	MT6334	CC001	ST5546	1
	GG0207	MT1465	No CC	ST0207	1
	GG0361	MT3691	No CC	ST0672	15
	GG0361	MT4733	No CC	ST0672	3
	GG0361	MT5187	No CC	ST0672	1
	GG0361	MT5250	No CC	ST0672	1
	GG0361	MT5497	No CC	ST0672	1
	GG0361	MT5508	No CC	ST0361	1
	GG0361	MT6287	No CC	ST0672	1
	GG0398	MT0398	CC022	ST4385	1
	GG0398	MT0398	No CC	ST0398	709
	GG0398	MT0398	No CC	ST0752	1
	GG0398	MT0398	No CC	ST1557	1
	GG0398	MT0398	No CC	ST1744	3
	GG0398	MT0398	No CC	ST2197	1
	GG0398	MT0398	No CC	ST3706	1
	GG0398	MT0398	No CC	ST4088	1
	GG0398	MT0398	No CC	ST4163	1
	GG0398	MT0398	No CC	ST4165	2
	GG0398	MT0398	No CC	ST4203	1
	GG0398	MT0398	No CC	ST4241	1
	GG0398	MT0398	No CC	ST4340	1
	GG0398	MT0398	No CC	ST4374	2
	GG0398	MT0398	No CC	ST4702	1
	GG0398	MT0398	No CC	ST5114	1
	GG0398	MT0398	No CC	ST5141	1
	GG0398	MT0398	No CC	ST7193	1
	GG0398	MT0398	No CC	ST7643	1
	GG0398	MT0398	NA	NA	1
	GG0398	MT0554	No CC	ST0398	6
	GG0398	MT0555	No CC	ST0398	28
	GG0398	MT0555	No CC	ST4251	1
	GG0398	MT0556	No CC	ST0398	9
	GG0398	MT0556	No CC	ST1232	1
	GG0398	MT0557	No CC	ST0398	2
	GG0398	MT0557	NA	NA	1
	GG0398	MT0558	No CC	ST0398	2
	GG0398	MT0559	No CC	ST0398	1
	GG0398	MT0564	No CC	ST0398	16
	GG0398	MT0564	No CC	ST5972	1
	GG0398	MT0565	No CC	ST0398	46
	GG0398	MT0565	No CC	ST1232	1
	GG0398	MT0565	No CC	ST5857	2
	GG0398	MT0566	No CC	ST0398	10
	GG0398	MT0566	No CC	ST1232	5
	GG0398	MT0567	No CC	ST0398	45
	GG0398	MT0567	No CC	ST3986	1
	GG0398	MT0567	No CC	ST4160	1
	GG0398	MT0568	No CC	ST0398	1
	GG0398	MT0569	No CC	ST0398	250
	GG0398	MT0569	No CC	ST1232	77
	GG0398	MT0569	No CC	ST4079	1
	GG0398	MT0569	No CC	ST4081	1
	GG0398	MT0569	No CC	ST4082	1
	GG0398	MT0569	No CC	ST4131	3
	GG0398	MT0569	No CC	ST4592	1
	GG0398	MT0569	No CC	ST5070	1
	GG0398	MT0569	No CC	ST5074	2
	GG0398	MT0569	No CC	ST7001	3
	GG0398	MT0569	No CC	ST7645	1
	GG0398	MT0569	NA	NA	1
	GG0398	MT0570	No CC	ST0398	2
	GG0398	MT0572	No CC	ST0398	155
	GG0398	MT0572	No CC	ST4078	1
	GG0398	MT0572	No CC	ST4159	1
	GG0398	MT0572	NA	NA	1
	GG0398	MT0573	No CC	ST0398	1
	GG0398	MT0574	No CC	ST0398	1
	GG0398	MT0579	No CC	ST0398	2
	GG0398	MT0583	No CC	ST0398	4
	GG0398	MT0584	No CC	ST0398	2
	GG0398	MT0587	No CC	ST0398	2
	GG0398	MT0588	No CC	ST0398	7
	GG0398	MT0588	No CC	ST7644	1
	GG0398	MT0589	No CC	ST0398	10
	GG0398	MT0589	No CC	ST1232	1
	GG0398	MT0589	No CC	ST4716	1
	GG0398	MT0590	No CC	ST0398	1
	GG0398	MT0590	No CC	ST7117	1
	GG0398	MT0591	No CC	ST0398	1
	GG0398	MT0640	No CC	ST0398	11
	GG0398	MT0791	No CC	ST0398	4
	GG0398	MT0791	No CC	ST7657	1
	GG0398	MT1034	No CC	ST0398	2
	GG0398	MT1038	No CC	ST0398	1
	GG0398	MT1293	No CC	ST0398	1
	GG0398	MT1845	No CC	ST0398	2
	GG0398	MT1845	No CC	ST1232	1
	GG0398	MT1925	No CC	ST0398	2
	GG0398	MT2043	No CC	ST0398	1
	GG0398	MT2121	No CC	ST0398	1
	GG0398	MT2121	No CC	ST1232	1
	GG0398	MT2225	No CC	ST0398	1
	GG0398	MT2259	No CC	ST0398	1
	GG0398	MT2270	No CC	ST1232	1
	GG0398	MT2276	No CC	ST0398	1
	GG0398	MT2306	No CC	ST0398	1
	GG0398	MT2439	No CC	ST0398	1
	GG0398	MT2454	No CC	ST0398	2
	GG0398	MT2809	No CC	ST0398	2
	GG0398	MT3653	No CC	ST1232	1
	GG0398	MT3705	No CC	ST0398	1
	GG0398	MT3747	CC121	ST4343	1
	GG0398	MT3747	No CC	ST4340	2
	GG0398	MT4108	No CC	ST0398	5
	GG0398	MT4758	No CC	ST0398	2
	GG0398	MT4758	No CC	ST1232	1
	GG0398	MT4884	No CC	ST0398	2
	GG0398	MT4884	No CC	ST1232	6
	GG0398	MT4884	No CC	ST7646	1
	GG0398	MT5116	No CC	ST0398	1
	GG0398	MT5399	No CC	ST0398	3
	GG0398	MT5782	No CC	ST0398	1
	GG0398	MT5786	No CC	ST0398	1
	GG0398	MT6294	No CC	ST0398	1
	GG0718	MT5008	No CC	ST0718	3
	GG0772	MT0432	CC001	ST0772	9
	GG0772	MT0432	CC001	ST4202	1
	GG0772	MT0434	CC001	ST0772	4
	GG0772	MT0435	CC001	ST0772	2
	GG0772	MT3142	CC001	ST0772	6
	GG0772	MT3181	CC001	ST0772	3
	GG0772	MT3194	CC001	ST0573	2
	GG0772	MT3651	CC001	ST0772	3
	GG0772	MT4808	CC001	ST0772	4
	GG0772	MT5037	CC001	ST0772	3
	GG0772	MT5545	CC001	ST0772	1
	GG0772	MT5636	CC001	ST0772	1
	GG0772	MT5728	CC001	ST0772	1
	GG0772	MT5745	CC001	ST0772	2
	GG0772	MT5916	CC001	ST0772	2
	GG0772	MT5986	CC001	ST0573	1
	GG0772	MT6073	CC001	ST0772	1
	GG0779	MT3539	No CC	ST0779	1
	GG0779	MT4188	No CC	ST0779	3
	GG0834	MT4087	CC001	ST0834	1
	GG0834	MT5767	CC001	ST0834	1
	GG0834	MT5919	CC001	ST0834	1
	GG0913	MT1574	No CC	ST0913	1
	GG0913	MT4464	No CC	ST0913	1
	GG1045	MT1352	CC045	ST0045	63
	GG1045	MT1352	CC045	ST5544	1
	GG1045	MT2483	CC045	ST0045	1
	GG1045	MT2688	CC045	ST0045	4
	GG1045	MT2842	CC045	ST0045	1
	GG1045	MT4017	CC045	ST0045	5
	GG1045	MT4268	CC045	ST0045	1
	GG1045	MT4547	CC045	ST0045	1
	GG1045	MT4553	CC045	ST0045	1
	GG1045	MT4585	CC045	ST0045	1
	GG1045	MT4732	CC045	ST0045	16
	GG1045	MT4984	CC045	ST0045	1
	GG1045	MT5348	CC045	ST0045	2
	GG1045	MT5441	CC045	ST0045	1
	GG1045	MT5819	CC045	ST0045	1
	GG1045	MT5924	CC045	ST0045	1
	GG1045	MT6255	CC045	ST0045	2
	GG1153	MT5325	CC097	ST1153	1
	GG1153	MT5848	CC097	ST1153	1
	GG1162	MT5465	No CC	ST1162	1
	GG1943	MT2403	No CC	ST3566	1
	GG1943	MT3272	No CC	ST3567	1
	GG1943	MT4598	No CC	ST1943	1
	GG1943	MT4598	No CC	ST2361	1
	GG1943	MT4730	No CC	ST2361	1
	GG1943	MT5656	No CC	ST2361	1
	GG2045	MT0497	CC045	ST0045	2
	GG2045	MT0503	CC045	ST0045	3
	GG2045	MT0511	CC045	ST0047	1
	GG2045	MT0527	CC045	ST0045	7
	GG2045	MT0527	CC045	ST4084	1
	GG2045	MT0528	CC045	ST0045	4
	GG2045	MT0531	CC045	ST0045	2
	GG2045	MT0533	CC045	ST0045	2
	GG2045	MT0534	CC045	ST0508	1
	GG2045	MT0536	CC045	ST0045	9
	GG2045	MT0537	CC045	ST1647	5
	GG2045	MT0537	CC045	ST7655	3
	GG2045	MT0539	CC045	ST7119	1
	GG2045	MT0549	CC045	ST0045	6
	GG2045	MT0549	CC045	ST0508	3
	GG2045	MT0550	CC045	ST0045	1
	GG2045	MT0550	CC045	ST0047	1
	GG2045	MT0550	CC045	ST4239	1
	GG2045	MT0809	CC045	ST0045	1
	GG2045	MT0811	CC045	ST0045	2
	GG2045	MT0818	CC045	ST0045	1
	GG2045	MT0856	CC045	ST0047	1
	GG2045	MT0868	CC045	ST0045	8
	GG2045	MT0868	CC045	ST7120	1
	GG2045	MT0917	CC045	ST0045	1
	GG2045	MT0936	CC045	ST0045	1
	GG2045	MT0939	CC045	ST0045	2
	GG2045	MT0969	CC045	ST0045	2
	GG2045	MT1057	CC045	ST4226	1
	GG2045	MT1070	CC045	ST0045	1
	GG2045	MT1272	CC045	ST0045	1
	GG2045	MT1325	CC045	ST0045	7
	GG2045	MT1325	CC045	ST3179	1
	GG2045	MT1325	CC045	ST4989	1
	GG2045	MT1407	CC045	ST0045	2
	GG2045	MT1564	CC045	ST0396	1
	GG2045	MT1648	CC045	ST0045	4
	GG2045	MT1673	CC045	ST0045	2
	GG2045	MT1846	CC045	ST0045	1
	GG2045	MT2137	CC045	ST0045	2
	GG2045	MT2671	CC045	ST0508	2
	GG2045	MT4120	CC045	ST0045	2
	GG2045	MT4511	CC045	ST0045	1
	GG2045	MT4570	CC045	ST0045	1
	GG2045	MT4658	CC045	ST3292	1
	GG2045	MT5209	CC045	ST0045	1
	GG2045	MT5357	CC045	ST0045	1
	GG2045	MT5577	CC045	ST0045	1
	GG2045	MT5593	CC045	ST0045	1
	GG2045	MT5598	CC045	ST0045	1
	GG2045	MT5714	CC045	ST0045	1
	GG2045	MT5839	CC045	ST0045	1
	GG2045	MT5876	CC045	ST0045	1
	GG2045	MT6311	CC045	ST7119	1
	GG2045	MT6323	CC045	ST0045	1
	GG5116	MT5922	CC121	ST5116	1
