# Supplementary material for: Molecular characterization of MRSA collected during national surveillance between 2008 and 2019 in the Netherlands
Source: Commun Med (Lond). 2023 Sep 12;3:123. doi: 10.1038/s43856-023-00348-z (PMC10497500; doi:10.1038/s43856-023-00348-z)
Supplement: Supplementary file 4 — Supplementary Data 4 [file 43856_2023_348_MOESM4_ESM.xlsx]

## Sheet: Multiples isolates overview
	Num. isolates per person	Num. persons	Num. isolates
	1	4646	4646
	2	130	260
	3	14	42
	4	3	12
	5	3	15
	6	1	6
	10	1	10
	Total	4798	4991

## Sheet: 2 isolates per person
	74 non-GG0398 pairs - Blue cells indicate a different strain (>21 loci different)									54 GG0398 pairs - Blue cells indicate a different strain (>21 loci different)
	PID	Isolate	Sampling date	GG	MLVA type	MLVA profile	Interval (d)	Distance		PID	Isolate	Sampling date	GG	MLVA type	MLVA profile	Interval (d)	Distance
	P053	I-1	2019-01-14	GG0005	MT0091	12-01-01-03-02-11-04-05	303	0		P070	I-1	2018-08-31	GG0398	MT0398	14-00-02-04-01-08-01-06	59	0
		I-2	2019-11-13	GG0005	MT0091	12-01-01-03-02-11-04-05					I-2	2018-10-29	GG0398	MT0398	14-00-02-04-01-08-01-06
	P062	I-1	2019-04-30	GG0005	MT0046	14-01-01-03-02-07-06-05	27	0		P127	I-1	2018-04-29	GG0398	MT0569	14-00-02-04-01-10-01-06	5	0
		I-2	2019-05-27	GG0005	MT0046	14-01-01-03-02-07-06-05					I-2	2018-05-04	GG0398	MT0569	14-00-02-04-01-10-01-06
	P063	I-1	2019-06-19	GG0022	MT0476	18-02-03-01-01-12-01-05	15	0		P024	I-1	2009-12-03	GG0398	MT0569	14-00-02-04-01-10-01-06	230	1
		I-2	2019-07-04	GG0022	MT0476	18-02-03-01-01-12-01-05					I-2	2010-07-21	GG0398	MT0569	14-00-02-04-01-10-01-06
	P088	I-1	2019-06-27	GG0022	MT0022	18-06-03-01-01-17-01-05	28	0		P033	I-1	2010-10-01	GG0398	MT0398	14-00-02-04-01-08-01-06	299	1
		I-2	2019-07-25	GG0022	MT0022	18-06-03-01-01-17-01-05					I-2	2011-07-27	GG0398	MT0398	14-00-02-04-01-08-01-06
	P089	I-1	2018-06-27	GG0088	MT0281	14-00-02-03-02-12-06-06	1	0		P076	I-1	2018-04-18	GG0398	MT0569	14-00-02-04-01-10-01-06	426	1
		I-2	2018-06-28	GG0088	MT0281	14-00-02-03-02-12-06-06					I-2	2019-06-18	GG0398	MT0569	14-00-02-04-01-10-01-06
	P095	I-1	2019-01-13	GG0008	MT0240	12-03-03-05-01-11-01-04	2	0		P146	I-1	2018-12-06	GG0398	MT0398	14-00-02-04-01-08-01-06	22	1
		I-2	2019-01-15	GG0008	MT0240	12-03-03-05-01-11-01-04					I-2	2018-12-28	GG0398	MT0398	14-00-02-04-01-08-01-06
	P140	I-1	2019-02-21	GG0008	MT0314	12-03-03-05-01-11-02-03	85	0		P149	I-1	2017-04-25	GG0398	MT0572	14-00-02-04-01-07-01-06	554	1
		I-2	2019-05-17	GG0008	MT0314	12-03-03-05-01-11-02-03					I-2	2018-10-31	GG0398	MT0572	14-00-02-04-01-07-01-06
	P150	I-1	2018-04-10	GG0006	MT5849	12-03-02-05-01-10-08-05	2	0		P156	I-1	2016-09-01	GG0398	MT0569	14-00-02-04-01-10-01-06	183	1
		I-2	2018-04-12	GG0006	MT5849	12-03-02-05-01-10-08-05					I-2	2017-03-03	GG0398	MT0569	14-00-02-04-01-10-01-06
	P037	I-1	2011-04-27	GG1045	MT1352	11-03-03-05-01-08-99-05	314	1		P073	I-1	2017-06-21	GG0398	MT0398	14-00-02-04-01-08-01-06	691	3
		I-2	2012-03-06	GG1045	MT1352	11-03-03-05-01-08-99-05					I-2	2019-05-13	GG0398	MT0398	14-00-02-04-01-08-01-06
	P043	I-1	2012-02-16	GG1045	MT1352	11-03-03-05-01-08-99-05	181	1		P083	I-1	2018-10-01	GG0398	MT0398	14-00-02-04-01-08-01-06	69	3
		I-2	2012-08-15	GG1045	MT1352	11-03-03-05-01-08-99-05					I-2	2018-12-09	GG0398	MT0398	14-00-02-04-01-08-01-06
	P046	I-1	2013-04-28	GG0022	MT4239	20-05-03-01-01-04-01-05	40	1		P084	I-1	2018-09-18	GG0398	MT0569	14-00-02-04-01-10-01-06	234	3
		I-2	2013-06-07	GG0022	MT4239	20-05-03-01-01-04-01-05					I-2	2019-05-10	GG0398	MT0569	14-00-02-04-01-10-01-06
	P047	I-1	2014-06-13	GG0022	MT4239	20-05-03-01-01-04-01-05	4	1		P104	I-1	2016-12-08	GG0398	MT0398	14-00-02-04-01-08-01-06	407	5
		I-2	2014-06-17	GG0022	MT4239	20-05-03-01-01-04-01-05					I-2	2018-01-19	GG0398	MT0398	14-00-02-04-01-08-01-06
	P050	I-1	2017-08-04	GG0008	MT0240	12-03-03-05-01-11-01-04	0	1		P035	I-1	2010-11-30	GG0398	MT0398	14-00-02-04-01-08-01-06	753	6
		I-2	2017-08-04	GG0008	MT0240	12-03-03-05-01-11-01-04					I-2	2012-12-22	GG0398	MT0398	14-00-02-04-01-08-01-06
	P055	I-1	2019-12-23	GG0005	MT6484	14-01-01-05-02-11-04-03	7	1		P042	I-1	2012-01-24	GG0398	MT0569	14-00-02-04-01-10-01-06	476	6
		I-2	2019-12-30	GG0005	MT6484	14-01-01-05-02-11-04-03					I-2	2013-05-14	GG0398	MT0569	14-00-02-04-01-10-01-06
	P056	I-1	2018-09-21	GG1045	MT2688	11-03-03-05-01-04-99-05	222	1		P090	I-1	2017-02-13	GG0398	MT0569	14-00-02-04-01-10-01-06	889	6
		I-2	2019-05-01	GG1045	MT2688	11-03-03-05-01-04-99-05					I-2	2019-07-22	GG0398	MT0569	14-00-02-04-01-10-01-06
	P059	I-1	2019-03-27	GG0022	MT0463	18-06-03-01-01-18-01-05	14	1		P123	I-1	2015-12-18	GG0398	MT0398	14-00-02-04-01-08-01-06	759	7
		I-2	2019-04-10	GG0022	MT0463	18-06-03-01-01-18-01-05					I-2	2018-01-15	GG0398	MT0398	14-00-02-04-01-08-01-06
	P072	I-1	2016-01-05	GG0005	MT5210	14-01-01-01-02-14-06-05	0	1		P142	I-1	2016-12-09	GG0398	MT0572	14-00-02-04-01-07-01-06	894	7
		I-2	2016-01-05	GG0005	MT5210	14-01-01-01-02-14-06-05					I-2	2019-05-22	GG0398	MT0572	14-00-02-04-01-07-01-06
	P081	I-1	2017-01-16	GG0006	MT2777	12-01-03-05-01-10-09-05	1	1		P145	I-1	2017-02-03	GG0398	MT0569	14-00-02-04-01-10-01-06	837	7
		I-2	2017-01-17	GG0006	MT2777	12-01-03-05-01-10-09-05					I-2	2019-05-21	GG0398	MT0569	14-00-02-04-01-10-01-06
	P093	I-1	2019-01-07	GG0022	MT0489	18-05-03-01-01-13-01-05	147	1		P077	I-1	2018-01-08	GG0398	MT0569	14-00-02-04-01-10-01-06	113	9
		I-2	2019-06-03	GG0022	MT0489	18-05-03-01-01-13-01-05					I-2	2018-05-01	GG0398	MT0569	14-00-02-04-01-10-01-06
	P100	I-1	2018-05-22	GG0152	MT2285	07-07-01-06-01-11-03-05	66	1		P085	I-1	2017-01-10	GG0398	MT0398	14-00-02-04-01-08-01-06	632	9
		I-2	2018-07-27	GG0152	MT2285	07-07-01-06-01-11-03-05					I-2	2018-10-04	GG0398	MT0398	14-00-02-04-01-08-01-06
	P102	I-1	2019-06-19	GG0001	MT5119	11-01-03-09-01-04-02-04	49	1		P112	I-1	2017-06-23	GG0398	MT0572	14-00-02-04-01-07-01-06	684	9
		I-2	2019-08-07	GG0001	MT5119	11-01-03-09-01-04-02-04					I-2	2019-05-08	GG0398	MT0572	14-00-02-04-01-07-01-06
	P106	I-1	2019-06-21	GG0008	MT0240	12-03-03-05-01-11-01-04	91	1		P158	I-1	2017-03-19	GG0398	MT0398	14-00-02-04-01-08-01-06	341	9
		I-2	2019-09-20	GG0008	MT0240	12-03-03-05-01-11-01-04					I-2	2018-02-23	GG0398	MT0398	14-00-02-04-01-08-01-06
	P110	I-1	2018-10-03	GG0005	MT0091	12-01-01-03-02-11-04-05	110	1		P141	I-1	2015-12-29	GG0398	MT0398	14-00-02-04-01-08-01-06	616	10
		I-2	2019-01-21	GG0005	MT0091	12-01-01-03-02-11-04-05					I-2	2017-09-05	GG0398	MT0398	14-00-02-04-01-08-01-06
	P115	I-1	2018-05-11	GG0030	MT0212	19-01-03-02-01-09-02-05	1	1		P019	I-1	2009-08-20	GG0398	MT0398	14-00-02-04-01-08-01-06	688	11
		I-2	2018-05-12	GG0030	MT0212	19-01-03-02-01-09-02-05					I-2	2011-07-09	GG0398	MT0398	14-00-02-04-01-08-01-06
	P128	I-1	2018-11-28	GG0008	MT0314	12-03-03-05-01-11-02-03	175	1		P105	I-1	2017-01-10	GG0398	MT0569	14-00-02-04-01-10-01-06	888	11
		I-2	2019-05-22	GG0008	MT0314	12-03-03-05-01-11-02-03					I-2	2019-06-17	GG0398	MT0569	14-00-02-04-01-10-01-06
	P129	I-1	2018-01-18	GG0030	MT0212	19-01-03-02-01-09-02-05	105	1		P135	I-1	2017-06-23	GG0398	MT0398	14-00-02-04-01-08-01-06	843	11
		I-2	2018-05-03	GG0030	MT0212	19-01-03-02-01-09-02-05					I-2	2019-10-14	GG0398	MT0398	14-00-02-04-01-08-01-06
	P136	I-1	2018-06-19	GG0022	MT0489	18-05-03-01-01-13-01-05	5	1		P144	I-1	2019-03-25	GG0398	MT0398	14-00-02-04-01-08-01-06	41	11
		I-2	2018-06-24	GG0022	MT0489	18-05-03-01-01-13-01-05					I-2	2019-05-05	GG0398	MT0398	14-00-02-04-01-08-01-06
	P148	I-1	2017-06-20	GG0008	MT0314	12-03-03-05-01-11-02-03	11	1		P058	I-1	2017-11-28	GG0398	MT0398	14-00-02-04-01-08-01-06	426	13
		I-2	2017-07-01	GG0008	MT0314	12-03-03-05-01-11-02-03					I-2	2019-01-28	GG0398	MT0398	14-00-02-04-01-08-01-06
	P151	I-1	2017-01-30	GG0008	MT0325	12-03-03-05-01-10-02-04	338	1		P126	I-1	2016-10-26	GG0398	MT0398	14-00-02-04-01-08-01-06	1093	13
		I-2	2018-01-03	GG0008	MT0325	12-03-03-05-01-10-02-04					I-2	2019-10-24	GG0398	MT0398	14-00-02-04-01-08-01-06
	P157	I-1	2019-05-10	GG0030	MT4841	12-01-02-02-01-07-02-05	25	1		P021	I-1	2009-09-07	GG0398	MT0569	14-00-02-04-01-10-01-06	1512	15
		I-2	2019-06-04	GG0030	MT4841	12-01-02-02-01-07-02-05					I-2	2013-10-28	GG0398	MT0569	14-00-02-04-01-10-01-06
	P036	I-1	2011-02-08	GG1045	MT1352	11-03-03-05-01-08-99-05	470	3		P034	I-1	2010-11-05	GG0398	MT0569	14-00-02-04-01-10-01-06	1132	15
		I-2	2012-05-23	GG1045	MT2842	11-03-03-05-01-08-01-05					I-2	2013-12-11	GG0398	MT0569	14-00-02-04-01-10-01-06
	P038	I-1	2011-07-04	GG0130	MT1241	10-05-01-03-01-09-04-05	196	3		P012	I-1	2008-09-23	GG0398	MT0572	14-00-02-04-01-07-01-06	779	21
		I-2	2012-01-16	GG0130	MT1241	10-05-01-03-01-09-04-05					I-2	2010-11-11	GG0398	MT0572	14-00-02-04-01-07-01-06
	P052	I-1	2019-06-24	GG0001	MT0149	11-01-03-07-01-08-02-04	115	3		P025	I-1	2009-12-07	GG0398	MT0572	14-00-02-04-01-07-01-06	1093	23
		I-2	2019-10-17	GG0001	MT0149	11-01-03-07-01-08-02-04					I-2	2012-12-04	GG0398	MT0572	14-00-02-04-01-07-01-06
	P065	I-1	2017-11-26	GG0005	MT5153	14-02-01-01-02-10-06-04	204	3		P060	I-1	2017-07-10	GG0398	MT0398	14-00-02-04-01-08-01-06	385	23
		I-2	2018-06-18	GG0005	MT5153	14-02-01-01-02-10-06-04					I-2	2018-07-30	GG0398	MT0398	14-00-02-04-01-08-01-06
	P074	I-1	2017-05-05	GG0022	MT0461	18-06-03-01-01-16-01-05	368	3		P098	I-1	2018-09-24	GG0398	MT0569	14-00-02-04-01-10-01-06	37	23
		I-2	2018-05-08	GG0022	MT0461	18-06-03-01-01-16-01-05					I-2	2018-10-31	GG0398	MT3432	14-00-02-04-01-13-01-06
	P080	I-1	2018-09-10	GG0005	MT2152	14-00-01-01-02-10-06-05	382	3		P004	I-1	2009-05-02	GG0398	MT0398	14-00-02-04-01-08-01-06	1471	27
		I-2	2019-09-27	GG0005	MT2152	14-00-01-01-02-10-06-05					I-2	2013-05-12	GG0398	MT0398	14-00-02-04-01-08-01-06
	P097	I-1	2018-01-09	GG0005	MT0091	12-01-01-03-02-11-04-05	365	3		P045	I-1	2012-09-26	GG0398	MT0398	14-00-02-04-01-08-01-06	51	27
		I-2	2019-01-09	GG0005	MT0091	12-01-01-03-02-11-04-05					I-2	2012-11-16	GG0398	MT0398	14-00-02-04-01-08-01-06
	P103	I-1	2017-09-15	GG1943	MT4598	20-05-00-03-01-11-03-05	475	3		P161	I-1	2017-04-08	GG0398	MT0398	14-00-02-04-01-08-01-06	404	31
		I-2	2019-01-03	GG1943	MT4598	20-05-00-03-01-11-03-05					I-2	2018-05-17	GG0398	MT0398	14-00-02-04-01-08-01-06
	P108	I-1	2016-12-29	GG0005	MT0037	14-02-01-03-03-11-06-05	367	3		P007	I-1	2008-02-13	GG0398	MT0572	14-00-02-04-01-07-01-06	232	35
		I-2	2017-12-31	GG0005	MT0037	14-02-01-03-03-11-06-05					I-2	2008-10-02	GG0398	MT0572	14-00-02-04-01-07-01-06
	P139	I-1	2017-07-07	GG0097	MT0417	12-00-01-01-01-99-04-07	663	3		P020	I-1	2009-08-16	GG0398	MT0572	14-00-02-04-01-07-01-06	1535	40
		I-2	2019-05-01	GG0097	MT0417	12-00-01-01-01-99-04-07					I-2	2013-10-29	GG0398	MT0572	14-00-02-04-01-07-01-06
	P152	I-1	2018-11-15	GG0001	MT0152	11-01-03-05-01-08-02-04	148	3		P154	I-1	2017-03-27	GG0398	MT0398	14-00-02-04-01-08-01-06	768	41
		I-2	2019-04-12	GG0001	MT0152	11-01-03-05-01-08-02-04					I-2	2019-05-04	GG0398	MT0398	14-00-02-04-01-08-01-06
	P087	I-1	2017-05-07	GG2045	MT0537	11-03-03-04-01-07-01-05	9	5		P015	I-1	2009-02-17	GG0398	MT0398	14-00-02-04-01-08-01-06	1757	43
		I-2	2017-05-16	GG2045	MT0537	11-03-03-04-01-07-01-05					I-2	2013-12-10	GG0398	MT0398	14-00-02-04-01-08-01-06
	P118	I-1	2019-04-17	GG0005	MT6303	14-02-01-03-02-06-04-05	87	5		P022	I-1	2009-11-03	GG0398	MT0398	14-00-02-04-01-08-01-06	960	49
		I-2	2019-07-13	GG0005	MT6303	14-02-01-03-02-06-04-05					I-2	2012-06-20	GG0398	MT0398	14-00-02-04-01-08-01-06
	P131	I-1	2016-10-31	GG0005	MT0091	12-01-01-03-02-11-04-05	163	5		P002	I-1	2008-03-27	GG0398	MT0398	14-00-02-04-01-08-01-06	1323	71
		I-2	2017-04-12	GG0005	MT0091	12-01-01-03-02-11-04-05					I-2	2011-11-10	GG0398	MT0398	14-00-02-04-01-08-01-06
	P153	I-1	2017-08-17	GG0022	MT0489	18-05-03-01-01-13-01-05	402	5		P143	I-1	2017-01-02	GG0398	MT0398	14-00-02-04-01-08-01-06	5	101
		I-2	2018-09-23	GG0022	MT0489	18-05-03-01-01-13-01-05					I-2	2017-01-07	GG0398	MT0398	14-00-02-04-01-08-01-06
	P027	I-1	2009-12-29	GG0008	MT0314	12-03-03-05-01-11-02-03	626	6		P079	I-1	2017-03-20	GG0398	MT0398	14-00-02-04-01-08-01-06	832	111
		I-2	2011-09-16	GG0008	MT0314	12-03-03-05-01-11-02-03					I-2	2019-06-30	GG0398	MT0398	14-00-02-04-01-08-01-06
	P054	I-1	2018-08-24	GG0088	MT0088	18-00-03-03-03-10-06-05	282	6		P092	I-1	2019-06-26	GG0398	MT0398	14-00-02-04-01-08-01-06	7	131
		I-2	2019-06-02	GG0088	MT0088	18-00-03-03-03-10-06-05					I-2	2019-07-03	GG0398	MT0398	14-00-02-04-01-08-01-06
	P091	I-1	2018-08-27	GG0088	MT0088	18-00-03-03-03-10-06-05	279	6		P029	I-1	2011-02-10	GG0398	MT0398	14-00-02-04-01-08-01-06	623	157
		I-2	2019-06-02	GG0088	MT0088	18-00-03-03-03-10-06-05					I-2	2012-10-25	GG0398	MT0569	14-00-02-04-01-10-01-06
	P101	I-1	2016-12-28	GG0059	MT2301	13-02-02-02-99-09-03-06	735	6		P082	I-1	2017-04-11	GG0398	MT0555	14-00-01-04-01-08-01-06	722	163
		I-2	2019-01-02	GG0059	MT2301	13-02-02-02-99-09-03-06					I-2	2019-04-03	GG0398	MT0569	14-00-02-04-01-10-01-06
	P113	I-1	2017-09-12	GG1045	MT4017	11-03-02-05-01-08-99-05	371	6		P011	I-1	2008-08-19	GG0398	MT0572	14-00-02-04-01-07-01-06	1376	189
		I-2	2018-09-18	GG1045	MT4017	11-03-02-05-01-08-99-05					I-2	2012-05-26	GG0398	MT0569	14-00-02-04-01-10-01-06
	P051	I-1	2019-06-25	GG0005	MT0031	14-01-01-03-02-11-06-05	27	7		P147	I-1	2015-07-04	GG0398	MT0572	14-00-02-04-01-07-01-06	1412	201
		I-2	2019-07-22	GG0005	MT0031	14-01-01-03-02-11-06-05					I-2	2019-05-16	GG0398	MT0398	14-00-02-04-01-08-01-06
	P068	I-1	2017-08-14	GG0005	MT5306	14-02-01-03-03-19-06-05	710	7		P006	I-1	2008-08-15	GG0398	MT0569	14-00-02-04-01-10-01-06	1312	218
		I-2	2019-07-25	GG0005	MT5306	14-02-01-03-03-19-06-05					I-2	2012-03-19	GG0398	MT0398	14-00-02-04-01-08-01-06
	P069	I-1	2018-09-14	GG0005	MT0698	12-02-01-03-02-09-02-05	257	7		P014	I-1	2008-11-04	GG0398	MT0398	14-00-02-04-01-08-01-06	1484	231
		I-2	2019-05-29	GG0005	MT0698	12-02-01-03-02-09-02-05					I-2	2012-11-27	GG0398	MT0572	14-00-02-04-01-07-01-06
	P071	I-1	2017-03-20	GG0005	MT4506	16-01-01-02-02-07-06-03	10	7		P040	I-1	2011-09-26	GG0398	MT0572	14-00-02-04-01-07-01-06	185	241
		I-2	2017-03-30	GG0005	MT4506	16-01-01-02-02-07-06-03					I-2	2012-03-29	GG0398	MT0572	14-00-02-04-01-07-01-06
	P111	I-1	2017-07-03	GG0006	MT5482	12-03-03-05-01-14-10-05	0	7
		I-2	2017-07-03	GG0006	MT5482	12-03-03-05-01-14-10-05
	P114	I-1	2018-02-12	GG0030	MT1207	17-99-02-02-01-11-02-03	163	7
		I-2	2018-07-25	GG0030	MT1207	17-99-02-02-01-11-02-03
	P138	I-1	2017-11-13	GG0080	MT0162	12-01-02-05-01-08-05-04	512	7
		I-2	2019-04-09	GG0080	MT0162	12-01-02-05-01-08-05-04
	P057	I-1	2017-12-21	GG0030	MT4311	19-01-03-02-01-09-99-05	145	8
		I-2	2018-05-15	GG0030	MT4311	19-01-03-02-01-09-99-05
	P064	I-1	2018-11-19	GG0005	MT0067	14-02-01-03-02-10-06-05	227	8
		I-2	2019-07-04	GG0005	MT0067	14-02-01-03-02-10-06-05
	P107	I-1	2016-12-12	GG2045	MT0497	11-03-03-04-01-08-01-02	31	8
		I-2	2017-01-12	GG2045	MT0497	11-03-03-04-01-08-01-02
	P066	I-1	2019-02-04	GG0097	MT0415	12-00-01-07-01-11-04-07	94	9
		I-2	2019-05-09	GG0097	MT0415	12-00-01-07-01-11-04-07
	P017	I-1	2009-08-10	GG0008	MT0008	12-03-03-05-01-11-02-04	211	10
		I-2	2010-03-09	GG0008	MT0008	12-03-03-05-01-11-02-04
	P031	I-1	2010-08-31	GG0008	MT0008	12-03-03-05-01-11-02-04	349	10
		I-2	2011-08-15	GG0008	MT0008	12-03-03-05-01-11-02-04
	P061	I-1	2017-02-27	GG0015	MT0015	07-05-02-01-01-12-08-04	806	11
		I-2	2019-05-14	GG0015	MT0015	07-05-02-01-01-12-08-04
	P120	I-1	2017-08-31	GG0008	MT0237	12-03-03-05-01-10-01-04	593	11
		I-2	2019-04-16	GG0008	MT0237	12-03-03-05-01-10-01-04
	P096	I-1	2018-01-17	GG1045	MT1352	11-03-03-05-01-08-99-05	364	13
		I-2	2019-01-16	GG1045	MT1352	11-03-03-05-01-08-99-05
	P119	I-1	2015-02-04	GG0005	MT0466	14-02-01-03-02-11-03-05	355	13
		I-2	2016-01-25	GG0005	MT0466	14-02-01-03-02-11-03-05
	P028	I-1	2011-06-15	GG0005	MT0724	14-01-01-01-01-11-06-05	803	18
		I-2	2013-08-26	GG0005	MT0724	14-01-01-01-01-11-06-05
	P099	I-1	2017-03-03	GG0001	MT0833	11-01-03-07-01-07-02-04	725	18
		I-2	2019-02-26	GG0001	MT0833	11-01-03-07-01-07-02-04
	P117	I-1	2018-10-23	GG1045	MT1352	11-03-03-05-01-08-99-05	98	21
		I-2	2019-01-29	GG1045	MT6243	11-03-03-05-01-12-99-05
	P109	I-1	2019-06-24	GG0001	MT0149	11-01-03-07-01-08-02-04	91	33
		I-2	2019-09-23	GG0001	MT0149	11-01-03-07-01-08-02-04
	P134	I-1	2017-06-27	GG0008	MT0329	12-03-03-04-01-10-02-04	458	40
		I-2	2018-09-28	GG0008	MT0329	12-03-03-04-01-10-02-04
	P155	I-1	2018-04-24	GG0005	MT5861	12-01-01-03-02-10-06-02	369	41
		I-2	2019-04-28	GG0005	MT0838	14-02-01-03-02-10-06-02
	P137	I-1	2018-01-28	GG0022	MT0467	18-01-03-01-01-17-01-05	443	47
		I-2	2019-04-16	GG0022	MT5585	18-01-03-01-01-16-01-05

## Sheet: 3-10 Isolates per person
	14 persons with 3-6 non-GG0398 isolates - Blue cells indicate a different strain (>21 loci different)														8 persons with 3-10 GG0398 isolates - - Blue cells indicate a different strain (>21 loci different)
	Distance to														Distance to
	PID	lsolates	Sampling date	GG	MLVA type	MLVA profile	lnterval (d)	I-1	I-2	I-3					PID	lsolates	Sampling date	GG	MLVA type	MLVA profile	lnterval (d)	I-1	I-2	I-3
	P048	I-1	2014-09-02	GG0005	MT0058	14-02-01-03-02-11-06-03		0							P030	I-1	2010-08-18	GG0398	MT0398	14-00-02-04-01-08-01-06		0
		I-2	2014-09-17	GG0005	MT0058	14-02-01-03-02-11-06-03	15	1	0						P030	I-2	2010-09-27	GG0398	MT0398	14-00-02-04-01-08-01-06	40	13	0
		I-3	2016-04-13	GG0005	MT0058	14-02-01-03-02-11-06-03	574	3	1	0					P030	I-3	2011-10-13	GG0398	MT0398	14-00-02-04-01-08-01-06	381	19	8	0
	Distance to														Distance to															62.5
	PID	lsolates	Sampling date	GG	MLVA type	MLVA profile	lnterval (d)	I-1	I-2	I-3					PID	lsolates	Sampling date	GG	MLVA type	MLVA profile	lnterval (d)	I-1	I-2	I-3
	P124	I-1	2017-03-10	GG0005	MT0977	14-01-01-03-03-11-05-05		0							P039	I-1	2011-07-15	GG0398	MT0569	14-00-02-04-01-10-01-06		0
	P124	I-2	2018-04-24	GG0005	MT0977	14-01-01-03-03-11-05-05	410	16	0						P039	I-2	2011-10-10	GG0398	MT0569	14-00-02-04-01-10-01-06	87	3	0
	P124	I-3	2018-07-24	GG0005	MT0977	14-01-01-03-03-11-05-05	91	13	13	0					P039	I-3	2012-01-11	GG0398	MT0569	14-00-02-04-01-10-01-06	93	9	8	0
	Distance to														Distance to
	PID	lsolates	Sampling date	GG	MLVA type	MLVA profile	lnterval (d)	I-1	I-2	I-3					PID	lsolates	Sampling date	GG	MLVA type	MLVA profile	lnterval (d)	I-1	I-2	I-3
	P001	I-1	2013-01-29	GG0008	MT0314	12-03-03-05-01-11-02-03		0							P005	I-1	2008-03-13	GG0398	MT0572	14-00-02-04-01-07-01-06		0
	P001	I-2	2013-06-03	GG0008	MT0314	12-03-03-05-01-11-02-03	125	29	0						P005	I-2	2011-12-15	GG0398	MT0398	14-00-02-04-01-08-01-06	1372	221	0
	P001	I-3	2015-04-21	GG0008	MT0314	12-03-03-05-01-11-02-03	687	33	6	0					P005	I-3	2011-12-15	GG0398	MT0572	14-00-02-04-01-07-01-06	0	16	211	0
	Distance to														Distance to
	PID	lsolates	Sampling date	GG	MLVA type	MLVA profile	lnterval (d)	I-1	I-2	I-3					PID	lsolates	Sampling date	GG	MLVA type	MLVA profile	lnterval (d)	I-1	I-2	I-3
	P067	I-1	2018-05-24	GG0008	MT0240	12-03-03-05-01-11-01-04		0							P008	I-1	2008-02-12	GG0398	MT0398	14-00-02-04-01-08-01-06		0
	P067	I-2	2018-11-30	GG0008	MT0240	12-03-03-05-01-11-01-04	190	3	0						P008	I-2	2008-07-16	GG0398	MT0398	14-00-02-04-01-08-01-06	155	3	0
	P067	I-3	2019-04-22	GG0008	MT0240	12-03-03-05-01-11-01-04	143	3	7	0					P008	I-3	2008-10-27	GG0398	MT0572	14-00-02-04-01-07-01-06	103	221	223	0
	Distance to														Distance to
	PID	lsolates	Sampling date	GG	MLVA type	MLVA profile	lnterval (d)	I-1	I-2	I-3					PID	lsolates	Sampling date	GG	MLVA type	MLVA profile	lnterval (d)	I-1	I-2	I-3
	P086	I-1	2017-01-20	GG0008	MT0008	12-03-03-05-01-11-02-04		0							P009	I-1	2008-04-22	GG0398	MT0398	14-00-02-04-01-08-01-06		0
	P086	I-2	2018-05-28	GG0008	MT0008	12-03-03-05-01-11-02-04	493	5	0						P009	I-2	2008-07-22	GG0398	MT0569	14-00-02-04-01-10-01-06	91	153	0
	P086	I-3	2019-06-20	GG0008	MT0008	12-03-03-05-01-11-02-04	388	6	6	0					P009	I-3	2013-02-08	GG0398	MT0569	14-00-02-04-01-10-01-06	1662	165	13	0
	Distance to														Distance to
	PID	lsolates	Sampling date	GG	MLVA type	MLVA profile	lnterval (d)	I-1	I-2	I-3					PID	lsolates	Sampling date	GG	MLVA type	MLVA profile	lnterval (d)	I-1	I-2	I-3
	P049	I-1	2015-08-19	GG0022	MT4239	20-05-03-01-01-04-01-05		0							P013	I-1	2008-10-29	GG0398	MT0572	14-00-02-04-01-07-01-06		0
	P049	I-2	2015-08-23	GG0022	MT4239	20-05-03-01-01-04-01-05	4	1	0						P013	I-2	2009-04-14	GG0398	MT0572	14-00-02-04-01-07-01-06	167	23	0
	P049	I-3	2015-08-27	GG0022	MT4239	20-05-03-01-01-04-01-05	4	1	0	0					P013	I-3	2011-09-28	GG0398	MT0572	14-00-02-04-01-07-01-06	897	175	173	0
	Distance to														Distance to
	PID	lsolates	Sampling date	GG	MLVA type	MLVA profile	lnterval (d)	I-1	I-2	I-3					PID	lsolates	Sampling date	GG	MLVA type	MLVA profile	lnterval (d)	I-1	I-2	I-3
	P132	I-1	2018-11-09	GG0030	MT0213	19-01-03-02-01-08-02-05		0							P018	I-1	2009-08-09	GG0398	MT0398	14-00-02-04-01-08-01-06		0
	P132	I-2	2018-12-04	GG0030	MT0213	19-01-03-02-01-08-02-05	25	0	0						P018	I-2	2011-04-28	GG0398	MT0572	14-00-02-04-01-07-01-06	627	211	0
	P132	I-3	2019-01-16	GG0030	MT0213	19-01-03-02-01-08-02-05	43	1	0	0					P018	I-3	2011-06-28	GG0398	MT0398	14-00-02-04-01-08-01-06	61	9	219	0
								Distance to														Distance to
	PID	lsolates	Sampling date	GG	MLVA type	MLVA profile	lnterval (d)	I-1	I-2	I-3	I-4				PID	Isolates	Sampling date	GG	MLVA type	MLVA profile	Interval (d)	I-1	I-2	I-3	I-4	I-5	I-6	I-7	I-8	I-9	I-10
	P010	I-1	2008-07-02	GG0005	MT0060	14-02-01-03-02-12-06-03		0							P003	I-1	2008-04-16	GG0398	MT0398	14-00-02-04-01-08-01-06		0
		I-2	2008-11-07	GG0005	MT0060	14-02-01-03-02-12-06-03	128	11	0							I-2	2008-08-04	GG0398	MT0398	14-00-02-04-01-08-01-06	110	11	0
		I-3	2008-11-07	GG0005	MT0058	14-02-01-03-02-11-06-03	0	13	7	0						I-3	2008-12-12	GG0398	MT0398	14-00-02-04-01-08-01-06	130	8	13	0
		I-4	2010-01-08	GG0005	MT0058	14-02-01-03-02-11-06-03	427	15	13	17	0					I-4	2009-02-09	GG0398	MT0398	14-00-02-04-01-08-01-06	59	13	18	5	0
																I-5	2009-05-08	GG0398	MT0398	14-00-02-04-01-08-01-06	88	13	20	7	10	0
								Distance to								I-6	2009-09-29	GG0398	MT0398	14-00-02-04-01-08-01-06	144	11	19	6	9	5	0
	PID	Isolates	Sampling date	GG	MLVA type	MLVA profile	Interval (d)	I-1	I-2	I-3	I-4					I-7	2009-12-02	GG0398	MT0398	14-00-02-04-01-08-01-06	64	18	25	11	15	11	8	0
	P044	I-1	2012-03-01	GG0008	MT0308	12-03-03-05-01-10-02-03		0								I-8	2009-12-02	GG0398	MT0398	14-00-02-04-01-08-01-06	0	19	26	13	16	11	9	15	0
	P044	I-2	2013-04-18	GG0008	MT0308	12-03-03-05-01-10-02-03	413	6	0							I-9	2010-04-06	GG0398	MT0398	14-00-02-04-01-08-01-06	125	16	23	10	13	9	6	11	13	0
	P044	I-3	2013-04-22	GG0008	MT0314	12-03-03-05-01-11-02-03	4	111	115	0						I-10	2010-07-11	GG0398	MT0398	14-00-02-04-01-08-01-06	96	15	21	9	13	13	13	19	20	17	0
	P044	I-4	2013-06-04	GG0008	MT0314	12-03-03-05-01-11-02-03	43	105	110	6	0
								Distance to
	PID	lsolates	SamplIng date	GG	MLVA type	MLVA profIle	lnterval (d)	I-1	I-2	I-3	I-4
	P016	I-1	2010-06-10	GG2045	MT0545	11-03-02-06-01-04-01-05		0
	P016	I-2	2010-06-10	GG2045	MT0511	11-03-02-04-01-04-01-05	0	3	0
	P016	I-3	2011-04-21	GG2045	MT0545	11-03-02-06-01-04-01-05	315	6	3	0
	P016	I-4	2011-10-26	GG2045	MT0545	11-03-02-06-01-04-01-05	188	10	7	10	0
								Distance to
	PID	Isolates	Sampling date	GG	MLVA type	MLVA profile	Interval (d)	I-1	I-2	I-3	I-4	I-5
	P023	I-1	2010-04-06	GG0005	MT0130	12-02-01-03-02-09-06-05		0
		I-2	2010-06-01	GG0005	MT0130	12-02-01-03-02-09-06-05	56	0	0
		I-3	2010-07-22	GG0005	MT0130	12-02-01-03-02-09-06-05	51	0	0	0
		I-4	2010-12-01	GG0005	MT0130	12-02-01-03-02-09-06-05	132	1	1	1	0
		I-5	2011-06-28	GG0005	MT0130	12-02-01-03-02-09-06-05	209	3	3	3	5	0
								Distance to
	PID	Isolates	Sampling date	GG	MLVA type	MLVA profile	Interval (d)	I-1	I-2	I-3	I-4	I-5
	P026	I-1	2011-02-21	GG0005	MT0037	14-02-01-03-03-11-06-05		0
	P026	I-2	2011-06-27	GG0005	MT0037	14-02-01-03-03-11-06-05	126	3	0
	P026	I-3	2011-09-27	GG0005	MT0037	14-02-01-03-03-11-06-05	92	5	1	0
	P026	I-4	2011-12-05	GG0005	MT0037	14-02-01-03-03-11-06-05	69	5	1	3	0
	P026	I-5	2011-12-30	GG0005	MT0037	14-02-01-03-03-11-06-05	25	8	5	7	7	0
								Distance to
	PID	Isolates	Sampling date	GG	MLVA type	MLVA profile	Interval (d)	I-1	I-2	I-3	I-4	I-5
	P041	I-1	2011-12-05	GG0008	MT0453	12-02-03-01-01-08-02-05		0
	P041	I-2	2012-01-12	GG0008	MT0453	12-02-03-01-01-08-02-05	38	3	0
	P041	I-3	2012-02-10	GG0008	MT0453	12-02-03-01-01-08-02-05	29	3	3	0
	P041	I-4	2012-02-17	GG0008	MT0453	12-02-03-01-01-08-02-05	7	5	6	3	0
	P041	I-5	2012-03-30	GG0008	MT0453	12-02-03-01-01-08-02-05	42	3	6	5	5	0
								Distance to
	PID	Isolates	Sampling date	GG	MLVA type	MLVA profile	Interval (d)	I-1	I-1	I-2	I-3	I-4	I-5
	P032	I-1	2010-08-24	GG0008	MT0237	12-03-03-05-01-10-01-04		0
		I-2	2010-11-24	GG0008	MT0237	12-03-03-05-01-10-01-04	92	1	0
		I-3	2011-01-31	GG0008	MT0237	12-03-03-05-01-10-01-04	68	3	3	0
		I-4	2012-01-31	GG0008	MT0237	12-03-03-05-01-10-01-04	365	7	6	7	0
		I-5	2012-04-04	GG0008	MT0237	12-03-03-05-01-10-01-04	64	11	11	13	9	0
		I-6	2012-10-09	GG0008	MT0237	12-03-03-05-01-10-01-04	188	8	7	9	3	8	0

## Sheet: wgMLST loci in 6-10 isolates pp
						Distance to						Allele numbers of 15 polymorphic wgMLST loci
	PID	Isolates	GG	Sampling date	Interval (d)	I-1	I-1	I-2	I-3	I-4	I-5	SACOL0036	SACOL0148	SACOL0151	SACOL0169	SACOL0326	SACOL0582	SACOL0856	SACOL1549	SACOL1568	SACOL1594	SACOL1698	SACOL1890	SACOL1927	SACOL1928	SACOL2150
	P032	I-1	GG0008	2010-08-24		0						375	1	1	1	32	1	1	1	12	3	1	1	1	1	346
		I-2	GG0008	2010-11-24	92	1	0					322	1	1	1		1	1	1	12	3	1	1	1	1	346
		I-3	GG0008	2011-01-31	68	3	3	0				324	143	1	1		1	168	1	12	3	1	1	1	1	346
		I-4	GG0008	2012-01-31	365	7	6	7	0			331	1	310	1	1	1	171	311	12	3	1	16	1	1	349
		I-5	GG0008	2012-04-04	64	11	11	13	9	0		332	1	310	275	32	157	1	311	321	331	142	16	245	1	349
		I-6	GG0008	2012-10-09	188	8	7	9	3	8	0	334	1	310	1	1	1	1	311	12	3	142	16	1	191	349
						Distance to										Allele numbers of 55 polymorphic wgMLST loci
	PID	Isolates	GG	Sampling date	Interval (d)	I-1	I-2	I-3	I-4	I-5	I-6	I-7	I-8	I-9	I-10	SACOL0020	SACOL0072	SACOL0103	SACOL0141	SACOL0150	SACOL0208	SACOL0216	SACOL0232	SACOL0245	SACOL0416	SACOL0421	SACOL0425	SACOL0502	SACOL0555	SACOL0563	SACOL0566	SACOL0746	SACOL0749	SACOL0777	SACOL0788	SACOL0873	SACOL0881	SACOL0884	SACOL0937	SACOL1075	SACOL1088	SACOL1106	SACOL1203	SACOL1226	SACOL1229	SACOL1301	SACOL1308	SACOL1326	SACOL1409
	P003	I-1	GG0398	2008-04-16		0										4	2	13	4	4	121	17	4	4	4	4	4	4	379	4	4	2	5	16	4	4	3	4	1	4	15	4	4	3	4	3	4	4	4
		I-2	GG0398	2008-08-04	110	11	0									4	2	13	306	4	4	17	4	311	4	4	369	4	401	4	4	108	5	16	4	4	3	4	1	4	15	106	4	3	4	3	4	4	4
		I-3	GG0398	2008-12-12	130	8	13	0								4	106	13	4	4	4	17	4	4	4	4		294	4	4	4	126	5	16	4	4	3	4	1	4	15	4	4	3	4	3	4	4	4
		I-4	GG0398	2009-02-09	59	13	18	5	0							4	106	13	4	4	4	17	4	4	4	4	376	294	4	4	4	127	5	16	303	4	3	276	1	4	15	4	4	3	4	3	455	4	4
		I-5	GG0398	2009-05-08	88	13	20	7	10	0						4	106	13	4	4	4	17	4	4	4	4	4	294	4	313	4	2	5	16	4	4	3	4	1	4	15	4	4	3	4	3	4	391	4
		I-6	GG0398	2009-09-29	144	11	19	6	9	5	0					4	106	13	4	4	4	17	410	4	4	4	4	294	4	313	4	2	5	16	4	4	3	4	1	4	15	4	4	3	4	3	4	391	4
		I-7	GG0398	2009-12-02	64	18	25	11	15	11	8	0				402	106	13	4	4	4	17	4	4	4	4	4	294	4	313	4	2	94	16	4	4	114	4	1	4	15	4	4	3	4	98	4	391	4
		I-8	GG0398	2009-12-02	0	19	26	13	16	11	9	15	0			4	106	13	4	4	4	305	4	4	4	4	4	294	4	313	4	2	5	16	4	4	3	4	36	199	15	4	101	3	4	3	4	391	4
		I-9	GG0398	2010-04-06	125	16	23	10	13	9	6	11	13	0		4	106	305	4	4	4	17	4	4	4	238	4	294	4	313	4	2	5	307	4	219	3	4	1	4	15	4	4	3	392	3	4	391	4
		I-10	GG0398	2010-07-11	96	15	21	9	13	13	13	19	20	17	0	4	106	13	4	332	4	17	4	4	505	4	4	294	4	4	231	2	5	16	4	4	3	4	1	4	304	4	4	100	4	3	4	4	276
[truncated: 21 more columns]
